# Supplementary material for: dissectHMMER: a HMMER-based score dissection framework that statistically evaluates fold-critical sequence segments for domain fold similarity
Source: Biol Direct. 2015 Aug 1;10:39. doi: 10.1186/s13062-015-0068-3 (PMC4521371; doi:10.1186/s13062-015-0068-3)
Supplement: Additional file 1: — Annotations of fold-critical and remnant residues of a reference set of 6599 Pfam domains with PDB/DSSP information. (TXT 3708 kb) [file 13062_2015_68_MOESM1_ESM.txt]

PF00001.16_7tm_1_seed	64	434	!Q:11,11|15,20|51,57|59,59|61,61|66,68|110,113|143,144|151,162|166,166|169,178|180,180|195,195|222,222|228,359|395,395|399,409|411,411	Q:0,10|12,14|21,50|58,58|60,60|62,65|69,109|114,142|145,150|163,165|167,168|179,179|181,194|196,221|223,227|360,394|396,398|410,410|412,433	HHHHHHHHHHH?TTT?----?HHHHHHHHHHHHHHHHHHTHHHHHHHHHHH-------S-S?SSHH---HHHHHHHHHHHHHHHHHHHHHHHHHHHHHHHHHSHHHHHHH??--HHHHHHHHHHHHHHHHHHHHHHHHTTTTB??SHHHHH------------HHH?TT?????-----B?HHHHHHHHHHHTHH-HHHHHHHHHHHHHHHHHHHHHSTTSS?TTHHH------------------------------------------------------------------------------------------------------------------------------------HHHHHHTTHHHHHHHHHHHHHHHHHHHHHHHHHHH?TTS…	4EJ4|A
PF00002.19_7tm_2_seed	31	372	!Q:15,15|30,30|35,35|38,38|60,60|65,103|111,114|147,154|156,157|184,198|203,216|219,219|221,225|231,234|265,270|273,273|275,275|278,278|283,315|334,335|341,345|363,366	Q:0,14|16,29|31,34|36,37|39,59|61,64|104,110|115,146|155,155|158,183|199,202|217,218|220,220|226,230|235,264|271,272|274,274|276,277|279,282|316,333|336,340|346,362|367,371	HHHHHHHHHHHHHHH-HHHHHHHHHHHSSS-SSTT?SH-HHHTTTHHHHHHHHHHHHHHH-HHHT?????????????????---------------------?THHHHTT----TTTHHHHHHHHHHHHHHHHHHHHHTTIIIIIT?-----??S?-SSGGGGTSTTGGGHHHHTTSHHHHHH---------------HHHS?------------?SS-S???-?SHHHH----HHTHHHHHHHHHHHHHHHHHHHHHHTHHHH------TT?S?TT?HHHH---------------------------------HHHHHTTTSSHHHHHTTT--TTTTS?????HHHHHHHHHHHHHHHHT----HHHHH	4K5Y|A
PF00004.24_AAA_seed	207	252	!Q:4,5|9,9|21,35|37,49|51,73|75,75|79,79|81,81|85,85|88,107|118,118|120,123|127,135|137,137|150,152|155,162|165,167|170,170|186,187|190,214|216,217|226,228|233,233|238,238|244,244|249,251	Q:0,3|6,8|10,20|36,36|50,50|74,74|76,78|80,80|82,84|86,87|108,117|119,119|124,126|136,136|138,149|153,154|163,164|168,169|171,185|188,189|215,215|218,225|229,232|234,237|239,243|245,248	EEEE??TTS?HHHHHHHHHHH---------------H-------------T----??-----------------E-EEE?S?SST-TS---------------?????HHHHHHHHHH-H----HTT?--------S-EEEEETTHHHHT???ST--------TS??-TT?HHHHHHHHHHHHHHT??SS-------------------------S?-EEEEEEES?--TTTS?GGGG-STTSS?EEEE???	3PXG|A
PF00005.22_ABC_tran_seed	55	274	!Q:8,8|11,11|18,18|34,42|47,87|90,90|93,94|99,99|102,107|112,112|140,144|148,148|163,171|175,182|192,221|224,224|227,240|244,244|250,251|262,263	Q:0,7|9,10|12,17|19,33|43,46|88,89|91,92|95,98|100,101|108,111|113,139|145,147|149,162|172,174|183,191|222,223|225,226|241,243|245,249|252,261|264,273	EEEEEEEE?TT?EEEEEE?TTSSHHHHHHHHHTS???-----?EEEE-----------------------------------------EE?TT??EEEE?SS--????TTSB-HHHHHHHHTHHHHHHHHHHHHHHHHTT?----TTS?HHHHHHHHHHHHHH?????????HHH--------HHHHHHHTT???---------------------------TT?BT--------------TTS?HHHHH--HHHHHHHHHH??SEEEEESTTT	1XMI|A
PF00006.20_ATP-synt_ab_seed	157	756	!Q:0,0|2,2|10,11|15,15|22,22|39,63|67,70|75,484|487,488|500,513|517,524|528,550|553,553|560,560|564,564|566,568|579,579|589,589|592,593|598,602|606,606|623,628|632,633|638,640|650,650|652,686|691,691|699,701|704,704|708,708|710,712|729,731|739,739|741,741|743,743|747,750	Q:1,1|3,9|12,14|16,21|23,38|64,66|71,74|485,486|489,499|514,516|525,527|551,552|554,559|561,563|565,565|569,578|580,588|590,591|594,597|603,605|607,622|629,631|634,637|641,649|651,651|687,690|692,698|702,703|705,707|709,709|713,728|732,738|740,740|742,742|744,746|751,755	?S?HHHHHHS??BTT?EEEEEE?TTSSHHHHHHHHHHHS--------------------?---?SEE----EEEE------------------------------------------------------------------------------------------------------------------------------------------------------------------------------------------------------------------------------------------------------------------------------------------------------------------------------------…	1PV4|A
PF00007.17_Cys_knot_seed	24	112	!Q:8,10|16,17|20,20|22,23|38,43|47,47|50,53|68,68|71,72|75,77|91,92|94,95|103,105|107,108|111,111	Q:0,7|11,15|18,19|21,21|24,37|44,46|48,49|54,67|69,70|73,74|78,90|93,93|96,102|106,106|109,110	SBBSEEEE---EEEEE??TT?S??EEEEEEEEEEEEEE??--??BTT?SS????EEEEEEEEEEEEEE?TT??SS???EEEEEEEEEEEEE--E??TTTEEEE???S??SS?	1FL7|B
PF00008.22_EGF_seed	71	50	!Q:3,10|13,15|20,23|30,31|36,37|40,44	Q:0,2|11,12|16,19|24,29|32,35|38,39|45,49	TSS?----???TT--?EEEE??-?EETTEE??EEEE??TT-----EESTT	1CCF|A
PF00009.22_GTP_EFTU_seed	216	521	!Q:2,4|10,10|29,34|37,40|42,42|45,57|69,76|78,80|85,121|130,130|132,133|135,135|138,139|147,148|152,152|163,181|196,203|207,208|212,212|217,227|229,231|246,246|250,251|256,256|260,261|275,275|279,302|305,306|308,309|331,331|339,339|343,347|354,360|370,371|375,375|378,380|383,383|385,402|406,507|509,509|519,520	Q:0,1|5,9|11,28|35,36|41,41|43,44|58,68|77,77|81,84|122,129|131,131|134,134|136,137|140,146|149,151|153,162|182,195|204,206|209,211|213,216|228,228|232,245|247,249|252,255|257,259|262,274|276,278|303,304|307,307|310,330|332,338|340,342|348,353|361,369|372,374|376,377|381,382|384,384|403,405|508,508|510,518	HT???EEEEE?TTTHHHHHHHHHHHHHHS??????TT---?S-SS?------------SSSHHHHHHTB-----???S???EEEE-------------------------------------ETTEEEEE?S??S?SS-?HHHHHHH--HHH?SEEEEEEETT--------??-------??HHHHHHHHHHHHTT??------EEE--EEE?TTSS-----------S-??HHHHHHHHHHHTSS?EEE??EEES?TTT??EEEETTTTEEEEE?STT---------------------???EE??B??HHHHHHHHHHHHHHHHHHHTT?HHHHHHH-HHT-????HHHHHH-------HHHHHHHTT??EEE-EE???TT?T--------------…	1NVU|Q
PF00010.21_HLH_seed	164	93	!Q:20,20|30,30|32,69|73,76	Q:0,19|21,29|31,31|70,72|77,92	SSHHHHHHHHHHHHHHHHHH-HHHHTTSSS-S--------------------------------------TTS?-??TTHHHHHHHHHHHHHH	2QL2|A
PF00011.16_HSP20_seed	37	118	!Q:4,4|14,14|17,19|22,22|33,34|41,50|53,53|58,64|71,71|74,78|82,82|87,87|98,102|105,117	Q:0,3|5,13|15,16|20,21|23,32|35,40|51,52|54,57|65,70|72,73|79,81|83,86|88,97|103,104	EEEE?SSEEEEEEE?TT??-GG-GEEEEEETTT--EEEEEE??--??????TT?EEEE???????EEEEEE?SS--???GGG?EEEE-ETTEEEEEEE?????TT-----????????	2H50|A
PF00012.15_HSP70_seed	33	692	!Q:0,0|5,6|23,25|29,29|34,34|39,39|43,43|57,57|64,64|71,71|85,85|88,88|92,92|103,105|108,109|112,112|128,128|134,134|136,140|147,147|150,151|167,167|190,195|206,206|209,209|219,219|224,224|237,237|258,258|261,263|267,267|305,306|323,324|343,345|349,349|374,374|376,377|379,379|382,382|401,406|408,413|416,420|430,430|436,436|440,440|447,447|451,452|457,459|470,470|477,480|490,492|494,495|498,499|50…	Q:1,4|7,22|26,28|30,33|35,38|40,42|44,56|58,63|65,70|72,84|86,87|89,91|93,102|106,107|110,111|113,127|129,133|135,135|141,146|148,149|152,166|168,189|196,205|207,208|210,218|220,223|225,236|238,257|259,260|264,266|268,304|307,322|325,342|346,348|350,373|375,375|378,378|380,381|383,400|407,407|414,415|421,429|431,435|437,439|441,446|448,450|453,456|460,469|471,476|481,489|493,493|496,497|500,500|5…	?EEEE??SSEEEEEEEETTEEEE???TTS?SSEE?EEEE?TTS?EEESHHHHTTTTT?GGGEEE?GGGTTT?BSSSTTHHHHHHH?SS?EEE?TTSBEEEEET---TE--EE?HHHHHHHHHHHHHHH-HHHHH?S?--??EEEEEE?TT??HHHHHHHHHHHHTTT?EEEEEEEHHHHHHHHTTTTSSS------SEEEEEEEEE?SS?EEEEEEEEE?TTTS?EEEEEEEEEESS?SGGGTHHHHHHHHHHHHHHH-HS?-?STT?HHHHHHHHHHHHHHHHHTTSSSEEEEEEEEEEEETTE--EEEEEEEEEHHHHHTT??STTGGGTSHHHHHHHTTT??-TTT?SEEEEESGGGGSHHHHHHHHHHHS-S??B?SS?TTTHHHHHHHHHHTTT…	1NGH|A
PF00013.24_KH_1_seed	396	102	!Q:7,7|11,12|18,18|23,23|33,35|37,37|41,48|52,60|62,68|76,76|78,79|81,82|84,84|93,99	Q:0,6|8,10|13,17|19,22|24,32|36,36|38,40|49,51|61,61|69,75|77,77|80,80|83,83|85,92|100,101	EEEEEEE-TTT--GGGGT?GGGH-HHHHHHHHH-??E-EEE------??TTS--------?S-------SEEEEEE-E--E-?H-HHHHHHHH-------HH	3KRM|A
PF00014.18_Kunitz_BPTI_seed	147	81	!Q:4,11|13,26|28,30|37,40|48,48|53,53|57,60|62,66|68,68|80,80	Q:0,3|12,12|27,27|31,36|41,47|49,52|54,56|61,61|67,67|69,79	GGGS??-???--S-??---?------?E---EEEEEE----TTTTEEE-EEEE?SSS??--S-----S?BSSHHHHHHHH?	1Y62|A
PF00015.16_MCPsignal_seed	9	243	!Q:14,27|81,82|120,133|181,184|198,211|239,239|241,242	Q:0,13|28,80|83,119|134,180|185,197|212,238|240,240	HHHHHHHHHHHHHH--------------HHHHHHHHHHHHHHHHHHHHHHHHHHHHHHHHHHHHHHHHHHHHHHHHHTTST--TTSHHHHHHHHHHHHHHHHHHHHHHHHHHHHHHHHHH--------------HHHHHHHHHHHHHHHHHHHHHHHHHHHHHHHHHHTHHHHHHHHHHHH----HHHHHHHHHHHHH--------------HHHHHHHHHHHHHHHHHHHHHHHHTTT?B??	1QU7|A
PF00016.15_RuBisCO_large_seed	16	320	!Q:0,0|10,14|17,17|23,23|28,30|46,46|51,52|55,55|62,62|84,85|91,93|109,109|112,112|123,123|139,141|147,147|156,157|163,163|175,176|181,185|188,189|205,205|209,210|217,217|219,219|222,222|225,228|236,237|249,250|258,264|267,267|290,291|296,297|309,309|316,319	Q:1,9|15,16|18,22|24,27|31,45|47,50|53,54|56,61|63,83|86,90|94,108|110,111|113,122|124,138|142,146|148,155|158,162|164,174|177,180|186,187|190,204|206,208|211,216|218,218|220,221|223,224|229,235|238,248|251,257|265,266|268,289|292,295|298,308|310,315	?HHHHHHHHT---??SS?EEEEE?SSSS???HHHHHHHHHHHHHTT?SEEE??TT?SSBTTB?HHHHHHHHHHHHHHHHHHHSS??EEEEE???SSHHHHHHHHHHHHH-TT?SEEEEEHHHH?HHHHHHHHHHHHHHT--?EEEEE?TTHHHHHS-?SSSEE?HHHHHHHHHHH??SEEE????-TT??HHHHHHHHHHHHHHH?SEE??BGGGTB?S?EE?TT????EEEEESS??GGGHHHHHHHH?-SSEEEEE???????TT?HHHHHHHHHHHHHHHHHHHHTT??HHHH--HHHHHHHHHHH?HHHHHT????	1RBA|A
PF00017.19_SH2_seed	58	109	!Q:1,2|5,6|8,12|22,25|28,29|34,35|37,37|41,41|46,48|50,51|55,56|60,63|66,67|71,72|80,86|96,97	Q:0,0|3,4|7,7|13,21|26,27|30,33|36,36|38,40|42,45|49,49|52,54|57,59|64,65|68,70|73,79|87,95|98,108	S??BS??H-----HHHHHHHHT----TT??TTEE??B?BSS-SSSB---B??EEE??BTT----TB??EEE??BEEETTT-------EEEEETTEE--ESSHHHHHHHH	1Z3K|A
PF00018.23_SH3_1_seed	61	56	!Q:4,4|6,7|10,11|15,16|18,18|21,21|28,28|32,34|45,49	Q:0,3|5,5|8,9|12,14|17,17|19,20|22,27|29,31|35,44|50,55	EESS?B??SS--TTB??B?TT?EEEEEE?SSS---SEEEEEETTT---??EEEEEG	1MUZ|A
PF00019.15_TGF_beta_seed	20	116	!Q:0,1|7,8|14,14|18,18|25,25|30,31|37,38|41,42|48,52|65,67|69,69|73,76|81,82|93,93|96,98|115,115	Q:2,6|9,13|15,17|19,24|26,29|32,36|39,40|43,47|53,64|68,68|70,72|77,80|83,92|94,95|99,114	??BSEEE??EEETT-TTT?GGGEEE?SEEE??EEESB??SS??TTTTB?----HHHHHHHHHHHT--?T-TTS????EEEE--EEEEEEEEEE?TT??-EEEEEEEEEEEEEEEE?	2GH0|C
PF00020.13_TNFR_c6_seed	37	50	!Q:0,1|4,5|8,9|11,12|15,17|20,20|23,28|33,33|38,39|42,42|45,47	Q:2,3|6,7|10,10|13,14|18,19|21,22|29,32|34,37|40,41|43,44|48,49	??TT--EE??S--SB?-?SS?EE?-????GGGT?EEEE??BT-TB??-EE	2HEY|R
PF00021.16_UPAR_LY6_seed	40	109	!Q:4,4|7,7|17,17|22,23|26,27|29,32|37,52|58,58|63,69|80,82|85,86|88,98|101,101	Q:0,3|5,6|8,16|18,21|24,25|28,28|33,36|53,57|59,62|70,79|83,84|87,87|99,100|102,108	EEEB?SS-SSSSSSSSS?EEEE??TT??E----EEEE????????----????EEEEE?SSSS-------SSSHHHHTSS-??SS??E-----------EE-ESSSGGG	1CDR|A
PF00022.14_Actin_seed	28	695	!Q:0,5|11,11|25,25|27,36|42,42|45,49|54,93|95,95|101,103|107,109|111,111|119,119|122,122|127,127|129,129|145,145|147,157|159,196|200,200|206,206|209,210|226,227|245,245|247,264|272,272|275,275|287,287|291,291|296,296|306,306|313,333|335,361|363,366|382,385|391,405|413,424|428,428|431,436|438,441|443,443|445,445|448,497|502,502|513,517|519,519|525,561|574,576|586,586|611,626|628,628|631,639|642,64…	Q:6,10|12,24|26,26|37,41|43,44|50,53|94,94|96,100|104,106|110,110|112,118|120,121|123,126|128,128|130,144|146,146|158,158|197,199|201,205|207,208|211,225|228,244|246,246|265,271|273,274|276,286|288,290|292,295|297,305|307,312|334,334|362,362|367,381|386,390|406,412|425,427|429,430|437,437|442,442|444,444|446,447|498,501|503,512|518,518|520,524|562,573|577,585|587,610|627,627|629,630|640,641|644,6…	??????EEEEE?SSEEEEEETTBSS?S----------EEEES?EE-----EESS???????------------------------------???S?EETHH---HHH---T-TTTEEEE?TT-TTSS?S?HHHHHHHHHHHHHTT-T???--------G--------------------------------------GGS?EEEEE?TT??HHHHHHHHHHHHHTS??SEEEEEEHHHHHHHHTT?S------------------SEEEEEE?SS?EEEEEEETTEE?GGG?EEES?SHHHHHHHH-HHHHGG---------------------G---------------------------T????SHHHHHHHHHHHHHH????SSHHH--------…	1QZ6|A
PF00023.25_Ank_seed	1072	59	!Q:1,3|13,35|45,48|51,52|55,57	Q:0,0|4,12|36,44|49,50|53,54|58,58	T???HHHHHHHTT----------------------?HHHHHHHHH----TT??TT???T	1BI8|B
PF00024.21_PAN_1_seed	89	158	!Q:1,9|21,27|34,34|36,40|52,56|58,59|61,67|69,71|79,99|108,109|113,135|141,145	Q:0,0|10,20|28,33|35,35|41,51|57,57|60,60|68,68|72,78|100,107|110,112|136,140|146,157	T---------TEEEEEEEEEE?------SSEEEE-E?----SSHHHHHHHHH-----S??S-------S???EEEEEGG---------------------GTEEEEES??TTT-----------------------SEEEE-----EEEEEEEEEHHH	2LL4|M
PF00025.16_Arf_seed	20	202	!Q:10,13|15,15|37,37|40,40|44,46|61,65|76,85|103,103|106,107|122,122|127,129|131,131|139,139|145,147|160,167|169,173|175,176|182,182	Q:0,9|14,14|16,36|38,39|41,43|47,60|66,75|86,102|104,105|108,121|123,126|130,130|132,138|140,144|148,159|168,168|174,174|177,181|183,201	HHHHHGGGTT----S?SEEEEEEEETTSSHHHHHHHH?SS?EEE---EEEETTEEEEEEEE-----TTEEEEEEEE??????????GGGGGGEEEEEEEEETT?GG--GHHHHHHHHHHHHT?GGGT---T?EEEEEEE?TTSTT???HHHHHHHHTGGG-------?S-----S??EEEEE?BTTTTBTHHHHHHHHHHHH	1NVU|Q
PF00026.18_Asp_seed	23	513	!Q:0,0|22,25|29,31|35,36|38,61|68,69|71,71|75,75|78,78|80,84|86,88|90,90|99,99|127,130|135,139|142,142|150,150|152,152|156,156|160,173|183,184|193,204|211,213|228,237|247,248|255,258|260,260|266,266|269,282|286,286|289,290|295,295|308,310|312,313|335,336|346,375|395,396|410,410|412,413|417,418|421,421|428,430|437,437|444,444|452,452|454,454|458,466|474,478|482,482|488,488|501,501	Q:1,21|26,28|32,34|37,37|62,67|70,70|72,74|76,77|79,79|85,85|89,89|91,98|100,126|131,134|140,141|143,149|151,151|153,155|157,159|174,182|185,192|205,210|214,227|238,246|249,254|259,259|261,265|267,268|283,285|287,288|291,294|296,307|311,311|314,334|337,345|376,394|397,409|411,411|414,416|419,420|422,427|431,436|438,443|445,451|453,453|455,457|467,473|479,481|483,487|489,500|502,512	?EEEEEEETTTTEEEEEEEETT????EEE---BTT??S?-----------------------GGGGGS??B?GGG?TT?B??-??E---E-EEEETTEE-EEEEEEEEEEEETTEEEEEEEEEEEEE?--?BSHH-----HH?SSSEEEE?S?GGG?GGG-----------???HHHHHTTTT??SSSEEEEE??????--????EEEEET???TTSEEEEEEEEEEE----------EETTEEEEE??EEETTE----E?STTTT?EE--------------EEE?SS??SEEE?HHHHHHHHHHHT???B??HHHHHHHHHTHHHHHHHHHTT??HHHHHHHTT??????????????????????????????HHHHHHHHHHHHHHHHHTT??HH…	1APT|E
PF00027.24_cNMP_binding_seed	342	132	!Q:4,4|7,7|11,11|14,20|29,29|36,36|40,40|43,67|73,73|76,76|80,80|86,86|88,97|104,108|111,111|129,129	Q:0,3|5,6|8,10|12,13|21,28|30,35|37,39|41,42|68,72|74,75|77,79|81,85|87,87|98,103|109,110|112,128|130,131	EEEE?TT?EEE?TT??---??EEEEEEES?EEEEEE?TTS?EE-------------------------EEEEE?TT?EES?HHHHS?S--------??SSEEEE-----SS?EEEEEEEHHHHHHTTSS?HH	1ZRD|A
PF00028.12_Cadherin_seed	57	129	!Q:8,11|14,14|19,21|23,23|26,27|34,35|44,45|48,48|50,51|55,55|59,59|61,67|71,71|73,73|78,78|85,91|104,110|113,113|116,117	Q:0,7|12,13|15,18|22,22|24,25|28,33|36,43|46,47|49,49|52,54|56,58|60,60|68,70|72,72|74,77|79,84|92,103|111,112|114,115|118,128	EEEEEESS??--TT?EEEE???B?SS?-TTSSSS??EEEEEEEE??SS?S??EEE?TTT?E-------EEE?S?SSSS?SSSSSS-------SEEEEEEEEESG-------GG?TT??EEEEEEEEEEE	3Q2L|A
PF00029.14_Connexin_seed	65	124	!Q:0,0|10,10|12,12|15,17|20,20|50,50|54,56|68,68|71,71|88,97|103,106|114,115	Q:1,9|11,11|13,14|18,19|21,49|51,53|57,67|69,70|72,87|98,102|107,113|116,123	?TTHHHHHHH-S?SS???SS?HHHHHHHHHHHHHHHHHHHHHHTTHHHHT?EES???TTHHHHHHHTT?SS?HHHHHHHHHHHTHHHH----------HHHHH----HHHHHHH--HHHHHTTT	3IZ1|A
PF00030.14_Crystall_seed	138	123	!Q:11,12|20,20|22,22|24,25|27,28|31,32|34,34|36,49|57,57|59,59|61,61|72,73|79,83|88,88|93,93|96,98|100,101|104,117|122,122	Q:0,10|13,19|21,21|23,23|26,26|29,30|33,33|35,35|50,56|58,58|60,60|62,71|74,78|84,87|89,92|94,95|99,99|102,103|118,121	EEEEEEEGGGE--EEEEEES-S?B--S??TT--T?S?------------?SEEEEEE-S?E-EEEEETTTEE--EEEEE?----SEEE?SGGG-GT?--S--SS?-----------??EEEE?	1GAM|A
PF00031.16_Cystatin_seed	43	107	!Q:0,2|5,6|8,9|29,32|53,54|70,75|77,77|79,80|83,84|86,87|92,93	Q:3,4|7,7|10,28|33,52|55,69|76,76|78,78|81,82|85,85|88,91|94,106	???EE??T--TSHHHHHHHHHHHHHHHHH?-??SEEEEEEEEEEEEEEEEEEE--EEEEEEEEEEEEEET------T?S??SS??B??STTT??EEEEEEEEEEEGG	3IMA|B
PF00032.12_Cytochrom_B_C_seed	114	153	!Q:1,2|5,7|10,13|26,27|30,30|45,50|72,75|77,83|85,87|90,90|92,93|97,97|104,108|123,123|127,131|135,136|138,138|146,146	Q:0,0|3,4|8,9|14,25|28,29|31,44|51,71|76,76|84,84|88,89|91,91|94,96|98,103|109,122|124,126|132,134|137,137|139,145|147,152	B??TT???TT????GGGHHHHHHHHH??TT?HHHHHHHHTTTTSS?-----HHHHHHHHHHHHHHHHHHHHH----H?----??S???GG-G?-HHH-HHHHHH-----HHHHHHHHHHHHTS?SST-----THH--H-HHHHHHH-HHHHHH	1SQB|C
PF00033.14_Cytochrom_B_N_seed	92	326	!Q:0,6|9,19|22,22|25,26|37,37|39,41|49,111|113,113|117,118|150,150|152,179|189,204|215,215|230,250|253,254|257,257|273,273|278,282|287,287|296,296|312,325	Q:7,8|20,21|23,24|27,36|38,38|42,48|112,112|114,116|119,149|151,151|180,188|205,214|216,229|251,252|255,256|258,272|274,277|283,286|288,295|297,311	???????TT-----------HH-HH--HHHHHHHHHH-H---HHHHHHS???---------------------------------------------------------???S?GGG??HHHHHHHHHHHHHHHHHHHHHHHHHHHTTTT?S???-----------??????????????STTTSSSSS????????????????TTTHHHHHHH-HHHHHHHHHHHHTT---------------------TT??SS?GGGHHHHHHHHHHTS?THHH-----HHHH-HHHHHHHH-HHHHHHHHHHHHHHH????-?????????	1SQB|C
PF00034.16_Cytochrom_C_seed	237	181	!Q:4,6|10,11|13,21|28,29|33,36|39,76|78,80|83,84|103,104|106,113|117,119|129,164|166,166|180,180	Q:0,3|7,9|12,12|22,27|30,32|37,38|77,77|81,82|85,102|105,105|114,116|120,128|165,165|167,179	HHHH---HTT?-T---------TTHHHH-?TTS????TT--------------------------------------S???TT??HHHHHHHHHHHHHHSSTT??T--------TSS???GGGTTTTTT----------------------------------??H-HHHHHHHHHHHTS?	1R0Q|A
PF00035.20_dsrm_seed	110	103	!Q:3,5|10,10|17,21|24,25|34,35|39,41|46,48|53,60|63,63|68,71|76,82|84,84|87,87	Q:0,2|6,9|11,16|22,23|26,33|36,38|42,45|49,52|61,62|64,67|72,75|83,83|85,86|88,102	HHH---HHHH-HHHHHH-----SS??EEEEEEEE??TTS-?-EEEE---EEEE--------TT-EEEE----EEEE-------S-SH-HHHHHHHHHHHHHHH	1T4N|A
PF00036.27_EF-hand_1_seed	893	29	!Q:9,9	Q:0,8|10,28	HHHHHHHHH?SSSSSSEEHHHHHHHHHHH	1MUX|A
PF00037.22_Fer4_seed	533	24	!Q:3,3|7,11|17,17|20,21	Q:0,2|4,6|12,16|18,19|22,23	EEE?TTT?????THHHH?TT??EE	3MMC|B
PF00038.16_Filament_seed	33	384	!Q:0,282|289,291|301,304|378,383	Q:283,288|292,300|305,377	-----------------------------------------------------------------------------------------------------------------------------------------------------------------------------------------------------?----??-----------------------------------------??????????????????????????????????????HHHHHH---HHHHHHHHH----HHHHHHHHHHHHHHHHHHHHHHHHHHHHHHHHHHHHHHHHHHHHHHHHHHHHHHHHHHHHHHHHHHHHHHHTT-??---	3KLT|A
PF00039.13_fn1_seed	20	43	!Q:2,3|6,7|13,14|18,18|21,22|26,27|29,29	Q:0,1|4,5|8,12|15,17|19,20|23,25|28,28|30,42	EE?-TT??EEETT-?EEE?SS?-SSS??E-EEEEETTTTEEEE	1TPN|A
PF00040.14_fn2_seed	111	47	!Q:0,1|12,12|14,14|16,16|19,19|22,24|26,27|32,32|39,40|44,47	Q:2,11|13,13|15,15|17,18|20,21|25,25|28,31|33,38|41,43	??SSEEETTEEE?S?B?TT?SS???E--EESS-SBHHHH??EEE--?-	1CXW|A
PF00041.16_fn3_seed	106	117	!Q:0,3|12,15|18,18|25,31|34,35|43,45|51,51|53,64|69,71|73,73|76,80|82,83|88,88|90,92|95,95|103,103|109,113|116,116	Q:4,11|16,17|19,24|32,33|36,42|46,50|52,52|65,68|72,72|74,75|81,81|84,87|89,89|93,94|96,102|104,108|114,115	???-EEEEEEEE---?SS?EEEEEE??-----SS??SEEEEEE---EETTS?S----------??EEEE---E?TT----?S--EEEE?S?-?TT?EEEEEEE-EEETT-----EE?	3F7P|C
PF00042.17_Globin_seed	73	124	!Q:11,21|48,51|60,60|80,80|82,86|88,88|106,111	Q:0,10|22,47|52,59|61,79|81,81|87,87|89,105|112,123	HHHHHHHHHTT-?--------?TTTHHHHHHHHHHHHSGGGGGGGGGG-???SSHHHHHH?HHHHHHHHHHHHHHHHHHT?G-----G-GHHHHTHHHHHHHHHTS---???THHHHHHHHHHH	1R1Y|A
PF00043.20_GST_C_seed	58	144	!Q:17,18|29,34|57,83|85,85|90,91|96,97|105,107|114,115|118,126|129,129|142,142	Q:0,16|19,28|35,56|84,84|86,89|92,95|98,104|108,113|116,117|127,128|130,141|143,143	THHHHHHHHHHHHTSSS??HHHHHHHHHH------HHHHHHHHHHHHHHHHHHHHTT???????????????????????????S-STTS??HHHH--TTHHHHT---TGGGGT??HH---------HH?HHHHHHHHHHHT?H	2NTO|A
PF00044.19_Gp_dh_N_seed	112	211	!Q:6,7|20,24|26,27|33,33|37,39|41,41|44,45|55,59|67,68|71,71|74,75|78,85|89,90|94,94|98,100|102,102|105,105|108,109|111,112|116,117|119,119|124,127|132,132|136,140|147,147|149,153|157,158|160,160|162,162|170,173|176,183|187,188|193,193|197,198|202,203|207,209	Q:0,5|8,19|25,25|28,32|34,36|40,40|42,43|46,54|60,66|69,70|72,73|76,77|86,88|91,93|95,97|101,101|103,104|106,107|110,110|113,115|118,118|120,123|128,131|133,135|141,146|148,148|154,156|159,159|161,161|163,169|174,175|184,186|189,192|194,196|199,201|204,206|210,210	EEEEEE??SHHHHHHHHHHT-----T?-SSEEE-EEE---E?SS-?HHHHHHHHH-----EETTTEE?-SS?EE--EE--------TTE--EEE-TTE---E-EE-EE??S?-GGG??G-GGGT??--EEEE?SSS?---?BHHHHT-H-----HHH--T-T?SEEEESS?--?BS?-------SEE??TTTS-GGG??TTT??EEE???H	3DMT|A
PF00045.14_Hemopexin_seed	76	57	!Q:0,1|9,13|33,36|40,40|43,43|55,55	Q:2,8|14,32|37,39|41,42|44,54|56,56	??EEEEETT-----TTEEEEEETTEEEEEETTT----TEE?SS?SEEHHHHSTTS?S	1RTG|A
PF00046.24_Homeobox_seed	182	67	!Q:0,0|2,2|4,4|7,7|20,22|24,26|29,30|42,46|48,49|66,66	Q:1,1|3,3|5,6|8,19|23,23|27,28|31,41|47,47|50,65	?S?S?SS?HHHHHHHHHHHH---H--?SS??HHHHHHHHHHH-----T??HHHHHHHHHHHHHHHT?	1AU7|A
PF00047.20_ig_seed	52	92	!Q:1,2|10,14|17,18|21,21|31,31|34,36|43,43|47,48|52,52|78,79|82,82|84,84	Q:0,0|3,9|15,16|19,20|22,30|32,33|37,42|44,46|49,51|53,77|80,81|83,83|85,91	T??EEEEEEE-----ES??SS?EEEEEEESS?SS???EEEEEE?SSS??EEE?TTTTGGGTEEEEEETTTEEEEEESS??GG-G?EEEEEEE	3UCR|A
PF00048.15_IL8_seed	181	92	!Q:0,5|7,7|10,11|14,17|20,23|28,30|32,32|35,35|38,39|42,42|46,48|53,53|56,61|63,63|65,65|70,70|72,75|84,85|87,88	Q:6,6|8,9|12,13|18,19|24,27|31,31|33,34|36,37|40,41|43,45|49,52|54,55|62,62|64,64|66,69|71,71|76,83|86,86|89,91	??????E-EE-?SS?--?SS???-GGGE---E-EE-EE??TT-SSS-??EEEE-ET------T-S?EEEE?T----TSHHHHHH--H--HHH	1IKL|A
PF00049.13_Insulin_seed	28	176	!Q:1,3|13,13|17,19|22,27|29,35|37,41|44,44|52,52|56,125|128,129|131,131|133,133|135,136|140,140|145,150|152,156|165,167|175,175	Q:0,0|4,12|14,16|20,21|28,28|36,36|42,43|45,51|53,55|126,127|130,130|132,132|134,134|137,139|141,144|151,151|157,164|168,174	S???HHHHHHHHH-HHS---GG------G-??????S----?SS?SSSSSSS?SSS----------------------------------------------------------------------SS??S?S?S??HHH-HHHT------T???--SHHHHTSS???HHHHHHT?	2OM1|1
PF00050.16_Kazal_1_seed	51	66	!Q:4,4|8,8|12,12|16,16|19,26|33,33|42,45|51,51|54,58|64,65	Q:0,3|5,7|9,11|13,15|17,18|27,32|34,41|46,50|52,53|59,63	GGGS?EEE?TTS?EEE?EE---?????EEETTS?EESSHHHH----HHHHH-HH?????EEESS??	1SGN|I
PF00051.13_Kringle_seed	24	85	!Q:2,2|8,13|19,19|22,23|26,27|31,32|34,36|40,40|44,46|48,50|52,53|55,55|58,59|62,63|68,68|73,74|79,79|81,81|84,84	Q:0,1|3,7|14,18|20,21|24,25|28,30|33,33|37,39|41,43|47,47|51,51|54,54|56,57|60,61|64,67|69,72|75,78|80,80|82,83	EE?TTSTT??????BBTTS?BB??TT??SSS??S?-?TTT?TTS???T---T??B?TT??SS-?EEEB-SSTT??EEEB-S?EE?	1NK1|A
PF00053.19_Laminin_EGF_seed	72	72	!Q:0,2|6,14|20,20|31,32|38,39|48,48|51,51|57,57|61,64|67,67|70,70	Q:3,5|15,19|21,30|33,37|40,47|49,50|52,56|58,60|65,66|68,69|71,71	???TTS?--------SEEEE?HHHHHHTTSS??EEEES??TTEESTTS?EE?TTEEE?SSS---?TT?TT?E	4AQT|A
PF00054.18_Laminin_G_1_seed	21	181	!Q:3,4|6,6|11,12|15,15|17,17|22,30|51,55|61,62|64,67|71,71|89,89|94,116|120,120|124,134|137,137|143,149|152,155|158,158|160,161|164,165|178,180	Q:0,2|5,5|7,10|13,14|16,16|18,21|31,50|56,60|63,63|68,70|72,88|90,93|117,119|121,123|135,136|138,142|150,151|156,157|159,159|162,163|166,177	EEE??S?EEEE--EE-E?TTSS---------SEEEEEEETTEEEEEEESSS?----EEEEE??S?-??SSS?EEEEEEEETTEEEEEET-TEEE-----------------------EEE?STT???----????SE-EEESS-??----TT????SS?S??SB-?SEEEEEEEESSS???	1PZ9|A
PF00055.12_Laminin_N_seed	9	264	!Q:1,4|11,11|17,17|19,20|26,26|33,33|38,43|50,51|54,55|63,65|71,81|84,88|91,97|118,118|120,123|138,138|148,150|159,160|162,163|166,168|171,173|176,176|179,180|182,182|187,187|195,197|201,202|204,204|226,228|231,233|236,245|252,254	Q:0,0|5,10|12,16|18,18|21,25|27,32|34,37|44,49|52,53|56,62|66,70|82,83|89,90|98,117|119,119|124,137|139,147|151,158|161,161|164,165|169,170|174,175|177,178|181,181|183,186|188,194|198,200|203,203|205,225|229,230|234,235|246,251|255,263	B????EESSTT?GGGEE?S??TTSSS?EEEEEE?SSSS-----?EEEEEE??SS??BTTTBTT???GGGSS???????????EE??---TT?--?-??EEEEEEEEEEEEEEEEEEES-S???-SEEEEEEESSTTSS?EEEEEEESS---TTTTSSSS??S??SS---TT???EE?TT??S?STTT?EEEEESS?--SSS??S?TTSHHHHHHHEEEEEEEEEEE???TT???TT?--------?HHHHTT???EEEEEEEEE	4AQT|A
PF00056.18_Ldh_1_N_seed	31	168	!Q:0,0|6,8|23,26|29,38|43,43|48,49|65,65|68,69|74,78|85,85|91,92|94,97|100,106|130,133|139,139|145,148|159,161	Q:1,5|9,22|27,28|39,42|44,47|50,64|66,67|70,73|79,84|86,90|93,93|98,99|107,129|134,138|140,144|149,158|162,167	?EEEEE??-SHHHHHHHHHHHHH-???SE----------EEEE?SSHH--HHHHHHHHHHTSGGG?SS??EEEE---??GGGGTT?SEEEE??S????SS??-----HHHHHHHHHHHHHHHHHHHHHHT--??SEEEE?SSSHH----HHHHHHHHHH???TTSEEE	8LDH|A
PF00057.13_Ldl_recept_a_seed	53	60	!Q:0,59	Q:	????-----??????????-----????-????---???????-----??????--????	1F8Z|A
PF00058.12_Ldl_recept_b_seed	28	56	!Q:12,13|20,20|25,29|34,34|37,45|47,47	Q:0,11|14,19|21,24|30,33|35,36|46,46|48,55	TEEEEEETTTTE--EEEEES?STTS??-??EEEE?SS--------?S?EEEEEEET	3S8V|A
PF00059.16_Lectin_C_seed	95	164	!Q:1,1|3,3|13,13|15,17|20,20|23,26|28,31|43,54|57,57|63,69|71,71|76,76|81,83|88,98|100,100|103,111|118,120|125,136|140,140|144,149|151,151|155,156	Q:0,0|2,2|4,12|14,14|18,19|21,22|27,27|32,42|55,56|58,62|70,70|72,75|77,80|84,87|99,99|101,102|112,117|121,124|137,139|141,143|150,150|152,154|157,163	S?B?HHHHHHHHH-H---TT?EE????S----HHHHHHHHHHH-----------?SS?EEEEE-------E?TTSS?EETT???STTS--------???B?TT---??????TTSSSS???EEEE-----------?TTS?EEE------E?TTS-?BEEEEEE	1JSK|A
PF00060.21_Lig_chan_seed	44	402	!Q:0,0|22,106|123,136|171,176|184,186|192,192|205,213|226,226|229,257|272,273|294,298|300,302|308,311|314,314|318,319|325,325|356,361|363,363|370,377|381,383|385,386	Q:1,21|107,122|137,170|177,183|187,191|193,204|214,225|227,228|258,271|274,293|299,299|303,307|312,313|315,317|320,324|326,355|362,362|364,369|378,380|384,384|387,401	?HHHHHHHHHHHHHHHTTGGGT??-???-?????-----?????-----------------------------------------------------??????????HHHHHHHHHHHTTTTS??-????--?????HHHHHHHHHHHHHHHHHHHHHHHHHHHHHHHHHH???-??SSHHHHH??-SSEEE?BSSSHHHHHHHH??------?HHHHHHHHHHHH?SS--------------------------???BSSHHHHHHHHHTT--TTSEEEEEEHHHHHHHHTST-----T-??EEEES?--?SS?EEE??EEETT?SSHHHHHHHHHHHHHTTHHHHHHHHHHTTS?-----S?SSTTTS--------TTT???S??SHHHHHHHHHHH…	3KG2|A
PF00061.18_Lipocalin_seed	156	177	!Q:0,0|2,2|12,16|26,27|33,34|39,41|47,49|51,58|62,62|70,71|74,75|77,78|83,83|86,87|92,94|97,101|112,112|123,126|137,137|141,141|148,161|168,168|176,176	Q:1,1|3,11|17,25|28,32|35,38|42,46|50,50|59,61|63,69|72,73|76,76|79,82|84,85|88,91|95,96|102,111|113,122|127,136|138,140|142,147|162,167|169,175	?E-EEEEEEEES-----HHHHHHHHT??HHHHH--HHHT???EEEEE---E--------ETT-EEEEEEE?-SS??E--EEEE?TT??EEEE-?-TT??---EEEEEEEEET-TEEEEEEEET----TEEEEEEEEE-ETT-EEEEEE--------------EETTEE-EEEEEEE?	1HN2|A
PF00062.15_Lys_seed	21	128	!Q:0,0|2,3|16,16|23,23|41,41|64,64|66,66|68,68|72,74|77,78|88,88|119,120	Q:1,1|4,15|17,22|24,40|42,63|65,65|67,67|69,71|75,76|79,87|89,118|121,127	?B??HHHHHHHHHHTT?TTBTTB?HHHHHHHHHHHHTTBTT?EEEETTTTEEEETTTTEETTTS?B?S?STT???TT??BGGGGGSSS?HHHHHHHHHHHTSTTGGGGSHHHHHHTTTS??GGGTTTS	2ZQ4|A
PF00063.16_Myosin_head_seed	24	953	!Q:0,0|8,10|24,24|27,28|40,42|44,45|47,49|60,73|78,80|97,98|103,105|128,129|131,177|180,184|213,213|215,215|223,223|227,227|229,232|240,244|248,250|252,254|257,260|270,271|275,275|281,298|302,302|305,305|308,308|310,313|315,342|345,346|363,364|384,387|389,390|392,396|400,412|414,416|420,420|431,431|442,446|448,455|458,464|495,540|548,556|560,560|594,594|596,605|611,611|615,616|620,621|632,632|635…	Q:1,7|11,23|25,26|29,39|43,43|46,46|50,59|74,77|81,96|99,102|106,127|130,130|178,179|185,212|214,214|216,222|224,226|228,228|233,239|245,247|251,251|255,256|261,269|272,274|276,280|299,301|303,304|306,307|309,309|314,314|343,344|347,362|365,383|388,388|391,391|397,399|413,413|417,419|421,430|432,441|447,447|456,457|465,494|541,547|557,559|561,593|595,595|606,610|612,614|617,619|622,631|633,634|64…	?SBTTSSS???TTHHHHHHHHHHH-HT??EEEETTEEEEE???S??S-??SHHHHHHHSS??------------SSSS???HHHHHHHHHHHHHHHT??EEEE???STTSSTTHHHHHHHHHHHHHSS??S??????--------------------------------------???TT?????SHHHHHHHHHHHHTTTTEEEETTEEEEE?S?EEEEEEE?SSS?E----EEEEEEE?????GGG---S???TT????THHHHHHHH??HHH-HHHTT??---------------?TTS?SS?TT-S----S???-------------------------TT??HHHHHHHHHHHHHHHT??HHHHHHHHHHHHHHHHTTT??-?B??T-----TT…	1BR1|A
PF00064.13_Neur_seed	7	486	!Q:0,91|94,96|106,106|114,116|118,118|121,123|125,125|140,141|155,158|161,161|171,172|177,177|191,191|194,194|203,203|207,207|223,223|228,229|231,232|235,238|251,251|255,255|274,275|278,278|280,282|284,284|287,287|298,300|304,304|307,307|324,326|329,330|334,338|341,343|346,346|348,350|352,355|357,362|365,366|370,374|379,379|381,381|393,393|399,399|402,405|418,420|425,426|432,433|437,438|451,451|4…	Q:92,93|97,105|107,113|117,117|119,120|124,124|126,139|142,154|159,160|162,170|173,176|178,190|192,193|195,202|204,206|208,222|224,227|230,230|233,234|239,250|252,254|256,273|276,277|279,279|283,283|285,286|288,297|301,303|305,306|308,323|327,328|331,333|339,340|344,345|347,347|351,351|356,356|363,364|367,369|375,378|380,380|382,392|394,398|400,401|406,417|421,424|427,431|434,436|439,450|452,452|…	????????????????????????????????????????????????????????????????????????????????--??????????EE???SEEEEEEEE?HHHHHTT---S?BB???S?EEEEETTEEEEEEE??SSBSSSGGGTTTT????TT?EEEEEETTS??BTTT?EEEEESSSEEEEE?SS?EEEEEEES?TTS?EEEEEESSSEEEEEE?SSSS??B??SS????BTTBEEEEEEEE?SSS?EEEEEEEEETTEEEEEEE??SS?S???S?EE-EEETTEEEEE???SSS?SS?EEEEEETTTTEEEEEE???SS??SSS?????SS?-?SS-S???S?--?S??????EE??TTS----?EEEE?S?SSSSEEEEEEE?TTTTT…	1IVE|A
PF00066.12_Notch_seed	53	49	!Q:0,0|6,14|18,18|24,24|29,30|33,34|36,36	Q:1,5|15,17|19,23|25,28|31,32|35,35|37,48	?TTTTS?--------GGG?GGGTT-TSSS??GG--G?SGGGGGGGGTTS	3ETO|A
PF00067.17_p450_seed	50	557	!Q:0,2|4,7|17,17|19,22|24,24|29,29|38,40|50,51|77,79|85,87|92,92|97,98|100,101|124,125|147,154|156,156|176,180|183,183|186,196|210,211|214,215|217,217|224,224|226,226|232,232|244,244|262,263|266,285|295,295|297,300|304,305|308,314|343,343|348,348|364,364|369,380|387,387|406,406|408,409|411,411|414,414|417,420|426,428|432,432|435,435|447,447|452,452|458,459|465,465|469,484|486,489|492,493|496,497|…	Q:3,3|8,16|18,18|23,23|25,28|30,37|41,49|52,76|80,84|88,91|93,96|99,99|102,123|126,146|155,155|157,175|181,182|184,185|197,209|212,213|216,216|218,223|225,225|227,231|233,243|245,261|264,265|286,294|296,296|301,303|306,307|315,342|344,347|349,363|365,368|381,386|388,405|407,407|410,410|412,413|415,416|421,425|429,431|433,434|436,446|448,451|453,457|460,464|466,468|485,485|490,491|494,495|498,501|…	???S?-??TTTTTGGGS?T----T?HHHH-HHHHHHHH--?SEEEEESSS-?EEEEEESHHHHHHHHTTTHHHHBEE???HHHHH---HTTT?SSSS??H--HHHHHHHHHHHHHTSTTSSSSS-?HHHHHHHHHHHHHHHHHTTTT??------B?TTTHHHHHHHHHHHHHHHS????-TT?HH-----------HHHHHHHHHHHHH--HH??S?TTHHHH?T-HHHHH?HHHHHHHHHHH-HHHHHHHHHHHHHHHHS??TT-----------------???SHHHHHHHH-T----SSS??TT-----??HHHHHHHHHHHHHHHHHHHHHHHHHHHH-HHHH?HHHHHHHHHHHHHHT-TTTS---------???THHHHT?HHHHHHHHHHH…	3NA1|A
PF00068.14_Phospholip_A2_1_seed	37	137	!Q:0,0|13,15|17,17|21,21|26,26|34,35|38,39|56,60|63,68|72,75|78,78|83,84|87,89|91,91|115,117|123,125|130,130|133,136	Q:1,12|16,16|18,20|22,25|27,33|36,37|40,55|61,62|69,71|76,77|79,82|85,86|90,90|92,114|118,122|126,129|131,132	?HHHHHHHHHHHH--?S?HHH-HTTT?TTTTSSS??SS??SHHHHHHHHHHHHHHH?---?SS-----?TTT????EE?GGGS-?EE??-S?HHHHHHHHHHHHHHHHHHHTGGG??-GGGTT?-?GGGS?SS????	4H0Q|A
PF00069.20_Pkinase_seed	54	476	!Q:9,9|15,16|25,34|42,48|58,76|84,91|94,95|97,100|108,125|131,132|137,138|142,146|150,150|155,170|174,179|200,200|202,211|215,218|226,227|231,231|233,251|254,256|259,259|262,293|297,298|300,303|306,309|312,325|327,327|329,331|349,353|356,362|364,367|369,373|387,387|389,390|400,400|406,411|414,431|436,436|439,440|451,452|459,465	Q:0,8|10,14|17,24|35,41|49,57|77,83|92,93|96,96|101,107|126,130|133,136|139,141|147,149|151,154|171,173|180,199|201,201|212,214|219,225|228,230|232,232|252,253|257,258|260,261|294,296|299,299|304,305|310,311|326,326|328,328|332,348|354,355|363,363|368,368|374,386|388,388|391,399|401,405|412,413|432,435|437,438|441,450|453,458|466,475	EEEEEEEEE?SSEEE--EEEEETTT??--------EEEEEEE???-???HHHHHHHHH-------------------HHHHHHH?-?----?TT--B--??EEEEEEE------------------TTEEE--EEEE??SEE-----HHH-HHHH----------------TSS??---?HHHHHHHHHHHHHHHHHHHH-T----------TEE????SGGGEEE?-TTS?E-------------------EE???TT?EE?-----------------?????-????????GGG??H----HH----HH--------------T?S???THHHHHHHHHHHHHHHH-----SS------?S??-?S-----SHHHHHHHHHHHH?S??HHHHHHHH…	3B8R|A
PF00070.22_Pyr_redox_seed	130	117	!Q:5,6|18,21|24,24|27,32|35,35|39,39|46,48|52,52|55,55|61,62|67,67|71,74|76,76|80,80|89,94|99,99|101,102|111,114	Q:0,4|7,17|22,23|25,26|33,34|36,38|40,45|49,51|53,54|56,60|63,66|68,70|75,75|77,79|81,88|95,98|100,100|103,110|115,116	EEEEE??SHHHHHHHHHH----HH-HT---?--EE-EEE?SSSSSS---SSS?HH-HHHHH--HHHH-HHT----T?EEE?SEEEEEEE------EETT-E--EEEEEEET----TS	1YQZ|A
PF00071.17_Ras_seed	61	229	!Q:4,6|10,10|22,24|26,26|28,31|35,39|42,44|49,58|60,60|70,71|86,86|90,91|97,97|106,106|117,127|130,130|133,134|138,139|141,141|144,176|178,181|190,196|201,204|207,207	Q:0,3|7,9|11,21|25,25|27,27|32,34|40,41|45,48|59,59|61,69|72,85|87,89|92,96|98,105|107,116|128,129|131,132|135,137|140,140|142,143|177,177|182,189|197,200|205,206|208,228	EEEE???TTS?SSHHHHHHHTS???S?S????SEE-----EE???EESS----------S?EEEEEEEEE??SGGGHHHHGGGSTT?SEE??EEETT?HHHHHTHH-HHHHHHHHHS?----------TT?EE??EEE??S?GG---------------------------------G????HHHHHHHH-------HHHT-???EE?BTTTTBTTTHHHHHHHHHTTT	1NVU|Q
PF00072.19_Response_reg_seed	57	157	!Q:4,5|7,7|20,24|26,26|29,33|36,36|49,52|55,63|68,78|81,81|84,85|87,90|99,99|102,102|108,112|118,118|120,123|132,132|136,137|145,147	Q:0,3|6,6|8,19|25,25|27,28|34,35|37,48|53,54|64,67|79,80|82,83|86,86|91,98|100,101|103,107|113,117|119,119|124,131|133,135|138,144|148,156	EEEE-?S?HHHHHHHHHHHH-----H-TT?--??EE-EESSHHHHHHHH----HH??-----??EEEE?----------SS?SS--S---?HHHHHHHH-HH?TTTTT---??EEEEE-S???-HHHHHHHH-HTT-?SEEEESS?-?HHHHHHHHH	2CHF|A
PF00073.15_Rhv_seed	50	379	!Q:2,2|4,5|11,11|15,47|52,52|55,58|63,63|66,68|76,76|83,86|88,94|112,112|116,135|138,143|147,155|157,166|168,176|178,180|182,184|187,190|194,197|200,200|206,208|213,214|217,220|222,223|225,225|229,234|238,241|243,244|249,254|260,260|262,281|297,297|305,307|314,314|317,359|362,364|376,376	Q:0,1|3,3|6,10|12,14|48,51|53,54|59,62|64,65|69,75|77,82|87,87|95,111|113,115|136,137|144,146|156,156|167,167|177,177|181,181|185,186|191,193|198,199|201,205|209,212|215,216|221,221|224,224|226,228|235,237|242,242|245,248|255,259|261,261|282,296|298,304|308,313|315,316|360,361|365,375|377,378	EE?S??TTEEE-GGG????-------??-???????????---?????TTSS?EE-???EEEE-TT???EEEEETG-GGTTSH----H-------HHHHHHHEEEEEEEEEE-EEE--?--------??------?TT------EEE---------E----------E---------E---E---EE----EET????BS?SSSSS???HHHH??GG----G??B?BSS??????TTS????B??BGGG------TTTTS?G--------------------GGGGGSSEEEEETTT?SEEEEEE???SSSSSB?TT-------------------------------------------TB-??EEEEEEEEEEE-EE	1POV|0
PF00074.15_RnaseA_seed	108	167	!Q:0,2|13,14|17,18|20,20|23,26|29,41|45,45|52,52|54,54|57,57|59,62|64,65|72,72|74,76|90,91|93,94|97,97|99,99|103,103|106,106|115,115|118,119|121,126|130,131|141,141|152,160	Q:3,12|15,16|19,19|21,22|27,28|42,44|46,51|53,53|55,56|58,58|63,63|66,71|73,73|77,89|92,92|95,96|98,98|100,102|104,105|107,114|116,117|120,120|127,129|132,140|142,151|161,166	???HHHHHHHHHB?-TT--S?SS??--TT-------------HHH-HHHHHT-T?SS-S----S??SEEEEE?S?--HHHHHHGGGSEEE??T--TS?S?EEE?SS?EEEEEEEE?TT-?B------TTB??EEEEEEEEE-EEEEEETTTT---------EEEEEE	1RTB|A
PF00075.19_RNase_H_seed	65	246	!Q:0,0|3,3|16,18|23,25|30,30|37,51|58,58|63,67|70,70|74,74|86,86|88,93|95,104|108,112|116,117|121,126|133,133|139,163|165,165|167,170|175,176|178,179|183,184|186,186|189,193|206,206|210,210|216,217|220,220|222,229|231,231|246,246	Q:1,2|4,15|19,22|26,29|31,36|52,57|59,62|68,69|71,73|75,85|87,87|94,94|105,107|113,115|118,120|127,132|134,138|164,164|166,166|171,174|177,177|180,182|185,185|187,188|194,205|207,209|211,215|218,219|221,221|230,230|232,245	?SS-EEEEEEEEESST---TEEE---EEEE-EEEETT---------------EEEEEE-EEEE-----EE?HHH-HHHHHHHHHHH-T?----?S?--------?EEE-----EEE??HHH------HHHHHT-THHHH-------------------------H-H----TTSB?-T--TSS--B?TT-----HHHHHHHHHHHT-TSE-EEEEE??GG-G??------H-HHHHHHHHHHHHTT-	1REV|A
PF00076.17_RRM_1_seed	79	79	!Q:5,8|12,12|23,23|26,28|37,39|53,53|55,55|69,69|72,72|76,76	Q:0,4|9,11|13,22|24,25|29,36|40,52|54,54|56,68|70,71|73,75|77,78	EEEES?--?TTS?HHHHHHHHHT-TS??-SEEEEEEE---TTTTEEEEEEEEE?S?HHHHHHHHHHSSS-BS?SSS?BE	2ERR|A
PF00077.15_RVP_seed	50	127	!Q:0,0|4,5|15,26|33,33|36,36|42,42|44,47|49,55|69,69|89,93|99,102|105,111|114,114|123,123	Q:1,3|6,14|27,32|34,35|37,41|43,43|48,48|56,68|70,88|94,98|103,104|112,113|115,122|124,126	?SSS??EEEEEETTE------------EEEEEE?TT?SSEEE?S????S?------EEEEEEEETTEEE-EEEEEEEEEEEETTEEEEE-----EEEES?--?SS?------EE?HHHHGGGT?EEE	2QD8|A
PF00078.22_RVT_1_seed	152	419	!Q:1,18|23,36|45,78|80,80|83,85|89,107|109,111|119,119|128,129|134,134|138,138|142,143|145,195|198,199|201,202|210,211|214,214|236,306|309,309|323,323|325,325|329,338|353,355|358,362|367,408	Q:0,0|19,22|37,44|79,79|81,82|86,88|108,108|112,118|120,127|130,133|135,137|139,141|144,144|196,197|200,200|203,209|212,213|215,235|307,308|310,322|324,324|326,328|339,352|356,357|363,366|409,418	E?????----------???EEEE-------------?THHHHHHB??-----------------------------???S?SS???GGG?------------------B??-SEEEEEE?TTTGGGSB??GGGG-GGG?EEE??G---------------------------------------------------GG?-S??EEEEESB??TT?TTHHHHHHHHHHHHHHHHHHH?----------------------------------------------------------------------TT?EEEEETTEEEEEE?S?HHH----------HHHHHHHHHHHHHH---TT?????GGGS??------------------------------…	1REV|A
PF00079.15_Serpin_seed	180	783	!Q:17,23|27,27|31,31|36,41|52,53|55,56|63,64|69,71|74,112|115,121|123,123|127,150|155,155|161,189|192,192|204,205|207,210|212,213|216,216|218,218|220,220|230,232|236,239|243,243|247,247|264,278|282,285|287,287|291,292|294,294|296,299|310,310|315,319|323,323|327,327|331,332|336,342|344,344|347,347|353,353|357,361|367,372|374,374|384,385|391,414|417,420|424,424|431,440|444,445|449,449|452,453|455,4…	Q:0,16|24,26|28,30|32,35|42,51|54,54|57,62|65,68|72,73|113,114|122,122|124,126|151,154|156,160|190,191|193,203|206,206|211,211|214,215|217,217|219,219|221,229|233,235|240,242|244,246|248,263|279,281|286,286|288,290|293,293|295,295|300,309|311,314|320,322|324,326|328,330|333,335|343,343|345,346|348,352|354,356|362,366|373,373|375,383|386,390|415,416|421,423|425,430|441,443|446,448|450,451|454,454|…	HHHHHHHHHHHHHHHTT?------SSS?EEE?HHHH------HHHHHHHHTT??H--HHHHHH--HHHT---TS???????????????--------????????????????HH-------H-HHH------------------------HHHH-HHHHT?----------------------------SS?SSEEEEEEEEE--E----E--TT-S?B?HHHHHHHHH---HHS??-?EEE?TTT?HHHHHHHHHHHHHHHT---------------TTS????S?GGG??S-S--??EEEEEEEEEE?BBSS--???GGG?EEE-EEE--SSS-------S?EE-EEEEE-EEE-----EEEEE------E-EETTTTEEE--EEEEB--------…	2VDX|A
PF00080.15_Sod_Cu_seed	127	280	!Q:6,26|30,34|45,46|49,54|64,69|71,95|97,98|107,112|116,125|130,130|133,138|141,151|153,154|156,156|159,174|176,176|184,185|188,189|193,193|195,196|200,201|206,206|208,212|219,221|223,223|225,228|230,231|239,241|244,244|246,259|269,270|276,276|279,279	Q:0,5|27,29|35,44|47,48|55,63|70,70|96,96|99,106|113,115|126,129|131,132|139,140|152,152|155,155|157,158|175,175|177,183|186,187|190,192|194,194|197,199|202,205|207,207|213,218|222,222|224,224|229,229|232,238|242,243|245,245|260,268|271,275|277,278	EEEEEB?--------------------SSS----?EEEEEEEEET--TE------EEEEEEEES---?-?S-------------------------E--EEEEEEES????--TTT----------TGGG?SB?----?TT?--??--?-??T--T?SS----------------S?TTEEEEE--EE-?TTS?E--EEE--EEES-S?----BSSSTT---B?T----T-?EEEEESS???TT?S-------------?STTHHHHTT??SEEEE-EE?	1F1G|A
PF00081.17_Sod_Fe_N_seed	25	94	!Q:0,6|9,9|18,18|37,37|45,45|52,55|62,62|67,67|78,78|93,93	Q:7,8|10,17|19,36|38,44|46,51|56,61|63,66|68,77|79,92	???????SS?TTTTTTTS?HHHHHHHHHTHHHHHHHH-HHHHHTT?HHHHTS---?HHHHTT?GGGS?GGGHHHHHHH-HHHHHHHHHHHHTB?	1SZX|A
PF00082.17_Peptidase_S8_seed	63	875	!Q:6,6|8,8|10,18|23,60|64,76|78,166|168,171|173,191|203,204|206,210|212,212|218,218|221,221|226,226|228,231|242,247|253,256|265,279|283,287|292,295|299,319|330,332|334,340|343,345|348,349|355,358|360,387|390,391|397,400|403,411|413,418|425,425|431,432|434,439|446,466|474,481|484,486|493,627|630,646|648,652|655,659|662,663|665,673|675,686|689,698|703,703|705,706|709,717|722,724|727,727|729,741|744…	Q:0,5|7,7|9,9|19,22|61,63|77,77|167,167|172,172|192,202|205,205|211,211|213,217|219,220|222,225|227,227|232,241|248,252|257,264|280,282|288,291|296,298|320,329|333,333|341,342|346,347|350,354|359,359|388,389|392,396|401,402|412,412|419,424|426,430|433,433|440,445|467,473|482,483|487,492|628,629|647,647|653,654|660,661|664,664|674,674|687,688|699,702|704,704|707,708|718,721|725,726|728,728|742,743…	EEEEEE-S?B------???TTTG--------------------------------------GGB?-----?-----?E-----------------------------------------------------------------------------------------E????H-------------------HHHTSSSSSBS??B?????B?SSTTS?TT?GGGS?B????HHHHHHHHHH???---SSSSS?-??TTTTSEEE---------------EEE?---?BTTB--??HHH---------------------HHHHHHHHTT???T-------TS???SS??SEEEE????B----------------------------SS??HHHHH--…	3GCW|A
PF00083.19_Sugar_tr_seed	44	605	!Q:9,9|34,34|36,38|42,107|138,138|141,141|147,147|161,161|168,168|175,176|182,182|213,216|221,221|233,233|248,248|253,253|256,257|283,283|287,289|294,294|299,299|302,302|311,313|318,321|343,350|357,358|360,365|381,381|398,399|403,403|413,413|424,424|426,428|435,435|438,444|451,457|470,474|481,492|524,524|541,542|556,556|568,568|589,592|595,596	Q:0,8|10,33|35,35|39,41|108,137|139,140|142,146|148,160|162,167|169,174|177,181|183,212|217,220|222,232|234,247|249,252|254,255|258,282|284,286|290,293|295,298|300,301|303,310|314,317|322,342|351,356|359,359|366,380|382,397|400,402|404,412|414,423|425,425|429,434|436,437|445,450|458,469|475,480|493,523|525,540|543,555|557,567|569,588|593,594|597,604	HHHHHHHHH-HHHHHHHHGGGGTHHHHHHHHTGG-G???HHH------------------------------------------------------------------HHHHHHHHHHTHHHHHHHHHHHHHHHHHHT?HH-HHHHH-HHHHHHHHHHHHH?TTTTTS?SSSSSS??GGGGG?HHHHHHHHHHHHHHHHHHHHHHHHHHHTTS---?GGGH-HHHHHHHHHHH-HHHHHHHHHHHHHH-HTTS?TT--TTTTTHHHHHHHTTHHHHHHHHHHG-GGS???HHHH-HHTT?HH-HHHHHHHH---HHHH----HHHHHHHHHHHHHHHHHHHHT--------THHHHS??T------HHHHHHHHHHHHHHT?HHHHHHHHHHHHHHSS?…	4GC0|A
PF00084.15_Sushi_seed	66	92	!Q:1,12|22,29|33,33|36,36|43,44|54,55|59,59|65,67|69,72|75,75|79,87|89,90	Q:0,0|13,21|30,32|34,35|37,42|45,53|56,58|60,64|68,68|73,74|76,78|88,88|91,91	B?---????----SSTTEEEES??------SSB?TT?EEEEEE-?TTEEEESSS-?EES?EEEEB--?T----TS?BSS?-?----?-E--E	1OK9|A
PF00085.15_Thioredoxin_seed	50	123	!Q:0,0|4,5|9,10|18,21|23,25|27,27|34,34|37,37|57,61|63,63|72,72|74,76|85,86|102,103|108,111	Q:1,3|6,8|11,17|22,22|26,26|28,33|35,36|38,56|62,62|64,71|73,73|77,84|87,101|104,107|112,122	?EEE??TTT--HHHHTTT---?S---S?EEEEEE?TT?HHHHHHHHHHHHHHHHTTT-----T?EEEEEETT-T?--HHHHHHTT??SSSEEEEEETTEEEE--EEES?-??HHHHHHHHHHT	4AJ8|A
PF00086.13_Thyroglobulin_1_seed	20	84	!Q:14,16|19,20|24,24|27,29|31,34|36,37|41,41|43,43|55,56|61,61|66,70|72,72|75,76|79,83	Q:0,13|17,18|21,23|25,26|30,30|35,35|38,40|42,42|44,54|57,60|62,65|71,71|73,74|77,78	HHHHHHHHHHHHHH???SS-?SSS?SS???B????B?-TTS?B?SEEEEBSSTTT??EEEE?SSTT?????S?SS??SS--???	2H7T|A
PF00087.16_Toxin_1_seed	48	80	!Q:0,0|4,4|7,8|11,12|16,18|21,22|28,33|36,37|43,43|46,47|49,49|58,62|64,64|66,66|72,72|75,75	Q:1,3|5,6|9,10|13,15|19,20|23,27|34,35|38,42|44,45|48,48|50,57|63,63|65,65|67,71|73,74|76,79	?EEE?SS--TT??EEE??-TT??EEEEE------EE-?SSTTS-SS??E-EEEEEESS?????S-S?EEEEE-SS-GGGS	1JBD|A
PF00088.13_Trefoil_seed	86	73	!Q:3,12|17,21|24,28|34,34|38,38|40,53|55,56|58,64|67,67|71,71	Q:0,2|13,16|22,23|29,33|35,37|39,39|54,54|57,57|65,66|68,70|72,72	GGG-?-------?SSSS?????TT---??TTTHH-HHT?B???-----------S-?T-------TS?SSB?S	3CTT|A
PF00089.21_Trypsin_seed	71	348	!Q:0,0|3,3|6,7|11,15|26,35|47,48|52,52|54,54|58,59|61,78|80,80|83,87|91,92|98,99|101,107|115,116|120,120|123,124|128,140|143,144|152,163|168,170|172,173|175,178|180,185|188,188|196,202|206,214|217,217|225,226|229,229|235,237|242,258|266,266|268,273|275,275|277,278|280,281|284,284|287,287|295,302|309,312|315,316|321,321|324,329|333,333|338,341	Q:1,2|4,5|8,10|16,25|36,46|49,51|53,53|55,57|60,60|79,79|81,82|88,90|93,97|100,100|108,114|117,119|121,122|125,127|141,142|145,151|164,167|171,171|174,174|179,179|186,187|189,195|203,205|215,216|218,224|227,228|230,234|238,241|259,265|267,267|274,274|276,276|279,279|282,283|285,286|288,294|303,308|313,314|317,320|322,323|330,332|334,337|342,347	?BT?EE??TTS?----TTEEEEESSS----------EEEEEEEEETT--EEE-E?GGG??S------------------S?EE-----EES?-SBSSS??S?-----?EEEEEEE--EEE?TT??TTT-?-----------TT??EEEEESS?--------???SSSS???B??S----S??---?TT?EEEEEES??---??SSS?-----???SB?EEEEEEB??HH-HHHHH---STTT---------------??TTEEEES?T------T?S-?B??TT?TT?EEEETTE--------EEEEEE----EE--SSSS?TT?----?EEE-EEGG----GGHHHH	3T26|A
PF00090.14_TSP_1_seed	31	60	!Q:0,8|10,11|15,15|18,19|23,24|26,26|29,31|34,38|40,40|44,49|51,52|54,54|56,56|58,59	Q:9,9|12,14|16,17|20,22|25,25|27,28|32,33|39,39|41,43|50,50|53,53|55,55|57,57	?????????S?-SSS-EE??EEE??S?TT???TT?????S?SEE------E??E-E?S??	2BBX|A
PF00091.20_Tubulin_seed	94	404	!Q:0,0|27,28|32,71|75,77|83,99|103,103|106,106|122,122|130,132|136,136|143,143|145,145|147,150|153,153|156,156|163,190|203,203|208,214|217,219|221,221|223,225|254,284|287,296|305,306|308,310|313,316|331,331|335,335|349,356|359,372|377,378|380,397|399,400	Q:1,26|29,31|72,74|78,82|100,102|104,105|107,121|123,129|133,135|137,142|144,144|146,146|151,152|154,155|157,162|191,202|204,207|215,216|220,220|222,222|226,253|285,286|297,304|307,307|311,312|317,330|332,334|336,348|357,358|373,376|379,379|398,398|401,403	?EEEEEEHHHHHHHHHHHHHHHHHHHT??TTS------------------------????-?--????????GGG---GTEEE----------------?TTS?EE-ESEEEEESSSHHHHH-HHHSTTT---TTS?GGGEEE?S-S?--?TT?HH-HHHHTS----------------------------HHHHHHHHHHHH-HHHH-------HT?--S-S-??EEEEEEESSSHHHHHHHHHHHHHHHHHT-------------------------------TT--------?-EEEEEEEE??T---TT?-??TTHHHHHHHHHHHH-GGG?SEEEEEEHHHHHH--------HH--------------HHHH??S------------------S…	1W5E|A
PF00092.23_VWA_seed	189	295	!Q:7,7|11,25|29,29|40,40|43,52|57,58|70,81|85,85|89,92|102,112|115,120|123,124|128,128|141,150|154,155|157,159|171,175|177,178|195,210|220,220|224,242|254,254|257,257|260,261|275,288|295,295	Q:0,6|8,10|26,28|30,39|41,42|53,56|59,69|82,84|86,88|93,101|113,114|121,122|125,127|129,140|151,153|156,156|160,170|176,176|179,194|211,219|221,223|243,253|255,256|258,259|262,274|289,294	EEEEEEE?STT???------------HHH-HHHHHHHHHT-TS-?-------?STTS??EEEEEESSSEE------------EEE?TTT?--?SHHHHHHHH-----------TT??????SS??HHH-HHHHHHHTTSSG----------GGT??T---TSEEEEEEEES-----S??TTGGGHHHHHHHHHTT----------------TEEEEEEEE?GGG?------------??????HHHHHHHHTTS?SS-GG--GTEEEESSTTGGG--------------GGHHHH-	1ZON|A
PF00093.13_VWC_seed	20	99	!Q:2,2|6,6|9,9|12,12|15,15|17,17|19,26|29,29|36,43|51,55|57,63|66,66|68,88|91,91|93,96|98,98	Q:0,1|3,5|7,8|10,11|13,14|16,16|18,18|27,28|30,35|44,50|56,56|64,65|67,67|89,90|92,92|97,97	EE-SSS?EE?SS?EE?S?S--------SE-EEEEET--------TEEEEEE??--?S?-----?SS?S??----------------???SS?S??--S?	1U5M|A
PF00095.16_WAP_seed	72	73	!Q:0,0|4,20|22,22|26,26|28,28|30,32|34,35|44,44|46,46|50,55|57,58|60,60|62,62|64,64|68,68|71,72	Q:1,3|21,21|23,25|27,27|29,29|33,33|36,43|45,45|47,49|56,56|59,59|61,61|63,63|65,67|69,70	?SSB?-?------------??S?EES?S-S???S?-SSGGGSST-T?EEE------E--E-T-T-EEE-EE??	1UDK|A
PF00096.21_zf-C2H2_seed	194	32	!Q:2,2|4,6|9,13|28,30	Q:0,1|3,3|7,8|14,27|31,31	EE?T---TT?---?EESSHHHHHHHTHH---H	1XRZ|A
PF00097.20_zf-C3HC4_seed	35	66	!Q:0,0|3,4|6,8|10,10|12,26|35,35|47,55|58,58|60,61	Q:1,2|5,5|9,9|11,11|27,34|36,46|56,57|59,59|62,65	?SS??S???S?E---------------EETTTTEE-ESTTHHHHHHH---------HS?S--TTTT	2DJB|A
PF00098.18_zf-CCHC_seed	184	18	!Q:0,0|2,2|6,7|11,11|15,17	Q:1,1|3,5|8,10|12,14	?B?TTT??BSS?GGG???	1ESK|A
PF00100.18_Zona_pellucida_seed	143	550	!Q:2,2|4,4|8,16|23,24|26,26|29,46|53,59|64,74|76,77|79,89|106,115|118,118|120,120|124,133|137,138|143,144|150,154|157,179|186,189|195,195|200,223|225,272|274,274|277,301|308,334|341,364|366,367|369,369|372,372|376,376|382,383|387,399|403,410|418,419|423,424|426,426|429,429|438,438|452,454|457,467|470,470|480,480|483,484|489,512|515,515|530,533|538,545	Q:0,1|3,3|5,7|17,22|25,25|27,28|47,52|60,63|75,75|78,78|90,105|116,117|119,119|121,123|134,136|139,142|145,149|155,156|180,185|190,194|196,199|224,224|273,273|275,276|302,307|335,340|365,365|368,368|370,371|373,375|377,381|384,386|400,402|411,417|420,422|425,425|427,428|430,437|439,451|455,456|468,469|471,479|481,482|485,488|513,514|516,529|534,537|546,549	EE?S-SEE---------EEEEES??S?SS--------------????GGGEEE-------TTTT-----------B??S-----------EEETTTTEEEEEEETT?---------TT?E-EEE---------?SSE--EEEE--EEEEE?????SS-----------------------TTEESS??--EEEEE-EEEE------------------------E?????-???----------------------------------?????B?TT????----?-??????---------EEEEEE?--------------------------TTSSSB----------------------??S??B?TT?EEE-EEEEE??TTB??----------…	3NK4|A
PF00101.15_RuBisCO_small_seed	48	119	!Q:0,1|9,11|27,27|37,38|40,46|48,48|51,52|56,57|60,62|67,69|72,74|89,89|104,105|116,117	Q:2,8|12,26|28,36|39,39|47,47|49,50|53,55|58,59|63,66|70,71|75,88|90,103|106,115|118,118	??STTTTSS???HHHHHHHHHHHHHTT?EEEEEEESS??S?------B?SS??STT??BS???EEES???TT???HHHHHHHHHHHHHH?TTSEEEEEEEETTT--TEEEEEEEEE??T	1WDD|S
PF00102.22_Y_phosphatase_seed	114	462	!Q:4,4|10,12|15,16|19,56|59,59|62,67|73,91|96,96|98,100|108,134|136,136|140,142|153,154|156,158|163,163|165,165|170,178|181,185|187,187|189,191|193,202|205,206|213,213|220,226|230,230|232,232|244,248|250,253|256,288|292,292|298,303|305,307|311,317|319,321|323,328|334,337|348,364|368,369|374,374|376,380|402,408|412,414|416,416|420,427|434,434|442,442|444,448	Q:0,3|5,9|13,14|17,18|57,58|60,61|68,72|92,95|97,97|101,107|135,135|137,139|143,152|155,155|159,162|164,164|166,169|179,180|186,186|188,188|192,192|203,204|207,212|214,219|227,229|231,231|233,243|249,249|254,255|289,291|293,297|304,304|308,310|318,318|322,322|329,333|338,347|365,367|370,373|375,375|381,401|409,411|415,415|417,419|428,433|435,441|443,443|449,461	GGGG?SSTTS???GG--GB????-----------------------------?????GG-GG--?--?SEEEE-------------------EETT-E---EEEEEEE???-------?----------------G-GGH---HHHHHHHHHH--T-??EEEE?S?SEET---------TE-----E?S???S?---------SS--EEEETT-EEEEEE-------EEE-E?SSEEEEEEEEE-----E----TT??-----------------------------??EEE-EEEEE?----?S?--SSS-------S?--S?-----SHHHH----HHHHHHHHHS----------------?TTS??EEEE?S-----SSSHHHHHHHHHHHHHHH…	1I9T|A
PF00103.15_Hormone_1_seed	17	237	!Q:0,15|18,19|21,21|23,26|29,32|63,89|95,98|107,107|138,142|171,187|191,195|230,236	Q:16,17|20,20|22,22|27,28|33,62|90,94|99,106|108,137|143,170|188,190|196,229	---------??----?TT??S?S----SS????HHHHHHHHHHHHHHHHHHHHHHHHHHHHHH??????---------??----??????GGGSS????SSTTTTTS?HHHHHHHHHHHHHHHHHHHHHHHHHHHTTS??--?SSHHHHHHHHHHHHHHHHHHHHHHHHHS?--??????????????TTT?????HHHHHHHHHHHHHHHHHHHHHHHHHHHHHHTTTT????--?	1F6F|A
PF00104.25_Hormone_recep_seed	86	353	!Q:0,20|28,28|35,37|48,48|54,54|57,58|64,64|85,95|103,103|107,107|118,139|141,141|148,158|166,166|172,172|174,179|193,193|195,199|201,201|204,204|206,213|217,220|237,248|252,252|255,275|283,284|293,304|307,320|328,345|350,351	Q:21,27|29,34|38,47|49,53|55,56|59,63|65,84|96,102|104,106|108,117|140,140|142,147|159,165|167,171|173,173|180,192|194,194|200,200|202,203|205,205|214,216|221,236|249,251|253,254|276,282|285,292|305,306|321,327|346,349|352,352	????-???????----?????SHHHHHH-HHHHHH---HHTHHHHHHT-STTTT-TS-?HHHHH-HHHHHHHHHHHHHHHHHHTS-----------SSSSEEE?TTS?EEEHHHHHHT----------------------T?HHHHHH-----------HHHHTHH-HHHHT-T?----?HHHHHHHHHHHHS?T-----T?TT?S-------?HHH----HHHHHHHHHHHHHHHH------------HHH?TT?--------------------TTHHHHH--HTHHHHHH------------HH--------------HHHHHTT------------------TTTS??G	1Q4X|A
PF00105.13_zf-C4_seed	26	74	!Q:0,2|6,6|8,10|18,19|34,40|43,43|45,50|58,58|71,72	Q:3,5|7,7|11,17|20,33|41,42|44,44|51,57|59,70|73,73	???TTT?S???SEETTEE??HHHHHHHHHHHHTT??--???SS?S?--???STTTGGG?HHHHHHHHHHTT??G	1KB6|A
PF00106.20_adh_short_seed	230	225	!Q:7,7|23,23|25,25|35,47|58,62|68,70|74,76|83,88|91,91|93,93|103,107|111,111|118,127|129,131|135,141|147,148|155,158|172,175|177,184|199,199|202,202|224,224	Q:0,6|8,22|24,24|26,34|48,57|63,67|71,73|77,82|89,90|92,92|94,102|108,110|112,117|128,128|132,134|142,146|149,154|159,171|176,176|185,198|200,201|203,223	SEEEEET?SSHHHHHHHHHHHHT-T?SEEEEEESS-------------GGGSTTHHHH-----HHHHH---HTT--?EEEEEE-??---TT?H-HHHHHHHHT??---TTS?EEEEEE????---??-S???TTT?-----?HHHHH--HHHHTT----HHHHHHHHHHHTT----S?------?SEEEEEEEHHHHTT?TT?HHHHHHHHHHHHHHHHHHHTT?	1NXQ|A
PF00107.21_ADH_zinc_N_seed	108	188	!Q:14,21|29,29|41,44|46,46|53,56|59,61|86,86|88,94|96,97|104,104|106,107|128,129|132,143|145,149|158,158|163,164|166,174	Q:0,13|22,28|30,40|45,45|47,52|57,58|62,85|87,87|95,95|98,103|105,105|108,127|130,131|144,144|150,157|159,162|165,165|175,187	TTHHHHHHHHHTTT-------?EEEEEES?TTHHHHHHTTT---?S?EEEGGG????SS???TTSHHHHHHHHHHHHHHHHHHHHH?T-------T??EEEEEE?S?-TTTHHHHHHHEEEEEEEEES??TT-----------?S?????HHHHHHTT?EEEE??S??-------HHHHHHHHHHHHT	3QWA|A
PF00108.18_Thiolase_N_seed	22	291	!Q:0,2|11,13|15,15|24,25|43,46|49,50|52,53|59,59|61,62|66,67|69,69|80,81|91,91|112,112|114,114|126,127|131,135|138,140|143,144|153,166|172,172|176,177|192,193|222,223|227,230|233,237|241,241|243,243|246,247|250,251|258,259|263,263|266,269|275,277	Q:3,10|14,14|16,23|26,42|47,48|51,51|54,58|60,60|63,65|68,68|70,79|82,90|92,111|113,113|115,125|128,130|136,137|141,142|145,152|167,171|173,175|178,191|194,221|224,226|231,232|238,240|242,242|244,245|248,249|252,257|260,262|264,265|270,274|278,290	???EEEEEEEE???E-ETTSTTTT??HHHHHHHHHHHHHHHHT--??GG--G??EEEEE?S??TTS-?S?HHHHHHHHTT??TTSEEEEEE?GGGHHHHHHHHHHHHHHTTS?S?EEEEEEEETTT??EEE---??SS???SS-?EEEEEHHH--------------HHHTB?TTT??BHHHHHHHHHHHTT??HHHHHHHHHHHHHHHHHHHHHTTTTTTB??EEE??--TT??---EEE?S?TT??TT??HHHHHT??BSS?TT-???BTTSB???EEEEEEEEEEEHH	2WL4|A
PF00109.21_ketoacyl-synt_seed	167	348	!Q:0,2|12,12|16,25|38,41|43,51|53,54|58,60|66,69|71,71|77,77|80,81|85,86|88,92|97,97|103,104|112,112|118,118|132,134|139,141|145,157|163,178|180,186|189,192|194,203|206,206|209,210|215,221|233,235|239,239|241,241|247,247|253,253|269,269|279,280|287,287|295,297|299,299|302,312|318,329|331,331|334,334	Q:3,11|13,15|26,37|42,42|52,52|55,57|61,65|70,70|72,76|78,79|82,84|87,87|93,96|98,102|105,111|113,117|119,131|135,138|142,144|158,162|179,179|187,188|193,193|204,205|207,208|211,214|222,232|236,238|240,240|242,246|248,252|254,268|270,278|281,286|288,294|298,298|300,301|313,317|330,330|332,333|335,347	???EEEEEEEEE?STT??--------SHHHHHHHHHTT????E---------E??SSS???HHHHB---?S?TTSTT?BS??EEB??S----?SSEE?HHHHT??HHHHHTS?HHHHH-HHHHHHHHHHHTT?-?GGGG---TTB?-----------?EEEEE????-----------?T-------TT----T????---??-TT?HH--HHTT------?HHHHHHHHHHH---HTB?S?EEEEE?GGGHH-HHHHHHHHHHHHTTS?SSEEEEEEE??SSTHHH-HHHHTTT--?B?SS---??----??TTBTT?---------??B?BB?EEEEEEEEEHHHH	1F91|A
PF00110.14_wnt_seed	104	621	!Q:0,21|26,29|57,61|63,63|65,97|102,102|105,106|108,111|138,139|142,146|149,168|177,245|249,249|251,254|256,256|271,280|288,289|306,306|313,316|321,321|327,346|350,350|352,354|369,370|373,480|485,494|501,501|505,505|508,508|510,513|522,522|526,526|530,530|533,549|552,558|565,565|575,576|587,587|589,589|591,591|593,600|604,605|607,608|620,620	Q:22,25|30,56|62,62|64,64|98,101|103,104|107,107|112,137|140,141|147,148|169,176|246,248|250,250|255,255|257,270|281,287|290,305|307,312|317,320|322,326|347,349|351,351|355,368|371,372|481,484|495,500|502,504|506,507|509,509|514,521|523,525|527,529|531,532|550,551|559,564|566,574|577,586|588,588|590,590|592,592|601,603|606,606|609,619	-------------?????????HHHH----HHHHHHHHHHHHHHHHHHHHHTTTSSS?????T-T---------------------------------HHHH?TT??S?--?HHHHHHHHHHHHHHHHHHHHHHHTTT?-SS?????TT--------------------TTSEEETT---------------------------------------------------------------------EEE?S????H-HHHHHHHHHHHHHH?--------?SSSHHHH--HHHHHHHHHHHHHHHT?EEEEEE?---SGGG?TTSEE--------------------EEE-E???HHHHHHHHHHHHHT-?EE???????????????-----------…	4F0A|B
PF00111.22_Fer2_seed	206	124	!Q:1,1|5,9|14,14|18,19|26,28|30,30|32,32|34,38|43,49|52,57|60,62|69,75|78,81|84,85|93,116|120,121	Q:0,0|2,4|10,13|15,17|20,25|29,29|31,31|33,33|39,42|50,51|58,59|63,68|76,77|82,83|86,92|117,119|122,123	E?TTS?--??EEEE?TTS?-HHHHHH---H-H-T?????SSSS-------SS----??SS???EEEEEE-----??SS---?SS??HHHHHHT??---------------------?GGG??EE	3NA1|C
PF00112.18_Peptidase_C1_seed	157	367	!Q:0,1|3,3|9,10|13,21|23,27|31,31|51,59|61,61|69,72|75,86|90,91|93,93|104,106|109,109|111,112|118,132|135,163|166,166|170,176|178,180|185,188|191,198|209,210|212,212|214,214|219,221|224,226|231,232|235,244|247,264|275,275|277,312|315,315|322,322|325,326|332,332|340,343|345,345|348,349|352,352|356,357|362,362	Q:2,2|4,8|11,12|22,22|28,30|32,50|60,60|62,68|73,74|87,89|92,92|94,103|107,108|110,110|113,117|133,134|164,165|167,169|177,177|181,184|189,190|199,208|211,211|213,213|215,218|222,223|227,230|233,234|245,246|265,274|276,276|313,314|316,321|323,324|327,331|333,339|344,344|346,347|350,351|353,355|358,361|363,366	??S?EETTT--TT-?--?????B??---SSB?HHHHHHHHHHHHHHHHHHS-----????B?HHHHHHH??--SS??----------TTB?-B?HHHHHHHHHH---HT?B?-BTTTS-------???-----SS?------------------------????HH-HHT??----?B???EEEE--??TT-------?HHHHHHHHHH--S?E-EEEE???SH---HHHT??SS----------EE??---???------????EEEEEEEEEE?T------------------------------------TS?EEEEEE?SB?-TTSTB-TTEEEEE?---S?SS--TT?GGG--TTSS?EEEE	2YJ8|A
PF00113.17_Enolase_C_seed	11	298	!Q:0,2|4,4|13,13|21,22|24,24|30,30|33,33|59,59|63,64|66,66|70,70|72,77|94,94|97,98|100,100|106,107|113,114|120,120|126,126|128,129|133,133|135,135|151,151|157,158|160,160|163,163|175,177|189,189|201,202|208,208|213,214|230,230|236,237|240,241|243,244|255,255|260,262|264,264|286,287|289,289|295,295|297,297	Q:3,3|5,12|14,20|23,23|25,29|31,32|34,58|60,62|65,65|67,69|71,71|78,93|95,96|99,99|101,105|108,112|115,119|121,125|127,127|130,132|134,134|136,150|152,156|159,159|161,162|164,174|178,188|190,200|203,207|209,212|215,229|231,235|238,239|242,242|245,254|256,259|263,263|265,285|288,288|290,294|296,296	???B?EEEEEEEE?GGGSSSS??S?EEEEE?TT?SSHHHHHHHHHHHHHHHHHHHHHHH?GGG??B?TTS?B??????HHHHHHHHHHHHHHTT?TT--T?EEEEE??GGGTE--ETTEE?TTTTS-S??GGG?B?HHHHHHHHHHHHHHS?EEEEE??S?TT?HHHHHHHHHHH?--SEEEESTTTTT?HHHHHHHHHHT??SEEEE?HHHH??HHHHHHHHHHHHHTT?EEEEE??SB??S??HHHHHHHHTT?SEEE???S?SHHHHHHHHHHHHHHHHHGGG??B?GGGTT?S?	3OTR|A
PF00114.14_Pilin_seed	147	217	!Q:26,33|36,38|43,55|59,59|65,66|68,73|84,106|114,114|119,119|121,124|129,129|137,138|141,167|178,178|187,192|196,197|200,200|202,204|209,211|213,213|216,216	Q:0,25|34,35|39,42|56,58|60,64|67,67|74,83|107,113|115,118|120,120|125,128|130,136|139,140|168,177|179,186|193,195|198,199|201,201|205,208|212,212|214,215	HHHHHHHHHHHHHHTHHHHHHHHHHH--------SS???SHHH-------------HTS?SSGGG--S??----SSEEEEEEET-----------------------TEEEEEE?SSSS?G----GGTT?EEEEEEE--EE---------------------------TTEEEEEEES?EEEEETTE------EEE??SS?B?-?GGGS?--T-TS?	2PY0|A
PF00115.15_COX1_seed	94	591	!Q:3,3|31,32|36,53|55,55|57,59|62,62|64,66|104,104|107,107|114,114|133,138|143,159|161,161|164,165|167,167|171,171|176,180|182,188|217,218|224,224|227,228|233,234|237,237|253,253|270,272|275,275|280,281|304,304|319,319|322,322|334,334|341,341|344,344|349,349|352,352|354,356|372,381|388,398|406,411|415,429|443,443|491,494|503,510|535,535|540,540|542,542|546,550|553,560|563,569|574,577|585,586	Q:0,2|4,30|33,35|54,54|56,56|60,61|63,63|67,103|105,106|108,113|115,132|139,142|160,160|162,163|166,166|168,170|172,175|181,181|189,216|219,223|225,226|229,232|235,236|238,252|254,269|273,274|276,279|282,303|305,318|320,321|323,333|335,340|342,343|345,348|350,351|353,353|357,371|382,387|399,405|412,414|430,442|444,490|495,502|511,534|536,539|541,541|543,545|551,552|561,562|570,573|578,584|587,590	HHH-HHHHHHHHHHHHHHHHHHHHHHHHHHT--SSS------------------S?S---SS?H---HHHHHHHHHHHHHHHHTTHHHHHTTTHHHHHHHHHTT?SS?SSHHHH-HHHHHTHHHHHHHHHHHH------HSTT??--------------?S?TT??T-TTT-STTT-----T?------SSHHHHHHHHHHHHHHHHHHHHHHHHHH--HHHSS?TT??GGGS-?HH-HHHHHHHHHHHHHHH-HHHHHHHHHHHHHHHS???SS?GGGT??HHHHHHHHHHHHHHHHHHHHHH-HHHHHHHHHHHHTT?SS?TTHHHHHHHHH-HHHHHT-TS?GGGG?TT-S???HHHHHHHHHHHHHTH----------HHHHHH-----------…	1V55|A
PF00116.15_COX2_seed	32	136	!Q:16,16|20,25|31,31|33,34|38,39|42,43|45,48|51,51|55,55|63,63|71,74|78,78|93,93|96,97|103,107|110,110|116,118|120,121|128,129	Q:0,15|17,19|26,30|32,32|35,37|40,41|44,44|49,50|52,54|56,62|64,70|75,77|79,92|94,95|98,102|108,109|111,115|119,119|122,127|130,135	EEEEEEEETTEEEEEE?SSS?-----EEEEE?B??GGG??TT??T----TT?BSS?EEEETTS?EEEEEEE----SSS?EEEEEGGGTEEEEE?TT??EEEEE??---SS?EEEEE???S??STTGGG??EEEEEE	2LLN|A
PF00117.23_GATase_seed	134	304	!Q:1,1|21,26|37,41|48,57|61,66|70,70|76,79|84,91|105,108|111,112|133,134|137,141|146,146|149,149|151,152|156,156|160,174|177,192|202,205|208,208|217,217|227,228|231,231|243,245|251,251|255,263|269,269|272,273|283,283|288,289|293,294	Q:0,0|2,20|27,36|42,47|58,60|67,69|71,75|80,83|92,104|109,110|113,132|135,136|142,145|147,148|150,150|153,155|157,159|175,176|193,201|206,207|209,216|218,226|229,230|232,242|246,250|252,254|264,268|270,271|274,282|284,287|290,292|295,303	T?GGGGHHHHHHHHHHHHHHT------EEEEEEEEEH-----HHHHHH?---------TTT------TSS?SEEEE????SSTT--------HHHHHHHHHHHHH----TT??EEEETHHHHHHHHHHHHHTT??TT??---BTTT?TT?S??SEE?TTT??------------?SS????????????????EEEEEEEEE?---TT?HHHHHHTS-SEEEEEEEE??EE?HHHHHHHHHHH--?EEEEE?STT-------??EEEEE?TT--SSSEEEESS?GGGT??TTT??HHHHHHHHH	1WL8|A
PF00118.19_Cpn60_TCP1_seed	94	816	!Q:2,7|14,14|18,25|31,33|37,37|42,43|52,55|59,62|72,72|76,76|100,102|105,105|107,108|128,133|137,137|140,142|144,157|172,175|177,178|193,193|197,197|201,220|226,227|231,234|240,242|244,244|246,247|250,250|254,255|260,260|262,263|265,267|269,269|271,277|280,288|292,294|298,298|304,304|306,306|309,315|318,322|327,327|355,357|359,375|377,382|387,387|389,394|406,406|410,410|412,425|437,440|446,458|46…	Q:0,1|8,13|15,17|26,30|34,36|38,41|44,51|56,58|63,71|73,75|77,99|103,104|106,106|109,127|134,136|138,139|143,143|158,171|176,176|179,192|194,196|198,200|221,225|228,230|235,239|243,243|245,245|248,249|251,253|256,259|261,261|264,264|268,268|270,270|278,279|289,291|295,297|299,303|305,305|307,308|316,317|323,326|328,354|358,358|376,376|383,386|388,388|395,405|407,409|411,411|426,436|441,445|459,46…	HH------HHHHTT?STT??------EEEEE?--SSS?EEEE??HHHHHHHS??-?SHH----HHHHHGGGG?TTT?STTHHHHHHHHHHHHHHHHHHHH---HH-T??HHHHHHHHHHHHHHHHHHH------HHH?EE???H--------------HHHHHHHHHHTTTS----S??STHHHHHHHHHHHH-HHH?EES--------------------SSSEE??GGG----EEEEE???S?S--TT?EEE--SEEE-E--S???S?T-------TS-------?-SEE---EEE-EEEEE?S?BS??-??--SS-?--?EEEE?STTHHHHHHHHHHHHHHHHHHHHHHTT-??E-----------------E------EESS?B-----?HHHH…	1Q2V|A
PF00119.15_ATP-synt_A_seed	30	260	!Q:0,58|61,64|86,86|96,100|135,167|195,214|220,220|225,229|257,259	Q:59,60|65,85|87,95|101,134|168,194|215,219|221,224|230,256	---------------------------------------------------------??HH----HHHHHHHHHHHHHHHHHHHHH-HHHHHHTTS?????SHHHHHHHHHHHHHHHHHHHHHHHHHHHHHHHHS??????????????????????????-??????TTHHHHHHHHHHHHHHHHHHHHHHHHH--------------------HHSSS?HHHH-----HHHHHHHHHHHHHHHHHHHHHHHHHHH???	1C17|M
PF00120.19_Gln-synt_C_seed	95	336	!Q:1,2|6,6|18,18|20,20|22,22|31,31|39,42|46,48|53,54|63,63|65,65|72,77|80,87|90,91|95,95|98,99|102,102|104,104|116,116|121,123|130,130|132,132|142,146|170,170|174,175|177,177|183,189|197,200|204,204|206,206|209,209|212,212|214,215|219,220|243,249|259,268|272,273|278,278|281,281|288,297|303,304|309,311|313,320|323,323	Q:0,0|3,5|7,17|19,19|21,21|23,30|32,38|43,45|49,52|55,62|64,64|66,71|78,79|88,89|92,94|96,97|100,101|103,103|105,115|117,120|124,129|131,131|133,141|147,169|171,173|176,176|178,182|190,196|201,203|205,205|207,208|210,211|213,213|216,218|221,242|250,258|269,271|274,277|279,280|282,287|298,302|305,308|312,312|321,322|324,335	T??HHH-HHHHHHHHHHT-T?S?SEEEEEEE?EEEEESE----EEE---EEET--TEEEEEEE?S?TGGGSS---???SS????????SS??SSB?GG--GS-S?STHHHHHHHHH-HHHT?-?EEEEEE?S?TTTEEEEEE?-???HHHHHHHHHHHHHHHHHHHHHHT?EEE??S?SSSSS?--????EEEEEEE----SSS-S?TT?SS-S--SSS??HHHHHHHHHHHHHHHHHHHHSS?------TTTHHHHSS?--------?SSS??EEEE?SS?TTEEEE????------SSGGG??EEEE???T--------TS?HHHHHHHHHHHH	2GLS|A
PF00121.13_TIM_seed	56	283	!Q:0,0|6,7|9,14|25,25|33,38|42,44|49,50|57,57|64,70|76,77|82,84|88,88|90,90|93,93|96,98|107,108|114,114|122,127|143,143|147,147|151,153|157,159|164,164|180,181|184,184|186,186|189,192|194,194|199,200|207,207|209,212|232,234|249,250|263,264|275,275	Q:1,5|8,8|15,24|26,32|39,41|45,48|51,56|58,63|71,75|78,81|85,87|89,89|91,92|94,95|99,106|109,113|115,121|128,142|144,146|148,150|154,156|160,163|165,179|182,183|185,185|187,188|193,193|195,198|201,206|208,208|213,231|235,248|251,262|265,274|276,282	?EEEEE??B??---?HHHHHHHHHH-HHHHTSS----??SSE---EEEE??GGGHHH-HHHHHT-------TSSSE--EEES???SSS-S-BS?TT???HHHHHTTT??EEEES?HHHHHTS?---??HHHHHHHHHHHHHTT?EEE-EEE???HHH---HHHT?HHHHHHHHHHHHHTT??HH-H-HT----T?EEEE??GGGSSS-S????HHHHHHHHHHHHHHHHHHS--?HHHHHHSEEEEESS??HHHHTTTSSSTT??EEEESGGGTS-THHHHHH	3PF3|A
PF00122.15_E1-E2_ATPase_seed	126	540	!Q:19,21|27,29|34,34|36,36|38,38|45,71|73,83|88,102|104,104|109,110|113,113|118,119|122,122|124,125|132,172|174,188|193,193|198,199|201,207|209,209|213,255|258,258|261,266|269,269|272,275|278,280|282,287|294,294|308,310|314,316|318,355|373,373|379,401|405,407|411,411|413,482|486,486|489,490|496,496|505,505|528,528|532,532	Q:0,18|22,26|30,33|35,35|37,37|39,44|72,72|84,87|103,103|105,108|111,112|114,117|120,121|123,123|126,131|173,173|189,192|194,197|200,200|208,208|210,212|256,257|259,260|267,268|270,271|276,277|281,281|288,293|295,307|311,313|317,317|356,372|374,378|402,404|408,410|412,412|483,485|487,488|491,495|497,504|506,527|529,531|533,539	HHHHHHHHHHHHHHHHHTT???TTHHH---HHTS?S-E-EEEEET---------------------------T-----------EEEE---------------E-EGGG??TT?EEEE-?TT?B??SEEEEE-----------------------------------------E---?----------?EEEE?HHHH??S-------S?EEE?------------------------------------------TT?EE-----?TT?EE?---SS--?E------EEEEEE?GGGSHHHHHHHHH---SSS??-S?------------------------------------?HHHHHHHHHHHHHHHHH-HHHHH--------------------…	3W5C|A
PF00123.15_Hormone_2_seed	56	28	!Q:0,0|2,22|26,27	Q:1,1|23,25	?B?????????????????????EES??	1BH0|A
PF00124.14_Photo_RC_seed	55	317	!Q:0,3|11,12|31,38|41,41|52,53|55,58|65,68|72,84|115,116|143,143|148,149|151,151|168,168|172,172|204,204|207,207|215,216|224,231|239,242|244,247|274,291|296,300|302,302|312,312|314,316	Q:4,10|13,30|39,40|42,51|54,54|59,64|69,71|85,114|117,142|144,147|150,150|152,167|169,171|173,203|205,206|208,214|217,223|232,238|243,243|248,273|292,295|301,301|303,311|313,313	????HHHHHHH--HHHHHHHHHHHHHHHHTT--------TT?HHHHHHHGGG??B????GGGTTS-???GGG-------------THHHHHHHHHHHHHHHHHHHHHHHHHHTTS??THHHHHHHHHHHHHHHHHTHHHHHHT?GGGS??B?TTHHHHHHHHHHHHTT?GGG?HHHHHHHHHHHHHHHHHHHHHHHHHHTTTTT-TT?HHHHHHS??HHHHHHH--------HHHHHHH----S????TTHHHHHHHHHHHHHHHHHHHHHHTB------------------TTTB-----S?HHHHHHHTT?S???	3G7F|L
PF00125.19_Histone_seed	64	84	!Q:0,1|3,4|6,6|25,31|34,34|58,58|66,66|69,70|72,72	Q:2,2|5,5|7,24|32,33|35,57|59,65|67,68|71,71|73,83	??S??S?HHHHHHHHHHHHHTTSSS------?EE?HHHHHHHHHHHHHHHHHHHHHHH-HHHHHTT?SE--E?HHHHHHHHHHT	1TAF|A
PF00126.22_HTH_1_seed	1536	85	!Q:14,14|22,22|26,30|44,44|49,54|56,78|80,80	Q:0,13|15,21|23,25|31,43|45,48|55,55|79,79|81,84	HHHHHHHHHHHHHS-SHHHHHH-HHT?---?HHHHHHHHHHHHH-HHTS?----?B?--?----??---?---?--?-?B?HHHH	3ISP|A
PF00127.15_Copper-bind_seed	31	129	!Q:0,2|9,9|13,13|16,16|22,22|25,25|34,35|38,39|44,44|46,47|66,66|73,73|76,76|79,79|83,85|87,87|90,90|102,102|105,106|111,111|113,113|115,115|121,121|128,128	Q:3,8|10,12|14,15|17,21|23,24|26,33|36,37|40,43|45,45|48,65|67,72|74,75|77,78|80,82|86,86|88,89|91,101|103,104|107,110|112,112|114,114|116,120|122,127	???EEEEEB?TTS?BS?SEEEE?TT?SEEEEEEE??SS??HHHH?B??EEEEHHHHHHHHHHHHHH?GGGTTS?TT?TT?SEE???B?TT?EEEEEEEGGGS?TT??EEEE?T-T-TGGGT?EEEEEE?	2HXA|A
PF00128.19_Alpha-amylase_seed	31	482	!Q:0,1|11,12|17,24|27,28|33,35|38,54|61,61|68,68|72,73|87,88|91,91|98,99|102,103|109,119|126,126|129,129|131,132|138,140|142,142|144,145|147,153|157,157|160,160|163,169|179,184|194,194|197,197|201,201|204,204|210,218|226,229|239,246|257,259|262,269|271,274|276,276|278,279|286,286|302,305|309,310|316,316|319,323|332,332|336,336|338,338|340,342|345,346|357,359|365,372|390,392|395,396|399,399|401,40…	Q:2,10|13,16|25,26|29,32|36,37|55,60|62,67|69,71|74,86|89,90|92,97|100,101|104,108|120,125|127,128|130,130|133,137|141,141|143,143|146,146|154,156|158,159|161,162|170,178|185,193|195,196|198,200|202,203|205,209|219,225|230,238|247,256|260,261|270,270|275,275|277,277|280,285|287,301|306,308|311,315|317,318|324,331|333,335|337,337|339,339|343,344|347,356|360,364|373,389|393,394|397,398|400,400|403,…	??HHHHHTTHH--HHHH--------HT??EEEE???EE---------???-----TTTTSS?SEEEEE?GGG??HHHHHHHHHHHHH--TT?EEEEEE??SB??TTSHH-----------HHHHTT?TT?T--TGGGB?--E-E??S-------SSS?SS?BB?------TTSSBSEEE------ETTTTEEEE?SS?TTS?BB?TTSHH---------HHHHHHH----HHHHHHHTT------??EEEETTGGGS???TT????????S----S?B??GGGTTT?TTHHHHHHHHHHHTG----GGS??EEEEE?TT??---HHHHHHHH?GGG?S?S--?EE??GGGSTTEETT---EEEEE????----HHHHHHHHHHHHHHTSS---SS??EE…	1JI2|A
PF00129.13_MHC_I_seed	25	181	!Q:0,1|12,13|19,19|42,44|47,47|55,56|87,88|92,93|104,104|108,108|127,127|132,132|156,156	Q:2,11|14,18|20,41|45,46|48,54|57,86|89,91|94,103|105,107|109,126|128,131|133,155|157,180	??EEEEEEEEEE??TTSSS?EEEEEEEETTEEEEEEETTSSS???EE?SGGGTTS?-HHHHHHHHHHHHHHHHHHHHHHHHHHHHTT??TTS??EEEEEEEEEE?TTS?EEEEEEEEEETTEEEEEE?TTSS?EEESSHHHHHHHHHHHHTTHHHH-HHHHHHTHHHHHHHHHHHHTHHHH	1A9E|A
PF00130.17_C1_1_seed	46	77	!Q:0,1|5,15|17,18|20,20|24,25|27,40|44,44|50,53|56,57|60,60|63,64|70,70|72,72|76,76	Q:2,4|16,16|19,19|21,23|26,26|41,43|45,49|54,55|58,59|61,62|65,69|71,71|73,75	??EEE?------??-?S??B?SSS??B?----------??-SSS?SEEES----SS??EE?TT--TTTTS?S?TTT?	1WEV|A
PF00131.15_Metallothio_seed	21	81	!Q:0,1|3,4|6,10|12,12|14,14|17,20|23,24|26,28|31,33|36,39|41,41|46,46|49,52|57,58|61,62|64,64|66,71|73,73|75,76|79,80	Q:2,2|5,5|11,11|13,13|15,16|21,22|25,25|29,30|34,35|40,40|42,45|47,48|53,56|59,60|63,63|65,65|72,72|74,74|77,78	??T--T---??S?S-SS????TT-?S?-?SS???TT????S-STTS?TT?---TTTT--TS??S?T------T?S??SS??	4MT2|A
PF00132.19_Hexapep_seed	216	36	!Q:0,0|4,4|7,7|10,10|13,13|16,16|19,19|22,22|28,28|31,31|34,34	Q:1,3|5,6|8,9|11,12|14,15|17,18|20,21|23,27|29,30|32,33|35,35	?EEE?SS?EE?TT?EE?TT?EE?SSEEE?TT?EE?S	3FS8|A
PF00133.17_tRNA-synt_1_seed	15	742	!Q:11,11|22,22|24,24|26,29|32,35|40,42|64,64|66,70|74,75|87,87|89,90|93,96|99,99|127,128|130,130|134,134|158,158|176,177|182,183|190,205|211,212|214,222|229,230|234,235|237,238|242,242|248,249|251,255|258,266|271,275|288,289|292,300|304,304|307,309|311,312|314,320|322,323|326,332|335,336|340,340|342,344|346,346|350,350|362,374|378,380|383,401|404,404|408,408|426,429|443,444|446,446|457,457|461,46…	Q:0,10|12,21|23,23|25,25|30,31|36,39|43,63|65,65|71,73|76,86|88,88|91,92|97,98|100,126|129,129|131,133|135,157|159,175|178,181|184,189|206,210|213,213|223,228|231,233|236,236|239,241|243,247|250,250|256,257|267,270|276,287|290,291|301,303|305,306|310,310|313,313|321,321|324,325|333,334|337,339|341,341|345,345|347,349|351,361|375,377|381,382|402,403|405,407|409,425|430,442|445,445|447,456|458,460|…	HHHHHHHHTTH-HHHHHHHTTT-S?B--??EE????BSSS???HHHHHHHHHHHHHHHHHHTTT?B?????EEB??SHHHHHHHHHH-T??ST----TT?HHHHHHHHHHHHHHHHHHHHHHHHTTT??S?TTS?EETTSHHHHHHHHHHHHHHHHTT?EEEEEEEEEEETTTTEE??GGGE--EEEEEE----------------EEEEE??B??------?SSTTGG--GTT??B??EES?GGGSS??B?????TT???????--TTTT?????HHHHHHHHTTTT??SS?????????TTT?TT???B??T-------T??SB?????-?SS??SSS?S???B?TTS?SHHHHTTTSSS?-----???????SSS???TT?---------------…	3U20|A
PF00134.18_Cyclin_N_seed	127	184	!Q:13,17|23,23|25,25|27,29|31,32|34,34|47,47|54,55|73,81|99,106|109,109|111,125|127,129|138,142|145,145|148,163|181,183	Q:0,12|18,22|24,24|26,26|30,30|33,33|35,46|48,53|56,72|82,98|107,108|110,110|126,126|130,137|143,144|146,147|164,180	HHHHHHHHHHHHT--???TTGGG-G?S---S??H-HHHHHHHHHHHH-HHHHTT??HHHHHHHHHHHHHHHTT?-?----??TTTHHHHHHHHHHHHHH--------HH?S---------------S???HHHHHHTT-----TT-SS?---------------HHHHHHHHHHHHHHTTT???	3EID|B
PF00135.23_COesterase_seed	123	884	!Q:0,41|50,54|59,59|64,65|68,72|74,74|84,84|86,89|96,114|119,119|122,124|126,132|137,147|155,156|158,176|178,178|180,183|190,190|193,194|197,240|248,249|254,266|268,275|279,279|289,289|294,298|304,306|309,309|313,334|336,336|381,390|394,396|400,400|408,409|412,412|416,417|419,419|436,438|443,460|468,468|471,471|481,482|485,485|489,489|492,506|509,523|525,526|529,546|551,551|553,558|566,566|568,57…	Q:42,49|55,58|60,63|66,67|73,73|75,83|85,85|90,95|115,118|120,121|125,125|133,136|148,154|157,157|177,177|179,179|184,189|191,192|195,196|241,247|250,253|267,267|276,278|280,288|290,293|299,303|307,308|310,312|335,335|337,380|391,393|397,399|401,407|410,411|413,415|418,418|420,435|439,442|461,467|469,470|472,480|483,484|486,488|490,491|507,508|524,524|527,528|547,550|552,552|559,565|567,567|571,5…	?????????????????????????-----------------TTEEEETT-----EEEE?EEEE?-SS-----S-EEEEEEEEE?S????GGGTTS????-----???----?-?SEEE?SS???B???????SSTT----------?HHHHTTS??S?------------------B?S?-??EEEEEE?SS??SS--------------------------------------------EEEEEEE??STTT?----------??S------??GGG?THHHHHHHT?EEEE?????HHHHH???TT?SSS---------------------?S?HHHHHHHHHHHHHHHHGGGGTEEEEEEEEEEETHHHHHHHHHHH?---------TTT---GG…	2VJB|A
PF00136.16_DNA_pol_B_seed	67	884	!Q:0,0|20,20|22,112|116,116|118,118|121,124|141,147|154,154|156,255|261,262|266,272|277,278|281,281|286,286|291,293|298,299|311,316|329,329|333,345|369,369|373,373|376,377|405,405|414,414|420,440|443,443|446,447|455,455|467,467|469,490|509,518|521,521|537,537|547,556|558,559|561,561|567,568|570,571|575,575|592,592|599,605|611,621|624,624|632,634|639,644|659,659|662,662|664,667|671,671|673,729|734…	Q:1,19|21,21|113,115|117,117|119,120|125,140|148,153|155,155|256,260|263,265|273,276|279,280|282,285|287,290|294,297|300,310|317,328|330,332|346,368|370,372|374,375|378,404|406,413|415,419|441,442|444,445|448,454|456,466|468,468|491,508|519,520|522,536|538,546|557,557|560,560|562,566|569,569|572,574|576,591|593,598|606,610|622,623|625,631|635,638|645,658|660,661|663,663|668,670|672,672|730,733|73…	?STHHHHHHHHHHHHHHTEE?B??????????????????????----------------------??????????????????????????????????????????????-EEE?S?EE----EEEEETHHHHHHHHTT-----??TTTEES?S----------------------------------------------------------------------------------------------------TTSTT??TTT-------TEEE--EE?SSSE-EEEE?--TTTS??HHHHHHHHHHH------HHHHHHHHGGGS?HHH-------------HHHHHHHHHHHHHHHHHHHHHHH?TTS-SS??HHHHHHHHHHHHHHHHHHHHH…	3K5N|A
PF00137.16_ATP-synt_C_seed	167	73	!Q:4,4|35,35|68,69	Q:0,3|5,34|36,67|70,72	HHHH-HHHHHHHHTTHHHHHHHHHHHHHHHHHHHH?GGGHHHHHHHHHHHHHHHHHHHHHHHHHHHHH--HHS	1IJP|A
PF00139.14_Lectin_legB_seed	47	355	!Q:0,0|7,14|17,22|25,31|40,40|43,50|54,54|57,58|60,67|73,73|75,75|77,77|79,79|87,87|89,89|92,95|97,97|101,106|108,115|118,118|126,128|130,133|136,138|147,147|150,155|157,159|167,167|169,173|176,182|189,189|191,197|200,201|203,204|217,217|221,241|244,247|249,251|253,253|276,290|296,296|303,305|309,309|312,314|316,321|332,334|338,339|342,346	Q:1,6|15,16|23,24|32,39|41,42|51,53|55,56|59,59|68,72|74,74|76,76|78,78|80,86|88,88|90,91|96,96|98,100|107,107|116,117|119,125|129,129|134,135|139,146|148,149|156,156|160,166|168,168|174,175|183,188|190,190|198,199|202,202|205,216|218,220|242,243|248,248|252,252|254,275|291,295|297,302|306,308|310,311|315,315|322,331|335,337|340,341|347,354	?EEEEEE--------SS?----?SS?------TTEEEEET?EE-------?TTS?EE-?S-------?EETTE-E?S-S?EEEEEES-S?EE?---B?TTT??----B-------?EE-EEEEEEE???S?--?SS???EEEEEEEE?SS??--??B--?GGGTTTB?T-----TS---????EEEEEE?S?-----?TT??S--SSEEEEEESSSS?SEE---------------------EE????T---T?EEEEEEEEETTTTEEEEEEEET---------------TTTEE-EEEEEE?-?HHH-HS?--S------EEEEEEEEEE-??GGG??TT?????EEEEEEEE	1QNY|A
PF00140.15_Sigma70_r1_2_seed	183	39	!Q:0,1|14,18|37,37	Q:2,13|19,36|38,38	??HHHHHHHHHTTS-????HHHHHHHHHHHHHHHHHH-H	4KN4|X
PF00141.18_peroxidase_seed	162	647	!Q:11,19|25,27|30,38|46,86|90,104|106,106|113,113|115,119|124,125|129,129|133,133|136,137|140,144|147,164|167,171|181,182|185,185|188,189|191,193|195,195|201,217|228,246|248,259|261,270|272,273|276,276|278,280|282,282|286,286|291,368|370,370|372,373|377,377|383,383|388,391|399,399|401,438|443,444|446,446|450,450|456,464|469,470|472,472|474,485|488,488|493,495|499,500|505,509|513,513|516,531|536,5…	Q:0,10|20,24|28,29|39,45|87,89|105,105|107,112|114,114|120,123|126,128|130,132|134,135|138,139|145,146|165,166|172,180|183,184|186,187|190,190|194,194|196,200|218,227|247,247|260,260|271,271|274,275|277,277|281,281|283,285|287,290|369,369|371,371|374,376|378,382|384,387|392,398|400,400|439,442|445,445|447,449|451,455|465,468|471,471|473,473|486,487|489,492|496,498|501,504|510,512|514,515|532,535|…	HHHHHHHHHHH--------?THHHH---HH---------HHHHHHH-----------------------------------------HTT---------------T-SSSSGG-G???--BTTB??STT-STT-TT--TT??--?HH------------------HH-----HHHHHHHHH--HS-TT--T---S?HHHHH-----------------HHHHHHHHHH-------------------T------------T??--??-???B??BB?S???H-HHH-HHHS-----------------------------------------------------------?-----------------?T-T??HHH-HHHHH-HTTT-?-?HHHHHHH…	1AEV|A
PF00142.13_Fer4_NifH_seed	14	282	!Q:6,7|28,30|36,37|41,41|44,44|49,49|51,54|64,64|66,66|69,70|75,75|87,91|95,96|113,113|115,116|119,119|126,127|131,132|143,145|152,152|175,175|177,178|187,188|190,190|207,209|213,215|227,227|232,232|237,240|255,259|261,266|281,281	Q:0,5|8,27|31,35|38,40|42,43|45,48|50,50|55,63|65,65|67,68|71,74|76,86|92,94|97,112|114,114|117,118|120,125|128,130|133,142|146,151|153,174|176,176|179,186|189,189|191,206|210,212|216,226|228,231|233,236|241,254|260,260|267,280	EEEEEE??TTSSHHHHHHHHHHHHHHTT-??EEEEE??SSS?SS?TTTT?S????HHHHHHHHS?T-TT??HHHH?EEEGGGEEEEE?????TTS??HHHHHHHHHHHHHHTT?S?-SS?SEEEEE??GGG??GGGSHHHHTT???EEEEEE?SSTTTTHHHHHHHHHHHHTTTT?S-?EEEEEEEE??S?TTHHHHHHHHHHHHTS???EEE???THHHHHHTTTS?TTTS?SSSH----HHHHHHHHHHHHHH??-??B??????HHHHHHHHHHHSTT?	1XCP|A
PF00143.14_Interferon_seed	15	167	!Q:0,8|19,20|22,22|26,26|30,36|41,50|72,72|76,76|98,111|116,118|138,138|157,166	Q:9,18|21,21|23,25|27,29|37,40|51,71|73,75|77,97|112,115|119,137|139,156	?????????HHHHHHHHHT??S?GGG?TTT???????GGGG??????????HHHHHHHHHHHHHHHTSHHHH-HHS?HHHHHHHHHHHHHHHHHHHHH??????????????HHHH---HHHHHHHHHHHHHHHHTTT?HHHHHHHHHHHHHHHHHH-?????????	2KZ1|A
PF00144.19_Beta-lactamase_seed	127	649	!Q:10,35|39,39|44,55|70,84|87,93|101,105|107,108|110,115|117,117|121,121|134,134|142,157|159,169|175,197|201,201|203,219|221,223|229,229|238,238|241,243|246,247|250,251|255,277|286,288|291,302|308,311|317,317|328,329|331,338|351,367|369,370|372,372|375,375|379,380|388,389|392,392|399,403|411,458|461,461|470,490|495,495|499,499|508,517|534,534|537,538|545,546|562,562|565,565|573,575|586,593|596,59…	Q:0,9|36,38|40,43|56,69|85,86|94,100|106,106|109,109|116,116|118,120|122,133|135,141|158,158|170,174|198,200|202,202|220,220|224,228|230,237|239,240|244,245|248,249|252,254|278,285|289,290|303,307|312,316|318,327|330,330|339,350|368,368|371,371|373,374|376,378|381,387|390,391|393,398|404,410|459,460|462,469|491,494|496,498|500,507|518,533|535,536|539,544|547,561|563,564|566,572|576,585|594,595|59…	HHHHHHHHHH--------------------------HHT?SEEE------------EEEEETTEEEEEEE---------------EE-------EETTTTE-----E??T------T?BEE?GGGHHHHHHHHH-HHHHHTT----------------S---------??TTSBH-----------------------HHH?T-----------------T???GGGTT?BHHHHHTT?SS???SS??TT??SHH-----------------------HHHHHHHH???SS?-----------TTSEE?-??HHHHH-HHHHHHTTTT--T-??-----HHHHHHHHTTTT-----------------T--T?TT?BSS??GGGGGGB??EE-ETTEEE…	1IYP|A
PF00145.12_DNA_methylase_seed	31	546	!Q:0,0|7,7|10,10|21,32|40,41|44,48|57,62|69,69|74,74|77,80|83,89|95,98|106,113|120,122|136,141|159,161|176,177|182,188|199,200|203,204|217,245|248,250|254,273|281,282|285,290|296,297|306,306|309,321|324,331|336,378|382,385|387,390|392,392|396,424|426,426|430,432|442,443|445,476|482,483|485,485|492,492|497,498|501,510|515,521|531,532|546,546	Q:1,6|8,9|11,20|33,39|42,43|49,56|63,68|70,73|75,76|81,82|90,94|99,105|114,119|123,135|142,158|162,175|178,181|189,198|201,202|205,216|246,247|251,253|274,280|283,284|291,295|298,305|307,308|322,323|332,335|379,381|386,386|391,391|393,395|425,425|427,429|433,441|444,444|477,481|484,484|486,491|493,496|499,500|511,514|522,530|533,545	?EEEEES?SS?HHHHHHHHHT-----------?EEEEEEE??HH-----HHHHHHHH??----SEEEES?TTTS?GG----GS??----?SEEEE????TTTSSSS?----???SSSHHH---HHHHHHHHHHHHH?----?SEEEEEEEGGGGSGGGH---HHHHHHHHHHHHHH--EEEE-------EEEEEGGGGT-?SB??EEEEEEEEEGGG???-------------------???????SS???GGG--------------------TTGGGTT??EE?-----BTTTB??GGGSSSTT?EE??-------????HH--------HHTS??--------------------------------------???TTS---?B????S?GGG?--…	8MHT|A
PF00146.16_NADHdh_seed	23	341	!Q:34,37|40,40|58,62|66,66|88,90|92,92|96,99|102,102|126,126|155,155|160,161|163,163|174,177|180,180|205,205|209,209|212,212|216,217|223,224|247,247|253,253|256,280|284,285|308,311	Q:0,33|38,39|41,57|63,65|67,87|91,91|93,95|100,101|103,125|127,154|156,159|162,162|164,173|178,179|181,204|206,208|210,211|213,215|218,222|225,246|248,252|254,255|281,283|286,307|312,340	HHHHHHHHHHHHHHHHHHHHHHHHHHHHHHHTTS????SS?SSSTTHHHHHHHHHTTS?????TTS?HHHHHHHHHHHHHHHHTTSTT???S?SSS-???SS?HHHHHHHHHHHHHHHHHHHHHHT?HHHHHHHHHHHHHHHHHHHHHHHHHHHH-HHHH??S?HHHHHHHHHH----TT?THHHHHHHHHHHHHHHHHTTTSSS?TTT?ST-TSS??SSSSS??SHHHHHHHHHHHHHHHHHHHHH-HHHTS?SS?-----------------------?SSS??HHHHHHHHHHHHHHHHHHHHHH????TTHHHHHHHHHTHHHHHHHHHHHHHHHHH	4HEA|H
PF00147.13_Fibrinogen_C_seed	11	272	!Q:11,12|14,15|17,20|26,26|32,34|41,41|46,47|58,58|60,64|71,71|74,74|78,79|82,82|85,86|89,89|93,94|106,108|117,117|121,121|133,134|140,140|149,149|152,153|158,159|162,163|171,172|175,177|183,184|187,189|191,191|194,195|201,201|203,206|208,209|213,213|221,222|227,228|231,231|238,239|248,248|250,257|260,261|271,271	Q:0,10|13,13|16,16|21,25|27,31|35,40|42,45|48,57|59,59|65,70|72,73|75,77|80,81|83,84|87,88|90,92|95,105|109,116|118,120|122,132|135,139|141,148|150,151|154,157|160,161|164,170|173,174|178,182|185,186|190,190|192,193|196,200|202,202|207,207|210,212|214,220|223,226|229,230|232,237|240,247|249,249|258,259|262,270	EESSHHHHHTT--T??S?---EEEEE?SSTTS-??EEEEEE?SGGG??EEEEEEESSS?S?????HHHHHH?EE?SEE??SS?SS??EE?SEE??HHHHHHHHTSS--?EEEEEEEE?TTS?EEEEEEEEEEE??TTTTT?EEEEEEEE-SS??HHHH??TT??HHHHHTT??TT???BBTTB??SS???S?TT??HHHHH?S?---B??SSB?SEETTSB??TTSB??TT-TSTTSS??BSEEHHHH?S--------SB??SEEEEEEEE?	1Z3U|A
PF00148.14_Oxidored_nitro_seed	116	723	!Q:0,0|7,7|23,23|27,29|43,55|57,71|74,77|84,85|102,105|113,113|121,122|131,135|140,140|142,142|144,158|160,160|166,168|171,171|174,174|191,277|279,281|283,298|303,305|307,310|312,314|325,325|330,331|337,338|340,346|351,354|357,358|361,361|363,363|366,366|376,376|386,386|390,392|403,405|409,410|412,414|432,455|461,464|467,467|477,477|480,483|488,490|492,493|495,503|509,511|513,513|525,525|527,527|…	Q:1,6|8,22|24,26|30,42|56,56|72,73|78,83|86,101|106,112|114,120|123,130|136,139|141,141|143,143|159,159|161,165|169,170|172,173|175,190|278,278|282,282|299,302|306,306|311,311|315,324|326,329|332,336|339,339|347,350|355,356|359,360|362,362|364,365|367,375|377,385|387,389|393,402|406,408|411,411|415,431|456,460|465,466|468,476|478,479|484,487|491,491|494,494|504,508|512,512|514,524|526,526|528,529…	?THHHHH-HHHTTBTTEEEEEES?HHH---HHHHHHHHHHHHS-------------S??--?---------?EE????TTHHHH?-SHHHHHHHHHHHHHHT??--SEEEEEE?HHHHHHT??HHHHHHHH-----HHTT?S?T---------------T?EEEEE???TT-SS?HHHHHHHHHHHHHHHH-----------------------------------------------------------------------------------????S???S---------------?EEEE-??S-??-H---HHHHHHHHHH-HHHT??EEESS??T-------TTSS????SS??SS?S?SB?HHHHHTTSS?SEEEEESHH-HHH---HHHHHH…	2AFK|A
PF00149.23_Metallophos_seed	324	477	!Q:6,6|8,8|11,11|16,60|68,69|74,74|76,76|79,80|82,83|89,89|98,165|179,181|200,322|326,326|340,342|356,358|361,363|370,371|374,377|385,427|431,431|434,434|437,437|443,443|452,452|465,466|471,472|474,475	Q:0,5|7,7|9,10|12,15|61,67|70,73|75,75|77,78|81,81|84,88|90,97|166,178|182,199|323,325|327,339|343,355|359,360|364,369|372,373|378,384|428,430|432,433|435,436|438,442|444,451|453,464|467,470|473,473|476,476	SSEEEE?B?TT?HHHH---------------------------------------------HHHHHHH??TTSS?E-EE-?S??SSSSS?HHHHHHHH--------------------------------------------------------------------HHHHHHSTTTEEE???TTSSHHHHTTSSHHHHHH---------------------------------------------------------------------------------------------------------------------------HHS?HHHHHHHHHHHTT???EEEETTTEEEESS???TT???THHHHT??SS????SSSHHHH--------------…	2DXL|A
PF00150.13_Cellulase_seed	65	583	!Q:1,4|7,12|21,29|31,32|34,34|36,43|55,56|61,79|84,88|90,90|95,100|103,103|105,110|124,124|129,129|132,132|136,137|139,161|163,163|166,175|179,179|188,199|204,219|223,231|242,243|245,246|248,248|254,257|260,262|267,275|280,281|283,284|286,286|311,312|319,319|324,356|360,370|379,412|415,416|418,418|425,428|436,436|441,474|477,477|480,482|499,499|504,506|513,521|524,541|551,552|559,564|568,568|570,…	Q:0,0|5,6|13,20|30,30|33,33|35,35|44,54|57,60|80,83|89,89|91,94|101,102|104,104|111,123|125,128|130,131|133,135|138,138|162,162|164,165|176,178|180,187|200,203|220,222|232,241|244,244|247,247|249,253|258,259|263,266|276,279|282,282|285,285|287,310|313,318|320,323|357,359|371,378|413,414|417,417|419,424|429,435|437,440|475,476|478,479|483,498|500,503|507,512|522,523|542,550|553,558|565,567|569,569…	T????SS?----?SGGGHHHH---------T--T?S?-----??HHHHHHHHHHT??EEEE???------?---------GGGE-----E-TTTT------EE?H------HHHHHHHHHHHHH-HTTT?EE-EEE??S?----------------------B?TT----------TSB?SSGGGHHH------------HHHH----------------HHH---------HHHHHHHHTT--T??T-TEEEE--??SS???TTST---------TTTS??T--T?HHHHHHHHHHHHHHHHHHHHHHHT-?GGGGTS?EEEE?--------------------------------GGG----------?HHHHHSTT---????-------------…	4IPL|A
PF00151.14_Lipase_seed	16	379	!Q:0,0|4,4|8,8|12,12|19,19|24,32|38,40|51,52|59,59|70,72|82,83|85,86|89,111|126,129|137,137|144,144|171,173|199,203|212,212|214,214|221,221|226,227|238,238|240,241|243,243|248,250|252,253|255,256|268,270|273,279|281,283|293,296|312,314|317,317|319,319|321,321|324,324|326,326|334,334|336,336|338,339|342,347|353,353|357,357|371,373|378,378	Q:1,3|5,7|9,11|13,18|20,23|33,37|41,50|53,58|60,69|73,81|84,84|87,88|112,125|130,136|138,143|145,170|174,198|204,211|213,213|215,220|222,225|228,237|239,239|242,242|244,247|251,251|254,254|257,267|271,272|280,280|284,292|297,311|315,316|318,318|320,320|322,323|325,325|327,333|335,335|337,337|340,341|348,352|354,356|358,370|374,377	?EEE?GGG?EEE?STTSSS-BTTB??????-??HHHHT--?EEEEEETTEE--EEEEEE?SSSTHHHHTS???TTSEEEEEE??S??TT----------------------?TTHHHHHHHHHHTT--??EEEEEEE?HHHHSS?HHHHHHHHHHHHHHHHHHHHHHHHHH???GGGEEEEEETHHHHHHHHHHHHTTT----?SSEEEEES?B?TTTTTS?GGGS??GGGSSSEEEE?S??S?HHHH???B??S??SSEEEEETTSS?-?TT???????S???HHHHHTTSS????HHHHHHHHHHHHHHH--?GG-G?B?EE?S?HHHHHTT?S?S??TT---???BSSGG-GGG?TTTTSSSSEEEEE???SSTT?	1BU8|A
PF00152.15_tRNA-synt_2_seed	107	593	!Q:0,0|20,20|40,40|42,42|45,48|52,55|58,63|65,67|71,71|73,82|91,97|99,99|112,115|125,132|137,137|139,139|149,150|153,154|158,158|173,173|176,176|178,212|214,217|230,230|233,235|239,246|250,251|255,264|268,268|270,270|279,279|295,296|312,316|318,318|321,326|328,328|338,338|345,345|358,359|362,362|386,392|396,402|405,405|407,411|415,416|422,423|428,431|433,433|438,450|456,456|460,462|466,471|477,48…	Q:1,19|21,39|41,41|43,44|49,51|56,57|64,64|68,70|72,72|83,90|98,98|100,111|116,124|133,136|138,138|140,148|151,152|155,157|159,172|174,175|177,177|213,213|218,229|231,232|236,238|247,249|252,254|265,267|269,269|271,278|280,294|297,311|317,317|319,320|327,327|329,337|339,344|346,357|360,361|363,385|393,395|403,404|406,406|412,414|417,421|424,427|432,432|434,437|451,455|457,459|463,465|472,476|489,…	?HHHHHHTHHHHHTSHHHHH-HHHHHHHHHHHHHHHHHHT-T?EE????SSB????SS------S???EEE?S----------SSTTEEEE-----??S?SHHHHHHHHHTT-?-?EEEEEEEEE?????---BTTB?S-EEEEEEEEE--ES??HHH-HHHHHHHHHHHHHH-HH-T-----------------------?????-------S--??EEEHHHHHHHHS?SS-??TTS-??----?EEE-?TGG----------GSS?S?HHHHHHHT?TTEEEEEEEETTGGG??TTHHHHHHHHGGGGT?????B?EE------S?GGGGGGGEE?TTTTTS?HHHHHHHHHHHT??TT?EEEEEEEEHHHHHHHHHHHHHHH-------HHH---…	2ZCE|A
PF00153.22_Mito_carr_seed	188	152	!Q:18,18|37,52|55,63|66,67|70,70|72,74|81,91|97,97|101,109|111,111|135,138|151,151	Q:0,17|19,36|53,54|64,65|68,69|71,71|75,80|92,96|98,100|110,110|112,134|139,150	SSSTTHHHHHHHHHHHHH-HHHHHHHHHHHHHHHHHG----------------GG--------?SS??TT-T??-SSHHHH-----------HHHHH-HHH?--------G-GGGGTTHHHHHHHHHHHHHHHHH----HHHHHHHHHTTT?	2LCK|A
PF00154.16_RecA_seed	28	329	!Q:14,14|19,20|23,31|34,35|37,37|59,59|81,82|90,93|102,103|107,107|111,112|130,131|138,138|142,144|150,155|180,180|187,204|207,207|214,214|231,234|252,255|268,268|311,311|327,328	Q:0,13|15,18|21,22|32,33|36,36|38,58|60,80|83,89|94,101|104,106|108,110|113,129|132,137|139,141|145,149|156,179|181,186|205,206|208,213|215,230|235,251|256,267|269,310|312,326	HHHHHHHHHHHHHH?TTSS??TT???-?????EE??S?HHHHHHTSSSSEETTSEEEEE?STTSSHHHHHHHHHHHHHHTT??EEEEESS????HHHHHHTT??GGG?EEE??SSHHHHHHHHHHHHHHT??SEEEEE?GGG???HHHHT??????HHHHHHHHHHHHHHHHHHHHHHHT?EEEEEE?????????-??-?????TT?HHHHHH?SEEEEEEEEEEEEETT----EEEEEEEEEEEEEESSS????EEEEEEETTTEE?HHHHHHHHHHHTTSSEEETTEEESSSSEEEESHHHHHHHHHH?HHHHHHHHHHHHHHH??	1N03|A
PF00155.16_Aminotran_1_2_seed	48	526	!Q:3,3|6,9|14,18|27,27|34,42|49,51|54,55|64,68|74,78|83,88|90,92|95,95|97,97|115,122|125,125|127,127|134,135|147,148|154,156|159,168|172,174|190,198|208,208|212,216|231,231|233,233|239,239|245,246|250,272|286,287|302,302|304,304|308,308|316,316|318,336|350,355|368,368|375,380|404,408|410,411|413,415|417,417|426,426|430,430|433,439|452,475|480,480|482,482|485,485|493,493|495,499|503,503|509,510|51…	Q:0,2|4,5|10,13|19,26|28,33|43,48|52,53|56,63|69,73|79,82|89,89|93,94|96,96|98,114|123,124|126,126|128,133|136,146|149,153|157,158|169,171|175,189|199,207|209,211|217,230|232,232|234,238|240,244|247,249|273,285|288,301|303,303|305,307|309,315|317,317|337,349|356,367|369,374|381,403|409,409|412,412|416,416|418,425|427,429|431,432|440,451|476,479|481,481|483,484|486,492|494,494|500,502|504,508|511,…	BEE?SS????SSHH-----HHHHHHHH?TTSSTT---??????HHHHHH???TT??HHHHHHHH-----HHHHH-----HTTT-----?S???TT-S?EEEEHHHHHHHHHHHHH------??TT?E-EEEESS??TTHHHHTTTTT??EEEEE???TT----------TTT???HHHHHHHHHHHHHTT?-------?EEEEEEESS?TTT?????HHHHHHHHHHHHTT-T?EEEEE?TTGGG??SSS--????-----------------HHHHHTSGGGTTS?-TTSEEEEEESTTTS-S?GGG?EEEEEES?H-------------------HHHHHHHHHHTTS??---?HHHHHHHHHHTT?HHHHHH------HHHHHHHHHHHHHHHHHH…	3ATH|A
PF00156.22_Pribosyltran_seed	71	196	!Q:0,0|4,8|19,24|29,32|37,38|41,48|70,73|81,132|135,135|140,142|144,145|148,148|154,154|161,161|170,170|174,174|178,178|181,187|196,196	Q:1,3|9,18|25,28|33,36|39,40|49,69|74,80|133,134|136,139|143,143|146,147|149,153|155,160|162,169|171,173|175,177|179,180|188,195	?EEE---??HHHHHHHHHH------HHHH----HHHH??SE--------EEEETTTTHHHHHHHHHHTTS--??EEEEEEE?-------------------------------------------????????SS?EEEE???S??BT?EEEEE-EEEESS?HHHHHHHH-HHH-TTT-BS-------EEEEEEEE-	1O5O|A
PF00157.12_Pou_seed	20	81	!Q:0,4|15,17|27,28|43,48|59,59|61,61|79,80	Q:5,14|18,26|29,42|49,58|60,60|62,78	?????HHHHHHHHHH---HHHHHHHTT??HHHHHHHTHHHHSS?---??HHHHHHHHTT?S?HHHHHTTHHHHHHHHHS??	1AU7|A
PF00158.21_Sigma54_activat_seed	287	212	!Q:0,3|10,10|19,22|26,28|30,30|36,36|40,40|49,53|56,62|65,65|67,70|72,73|76,81|85,85|87,88|90,93|96,98|106,108|111,122|137,137|140,141|157,158|162,162|164,171|173,175|184,184|191,191|195,196|198,198	Q:4,9|11,18|23,25|29,29|31,35|37,39|41,48|54,55|63,64|66,66|71,71|74,75|82,84|86,86|89,89|94,95|99,105|109,110|123,136|138,139|142,156|159,161|163,163|172,172|176,183|185,190|192,194|197,197|199,211	????SHHHHH-HHHHHHHH?---STT---S?EEEES?TTS?HHHHHHHH-----HH-------HS-S?---S--SS---???EEE?S--S?--?HH---HHHHHHT???SS??????????-?HHHHHTTSEEEEES?TT??HHHHHHHHHHHHSSB??BTT-B-?-?-?-?B???EEEEEESS?HHHHHH-HTS--S?HHHHHHHSSEEEE	2C99|A
PF00159.13_Hormone_3_seed	21	40	!Q:0,10|13,13|18,19|39,39	Q:11,12|14,17|20,38	??????--???SS?TTTT--HHHHHHHHHHHHHHHHHHH?	2H4B|C
PF00160.16_Pro_isomerase_seed	168	580	!Q:4,5|11,15|18,18|20,20|26,29|31,32|36,37|46,46|48,56|59,77|82,82|84,99|106,107|109,110|112,112|116,121|123,123|125,134|138,140|142,149|152,162|164,179|181,199|202,228|233,251|255,268|270,270|272,349|351,364|367,368|374,375|379,397|400,404|406,407|409,409|413,418|421,450|452,477|479,485|488,489|491,498|500,509|512,513|520,521|523,526|529,529|536,536|538,545|547,552|556,567|570,571	Q:0,3|6,10|16,17|19,19|21,25|30,30|33,35|38,45|47,47|57,58|78,81|83,83|100,105|108,108|111,111|113,115|122,122|124,124|135,137|141,141|150,151|163,163|180,180|200,201|229,232|252,254|269,269|271,271|350,350|365,366|369,373|376,378|398,399|405,405|408,408|410,412|419,420|451,451|478,478|486,487|490,490|499,499|510,511|514,519|522,522|527,528|530,535|537,537|546,546|553,555|568,569|572,579	EEEE--EETTE-----EE-E-EEEEE----E-?TTT?-HHHHHHHH-H---------HH-------------------HTTT?B?---------------TTSSBS??T--T?BEE------E-E----------ETT---T--------EE-----------E----------------E??----------------?SS---------------------------SSSS???------------?---SSS--------------S?B?--???--?--------------------------------------------------------------------?S??-----------?ST--TEEEE?-BSS-------------------T…	1CWL|A
PF00161.14_RIP_seed	73	294	!Q:6,7|9,10|26,26|29,29|31,36|40,41|45,52|58,58|66,66|68,70|73,76|78,78|88,89|98,99|108,108|110,113|116,116|118,118|129,131|133,134|140,144|146,148|158,158|160,163|168,168|170,170|172,172|186,186|188,223|244,244|256,263|266,266|268,273|293,293	Q:0,5|8,8|11,25|27,28|30,30|37,39|42,44|53,57|59,65|67,67|71,72|77,77|79,87|90,97|100,107|109,109|114,115|117,117|119,128|132,132|135,139|145,145|149,157|159,159|164,167|169,169|171,171|173,185|187,187|224,243|245,255|264,265|267,267|274,292	EEESTT??H--HHHHHHHHHHHHHHS?SS?E------ETT--EEB?-----??TTSSS?EEEEEEE?T---TS?---E-EEEEEETTT??EEEEEEEE--TTEEEEEE?T----TS?H-HHHHHHHHHH???T--TSEEE???-?S???HHHHHHHHT?S----SGGG-S?B?HHHHHHHHHHHTT?S??---------------------------------?HHHHHHHHHHHHHHHHHHHH?HHHHHHHHHTT--------TS?B???---HHHHHHHHHHHHHHHHHHH?	2JDL|A
PF00162.14_PGK_seed	154	602	!Q:5,15|18,18|24,29|31,33|35,36|38,38|40,46|50,51|60,60|69,69|71,71|73,73|78,80|82,84|86,108|110,111|113,137|140,140|145,179|188,188|191,195|200,202|204,207|219,222|230,231|240,262|265,265|276,279|285,286|293,294|301,302|307,310|314,314|325,325|331,334|342,342|345,345|354,357|364,366|372,372|383,383|386,389|393,398|400,409|415,433|442,442|447,447|451,452|459,463|466,467|470,472|474,478|486,494|49…	Q:0,4|16,17|19,23|30,30|34,34|37,37|39,39|47,49|52,59|61,68|70,70|72,72|74,77|81,81|85,85|109,109|112,112|138,139|141,144|180,187|189,190|196,199|203,203|208,218|223,229|232,239|263,264|266,275|280,284|287,292|295,300|303,306|311,313|315,324|326,330|335,341|343,344|346,353|358,363|367,371|373,382|384,385|390,392|399,399|410,414|434,441|443,446|448,450|453,458|464,465|468,469|473,473|479,485|495,4…	BGGGS---------??TT?EEEEE??????E---E--T-T-------EES??HHHHHHHH-HHHHHHHT-T?E-EEEE???S???S-----------------------S??G-------------------------GG?SHHH-----------------------------------HHHHHHHH-TS?---?EEES?--S----SSHHHHHHHHT?--?TTEEEEE??GGGSTHHH-----------------------HT?HHHHHHHHTT?---SEEEE??GGGTTS??TTTTGG--GGTS---?EEE?HHHHHHHHHH-HHHHH??-?SSEEEEE?SS?HHHHHHHH----HHHTTT--?SEEEE?TTTHHHHHHH-TS-???TTS?---??…	2Y3I|A
PF00163.14_Ribosomal_S4_seed	18	112	!Q:0,11|13,13|15,16|24,27|36,41|56,57|68,68|71,71|91,92|104,105	Q:12,12|14,14|17,23|28,35|42,55|58,67|69,70|72,90|93,103|106,111	??-?????????S?S??THHHHHH----HHHHHHTT---???HHHHHHHHHHHHHH--HHHHHHHHHS?TT?HHHHHHHHHHHHHHHHTTS??SSTTSHHHHTT??THHHHT	3KIX|d
PF00164.20_Ribosom_S12_S23_seed	18	145	!Q:0,1|9,28|30,32|36,36|38,38|50,52|55,56|58,58|68,69|72,72|78,79|82,88|91,91|96,106|112,114|117,117|123,126|128,129|131,132|135,135|140,145	Q:2,8|29,29|33,35|37,37|39,49|53,54|57,57|59,67|70,71|73,77|80,81|89,90|92,95|107,111|115,116|118,122|127,127|130,130|133,134|136,139	??HHHHHHT?-----------????????S???STT?S?EEEEEEEEEEE???SS??S?EEEEEEEET--TS?EEEEE??SS?--????TT?EEEE????------?TTSTT???BB?TTSTT????T--T??SS?TTTT?????-	3KIX|l
PF00165.18_HTH_AraC_seed	75	44	!Q:2,4|7,10|20,20|37,37	Q:0,1|5,6|11,19|21,36|38,43	HH---TS?-??SSHHHHTTT?SSSHHHHHHHHTTSSS?HHHHHH	1D5Y|A
PF00166.16_Cpn10_seed	48	127	!Q:0,0|4,4|13,46|55,57|60,61|65,66|69,70|72,73|75,76|78,78|83,83|86,99|102,102|107,108|110,110	Q:1,3|5,12|47,54|58,59|62,64|67,68|71,71|74,74|77,77|79,82|84,85|100,101|103,106|109,109|111,126	?EEE?SSEEEEEE--?-??-??---?????????--?????--??--EEEEEEEE???EE?-TTS?-EE??S??T--T?EEEE?TT?-------------SE-EEEE--T-TEEEEEEEGGGEEEEE	3ZQ1|O
PF00167.13_FGF_seed	77	196	!Q:9,10|17,17|19,23|26,30|32,32|37,37|39,40|42,42|53,56|59,59|61,62|72,73|78,78|82,82|85,91|93,95|97,106|109,111|113,113|116,116|136,152|156,157|161,162|164,164|170,171|174,175|177,181|188,188|190,194|196,196	Q:0,8|11,16|18,18|24,25|31,31|33,36|38,38|41,41|43,52|57,58|60,60|63,71|74,77|79,81|83,84|92,92|96,96|107,108|112,112|114,115|117,135|153,155|158,160|163,163|165,169|172,173|176,176|182,187|189,189|195,195	TEEEEEETT--TEEEEE?T-----TS----?E-EEES?T--T?SSSEEEEEEE----ET-T--EEEEEETTT??EEEE?TTS?EE-------E---E----------SS??-G-GG?EEEEEEETTEEEEEEEEEE?----------------TTT??EEE??B?TTSSB??GG--G?---?TTSGGG?E-----E-	3O4D|A
PF00168.25_C2_seed	382	191	!Q:10,13|15,56|60,64|77,80|83,109|112,116|118,120|123,123|127,131|137,141|148,152|160,160|162,163|167,183	Q:0,9|14,14|57,59|65,76|81,82|110,111|117,117|121,122|124,126|132,136|142,147|153,159|161,161|164,166|184,190	EEEEEEEEES????S------------------------------------------TTS--???EEEEEEEETEEE----EE---------------------------EE?????S?--SS?EEE-----EEEEE?--??GGGSTT?----EEEEEEE-E??SSS?---------------?EEEEEEE	3FBK|A
PF00169.24_PH_seed	133	297	!Q:0,0|10,34|38,39|50,56|67,135|138,138|144,144|147,148|153,155|157,233|235,235|243,243|249,253|257,260|264,264|268,270|277,277|281,281|297,297	Q:1,9|35,37|40,49|57,66|136,137|139,143|145,146|149,152|156,156|234,234|236,242|244,248|254,256|261,263|265,267|271,276|278,280|282,296	?SEEEEEEEE?-----------------------?SSS??EEEEEEEEET-------TEEEEESSTT--------------------------------------------------------------------?SS?SEEEE?TT?-EEEE???S-----------------------------------------------------------------------------S?SSEEEEE?TTSTT?????EEE---?TTS?EEE???SEEEEE?SSH-HHHHHHHHHHHHHHH-	1X05|A
PF00170.16_bZIP_1_seed	22	64	!Q:0,4	Q:5,63	---??HHHHHHHHHHHHHHHHHHHHHHHHHHHHHHHHHHHHHHHHHHHHHHHHHHHHHHHHHHH	1S9K|D
PF00171.17_Aldedh_seed	119	604	!Q:2,3|6,13|15,15|20,20|23,27|29,30|37,40|43,43|55,55|59,65|71,71|75,75|92,92|108,109|112,114|123,123|126,130|141,142|146,148|150,150|153,158|160,162|164,172|183,183|185,187|193,194|203,203|215,215|221,223|226,227|231,231|241,241|243,246|248,249|256,260|262,263|273,273|275,275|278,278|286,286|297,297|300,300|304,312|318,327|332,332|336,338|340,340|352,352|358,359|362,364|372,372|377,378|388,388|3…	Q:0,1|4,5|14,14|16,19|21,22|28,28|31,36|41,42|44,54|56,58|66,70|72,74|76,91|93,107|110,111|115,122|124,125|131,140|143,145|149,149|151,152|159,159|163,163|173,182|184,184|188,192|195,202|204,214|216,220|224,225|228,230|232,240|242,242|247,247|250,255|261,261|264,272|274,274|276,277|279,285|287,296|298,299|301,303|313,317|328,331|333,335|339,339|341,351|353,357|360,361|365,371|373,376|379,387|389,…	EE??TT------??E-EEEE?TT-----T??EEEEEE-???HH-HHHHHHHHHHH-HTS-------TTSHH-HHS?HHHHHHHHHHHHHHHH-HTHHHHHHHHHHHHT??HH---HHHHTHHH-HH-----HHHHHHHHHH--GGG-??E-EE------E??-S---------SSEEEEEEEE-E?-?EEEEE??SSSHHHHH-HHHHHHHHHTT?EEEEE-??TT??HHH-HHHHHHHHH-H----T??TTSEEE?---?S?-TTTHHHHHH-T?TT?SEEEEES?HHHHHHHHHH-HH-HTT---?----?EEEEE?????-----EEEE?TTS-?-H-HHHHHHHHHHH-HTTTT??TT???EEEEEHH-HHHH--HHHHHHHHH-T??-?BS?--…	2EHU|A
PF00172.13_Zn_clus_seed	29	52	!Q:0,0|2,2|10,12|14,15|26,27|29,29|37,43	Q:1,1|3,9|13,13|16,25|28,28|30,36|44,51	?S?HHHHHTT???S??TTHHHHHHHT??S?HHHHHHT--?????HHHHTTTS	3ALC|A
PF00173.23_Cyt-b5_seed	210	160	!Q:2,2|11,21|33,33|38,38|41,41|46,46|49,63|75,75|80,129|134,140|150,152|159,159	Q:0,1|3,10|22,32|34,37|39,40|42,45|47,48|64,74|76,79|130,133|141,149|153,158	EE?HHHHHTSE-----------ETTEEEEEETT-EEEE?GG-GTTT?TT?--------------SHHHHTTTTEE?HHHH--------------------------------------------------HHHT---??--HHHHHHHGG---GEEEEE?	1CXY|A
PF00174.14_Oxidored_molyb_seed	150	357	!Q:1,1|4,25|27,27|30,30|35,39|41,56|68,69|71,74|80,80|84,84|95,99|102,103|106,109|112,113|134,135|137,155|158,184|191,191|195,241|244,245|247,251|259,259|264,264|266,284|287,288|298,302|304,305|312,312|316,316|318,318|321,321|326,327|339,352	Q:0,0|2,3|26,26|28,29|31,34|40,40|57,67|70,70|75,79|81,83|85,94|100,101|104,105|110,111|114,133|136,136|156,157|185,190|192,194|242,243|246,246|252,258|260,263|265,265|285,286|289,297|303,303|306,311|313,315|317,317|319,320|322,325|328,338|353,356	E?SS?-??------------??-?--T-TT?EEEE-----E--?-------?-????EEEEHHHHHHH--S??--EEEEE-EEE?TTTTHHHHHT-----TS??SS????TT--SEEEEEEEEEEHHHHHHHTT??S?------------?-----SS?-------------------------?EEEEEE-EEE?----------------------------------------------TT??E-----EEEEEEH-HHHH?G-------------------GG??EEEEEETTE-----E??GGGTTT?EEE?T-TB?GGGS?-SSEEEEEEESS?-?------??---HHHH	2BIH|A
PF00175.16_NAD_binding_1_seed	72	148	!Q:3,3|25,37|42,42|51,51|53,56|58,58|68,68|71,72|76,77|80,85|88,89|91,91|95,97|102,104|110,111|115,125|127,127|137,138	Q:0,2|4,24|38,41|43,50|52,52|57,57|59,67|69,70|73,75|78,79|86,87|90,90|92,94|98,101|105,109|112,114|126,126|128,136|139,147	EEE-ETTTTHHHHHHHHHHHTTTTT----------???EEEE-EEEESSGG-G??--S?HHHHHHHHH?TT--TEE??EE------ES??S?TTS???SEES???HHHHH--TTS??---------S?TTEEEEEES-?HHHHHHHTT	1IB0|A
PF00176.18_SNF2_N_seed	28	973	!Q:13,124|128,129|133,135|141,154|164,185|193,212|214,505|510,511|513,513|528,528|530,530|532,535|539,541|550,601|607,607|609,620|626,626|632,653|662,663|666,667|680,692|704,704|707,708|716,716|718,720|723,727|739,739|741,793|811,832|837,838|840,841|845,846|850,854|856,857|866,868|877,888|894,953|968,968	Q:0,12|125,127|130,132|136,140|155,163|186,192|213,213|506,509|512,512|514,527|529,529|531,531|536,538|542,549|602,606|608,608|621,625|627,631|654,661|664,665|668,679|693,703|705,706|709,715|717,717|721,722|728,738|740,740|794,810|833,836|839,839|842,844|847,849|855,855|858,865|869,876|889,893|954,967|969,972	HHHHHHHHHHHHH----------------------------------------------------------------------------------------------------------------TTT??EEE???TTSST--------------THHHHHHHH----------------------HHHHHHS??------------------S?----------------------------------------------------------------------------------------------------------------------------------------------------------------------------------------…	3MWJ|A
PF00177.16_Ribosomal_S7_seed	166	267	!Q:0,24|28,29|31,39|49,70|73,73|89,100|103,106|108,108|110,110|112,115|117,133|136,140|150,151|157,171|178,179|181,181|185,187|189,189|206,209|211,217|219,220|223,224|239,239|242,244|258,260|264,266	Q:25,27|30,30|40,48|71,72|74,88|101,102|107,107|109,109|111,111|116,116|134,135|141,149|152,156|172,177|180,180|182,184|188,188|190,205|210,210|218,218|221,222|225,238|240,241|245,257|261,263	-??---?-??????--????----?TTT??H---------HHHHHHHHH??--------------------TT?HHHHHHHHHHHHHHH------------HH----H-H?S---?H-----------------HH-----HHHHHHHHH??SEEEE-------??------EETTEE??E-EEE?-?H-HHHHHHHHHHHHHHHH----H-------S?-SS--SHHHHHHHHHHHHH-TT--?SHHHHHHHHHHHH---HHH-??	3KIX|g
PF00178.17_Ets_seed	15	92	!Q:0,2|13,15|25,25|27,27|34,34|36,37|52,53|56,57|77,79|89,89|91,91	Q:3,12|16,24|26,26|28,33|35,35|38,51|54,55|58,76|80,88|90,90	???HHHHHHHHHT?--GGGTTTSEE?S-STTEEE?S--SHHHHHHHHHHHTT-?TT??HHHHHHHHHHTTTTTSEEE?--TTSTTEEEE?S?	2STW|A
PF00179.21_UQ_con_seed	71	222	!Q:7,12|18,19|29,32|34,37|49,51|59,59|67,68|74,74|76,77|83,84|86,111|115,116|122,130|134,145|148,157|159,159|161,162|169,169|176,181|184,186|190,190|192,192|197,199|205,206|209,211	Q:0,6|13,17|20,28|33,33|38,48|52,58|60,66|69,73|75,75|78,82|85,85|112,114|117,121|131,133|146,147|158,158|160,160|163,168|170,175|182,183|187,189|191,191|193,196|200,204|207,208|212,221	HHHHHHH------HHHHH??TTEEEEEEE----T----TEEEEEEEEEE??-TTSTTTT?EEEEEEE??TTTTS-S??EEEES--S----------------------????TTB?-TTSBB------??-GGG????????????SS??------??T-T??HHHHHH-HHHHHH------HS?-?GGG?S?HHHH---HHHHH?-HH---HHHHHHHHHH	2BEP|A
PF00180.15_Iso_dh_seed	23	462	!Q:30,35|40,42|52,53|57,57|68,68|76,78|83,87|90,91|97,99|109,109|119,121|131,131|138,139|147,147|152,181|184,187|201,201|217,221|230,230|234,234|239,242|254,283|285,285|305,305|307,307|310,310|312,313|318,318|335,336|340,340|348,354|357,357|365,367|375,381|383,383|400,401|406,411|425,430|432,433|439,439|442,451|453,453	Q:0,29|36,39|43,51|54,56|58,67|69,75|79,82|88,89|92,96|100,108|110,118|122,130|132,137|140,146|148,151|182,183|188,200|202,216|222,229|231,233|235,238|243,253|284,284|286,304|306,306|308,309|311,311|314,317|319,334|337,339|341,347|355,356|358,364|368,374|382,382|384,399|402,405|412,424|431,431|434,438|440,441|452,452|454,461	EEEEEEESTTHHHHHHHHHHHHHHHHHHHS---???EEEE???THHHHHSSS--SSS?HHHHHHHHTS-SEEEEEE???STTT-----SS??SSSSS?-?HHHHHHHTT-EEEEEEEEE??-GGGTTSSSB?HHHHSS-?EEEEEEE?SSBS??????????--------------------TT---?SEEEEEEEEEHHH-HHHHHHHHHHHHHTT-----TSEEEEEE?TTT?HHHH----HHHHHHHHHHT------------------------------T?TTSEEEEEEHHHHHHHHHH?G-GG?S--EEEE?HHHHHHHHHHHHHHHS?-TTT?EEEEEET-------TS?EEEEESS???TTTTTSS?------S?THHHHHHHHHHHHHH…	1XAA|A
PF00181.18_Ribosomal_L2_seed	50	94	!Q:0,0|5,5|8,9|14,21|23,26|28,29|35,41|50,51|57,57|66,68|70,70|73,77|81,81|85,86|89,89	Q:1,4|6,7|10,13|22,22|27,27|30,34|42,49|52,56|58,65|69,69|71,72|78,80|82,84|87,88|90,93	?SSSS-SS??STTB??????-?B????S??GGGBS------?EEEEEEEE??TTSSS?EEEEEETT---S?EE-----EEE?BTT??TT?EEEB	2ZJQ|A
PF00182.14_Glyco_hydro_19_seed	17	239	!Q:2,2|24,25|41,41|43,43|45,45|65,68|71,71|74,74|78,78|81,82|85,86|88,98|102,104|107,111|118,118|129,130|135,135|139,139|146,146|160,162|165,165|167,168|176,180|188,189|209,211|230,233|235,238	Q:0,1|3,23|26,40|42,42|44,44|46,64|69,70|72,73|75,77|79,80|83,84|87,87|99,101|105,106|112,117|119,128|131,134|136,138|140,145|147,159|163,164|166,166|169,175|181,187|190,208|212,229|234,234	TS?HHHHHHHTTTTTSTTSTTTTT??HHHHHHHHTTSTTTT?S-S?HHHHHHHHHHHHHHHHHHT????TT?TT?GGG?TT??SB??S--?????????SSS???TT?????BTTTTB?SHHHHHHHHH--HHTS?TTT?TTHHHH?HHHHHHHHHHHHH???TT-S??HHHHHTT?????HHHHHTT??SSHHHHHHHHHHHHHSSSS-??HHHHHHHHHHHHHHHHHT????S????	1WVU|A
PF00183.13_HSP90_seed	11	573	!Q:3,3|18,18|21,21|25,93|95,102|107,107|111,112|126,127|129,132|141,141|145,145|153,153|156,171|184,184|190,190|196,196|205,208|214,216|240,261|263,263|285,285|296,297|303,303|307,307|309,309|318,318|321,322|329,329|331,331|338,338|349,350|355,355|368,368|376,376|378,383|385,385|411,411|414,414|417,417|419,419|422,423|426,426|430,430|435,436|440,441|451,469|474,474|477,477|490,491|494,494|514,516…	Q:0,2|4,17|19,20|22,24|94,94|103,106|108,110|113,125|128,128|133,140|142,144|146,152|154,155|172,183|185,189|191,195|197,204|209,213|217,239|262,262|264,284|286,295|298,302|304,306|308,308|310,317|319,320|323,328|330,330|332,337|339,348|351,354|356,367|369,375|377,377|384,384|386,410|412,413|415,416|418,418|420,421|424,425|427,429|431,434|437,439|442,450|470,473|475,476|478,489|492,493|495,513|51…	GGG?HHHHHHHHHHHSTT?SS?EEE???????????????????????????????-----??--????????????---??????????????B????????TTSS?GGG??TTTHHHHHHHHTT??S?--?SEEEEEEE?SSS?EEEEEEE?SS?????????--?????SEEEETTEEEEE?STTTS?GGGTT?EEEEEESS????BTTTB???HHHHHHHHHHHHHHHHHHHHHHH----------------------S?SHHHHHHHHHHHHHHHHHHHH?SSSHHHHHTT??BEESS?TTS?B?STTHHHHS?TT??EEEEEE?S?STTTTT?GGGHHHHTTT??EEEE?SHHHHHHHGGGS?BTTBEEE?S???-??S?SSTTSSTTHHHHH…	1UYH|A
PF00184.12_Hormone_5_seed	36	98	!Q:0,3|10,10|13,17|30,35|53,55|58,58|60,63|70,75|87,87|90,90|94,94|97,97	Q:4,9|11,12|18,29|36,52|56,57|59,59|64,69|76,86|88,89|91,93|95,96	????EESGGG?EE-----EEETTEEEETTT------EEEESSGGGGGGGGGGG?--SS?B??-?SSEETT------TEEEEETTEEE?SS?EEE?TT?	2HNW|A
PF00185.19_OTCace_seed	123	276	!Q:2,3|10,20|28,30|36,36|39,40|42,42|47,48|51,63|78,78|80,82|84,85|88,90|92,94|97,97|103,109|115,117|122,142|146,158|167,167|169,169|171,171|177,178|180,180|182,182|184,184|186,189|194,194|196,204|206,210|212,235|239,239|245,249|251,251|254,254|256,256	Q:0,1|4,9|21,27|31,35|37,38|41,41|43,46|49,50|64,77|79,79|83,83|86,87|91,91|95,96|98,102|110,114|118,121|143,145|159,166|168,168|170,170|172,176|179,179|181,181|183,183|185,185|190,193|195,195|205,205|211,211|236,238|240,244|250,250|252,253|255,255|257,275	TT?-EEEEES------?-?-?HHHHHHH---HHHHH-HT?-E-EEEE??TT--???-------?HHHHHHHHHHHHHT-T--?B??EE---S--?HH-HHTTT------?SEEEE???SSTT?-------------------?STT?------------THHHHHGG-G?B?HHHHT--T-S?T-T---?EEEE?S???------B-----T------------------------TTB?HHHHT-----S-TT-B?HHHHHHHHHHHHHHHHHHH	3TXX|A
PF00186.14_DHFR_1_seed	89	214	!Q:0,0|11,11|19,19|22,23|33,34|52,57|59,62|71,72|74,74|77,85|87,87|89,92|94,95|98,98|105,110|115,118|120,127|129,129|132,132|136,136|146,147|149,153|162,163|165,170|174,179|181,181|192,195|199,201|203,203|205,205	Q:1,10|12,18|20,21|24,32|35,51|58,58|63,70|73,73|75,76|86,86|88,88|93,93|96,97|99,104|111,114|119,119|128,128|130,131|133,135|137,145|148,148|154,161|164,164|171,173|180,180|182,191|196,198|202,202|204,204|206,213	?EEEEEEEETT?EEEBTTB?SS??HHHHHHHHH--HHTTSEEEEEHHHHHHH-?----S--??TTSEEEEE?-S?TT--???----T-T---?E--EE?SHHHHH------HHHH----T??------S?EE-EEE?HHHHHHHGG--G??---EEEEEEES--S??-?-?SEE??-???T-TTEEEEEEEE??-?SSS---S?S?EEEEEEEE	5DFR|A
PF00187.14_Chitin_bind_1_seed	18	43	!Q:0,2|10,12|16,16|19,19|23,23|36,39|42,42	Q:3,9|13,15|17,18|20,22|24,35|40,41	-??SSGGGTS???GGG?EE?TTS?EESSHHHHSGGG???-BS?	1EHD|A
PF00188.21_CAP_seed	98	242	!Q:8,12|19,27|31,35|39,43|45,47|49,49|52,52|64,66|68,69|71,96|100,101|114,121|126,140|151,152|155,165|167,167|172,172|174,181|185,194|202,202|205,206|221,232	Q:0,7|13,18|28,30|36,38|44,44|48,48|50,51|53,63|67,67|70,70|97,99|102,113|122,125|141,150|153,154|166,166|168,171|173,173|182,184|195,201|203,204|207,220|233,241	HHHHHHHH-----HHHHTT???-----?STT?????BSS???-?E---E?HH-HHHHHHHHHTT???S??S?----------------------???SSS??EEEEEEEEESSS----????HHHH---------------HHHHHGGGGG??TT-----------S?GGGS?H--------HHH----------HHHHHHT?TT??EEEEEEEEEEETTE------------EEEEEEEEE	4AIW|A
PF00189.15_Ribosomal_S3_C_seed	124	138	!Q:2,11|19,29|32,34|42,47|51,54|56,56|60,62|64,64|67,68|70,70|72,76|79,83|86,93|96,103|105,109|112,112|116,117|123,124|126,126|131,132	Q:0,1|12,18|30,31|35,41|48,50|55,55|57,59|63,63|65,66|69,69|71,71|77,78|84,85|94,95|104,104|110,111|113,115|118,122|125,125|127,130|133,137	HH----------HHHHTTT--------?-?HH---HHHHHHH------HGG----G-TSS-?-S?EE??B?S??---SS----?SS?????--?EE--------S??--?TT?GGG??EEEEE??B?SSSB??EEEEE	3KIX|c
PF00190.17_Cupin_1_seed	225	262	!Q:0,2|4,5|7,12|21,23|26,27|29,29|31,33|49,49|59,61|64,64|72,72|80,80|83,86|89,176|180,180|182,184|196,196|199,199|205,206|208,208|211,211|225,243|245,245|247,252|258,261	Q:3,3|6,6|13,20|24,25|28,28|30,30|34,48|50,58|62,63|65,71|73,79|81,82|87,88|177,179|181,181|185,195|197,198|200,204|207,207|209,210|212,224|244,244|246,246|253,257	???B??S?----?EEETTEEE---EE??S?S---HHHHHHTEEEEEEEE?TTEEEEEEE?--SS?EEEEEEE?EEEEEEE?TT????EE???????????????---------???????????????????-??????????????????---???????????????????????EES?E---EEEETTEEEEE?TT?EEEEE??S-SS?EEEEEEEETTSTT??-----------------S?S--????EESSS????	3KGL|A
PF00191.15_Annexin_seed	177	72	!Q:4,4|15,19|30,31|48,48|50,50|57,57|60,61	Q:0,3|5,14|20,29|32,47|49,49|51,56|58,59|62,71	HHHH-HHHHHHSSSS---??HHHHHHHHHH??HHHHHHHHHHHHHHHS-S?HHHHHH-HH??HHHHHHHHHH	1BO9|A
PF00193.12_Xlink_seed	12	105	!Q:0,1|6,6|13,13|15,15|28,28|31,32|43,43|45,48|50,50|53,53|64,77|83,89|92,92|94,94|97,98	Q:2,5|7,12|14,14|16,27|29,30|33,42|44,44|49,49|51,52|54,63|78,82|90,91|93,93|95,96|99,104	-?EEEE?BTTBSS?B?HHHHHHHHHHTT?EE??HHHHHHHHHT-T????S?EE?GGGEEEEEES??????????---?EEEEE-------EE?S?TT??BEEEEE	1POZ|A
PF00194.16_Carb_anhydrase_seed	14	286	!Q:0,1|11,18|23,23|28,32|36,36|38,39|42,42|49,49|52,52|59,59|62,63|66,67|72,72|81,82|86,86|94,94|96,96|99,99|110,112|117,119|127,128|139,140|167,168|170,171|185,185|189,189|193,194|196,197|202,203|205,210|217,218|223,224|226,226|235,235|239,239|249,249|253,253|257,259|261,276|279,281|285,285	Q:2,10|19,22|24,27|33,35|37,37|40,41|43,48|50,51|53,58|60,61|64,65|68,71|73,80|83,85|87,93|95,95|97,98|100,109|113,116|120,126|129,138|141,166|169,169|172,184|186,188|190,192|195,195|198,201|204,204|211,216|219,222|225,225|227,234|236,238|240,248|250,252|254,256|260,260|277,278|282,284	??SSTTTSGGG--------HHHH?GGGG-----SSS?S??EE?TTTSEE?TT?EEEEEE?TT??EE--EEEE?SSSEEEEE??SSS?SEEEEET?S-SE-EEEEEEEEEE?--SSTT???SSEETTB??SEEEEEEEEE--GGGSSHHHHTTSTTSEEEEEEEEEES--S??GGGHHHHHHGGGG?STT?EEE??S??GGGG??S---???EEEEEE??SSTT??S?EEEEEESS?EEE?HHHHHHHTT?BSS?TTS???B-----???????????TT???EES?	4G7A|A
PF00195.14_Chal_sti_synt_N_seed	21	231	!Q:0,1|11,12|14,15|24,25|27,27|44,44|47,47|62,64|68,68|70,71|78,78|86,86|88,89|117,117|119,119|123,124|133,135|138,138|149,150|153,153|161,162|183,183|192,192|197,201|204,207|218,219|230,230	Q:2,10|13,13|16,23|26,26|28,43|45,46|48,61|65,67|69,69|72,77|79,85|87,87|90,116|118,118|120,122|125,132|136,137|139,148|151,152|154,160|163,182|184,191|193,196|202,203|208,217|220,229	??HHHHHHHHS??S??EEEEEEEE??S?EEESTTHHHHHHHHTT?TT?HHHHHHHHHHHHHS???EEE?S??HHHHHT?HHHHSSS?S-?HHHHHHHHHHHHHHHHHHHHHHHHHHH?S?GGG??EEEEEESS???SS?HHHHHHHHHT??TT?EEEEEES??TTHHHHHHHHHHHHHHTSTT?EEEEEEEE?GGGT?????TT?---HHHHHHHHHB??EEEEEEEESS?	3OIT|A
PF00196.14_GerE_seed	30	58	!Q:4,4|18,19|30,30|47,48	Q:0,3|5,17|20,29|31,46|49,57	HHHH?HHHHHHHHHHTTT??HHHHHHHTTS?HHHHHHHHHHHHHHTT??SHHHHHHHH	3CLO|A
PF00197.13_Kunitz_legume_seed	17	208	!Q:1,1|3,3|7,7|9,9|24,31|36,37|40,40|43,44|49,49|51,51|54,61|66,66|69,72|75,75|79,80|86,91|97,103|105,105|109,109|111,111|114,114|117,117|121,121|123,124|127,129|131,134|142,153|161,176|184,184|188,189|195,195|198,201	Q:0,0|2,2|4,6|8,8|10,23|32,35|38,39|41,42|45,48|50,50|52,53|62,65|67,68|73,74|76,78|81,85|92,96|104,104|106,108|110,110|112,113|115,116|118,120|122,122|125,126|130,130|135,141|154,160|177,183|185,187|190,194|196,197|202,207	B?B?TTS?B?BTTEEEEEEESSTT???-----EEEE??TT?SS??EEEE?S?TT?---????EEEE?SB--??SB?BTT??BEEEE??????GGGTT??----?B?EEE?S?TT-SS-EEE?S??TT---B?--?EEEEEEE???----?????EEEEEEE?????--------???EEEEEEE?TTT??EEEEE?TT-???EEEEEE	1WBC|A
PF00198.18_2-oxoacid_dh_seed	100	302	!Q:3,9|25,25|28,30|34,36|41,41|50,50|52,69|75,76|81,89|105,105|110,111|113,117|121,123|125,125|127,129|132,133|137,137|140,140|142,146|148,150|153,154|162,163|182,185|191,193|195,195|200,200|204,207|209,215|217,217|219,220|226,229|234,234|237,238|242,250|257,261|269,269|274,274|287,287|292,294|300,301	Q:0,2|10,24|26,27|31,33|37,40|42,49|51,51|70,74|77,80|90,104|106,109|112,112|118,120|124,124|126,126|130,131|134,136|138,139|141,141|147,147|151,152|155,161|164,181|186,190|194,194|196,199|201,203|208,208|216,216|218,218|221,225|230,233|235,236|239,241|251,256|262,268|270,273|275,286|288,291|295,299	SSS???????HHHHHHHHHHHHHTT-SS???EEE---EEEE?HHHHHHHH-H------------------THHHH--HHTT-----????SHHHHHHHHHHHHHH?GGGS??B--?--TTS---S?B???SS??EEE?EE?S-----S?--EE??EETTGGG??HHHHHHHHHHHHHHHHTT?-??GGGGS?-?S?EEEE?TTT-?-?S???????T-T??EEEEE???-EEEE-EE-?SSS---------EEEEEE-----EEEEEEE?TTTS?SHHHHHHHHHHH-HHHH--?GGGTT-?	1C4T|A
PF00199.14_Catalase_seed	121	506	!Q:1,1|5,5|7,7|9,10|14,14|18,21|24,26|28,31|36,36|49,55|59,59|71,72|74,80|84,86|94,98|108,108|111,112|116,116|120,121|124,125|138,138|141,142|148,150|152,152|154,154|163,164|170,170|174,174|176,179|181,181|186,209|216,216|221,221|231,231|236,237|244,244|247,248|250,250|255,256|260,260|263,265|276,278|280,281|288,288|293,293|306,306|310,312|322,322|329,333|335,335|337,337|340,340|343,346|351,351|3…	Q:0,0|2,4|6,6|8,8|11,13|15,17|22,23|27,27|32,35|37,48|56,58|60,70|73,73|81,83|87,93|99,107|109,110|113,115|117,119|122,123|126,137|139,140|143,147|151,151|153,153|155,162|165,169|171,173|175,175|180,180|182,185|210,215|217,220|222,230|232,235|238,243|245,246|249,249|251,254|257,259|261,262|266,275|279,279|282,287|289,292|294,305|307,309|313,321|323,328|334,334|336,336|338,339|341,342|347,350|352,…	B?SSS?B?S-?SSS?EEE----ST---T-?-?BBTT?HHHHHHHHHHTT-??????SSS?SEEEEEEEEEE?-S?-----?TTT???GGGSSTT?----EEEEEEEEE?SS??TTS?SSS--SS??EEEEEEEETTEE-EE??EESSS?-?S?S?GGGHHHHH--HHHSB?TTT?S----B?HHHH------------------------HHHHHH?GGGH-HHHHHHTSG-GGSB--SSSSSS?EE??S?EEEE?-TTS?EE---EEEEEEEETT???B??HHHHHH-HHHH?TTHHHHHHHHHH-HTT???EEEEEEEEE?HHHHHH?----S-S?TT?TT????TTTS?E-------EEEEEEEEE-E??S?-HHHHTTT????TT??-?T-----…	1P81|A
PF00200.18_Disintegrin_seed	154	107	!Q:0,0|3,3|5,7|9,9|13,20|24,33|37,38|40,42|45,45|47,51|54,54|59,61|63,63|67,70|73,73|77,80|83,86|88,90|93,94|97,97|100,106	Q:1,2|4,4|8,8|10,12|21,23|34,36|39,39|43,44|46,46|52,53|55,58|62,62|64,66|71,72|74,76|81,82|87,87|91,92|95,96|98,99	?TT?S???S?TTT?--?---?TTB---------?TTT??B?--TT?S?----SS-STTB?--S-SSB--??TT?EEE???-ST----T???EE??SS?SS???????	2PJG|A
PF00201.13_UDPGT_seed	14	515	!Q:0,0|6,8|26,26|40,47|55,58|61,66|80,80|92,96|101,104|106,107|114,114|126,126|133,134|136,136|154,154|157,158|160,160|163,163|165,165|171,171|174,174|180,180|187,189|209,212|214,214|220,220|222,222|225,225|238,238|242,245|250,267|276,278|281,281|287,288|291,294|298,298|311,312|317,318|326,326|335,336|344,346|362,364|376,377|381,383|399,399|403,403|408,409|425,458|463,463|470,484|498,498|513,514	Q:1,5|9,25|27,39|48,54|59,60|67,79|81,91|97,100|105,105|108,113|115,125|127,132|135,135|137,153|155,156|159,159|161,162|164,164|166,170|172,173|175,179|181,186|190,208|213,213|215,219|221,221|223,224|226,237|239,241|246,249|268,275|279,280|282,286|289,290|295,297|299,310|313,316|319,325|327,334|337,343|347,361|365,375|378,380|384,398|400,402|404,407|410,424|459,462|464,469|485,497|499,512	?EEEEE???STSHHHHHHHHHHHHHH?TSEEEEHHHHHHT????????TTEEEEE????TT??????TTHHHHHHHHHHH-HHHHHHHHHHH-----HHHS????E--EEEETT?TTHHHHHHHHT?EEEEEE?-S?HHHHHHHHTHHHHHHHH?SS??T?TT?B?TTSTT?TT?BGGGS?TTSSSS?--TTSHHHHHHHHHHHHGGGS----S?EEESS?G-GG?HHHHHHHHHHSS?EEE??-?HHHH?????????-------??HHHHHTTS?--TT?EEEEE??SS????HHH-HHHHHHHHHHHT??EEEE??GGGGGGS?TTHHHHHT--TTEEEES???HHHHHTSTTEEEEEE???HHHHHHHHHHT??EEE???STTHHHHHHHHHHTT…	3HBJ|A
PF00202.16_Aminotran_3_seed	18	412	!Q:11,11|15,16|28,28|31,31|34,34|48,48|50,52|58,58|73,76|78,78|81,81|103,110|115,136|144,147|158,159|167,170|174,181|185,187|192,203|206,206|222,223|228,229|235,235|237,237|239,239|245,245|247,248|264,264|270,270|287,288|292,296|302,303|310,310|312,313|327,329|333,339|341,342|347,347|383,383|389,390|400,401	Q:0,10|12,14|17,27|29,30|32,33|35,47|49,49|53,57|59,72|77,77|79,80|82,102|111,114|137,143|148,157|160,166|171,173|182,184|188,191|204,205|207,221|224,227|230,234|236,236|238,238|240,244|246,246|249,263|265,269|271,286|289,291|297,301|304,309|311,311|314,326|330,332|340,340|343,346|348,382|384,388|391,399|402,411	EEEEEEBTEEE-ETT??EEEESSHHHHT?TT?BT?HHHHHHHHHHTTT?S???TTTEE?HHHHHHHHHHHHHS----S?SS?EEEEEESSHHHHHHHHHHHHH--------HHHT??--------------------EEEEETT????SSHHHHHHSS??TTTTTTS????SSE--------EEE???BGGG------------TB?HHHHHHHHHHHHHHT??GGGE--EEEEE?S-B?TTTTS?B??HHHHHHHHHHHHHHT?EEEEE?TTTTTTTTSSSSGGGG--TTS??---SEEEE?-GGGGTS-S??EEEEEEHHHHTTS--?TTS-------B??SSSS?HHHHHHHHHHHHHHHHTTHHHHHHHHHHHHHHHHH-HHHHT?-TTEEEEEE…	2HOY|A
PF00203.16_Ribosomal_S19_seed	22	82	!Q:0,0|2,2|5,9|24,28|32,34|36,39|42,42|45,46|51,51|54,54|59,61|64,64|67,68|74,74|77,78	Q:1,1|3,4|10,23|29,31|35,35|40,41|43,44|47,50|52,53|55,58|62,63|65,66|69,73|75,76|79,81	?S?SS?????HHHHHHHHTTTTTT??-??EEE???S????TT?TT??EEEE?SS?EEEE???SS?SS??STTTS?SS??SSS	3KIX|s
PF00204.20_DNA_gyraseB_seed	99	250	!Q:12,17|19,20|23,29|32,36|44,57|60,63|74,74|76,77|79,83|85,85|92,93|98,98|101,101|124,124|128,133|137,145|158,158|161,164|166,166|169,172|178,179|182,183|188,189|196,197|204,204|209,210|212,212|214,217|233,236|241,242	Q:0,11|18,18|21,22|30,31|37,43|58,59|64,73|75,75|78,78|84,84|86,91|94,97|99,100|102,123|125,127|134,136|146,157|159,160|165,165|167,168|173,177|180,181|184,187|190,195|198,203|205,208|211,211|213,213|218,232|237,240|243,249	HHHHHHHHHHHT------S-?BS-------SS?---?EEEEEEE--------------TT----EEEEEEEEEB-S--S??---E-EEEEEE--TTEE?TT?BHHHHHHHHHHHHHHHHHHHHT-THH------HHH-?---????HHHHTTTEEEEE-EE----E?SS?--?BSSTT??SB??HHHH--HHHHHH--HHHHHH-HHHH--H?H----HHHHHHHHHHHHHHH----HHHH--HHHHHTT	1ZXN|A
PF00205.17_TPP_enzyme_M_seed	309	275	!Q:10,10|12,14|17,18|23,23|28,30|32,34|46,49|51,51|54,54|58,59|64,65|67,76|79,94|98,100|103,103|105,105|109,109|111,116|124,124|127,129|137,144|146,146|149,154|157,158|162,162|168,178|180,188|190,191|195,195|197,218|220,220|222,230|238,251|253,253|259,259|262,268	Q:0,9|11,11|15,16|19,22|24,27|31,31|35,45|50,50|52,53|55,57|60,63|66,66|77,78|95,97|101,102|104,104|106,108|110,110|117,123|125,126|130,136|145,145|147,148|155,156|159,161|163,167|179,179|189,189|192,194|196,196|219,219|221,221|231,237|252,252|254,258|260,261|269,274	HHHHHHHHHH?S---SE--EEEE?GGGT---T--?HHHHHHHHHHH-???E-EE?TTT--TTSS?-T----------TS----------------TTE---EE-E?STT-S-----?HHHHHHH-HH--?SEEEEES-??---??H-HH------HS--SGG-GTTTT--------?--E---------E--EEE-E----------------------S?G---------GGTTSSS---------?---?S-EEEES?HH-------HHHHHH	1PVD|A
PF00206.15_Lyase_1_seed	18	344	!Q:5,5|8,11|21,23|25,26|28,28|30,31|56,56|73,73|80,82|87,87|90,90|111,112|117,117|120,120|129,130|172,172|211,211|218,218|221,221|227,227|231,231|233,233|245,246|250,250|252,253|256,256|258,258|265,266|287,287|296,297|302,304|307,310|312,316|319,319|322,325|331,333	Q:0,4|6,7|12,20|24,24|27,27|29,29|32,55|57,72|74,79|83,86|88,89|91,110|113,116|118,119|121,128|131,171|173,210|212,217|219,220|222,226|228,230|232,232|234,244|247,249|251,251|254,255|257,257|259,264|267,286|288,295|298,301|305,306|311,311|317,318|320,321|326,330|334,343	EEEEE?TT????HHHHHHTTT???S--S?B??HHHHHHHHHHHHHHHHHHHHHTSS?HHHHHHHHHHHHHHHT-TSSGGG???BSSS?TT?HHHHHHHHHHHHHHHHHHTT??SSTT?SS?IIIIITTT??HHHHHHHHHHHHHHHHHHHTHHHHHHHHHHHHHHHHHHTTT?EEEEEETTEEEEEEEHHHHHHHHHHHHHHHHHHHHTTH-HHHTEE?TT?TTTSS?TTS?T-THHHHHHHHHH--HHH?S??EE?S?HHHHHH??HHHHHHHHHHHHHHHHHHHH-HHHHHHHT??SSSS???EE????S?--??SS?TT????HHHHH---HHHHHHHHHH	1FUQ|A
PF00207.17_A2M_seed	131	136	!Q:8,8|10,17|19,19|21,23|26,27|29,32|35,36|38,39|52,76|84,84|86,86|89,90|92,92|100,101|109,109|118,118|120,121|125,127|130,130	Q:0,7|9,9|18,18|20,20|24,25|28,28|33,34|37,37|40,51|77,83|85,85|87,88|91,91|93,99|102,108|110,117|119,119|122,124|128,129|131,135	EEEEEEEE?B--------T-T---EE??B????SS??S-?EEEEEEEEETTT-------------------------EEEEEEE-E-EE??B?SEEEEEE??SEEESSS?EEEEEEEE-E?-SSS?--EE-EEEEE	4FXG|B
PF00208.16_ELFV_dehydrog_seed	124	348	!Q:1,3|25,25|28,33|37,37|44,45|60,60|62,62|65,65|69,69|76,80|83,88|99,99|103,107|115,121|123,127|130,130|133,135|137,155|158,164|166,174|181,181|186,186|188,188|197,201|204,208|210,211|215,216|220,220|222,223|229,229|236,246|250,250|274,276|288,298|311,311|313,314|318,326|347,347	Q:0,0|4,24|26,27|34,36|38,43|46,59|61,61|63,64|66,68|70,75|81,82|89,98|100,102|108,114|122,122|128,129|131,132|136,136|156,157|165,165|175,180|182,185|187,187|189,196|202,203|209,209|212,214|217,219|221,221|224,228|230,235|247,249|251,273|277,287|299,310|312,312|315,317|327,346	T??-TTSHHHHHHHHHHHHHHHHTT-TT??----STT?EEEEEE?-SHHHHHHHHHHHHT-T?EE?EEE?SSEEEE----?SS???---HHHHHHHHHH-HHH???-?HHHHHHH-------H-???-EE-ET-??T-------------------TS-------S-------??SEEEEE-SSTT?B?HHHHHHHH-----HH-----T??EEE??SSS?B?-HHHHH-HHHHTT----------?EEE?HHHHTHHHHHHHHHHHHHHHTTS???HHHHHHHHHHH-----------HHHHHHHHHHTS?S--SSS?-------?HHHHHHHHHHHHHHHHHHHT?	1C1D|A
PF00209.13_SNF_seed	15	638	!Q:0,3|18,18|65,65|67,67|76,76|112,112|116,116|120,120|122,128|132,133|137,137|141,142|147,173|186,186|190,199|203,205|208,208|270,272|278,278|294,294|308,308|311,312|347,392|397,420|473,473|479,482|503,503|521,521|555,557|583,588|593,593|596,607|610,610	Q:4,17|19,64|66,66|68,75|77,111|113,115|117,119|121,121|129,131|134,136|138,140|143,146|174,185|187,189|200,202|206,207|209,269|273,277|279,293|295,307|309,310|313,346|393,396|421,472|474,478|483,502|504,520|522,554|558,582|589,592|594,595|608,609|611,637	????SSHHHHHHHHHHHH?STHHHHTHHHHHHHTTGGGGHHHHHHHHHHTHHHHHHHHHHHHHHH?S?HHHHHHHH?STTTHHHHHHHHHHHHHHHHTHHHHHHHHHHHHHT?SSS?TTS?S------?STT??TTE-ESS??TTSE---------------------------EHHHHHHHHTTT?GGG--------??SSS???SB?HHHHHHHHHHHHHHHHHHTTTHHHHHHHHHHHTTHHHHHHHHHHHHHHHSTTHHHHHHHHH???GGGGG?HHHHHHHHHHHHHHH?TTSSHHHHHHHTS?TT??HHHHHHHHHHHHHHHHHHHHHHHHHHHHHHHHHS???-------------------------------------------HHHH??…	3MPQ|A
PF00210.19_Ferritin_seed	243	218	!Q:11,13|29,30|34,34|50,50|65,102|104,136|138,138|167,170|173,178|180,182|190,190|197,197|213,214	Q:0,10|14,28|31,33|35,49|51,64|103,103|137,137|139,166|171,172|179,179|183,189|191,196|198,212|215,217	HHHHHHHHHHH---HHHHHHHHHHHHHHH--HTT?HHHHHHHHHHHHHHH-HHHHHHHHHHHHTT--------?-----??-------????-----------B?????--------------------------??S-SHHHHHHHHHHHHHHHHHHHHHHHHHHH----HT------T--?HHHHHHH-HHHHHH-HHHHHHHHHHHHHHH--HHH	3SH6|A
PF00211.15_Guanylate_cyc_seed	21	276	!Q:0,2|26,30|50,50|54,54|57,57|61,63|66,66|75,94|96,97|116,116|119,119|124,155|158,159|175,177|181,181|201,201|208,209|223,224|233,233|237,238|240,247|249,265|268,268	Q:3,25|31,49|51,53|55,56|58,60|64,65|67,74|95,95|98,115|117,118|120,123|156,157|160,174|178,180|182,200|202,207|210,222|225,232|234,236|239,239|248,248|266,267|269,275	???EEEEEEEEEEEEETTHHHHHHHS?????HHHHHHHHHHHHHHHHHHH?TTT?TT?EEE???TT?EEEEESSS--------------------S??TTHHHHHHHHHHHHHHHH-TT?EETT--------------------------------EE??EEEEEEEEEEEEEEE?--SSS?EEEEESHHHHHHHHHHHTS?TTSEEE--EHHHHHHTTSTTT??TTEEEEEE-EEE??T--------T----?------------SS?EEEEEEE	1YBT|A
PF00212.13_ANP_seed	39	36	!Q:0,0|3,5|7,8|10,16|21,22|26,28|31,35	Q:1,2|6,6|9,9|17,20|23,25|29,30	?SS???S??S-------SSSS??TTS???SS?????	1Q01|A
PF00213.13_OSCP_seed	192	235	!Q:2,2|13,13|15,15|17,23|26,33|38,40|48,49|64,64|72,75|83,83|88,110|113,116|118,122|136,136|150,150|157,160|162,162|166,166|168,171|182,183|190,218|231,231	Q:0,1|3,12|14,14|16,16|24,25|34,37|41,47|50,63|65,71|76,82|84,87|111,112|117,117|123,135|137,149|151,156|161,161|163,165|167,167|172,181|184,189|219,230|232,234	SS?TTHHHHHHHT-T-T-------TT--?-----HHHH---HHHHHHH--HHHSSSTTSHHHHT?TTTTTST----TTTTTTH-HHHT-----------------------TT?--?S-----SSSHHHHHHHHTT?GGGHHHHHHHHHH-HHTTTS????B?SSS?B????SSSTTTTTTT--TSSTTT??????????????????????---????TTTTTTTTTTTT?TTT	2JMX|A
PF00214.14_Calc_CGRP_IAPP_seed	13	154	!Q:0,100|107,109|128,131|134,135|140,153	Q:101,106|110,127|132,133|136,139	----------------------------------------------------------------------------------------------???????SSSSSS???SSSSSSHHHHHHHHTTSS????SS??HHHH???????-------	3G7W|A
PF00215.19_OMPdecase_seed	87	401	!Q:0,1|7,8|12,25|30,32|39,39|41,41|44,44|58,65|76,76|78,81|89,89|91,91|101,104|111,111|121,122|138,184|186,186|188,236|238,238|244,244|246,246|249,250|257,257|260,263|265,265|280,291|294,294|299,300|305,319|326,329|331,331|340,365|367,368|377,377|383,383|389,389|391,392	Q:2,6|9,11|26,29|33,38|40,40|42,43|45,57|66,75|77,77|82,88|90,90|92,100|105,110|112,120|123,137|185,185|187,187|237,237|239,243|245,245|247,248|251,256|258,259|264,264|266,279|292,293|295,298|301,304|320,325|330,330|332,339|366,366|369,376|378,382|384,388|390,390|393,400	??EEEEE??SSH--------------HHHH---HHHTTS?T-TS?EEEEEHHHHHHHH--------HHHHHHHHHT-T--??EEEEEEE?S?HHHHHHHHH----HHHHHT?SEEEEEGGG?-HHHHHHHHHTTGGGG-----------------------------------------------G-G-------------------------------------------------S?EEEEE?S?TT??HHHHHH-TT?--?S?HHHHHHHHHHHHHH------------TT?SEEE??HHHH---------------HHHHHH----H?TTSEEEEE????------------??????????S??HHHHHHHT?SEEEE?HHHHT?S-?HHHHHH…	2QCD|A
PF00216.16_Bac_DNA_binding_seed	158	132	!Q:0,0|10,18|20,24|28,39|59,60|64,74|78,78|83,94|98,98|102,102|105,105|109,119|122,122|131,131	Q:1,9|19,19|25,27|40,58|61,63|75,77|79,82|95,97|99,101|103,104|106,108|120,121|123,130	?BSHHHHHHH---------H-----HHH------?-?--?HHHHHHHHHHHHHHHHHHH--HHT??---?----?BTT-TBEE????---????-EEE?SSS-SS-EEE?---???????EE?TTHHHHHT?	1B8Z|A
PF00217.14_ATP-gua_Ptrans_seed	115	285	!Q:0,2|4,4|17,17|22,23|27,29|47,53|57,58|67,73|85,99|115,115|144,146|148,148|167,169|175,177|179,179|187,188|194,194|197,198|206,206|213,216|219,219|233,236|241,241|245,247|255,257|261,261|270,270	Q:3,3|5,16|18,21|24,26|30,46|54,56|59,66|74,84|100,114|116,143|147,147|149,166|170,174|178,178|180,186|189,193|195,196|199,205|207,212|217,218|220,232|237,240|242,244|248,254|258,260|262,269|271,284	???T-TTEEEEEEEEEE?BTTS??TTT?-?HHHHHHHHHHHHHHHTT?-----?GGG?-EEEEEGGG-----??HHHHHHHHHTT------?????-???HHHHTTTTTTTTTTT?EEEEETTSSEEEEESSSSSEEEEEEEES---S?HHHHHHHHHHHHHHHHHH---HHHTT-??B?EETTTEE??SSGGG?BT??EEEEEEE?HHHHTS----TT-HHHHHHHHTEEEE????STTT-TTT---TEEEEEE???SSS?HHHHHHHH-HHHHHHHHHHHHHH	3DRE|A
PF00218.16_IGPS_seed	20	279	!Q:19,19|21,22|29,37|39,39|45,45|47,50|53,53|60,60|70,70|73,74|86,87|94,95|100,102|113,114|116,116|120,127|130,132|145,145|155,156|160,161|174,174|181,181|191,191|195,195|211,211|221,223|225,228|230,230|233,233|241,244|255,256|262,262|268,268|270,270	Q:0,18|20,20|23,28|38,38|40,44|46,46|51,52|54,59|61,69|71,72|75,85|88,93|96,99|103,112|115,115|117,119|128,129|133,144|146,154|157,159|162,173|175,180|182,190|192,194|196,210|212,220|224,224|229,229|231,232|234,240|245,254|257,261|263,267|269,269|271,278	HHHHHHHHHHHHHHHHHHS?G--GGTGGG?----????S?HHHHH?S----SS?EEEEEE?SEETTTEES?SS??HHHHHHHHTTT-?SEEEEE??STTT???TTHHHHHHHH??S?EEE--------ES???SHHHHHHHHHTT?SEEEEETTT??HHH--HHHHHHHHHHTT?EEEEEE?SHHHHHHHH-HTT?SEEEEESEETTTTEE?THHHHHHHH---H----H?TT-SEEEEES????HHHHHHHTTT-?SEEEE?HHHHT?S?HHHHHHHH	4A2S|A
PF00219.13_IGFBP_seed	54	93	!Q:0,7|9,9|16,35|37,38|44,46|50,51|55,56|58,58|60,67|73,78|82,83|85,87	Q:8,8|10,15|36,36|39,43|47,49|52,54|57,57|59,59|68,72|79,81|84,84|88,92	??-----?B?STTTSS?----------------???S??SSEEE?--STT??SEE--E?B?-------TTSEE-----?SSS??B--?TTEEE	2DSQ|A
PF00221.14_Lyase_aromatic_seed	143	710	!Q:3,4|7,10|19,22|24,24|26,30|35,37|53,53|60,63|69,69|76,76|78,89|93,95|108,110|114,157|159,160|179,184|186,188|199,199|207,208|212,214|217,217|230,230|232,232|235,235|239,239|242,242|244,250|253,270|272,276|280,280|287,296|341,342|347,347|354,354|356,358|373,373|375,380|382,386|395,400|403,403|405,431|461,466|474,484|486,489|491,505|507,507|509,515|517,521|524,525|555,555|562,564|568,568|571,576…	Q:0,2|5,6|11,18|23,23|25,25|31,34|38,52|54,59|64,68|70,75|77,77|90,92|96,107|111,113|158,158|161,178|185,185|189,198|200,206|209,211|215,216|218,229|231,231|233,234|236,238|240,241|243,243|251,252|271,271|277,279|281,286|297,340|343,346|348,353|355,355|359,372|374,374|381,381|387,394|401,402|404,404|432,460|467,473|485,485|490,490|506,506|508,508|516,516|522,523|526,554|556,561|565,567|569,570|57…	EEE-?TT?-??HHHHHHHH----H-S?---?EEEE?--GGGHHHHHHHHHHHH-HHHHTT-???TTTTB?SGGGTT?B?--?--------HHH---HHHHHHHHHHHH???EEE--------------------------------------------E??HHHHHHHHHHHHHHHTTS-----?S???HHHHHHHHHH-HHHTEEE??EEE???SS?HHHHHHHHHGGG-T?SE-EEE-TT-E-------EE------------------E-----HHH-HHHHTT?????--?-?TTHHHHHHSSSHHHHHHHHHHHHHHHHHHHHHHHHHHHHHHHTT??SGGG?HHHHHH-H?-?HHHHHHHHHHHHHH?S?-?---H-----HHHHTTTG----…	1GK2|A
PF00223.14_PsaA_PsaB_seed	22	926	!Q:1,1|7,12|27,28|30,32|36,36|38,39|73,74|81,81|86,87|90,96|104,109|118,119|123,124|126,126|136,137|161,172|176,176|182,205|207,207|211,218|221,221|259,271|273,274|279,281|288,288|298,298|301,303|305,310|315,315|322,339|342,350|352,356|362,365|386,386|388,389|392,392|394,394|397,397|405,408|411,424|439,439|466,467|471,471|474,474|508,511|516,525|533,539|577,577|588,591|602,603|608,615|620,623|626…	Q:0,0|2,6|13,26|29,29|33,35|37,37|40,72|75,80|82,85|88,89|97,103|110,117|120,122|125,125|127,135|138,160|173,175|177,181|206,206|208,210|219,220|222,258|272,272|275,278|282,287|289,297|299,300|304,304|311,314|316,321|340,341|351,351|357,361|366,385|387,387|390,391|393,393|395,396|398,404|409,410|425,438|440,465|468,470|472,473|475,507|512,515|526,532|540,576|578,587|592,601|604,607|616,619|624,62…	T?GGGTT??----SBTHHHHHHHHTTT?-G---GGT?S-?HHHHHHHHHHHHHHHHHHHHHHHHHHHHHHHHS??HHHHHH?TTTS??EE????-??TTGGGGS------EEEETTEE--EEE??S?HHHHHHHHT??SHHHHHHHHHHHHHHHHHHHHHH------------HHH-HHTEE------------------------E?HHH--------HT?HHHHHHHHHHTHHHHHHHHHHHHHHHTHHHHHHHHTT-------------T??STTS-??TTHHHH?HHHHHHSST-TS???S??????TTTT?GGGGTT------------------TS????-----S---??TTTSS??--HHHHHHHHHHHHHHHHHHTT?B??SS-S?SB?H…	2WSE|A
PF00224.16_PK_seed	13	392	!Q:0,2|9,10|13,29|31,32|35,38|59,59|84,87|93,95|97,97|101,102|104,106|108,109|112,112|115,115|118,118|124,125|129,129|133,134|142,142|145,147|152,153|156,156|173,173|177,178|186,186|189,190|193,193|197,197|200,205|208,208|214,214|223,223|225,226|233,235|252,252|262,262|268,270|273,275|298,298|318,319|333,333|336,337|352,352|364,364|366,366|386,386	Q:3,8|11,12|30,30|33,34|39,58|60,83|88,92|96,96|98,100|103,103|107,107|110,111|113,114|116,117|119,123|126,128|130,132|135,141|143,144|148,151|154,155|157,172|174,176|179,185|187,188|191,192|194,196|198,199|206,207|209,213|215,222|224,224|227,232|236,251|253,261|263,267|271,272|276,297|299,317|320,332|334,335|338,351|353,363|365,365|367,385|387,391	???SEEEEE??TT-----------------T??HH----HHHHHHHTTEEEEEEETTSS?HHHHHHHHHHHHHHHHTTTTSTTT????EEEEE???S?EEB??B???S?-SS?EE?TT?EEEEE??TTS-SSB??SSEEEBS?TT---HHHH??TT?EEEETTTTEEEEEEEE?SSE--EEEEESS?EE??TT?EEE?TT??????SS?HHHHH-HHHHHHHT-T-?SEEEES???SHHHHHHHHHHHTTTT-TTSEEEEEE?SSHHH---HT---HHHHHHHSSEEEEEHHHHHHHS?TTTHHHHHHHHHHHHHHHT??EEEESSSSGGGGT?SS??HHHHHHHHHHHHHT?SEEEESHHHHT?S?HHHHHHHHHHHHHHHHHTS?HHHHH	3EOE|A
PF00225.18_Kinesin_seed	84	630	!Q:2,5|13,14|16,16|21,74|81,82|85,85|89,90|95,95|101,103|106,106|112,114|123,123|133,133|136,137|144,145|158,188|193,193|195,195|211,213|215,316|324,324|340,340|343,373|375,381|383,383|387,387|393,396|402,404|408,408|451,452|457,458|461,477|487,489|493,511|536,573|589,590|592,592|601,602|606,611|627,629	Q:0,1|6,12|15,15|17,20|75,80|83,84|86,88|91,94|96,100|104,105|107,111|115,122|124,132|134,135|138,143|146,157|189,192|194,194|196,210|214,214|317,323|325,339|341,342|374,374|382,382|384,386|388,392|397,401|405,407|409,450|453,456|459,460|478,486|490,492|512,535|574,588|591,591|593,600|603,605|612,626	EE????HHHHHTT??B?EEEE------------------------------------------------------TTEEEE??TT?TTS??EEEE?SEEEE?--SS?TTSSS???HHHHHHHT-HHHHHHHHH-TT??EEEEEE?-STTSSHHHHHTB------------------------------?SSTT?B?HHHHHHHHHHHHHHT???T------------------------------------------------------------------------------------------------------TEEEEEE-EEEEEEETTEEEETT?TT?-----------------------------?S?------B?EEE-ETTTE----EE…	4H1G|A
PF00226.26_DnaJ_seed	257	95	!Q:0,0|7,8|10,18|20,21|37,37|41,43|46,68|89,89|95,95	Q:1,6|9,9|19,19|22,36|38,40|44,45|69,88|90,94	?HHHHHT??T---------T??HHHHHHHHHHHHHHH?TTT???HH-----------------------HHHHHHHHHHHHHHHTSHHH-HHHHH-	1NZ6|A
PF00227.21_Proteasome_seed	174	261	!Q:4,6|11,13|21,23|25,25|27,34|36,36|40,40|44,50|55,56|67,67|81,81|85,85|89,89|92,92|94,95|97,99|102,104|119,119|121,122|125,127|129,136|138,138|140,140|149,149|151,151|153,153|155,159|166,168|171,173|178,180|186,186|195,195|201,206|209,212|217,219|229,229|231,232|235,236|238,240|242,247|249,250|254,255	Q:0,3|7,10|14,20|24,24|26,26|35,35|37,39|41,43|51,54|57,66|68,80|82,84|86,88|90,91|93,93|96,96|100,101|105,118|120,120|123,124|128,128|137,137|139,139|141,148|150,150|152,152|154,154|160,165|169,170|174,177|181,185|187,194|196,200|207,208|213,216|220,228|230,230|233,234|237,237|241,241|248,248|251,253|256,260	HHHS?-?EEEE?-?SSEEEEE---E-E?-???---S-TTB?TTT--?--??EEEE--ETTEEEEEEE?SHHHHHHHTTHHH-HHH-HHH-HT-T?-S???HH---HHHHHHHHHHHHTT-S--BS---S?-???---S-E-EEEEEEEE-T-T-E-----EEEEEE--?TT???EEES---EEEES-TTHHHHTT-THHHH?----?TT--??SHHH---HHHHHHHHH-H--HS--S---S----??T--TSE--EEEEE	3TDD|A
PF00228.15_Bowman-Birk_leg_seed	55	31	!Q:0,1|9,13|17,18|22,23|28,30	Q:2,8|14,16|19,21|24,27	??SSEEEES-----SSS??EEE??EEES???	1BBI|A
PF00229.13_TNF_seed	52	170	!Q:0,3|8,9|11,12|14,14|17,17|20,20|24,25|28,29|31,31|44,49|53,54|57,75|84,84|88,92|94,94|103,105|109,111|116,117|119,119|134,134|137,137|143,144|147,149|154,155|157,158|166,166|169,169	Q:4,7|10,10|13,13|15,16|18,19|21,23|26,27|30,30|32,43|50,52|55,56|76,83|85,87|93,93|95,102|106,108|112,115|118,118|120,133|135,136|138,142|145,146|150,153|156,156|159,165|167,168	????SSST--T??B?TT?EE?SSS--EE??S?EEEEEEEEEEEE------EES??SS---------------?-??EEEEEEEE?SSS----?S?EEEEEEEE-??SSS???SSST--T?EEEEEEEEEEEEEE?TT?EEEEE--ES--?GGGB??S?-SSSSEEE?BB?	2RE9|A
PF00230.15_MIP_seed	14	296	!Q:0,5|7,8|29,30|39,77|85,85|100,101|104,108|120,122|161,162|177,180|183,184|208,208|214,215|218,220|242,246|269,270|275,275|296,296	Q:6,6|9,28|31,38|78,84|86,99|102,103|109,119|123,160|163,176|181,182|185,207|209,213|216,217|221,241|247,268|271,274|276,295	??????H--HHHHHHHHHHHHHHHHHHHH--HHHHHHHS??-------------------------???---------HHHHHHH-HHHHHHHHHHHHHH--HH?????HHHHHHHHHHS???GGGHHHHHHHHHHHHHHHHHHHHHHTHHHHHHHHHHTT??TTSGGGHHHHTTTS????TT??HHHHHHHHHHHHHHHHHHHHHHH?TTSSS??GG---GHHHHHHHHHHHHHHHTHHHH?????HHHHHHHHHHHHHTTTTTHHHH-?SSSS?TTHHHHHHHHHHHHHHHHHH-	3C02|A
PF00231.14_ATP-synt_seed	161	458	!Q:0,2|26,26|47,101|104,104|106,114|117,131|134,136|155,155|159,161|163,172|182,183|185,185|187,199|202,204|206,217|219,222|225,226|232,232|243,245|249,250|252,285|287,298|304,311|314,390|436,457	Q:3,25|27,46|102,103|105,105|115,116|132,133|137,154|156,158|162,162|173,181|184,184|186,186|200,201|205,205|218,218|223,224|227,231|233,242|246,248|251,251|286,286|299,303|312,313|391,435	???SSSSHHHHHHHHHHHHHHHHHHH-HHHHTTSTTTSSSSSSSSTT-?????????---???----?---------------------------????--?SS?S??-----??SS?-------???????TT???THHHHHHHTGGGTTTTSS?TTS---S??---?????SHHHHHHHH--S-S-------------SS?-?S?---------??S???-SS??STTTH-HHHHHHHHHH---SSS--S---------------------------------?S?--????????-SBTTB????????SS?----------------------------------------------?????????????????--???????????TTSSHHHH…	3OAA|G
PF00232.13_Glyco_hydro_1_seed	13	523	!Q:0,0|5,5|8,8|14,15|20,22|28,30|35,39|45,45|53,56|61,61|78,78|85,86|99,101|120,120|130,131|140,140|144,144|169,170|177,177|189,190|194,194|196,197|201,203|207,208|210,210|238,240|243,243|265,265|286,286|289,290|301,310|312,315|323,325|328,329|331,331|345,354|357,360|367,367|374,374|378,378|382,382|384,384|389,389|391,392|408,413|419,422|425,426|430,432|438,439|458,458|462,463|471,471|474,477|482…	Q:1,4|6,7|9,13|16,19|23,27|31,34|40,44|46,52|57,60|62,77|79,84|87,98|102,119|121,129|132,139|141,143|145,168|171,176|178,188|191,193|195,195|198,200|204,206|209,209|211,237|241,242|244,264|266,285|287,288|291,300|311,311|316,322|326,327|330,330|332,344|355,356|361,366|368,373|375,377|379,381|383,383|385,388|390,390|393,407|414,418|423,424|427,429|433,437|440,457|459,461|464,470|472,473|478,481|48…	?TTSS?SS?EEEEE??HHHH???TTSTT???BHHH-----HHHHH?GGGSTTS??-?SSTT?HHHHHHHHHHHHHHTT?SEEEEE??HHHHSTTSSTTT???HHHHHHHHHHHHHHHHTT?EEEEEEESS??BHHHHHHH?GGG?TTSSHHHHHHHHHHHHHHHHHTTT??EEEEEE?HHHHHHHHHTS??STT?B??TTS--?SSB??S?TTTHHHHHHHHHHHHHHHHHHHHHHHT?-?TT?EEEEEEEEEEEEESSSSHHHH-HHHHHHHHHHTHHHHHHHHH-SS??HHHHHHTGGG----------S????HHHHHHH---TT??S?EEEEEEEEEEEEE??------??SS????SGGGGG?EEEESB?TTS?BSS?B?SSSS?B??THHHHH…	4IPL|A
PF00233.14_PDEase_I_seed	8	258	!Q:19,19|25,25|27,27|45,46|49,49|57,58|60,60|70,70|91,91|97,97|116,116|134,135|137,137|139,145|148,148|150,152|171,171|176,176|203,207|211,211|215,217|244,244	Q:0,18|20,24|26,26|28,44|47,48|50,56|59,59|61,69|71,90|92,96|98,115|117,133|136,136|138,138|146,147|149,149|153,170|172,175|177,202|208,210|212,214|218,243|245,257	SSSHHHHHHHHHHHHHHTT?GGGTT?S?HHHHHHHHHHHHHTTTT??SS?HHHHHHT--T?HHHHHTTTS-SHHHHHHHHHHHHHTSSGGG?TTTTS?HHHHHHHHHHHHHHHHTT?GGGHHHHHHHHHHHHHT??B?T-------TS?B???SHHHHHHHHHHHHHHHHT?GGGS?HHHHHHHHHHHHHHHHHHHHHHHHTT??-??TTT?TTT?-?HHHHHHHHHHHTHHHHHHHHHHHSTT-TTHHHHHHHHHHH	1XM4|A
PF00234.17_Tryp_alpha_amyl_seed	187	218	!Q:7,36|47,50|52,58|72,83|104,183|185,186|199,205|208,209|211,212|216,216	Q:0,6|37,46|51,51|59,71|84,103|184,184|187,198|206,207|210,210|213,215|217,217	HHHHHHH------------------------------HGGGHHHHHH---?S----???HHHHHHHHHHHHH??----------SHHHHHHHHHHHHHHHHHST--------------------------------------------------------------------------------T??HHHHHHHHHHTT?----??SS??S--TTS?G	1FK0|A
PF00235.14_Profilin_seed	72	226	!Q:0,0|7,11|16,17|20,23|26,27|35,35|37,37|39,41|43,55|59,61|63,63|66,73|75,94|104,104|108,113|115,117|124,124|137,138|141,145|149,150|158,158|162,166|172,172|182,182|185,203|205,205|209,209|216,219	Q:1,6|12,15|18,19|24,25|28,34|36,36|38,38|42,42|56,58|62,62|64,65|74,74|95,103|105,107|114,114|118,123|125,136|139,140|146,148|151,157|159,161|167,171|173,181|183,184|204,204|206,208|210,215|220,225	?HHHHHH-----HHHS??BT----TB??SEEEEEE-T-T---S-?-----------EEE---E?TT---?????H--------------------HHHHHHHHH-HHS------T---TSSTTT?EEETTEEEEEEE--EE-----TTT--EEEEEET-TEE-----EEEEE?SSEEEEEEE?TT-------------------S?HHH-HHHHHH----HHHHHH	2JKG|A
PF00236.13_Hormone_6_seed	10	97	!Q:0,8|10,12|28,28|43,44|51,51|54,55|72,73|79,79|84,85|92,97	Q:9,9|13,27|29,42|45,50|52,53|56,71|74,78|80,83|86,91	???----??B???SEEEEEEEEEETTEE-EEEEEEEEEEEEEE??HHHHTT?SS??SEEEEEEEEEESSEEE??BTTTB?BEEE??EEEEES?????-	1DZ7|A
PF00237.14_Ribosomal_L22_seed	126	169	!Q:3,5|7,8|10,10|42,42|45,45|49,49|52,73|75,76|81,81|83,83|88,89|108,109|111,116|120,120|122,123|127,127|135,139|142,142|158,161|168,168	Q:0,2|6,6|9,9|11,41|43,44|46,48|50,51|74,74|77,80|82,82|84,87|90,107|110,110|117,119|121,121|124,126|128,134|140,141|143,157|162,167	EEE--?S??S?HHHHHHHHHHHTTSBHHHHHHHHHHHHHTSS?EE?SSS?TT?--------------------?B??STTS?S?SBEE??HHHHHHHHHHHHHHHHHH--H------HHT-S?-TTT?EEEEEEE?????EE-EEEEETTTEEEEEEE????EEEEEE?	2ZJQ|P
PF00238.14_Ribosomal_L14_seed	103	203	!Q:0,0|2,2|5,5|10,10|16,23|31,31|33,36|38,38|43,45|47,48|50,57|59,59|62,62|69,69|73,80|82,89|94,94|96,99|101,101|110,110|113,114|117,118|122,122|129,129|134,137|140,140|142,150|154,154|156,159|161,163|167,167|169,178|181,181|183,191|198,198|200,202	Q:1,1|3,4|6,9|11,15|24,30|32,32|37,37|39,42|46,46|49,49|58,58|60,61|63,68|70,72|81,81|90,93|95,95|100,100|102,109|111,112|115,116|119,121|123,128|130,133|138,139|141,141|151,153|155,155|160,160|164,166|168,168|179,180|182,182|192,197|199,199	?B?TT?EEEE?BSSSE--------EEEEEEE-E????B?SSSB???S?-S----????B?SS?EEEEEE-EEE-------?S--------SSSS?T----T?EEEEEEEE?SS?-EE-?TTS?EEEESS?EEEE??--TT-T-?------?SSS?B?---S???THH-H----------HT-T--------?HHHHTT?S???	2ZJQ|H
PF00239.16_Resolvase_seed	222	223	!Q:0,0|3,3|6,8|11,16|19,23|28,28|37,48|50,57|60,62|65,65|67,70|72,72|74,78|87,87|89,90|92,93|95,107|112,112|118,120|128,128|133,133|138,140|145,146|148,148|150,153|157,168|173,173|177,179|188,191|195,196|207,222	Q:1,2|4,5|9,10|17,18|24,27|29,36|49,49|58,59|63,64|66,66|71,71|73,73|79,86|88,88|91,91|94,94|108,111|113,117|121,127|129,132|134,137|141,144|147,147|149,149|154,156|169,172|174,176|180,187|192,194|197,206	?EE?EE?--SS??----SS-----HHHH-HHHHHHTT-??---------B-?-----?EE?-?SS?S----S-S--?--STTHHHHH-T??T--T---?--?------EEES?STTTT??-HHHHHHH-HHHH-HTTT???EETT--T-T----EES------------SSHH-HHH---HHHHHHHH----HHH--HHHHHTTTTT??-??????---????	1HX7|A
PF00240.18_ubiquitin_seed	76	84	!Q:1,1|4,13|19,20|23,23|37,42|46,47|55,58|68,69|72,74|79,83	Q:0,0|2,3|14,18|21,22|24,36|43,45|48,54|59,67|70,71|75,78	E?TT??--------EEEEE??TT?BHHHHHHHHHHHH?---??GGG??EEETTEE?--?TTSBTGGGT??TT?--EEEE?????	2FCS|A
PF00241.15_Cofilin_ADF_seed	16	179	!Q:12,12|15,16|18,19|26,26|29,32|34,34|40,41|45,52|55,57|59,59|62,62|87,87|98,103|107,110|120,122|125,126|128,128|138,138|148,148|151,151|155,155|161,162|169,169	Q:0,11|13,14|17,17|20,25|27,28|33,33|35,39|42,44|53,54|58,58|60,61|63,86|88,97|104,106|111,119|123,124|127,127|129,137|139,147|149,150|152,154|156,160|163,168|170,178	THHHHHHHHHHH?SS--S??EEEEEE?SS----S?EEEEE??GGG--------GT---S?SS?HHHHSSHHHHHHHHHTTHHHHSSS?EEEEEEEEEE?--???SSS????EEEEEEEEE?-?SS--S?HHHHHHHHH-HHHHHHHHH?SS-SSE-EEEES--SSGGGS-HHHHHHHHH	3Q2B|A
PF00243.13_NGF_seed	7	126	!Q:0,8|12,12|19,24|32,32|37,37|39,51|58,61|65,65|73,74|78,78|82,83|98,104|120,125	Q:9,11|13,18|25,31|33,36|38,38|52,57|62,64|66,72|75,77|79,81|84,97|105,119	?????????BSS?EEEEEE?--???EEEBTTS?EEEB?S?????????????EEEEEE????TTT?SSSSTTS??TTB?TTT??EEEEEEEEEEEEEE???????EEEEEEEEEEEEEEE??????	4EAX|A
PF00244.15_14-3-3_seed	85	329	!Q:5,6|15,15|18,19|21,24|38,49|53,55|74,74|82,83|91,92|96,119|121,122|159,182|186,186|206,208|210,217|222,222|241,243|246,247|249,249|252,252|271,272|294,295|297,304|308,308|322,328	Q:0,4|7,14|16,17|20,20|25,37|50,52|56,73|75,81|84,90|93,95|120,120|123,158|183,185|187,205|209,209|218,221|223,240|244,245|248,248|250,251|253,270|273,293|296,296|305,307|309,321	HHHHH--HHHHHHHH-HT?-H----HHHHHHHHHHHHT?-----------SSS???HHHHHHHHHHHHHHHHHH-HHHHHHH--HHHHHHH--HTT------------------------T?-HHHHHHHHHHHHHHHHHHHHHHHHHHHHHHHTHHHH----------?---------?---SHH-HHHHHHHHHHHHHHHHHHH?-?S--------HHHH-HHHHHHHHHHHHHHHHHH---HH--S?TT?HHHHHHHHHHHHHHHHTS??HHHHHHHHHHHHHHHHHHHHH--T??-?????HHH-HHHHHHHHHHHHT???????	3P1N|A
PF00245.15_Alk_phosphatase_seed	10	539	!Q:0,0|11,12|30,30|35,36|41,41|49,51|54,54|56,61|63,64|77,79|82,82|86,86|90,90|92,93|95,95|99,99|102,102|104,108|118,118|138,139|142,142|145,146|152,157|165,172|182,186|193,194|202,204|207,207|210,210|215,216|220,222|229,232|235,235|242,242|246,248|256,256|259,260|266,266|271,273|276,296|298,299|303,305|319,319|321,321|323,328|330,330|348,348|371,373|385,385|389,394|398,398|400,402|405,406|411,41…	Q:1,10|13,29|31,34|37,40|42,48|52,53|55,55|62,62|65,76|80,81|83,85|87,89|91,91|94,94|96,98|100,101|103,103|109,117|119,137|140,141|143,144|147,151|158,164|173,181|187,192|195,201|205,206|208,209|211,214|217,219|223,228|233,234|236,241|243,245|249,255|257,258|261,265|267,270|274,275|297,297|300,302|306,318|320,320|322,322|329,329|331,347|349,370|374,384|386,388|395,397|399,399|403,404|407,410|412,…	?SEEEEEEETT??HHHHHHHHHHHHHHTTS?STTS??TGGG?SEEEEEE???SS?S------S??HHHHHHHHHHSS???TT?BSB?TTS?T--T?GGG?TT?B?--??HHHHHHHTT?EEEEEEEEETTSHHHHTTT??BS?TT??SGGGS-----?HHHHHTT-----???HHHHHHHTS---??SEEEEE??GGGSBTT???SS?TT?GGGS??BSS???HHHHHH----HT?TTEEEE?SHH---HHHHHHT?TT??EEEEE?SSSS???GG---------------------G??TTT???HHHHHHHHHHHHT-T?T------T?EEEEEEETTHHHHHHTT?HHHHHHHHHHHHHHHHHHHHHS--?TTTEEEEEEES?EES------EEE?…	1KHL|A
PF00246.19_Peptidase_M14_seed	114	612	!Q:9,10|18,19|25,25|28,29|32,33|41,41|44,77|81,83|90,90|95,97|109,113|121,132|145,145|152,152|154,154|163,164|166,204|206,206|209,210|212,222|224,224|228,252|254,254|256,258|262,276|278,285|289,289|291,294|296,296|298,299|301,302|305,305|312,313|318,332|341,341|344,344|346,348|351,360|362,363|375,375|379,387|390,390|392,420|422,422|424,452|458,465|480,480|483,503|507,507|512,519|521,523|525,529|5…	Q:0,8|11,17|20,24|26,27|30,31|34,40|42,43|78,80|84,89|91,94|98,108|114,120|133,144|146,151|153,153|155,162|165,165|205,205|207,208|211,211|223,223|225,227|253,253|255,255|259,261|277,277|286,288|290,290|295,295|297,297|300,300|303,304|306,311|314,317|333,340|342,343|345,345|349,350|361,361|364,374|376,378|388,389|391,391|421,421|423,423|453,457|466,479|481,482|504,506|508,511|520,520|524,524|530,…	HHHHHHHHH--HHSTTTE--EEEEE-EE-?TT??EEEEEEE?SS----------------------------------TTS???EEEEEE?SSTT?--HHHHHHHHHHH-----HHHHHST------------TTSHHHHHHHHH?EEEEES?S?HHHHHHHH--H---------------------------------------T?TT??S?--------??B?TTS-------------------------S?B???GGG---------?-----S--------SSS-T----T?T--T-?BS?TTSTTB??SSTT?--------------SHHHHHHH-HH-H---HH----------H??EEEEEEEEESS?EEE---------ES?S-------…	1PCA|A
PF00248.16_Aldo_ket_red_seed	61	548	!Q:5,5|9,9|12,23|26,26|34,36|42,42|46,52|56,57|60,76|87,87|91,93|98,101|103,103|110,110|117,117|119,146|156,156|159,163|178,179|181,181|184,184|189,189|191,192|196,222|228,233|242,245|256,258|260,262|270,273|282,290|294,294|296,296|300,308|310,310|320,321|326,327|329,329|331,331|335,335|343,357|364,433|450,450|453,455|468,480|482,502|504,504|510,513|527,529|531,535	Q:0,4|6,8|10,11|24,25|27,33|37,41|43,45|53,55|58,59|77,86|88,90|94,97|102,102|104,109|111,116|118,118|147,155|157,158|164,177|180,180|182,183|185,188|190,190|193,195|223,227|234,241|246,255|259,259|263,269|274,281|291,293|295,295|297,299|309,309|311,319|322,325|328,328|330,330|332,334|336,342|358,363|434,449|451,452|456,467|481,481|503,503|505,509|514,526|530,530|536,547	SEEEE?SSS?ST------------TS?HHHHHHH---HHHHH-HTT??-----EEE??TT---------?-------TTTTTHHHHH-HHH---HHHH----H?TTTGGG?EEEEEE?S--------------------------??SSSTTSSSS?HH-----HHHHHHHHHHHHHT?-S?EE-EEEE?S??TTS?--------------------------HHHHH------HHHHHHHH----TTSEEEEEEE---S??-HHHHHHH----HHHHHTTT??-----??EEE?B?BTT---------B?HHHHTTHHH--HHHH--H-T?EEE-EBSTTGG---------------GGGGTS??????????????????-----------------…	3DOP|A
PF00249.26_Myb_DNA-binding_seed	194	75	!Q:0,1|3,4|19,19|22,41|51,59|61,62	Q:2,2|5,18|20,21|42,50|60,60|63,74	??S??HHHHHHHHHHHHHH?TT-------------------?HHHHHTTST---------T??HHHHHHHHHHTT	2V1D|B
PF00250.13_Fork_head_seed	21	140	!Q:0,1|3,23|25,25|37,37|42,42|44,44|56,56|62,62|77,77|84,92|94,94|97,97|100,100|105,105|109,109|113,113|115,130|132,132|136,136|139,139	Q:2,2|24,24|26,36|38,41|43,43|45,55|57,61|63,76|78,83|93,93|95,96|98,99|101,104|106,108|110,112|114,114|131,131|133,135|137,138	??S---------------------S?HHHHHHHHHHT-STTS?B?HHHHHHHHHHH?GGGGS?HHHHHHHHHHHHHH?TTEEEE??------?S?SS?SS?EEEE?GGG?STT?S----------------S?SSS?SS?	2A07|F
PF00251.15_Glyco_hydro_32N_seed	138	468	!Q:1,3|17,18|30,30|32,32|34,34|37,38|40,43|45,46|53,53|65,65|69,72|79,81|90,90|93,93|95,109|118,121|123,133|135,135|137,138|148,149|152,152|155,157|161,162|165,167|170,174|178,181|187,191|194,197|200,200|202,202|213,217|228,229|232,233|237,238|241,241|244,244|250,250|252,256|258,259|271,271|273,278|280,293|296,298|302,304|306,306|316,329|338,338|343,343|347,347|353,353|356,356|359,364|369,370|372…	Q:0,0|4,16|19,29|31,31|33,33|35,36|39,39|44,44|47,52|54,64|66,68|73,78|82,89|91,92|94,94|110,117|122,122|134,134|136,136|139,147|150,151|153,154|158,160|163,164|168,169|175,177|182,186|192,193|198,199|201,201|203,212|218,227|230,231|234,236|239,240|242,243|245,249|251,251|257,257|260,270|272,272|279,279|294,295|299,301|305,305|307,315|330,337|339,342|344,346|348,352|354,355|357,358|365,368|371,37…	S???SSEEEEEEEEEEE--ETTEEEEEEEE?T-T?SS--S--?-S-?EEEEEE-ESSSSSBEEEE-EEE???-SGGGTT?--EEEEEEEE?TT-S?--------------EEEEEEEE---?T-----------T-S-?EEEEEEEES-?TT?TT???EEE-?TT-??SB??--?TTT?-??TTSEE?????EE?---TT-S?EEEEEEEEET-----TEEEEEEEEE--SS--SSS?-EE?SS?SEEEE-T-----S??EEEEEEEEEES-S-----?S??----------??TT???BTT---B?EEEEEEEEE--------------TTTTEEEE-EEEE-EET-TTTEE-EE?TT----??SSTT--S?----BS?SSS--?EEEEEEEE-----…	3PIJ|A
PF00252.13_Ribosomal_L16_seed	141	252	!Q:0,18|21,45|47,47|50,60|63,64|68,82|87,87|89,89|91,93|103,110|117,133|136,154|157,163|166,168|172,175|179,189|196,197|199,199|201,201|207,213|215,215|217,219|221,227|244,244|246,247|251,251	Q:19,20|46,46|48,49|61,62|65,67|83,86|88,88|90,90|94,102|111,116|134,135|155,156|164,165|169,171|176,178|190,195|198,198|200,200|202,206|214,214|216,216|220,220|228,243|245,245|248,250	????---------------SS??------???--??------?-??S?SS---------??SS?-SSS--------------?EEEE?S?B-??BTHHHHHHH--------HHHHHH?----------------SS---???----------???TT---????EE???SSS??-?SSS?---------?TTSEEB??B?T-TEEEE??---?-S-S--?S-------TTTTTHHHHHHTTSSS?E--EEE?	2ZJQ|J
PF00253.16_Ribosomal_S14_seed	178	62	!Q:2,3|8,8|11,12|16,20|24,26|28,29|32,32|36,40|53,53|57,57|60,61	Q:0,1|4,7|9,10|13,15|21,23|27,27|30,31|33,35|41,52|54,56|58,59	HH--HTTS?SS??TTS?????SSS???T--TB?TTT-??--BTHHHHHHHHTT?SSS?EE??	3KIX|n
PF00254.23_FKBP_C_seed	174	247	!Q:1,1|3,5|8,9|12,17|26,32|34,34|36,38|40,40|42,51|56,65|68,74|77,78|86,88|91,93|95,95|97,118|127,138|142,142|149,149|151,151|158,195|197,197|199,199|203,207|209,209|212,238|247,247	Q:0,0|2,2|6,7|10,11|18,25|33,33|35,35|39,39|41,41|52,55|66,67|75,76|79,85|89,90|94,94|96,96|119,126|139,141|143,148|150,150|152,157|196,196|198,198|200,202|208,208|210,211|239,246	S?B-??TT?-EE------EEEEEEEE-------T-T---S?E----------EEEG----------GG-------GT??EEEETTS---SS---S?H----------------------HHHHHHTT-----------?BTT?EEEEEE?G-GGTTTT--------------------------------------T?B-TTT-----B?TT-------------------------??EEEEEEEE-	3PRD|A
PF00255.14_GSHPx_seed	12	117	!Q:3,3|6,6|11,11|13,13|30,30|62,63|68,70|72,72|86,86|88,89|91,93|99,101|109,109	Q:0,2|4,5|7,10|12,12|14,29|31,61|64,67|71,71|73,85|87,87|90,90|94,98|102,108|110,116	GGG?EE?BTTS?S?EEGGGGTTSEEEEEEE?SSSTTHHHHHHHHHHHHHHHGGGTEEEEEEE??TTTT???S?HHHHHHHHHHTSS?T--T???SSEEB???BSSSTTB?HHHHHHH	2RM6|A
PF00258.20_Flavodoxin_1_seed	92	241	!Q:4,4|22,23|37,37|40,47|52,52|60,61|67,68|73,75|86,96|103,149|154,154|163,163|169,175|190,190|193,193|198,221|229,231	Q:0,3|5,21|24,36|38,39|48,51|53,59|62,66|69,72|76,85|97,102|150,153|155,162|164,168|176,189|191,192|194,197|222,228|232,240	EEEE?SSSHHHHHHHHHHHHHT--TTSEEEEEETTTS?TT--------SGGG?SEEEEEE??BTTTB??GGGH---HHHHHHHHHT???????????HHHHTS????---------------------??????????????????????TTTT?EEEEEEEE?TTSSS-------TTHHHHHHHHHHHH-TT?EESS----------------------??EEEETTT---THHHHHHHH	2BMV|A
PF00261.15_Tropomyosin_seed	43	238	!Q:76,76|237,237	Q:0,75|77,236	HHHHHHHHHHHHHHHHHHHHHHHHHHHHHHHHHHHHHHHHHHHHHHHHHHHHHHHHHHHHHHHHHHHHHHHHHHHH-HHHHHHHHHHHHHHHHHHHHHHHHHHHHHHHHHHHHHHHHHHHHHHHHHHHHHHHHHHHHHHHHHHHHHHHHHHHHHHHHHHHHHHHHHHHHHHHHHHHHHHHHHHHHHHHHHHHHHHHHHHHHHHHHHHHHHHHHHHHHHHHHHHHHHHHHHHHHHHHH?	1MV4|A
PF00262.13_Calreticulin_seed	68	459	!Q:0,0|5,7|10,16|18,19|21,44|48,49|51,53|56,56|61,61|63,64|68,68|71,73|79,80|86,86|89,89|91,124|126,126|134,135|137,137|139,140|145,146|152,153|156,157|159,161|164,171|174,177|190,191|193,193|200,200|203,203|206,206|208,209|214,218|221,222|229,230|232,233|245,245|260,275|278,281|283,283|286,289|292,295|300,300|302,302|304,307|310,311|314,315|317,317|321,321|324,328|331,331|336,336|338,339|341,341…	Q:1,4|8,9|17,17|20,20|45,47|50,50|54,55|57,60|62,62|65,67|69,70|74,78|81,85|87,88|90,90|125,125|127,133|136,136|138,138|141,144|147,151|154,155|158,158|162,163|172,173|178,189|192,192|194,199|201,202|204,205|207,207|210,213|219,220|223,228|231,231|234,244|246,259|276,277|282,282|284,285|290,291|296,299|301,301|303,303|308,309|312,313|316,316|318,320|322,323|329,330|332,335|337,337|340,340|342,343…	?SSEE???SS-------S??S???????????----?????????EEE??B?--TT?SSTT?B??EEE?SS???EEEEE--EEEEE?SS-S----------------------------------S?EEEEEEE??T-T??SEEE??EEEEB??SS??G---GG--??----SS?--?EEEEEEEEEESS??E-EEEEEE-EE?TT-T??EEEE?????SS??THHHHS-?S-?EEEEEEEETTT-EEEEEETTEEEEEE-?????-----?????SS????B?TT????TT????SEEE?S-S????TT??SS??S-EEE?TT?-???SS?BSSS?S??B?TT????TT??----TTTS??????B???GGGTTS--S?BSS????EEE?TT???S??…	3POW|A
PF00264.15_Tyrosinase_seed	127	578	!Q:8,24|31,33|36,46|49,79|81,84|86,87|90,93|108,112|123,128|134,134|139,149|159,162|164,165|169,187|189,192|197,199|201,201|207,211|216,216|218,256|262,262|266,267|269,269|272,272|280,308|312,312|315,316|319,319|321,321|325,325|332,333|335,335|345,347|355,359|364,387|395,430|436,436|440,468|472,474|485,485|489,489|493,501|504,506|509,524|527,527|529,543|545,548|550,550	Q:0,7|25,30|34,35|47,48|80,80|85,85|88,89|94,107|113,122|129,133|135,138|150,158|163,163|166,168|188,188|193,196|200,200|202,206|212,215|217,217|257,261|263,265|268,268|270,271|273,279|309,311|313,314|317,318|320,320|322,324|326,331|334,334|336,344|348,354|360,363|388,394|431,435|437,439|469,471|475,484|486,488|490,492|502,503|507,508|525,526|528,528|544,544|549,549|551,577	TTSHHHHH-----------------HTTSTT???BT-----------TB??------------------???????????S?-??S--ST----THHHHHHHHHHHHH-----HHHHHHHHHH------HHHHS?HHHH-----------HHHHHHHHH????B??TTS??-??????-?-----???S????TGGG--?S-EEEEE?----TTST-T?--------------------------------------EEEEE?TTT??B?SS?GGGSSTT?????------???-????----??????GGG?SB??BS?B?SSS?GGGGGG??B?HHHHHHHHT???GGGGSTT?????HHHH------------------------HHHHHHH??--…	1HC1|A
PF00265.13_TK_seed	13	191	!Q:0,0|7,7|29,30|37,37|39,67|70,70|81,83|94,94|96,97|111,111|117,118|121,121|125,125|127,127|137,137|143,144|147,147|151,151|154,154|156,156|163,168|170,172|174,178|186,186	Q:1,6|8,28|31,36|38,38|68,69|71,80|84,93|95,95|98,110|112,116|119,120|122,124|126,126|128,136|138,142|145,146|148,150|152,153|155,155|157,162|169,169|173,173|179,185|187,190	?EEEEEE?STTSSHHHHHHHHHHHHHTTT??EEEEEB?S???????-----????????????----?BS?HHHHTTTGGG--?SEEEEETGGG?T--THHHHHHHHHHTT?EEEEE??SB?TTS?B?TTTGGGGGS?SEEEE??EE?TTT?SE-E?EEEESS------S???S?????TTTEEEE?HHHH	2QQ0|A
PF00266.14_Aminotran_5_seed	45	426	!Q:2,3|7,11|26,29|32,34|59,59|61,61|74,74|88,93|96,96|104,105|121,121|125,126|129,130|132,132|136,136|138,140|145,145|149,154|166,166|170,172|174,175|186,186|188,188|190,190|196,196|204,206|212,212|222,222|226,226|229,229|235,235|242,246|249,249|257,258|262,263|265,268|270,271|277,279|282,283|298,298|302,302|324,324|331,332|335,339|342,343|351,351|354,355|357,360|371,371|375,375|378,379|381,381|3…	Q:0,1|4,6|12,25|30,31|35,58|60,60|62,73|75,87|94,95|97,103|106,120|122,124|127,128|131,131|133,135|137,137|141,144|146,148|155,165|167,169|173,173|176,185|187,187|189,189|191,195|197,203|207,211|213,221|223,225|227,228|230,234|236,241|247,248|250,256|259,261|264,264|269,269|272,276|280,281|284,297|299,301|303,323|325,330|333,334|340,341|344,350|352,353|356,356|361,370|372,374|376,377|380,380|382,…	EE??TTT?????HHHHHHHHHHHHHT????SS--?SSHHHHHHHHHHHHHHHHHHHHTT?S?GGGEEEESSHHH-HHHHHHHHHHHHH----??TT?EEEEETT??GGGTHHHHHHHHHHT?EEE--EE-?B?TTS?B?--GGGH-HHH?---?-TTEEEEEEESB?TTT??-B??HHHHHHHHHH-T-T?EEEEE?TTTTTTS???HHHHT?SEEEEEGGG-TTS?SS?EEEEE?HHHHTT?--??SS?SSSSEEE??TTT??E----E??TTGGG?-?SS??HHHHHHHHHHHHHH-HHH?HHHHHHHHHHHHHHHHHHHTT-STTEEE--ES-?---TT??SEEEEEE-TT??H----HHHHHHHHHT-TEE?EE--E?TT?----HHHHHHTT?S…	2YRI|A
PF00267.16_Porin_1_seed	18	423	!Q:5,15|29,29|31,32|37,41|44,45|54,57|61,64|76,76|79,85|110,110|120,121|126,126|128,128|131,135|150,150|170,214|224,224|226,226|229,229|239,269|272,273|293,320|330,330|332,332|336,336|348,351|356,362|364,365|367,367|369,371|395,398|401,401|407,410|412,412|422,422	Q:0,4|16,28|30,30|33,36|42,43|46,53|58,60|65,75|77,78|86,109|111,119|122,125|127,127|129,130|136,149|151,169|215,223|225,225|227,228|230,238|270,271|274,292|321,329|331,331|333,335|337,347|352,355|363,363|366,366|368,368|372,394|399,400|402,406|411,411|413,421	ETTEE-----------EEEEEEEEEEEEE?S-?TTTS-----EE??EEEEEEEE????SSS????EEEEEEEESSS?TT?--??--EEEEEEEEEEEETTTEEEEEEEEE?TTHHHHGGG??SSSS?S?SS----?TTSTTSSEEEEEEE-EEEESHHHHSTTEEEEEEE??????????--------????????------?????--------EEEEEEEEE?S-TT?EEEEEEEEE???????----------??????????????EE??EEEEEEETTEEEEEEEEEB???????????----?????????????EEEEEEEEE?B-TTT-EEEEEEEEEEE????BSSS-----??B??S?B???EEEEEEEEEEETTEEEEEEEEEE????…	3A2S|X
PF00268.16_Ribonuc_red_sm_seed	13	299	!Q:0,0|6,7|9,11|15,17|31,33|38,39|49,49|51,51|84,86|115,117|132,132|148,148|152,152|183,184|212,212|214,216|218,220|225,228|245,247|251,251|257,261|282,284|287,294|298,298	Q:1,5|8,8|12,14|18,30|34,37|40,48|50,50|52,83|87,114|118,131|133,147|149,151|153,182|185,211|213,213|217,217|221,224|229,244|248,250|252,256|262,281|285,286|295,297	?TTTSS??S???SSS???HHHHHHHHHHHHT???GGGS??TTHHHHHHH-S?HHHHHHHHHHHHHHTTHHHHHHHHHHTTHHHH???HHHHHHHHHHHHHHHHHHHHHHHHHHHH?-?SHHHHHHHHTTTTT?HHHHHHHHHHHHHHH?SSS?HHHHHHHHHHHHHHHHHHHHHHHHHHHHTT??HHHHHHHHHHHHHHHHHHHHHHHHHTT?S---S???HHHH----HHHHHHHHHHHHHHHH---TTS?GGGGT??---HHHHHHHHHHHHHHHHHHTT???SS????--??TTT?	1H0N|A
PF00269.15_SASP_seed	66	91	!Q:0,2|7,8|17,32|42,49|52,58|67,67|69,72|90,90	Q:3,6|9,16|33,41|50,51|59,66|68,68|73,89	???SSGG--GHHHHHHH----------------HHHHHHHHT----?-??ST-------TSBHHHHH-H----HHHHHHHHHHHHHHHTT?	2Z3X|A
PF00270.24_DEAD_seed	182	548	!Q:0,0|3,3|5,7|13,15|19,20|22,22|24,38|41,48|51,52|64,66|70,72|78,79|81,184|187,298|304,304|318,320|327,340|343,357|360,363|365,372|375,377|380,380|387,394|397,399|405,405|409,413|421,424|427,437|440,442|444,445|457,462|464,465|470,473|478,483|487,489|493,493|495,510|512,529|531,531|538,541	Q:1,2|4,4|8,12|16,18|21,21|23,23|39,40|49,50|53,63|67,69|73,77|80,80|185,186|299,303|305,317|321,326|341,342|358,359|364,364|373,374|378,379|381,386|395,396|400,404|406,408|414,420|425,426|438,439|443,443|446,456|463,463|466,469|474,477|484,486|490,492|494,494|511,511|530,530|532,537|542,547	?HH-H---HHHHH---HHH--T-T------------??-EE--------EE??TTSSHHHHHHH---HHH---HHHHH--S?????---------------------------------------------------------------------------------------------------TT?--------------------------------------------------------------------------------------------------------------?SEEEE?SSHHHHHHHHHHH---HHHTTT--------------SS?-----------???EE---?T--------TS?--HH-HHHHHH--------TT?-…	2YKG|A
PF00271.26_Helicase_C_seed	480	163	!Q:7,8|13,13|15,33|36,36|53,87|93,93|100,102|104,105|113,134|136,136|140,150|159,160	Q:0,6|9,12|14,14|34,35|37,52|88,92|94,99|103,103|106,112|135,135|137,139|151,158|161,162	HHHHHTT??EEEE?S-------------------SS?HHHHHHHHHHHHTTSS-----------------------------------SEEEE?TTHHHH???S??SEEEESS?--------------------?S?HHH-----------HHHHSTTT??SS	2YKG|A
PF00272.14_Cecropin_seed	28	34	!Q:19,22|24,25	Q:0,18|23,23|26,33	HHHHHHHHHHHHHHHHHHH----T??SHHHHHHH	2LA2|A
PF00273.15_Serum_albumin_seed	42	186	!Q:11,11|27,27|31,31|52,52|56,57|63,63|75,75|80,80|83,85|92,92|96,96|105,106|109,109|111,124|135,135|154,155|176,177|180,180	Q:0,10|12,26|28,30|32,51|53,55|58,62|64,74|76,79|81,82|86,91|93,95|97,104|107,108|110,110|125,134|136,153|156,175|178,179|181,185	SSHHHHHHHHH?HHHHHHHHHHHHHHH?TTS?HHHHHHHHHHHHHHHHHHHH?TTS--TTTTS?HHHHHHHHHHT?TTTT?SS???TTGGGS?TTH-HHHHHHHT??SS?S-??????-----??HHHHHHHHHH?HHHHHHHHHHHHHHHSTT??HHHHHHHHHHHHHHHHHHHT--TS?HHHHH	1LOT|A
PF00274.14_Glycolytic_seed	58	424	!Q:10,10|13,13|19,24|37,40|45,52|62,63|76,76|82,82|84,84|87,87|89,89|96,96|101,101|107,110|114,114|120,121|125,151|166,167|176,185|188,188|190,190|213,213|222,224|227,228|252,253|257,257|259,259|261,268|271,273|275,280|297,297|301,301|307,307|310,311|326,338|341,345|367,367|371,373|395,420|423,423	Q:0,9|11,12|14,18|25,36|41,44|53,61|64,75|77,81|83,83|85,86|88,88|90,95|97,100|102,106|111,113|115,119|122,124|152,165|168,175|186,187|189,189|191,212|214,221|225,226|229,251|254,256|258,258|260,260|269,270|274,274|281,296|298,300|302,306|308,309|312,325|339,340|346,366|368,370|374,394|421,422	HHHHHHHHHT?TT?EEEEE-?--??HHHHHHHHHTTT????HHHH--------HHHHHHHHT??GGGTTTEEEEEE?HHHHT?B?TT-S?BHHHHH-HHTT?EEEEE????EEE?TTSSS-?EEE?------------------------??TTHHHHHHHHHHTT??EEEEEEEE??-----?--SS?S?HHHHHHHHHHHHHHHHHHHHTT?EEEEEEEE???SS??HHHHHHHHHHHHHHHHHHHHHTT??GGG?E-E????????TT??-S--?-??HHHHHHHHHHHHHTTS?TTS?EEEEE?TT??HHHHHHHHHHHHHS-------------SS--???SEEEEEESHHHHHHHHHHHTT?GGG---HHHHHHHHHHHHHHHHHHTTT????…	2QUV|A
PF00275.15_EPSP_synthase_seed	23	503	!Q:1,4|11,11|13,14|16,16|34,37|43,45|61,62|67,67|71,72|77,78|81,89|96,96|99,99|113,113|116,121|128,129|136,137|149,150|161,161|167,172|182,182|195,195|200,200|208,208|211,211|228,230|233,233|238,239|244,244|247,250|252,253|255,255|259,260|262,262|279,279|286,287|290,293|301,301|308,312|316,322|324,324|332,343|345,346|349,350|352,352|371,377|379,379|385,385|394,394|408,408|413,413|415,425|430,434|…	Q:0,0|5,10|12,12|15,15|17,33|38,42|46,60|63,66|68,70|73,76|79,80|90,95|97,98|100,112|114,115|122,127|130,135|138,148|151,160|162,166|173,181|183,194|196,199|201,207|209,210|212,227|231,232|234,237|240,243|245,246|251,251|254,254|256,258|261,261|263,278|280,285|288,289|294,300|302,307|313,315|323,323|325,331|344,344|347,348|351,351|353,370|378,378|380,384|386,393|395,407|409,412|414,414|426,429|43…	E????EEEEEE-E??B?HHHHHHHHHHHHHSBSE----EEEES???SHHHHHHHHHHHHTT-?EEEE?TTS??EEEE??SS?????----TTEEEE?TT?HHHHHHHHHHTTS-SE------EEEEEE??GGGGGS??HHHHHHHHHTT??EEESSSTTSS?EEEEE--????EEEEEEESS?THHHHHHHHHGG-GSSS?EEEEEEE-EE?STHHHHHHHHHHHHTT???EE-ETTT--EEEE?SS???-B??S-EEE??B?HHHHHHHHHHHHHHEE-EEEEES??TT???-GGGGHHH-HHHHHT----?EEE-------E?SSEEEEE???--------?B??EE--E?TTSTTTHHHHHHHGGGSB-------S?EEEES?GGGGGSSS?HHHH…	1G6S|A
PF00276.15_Ribosomal_L23_seed	12	98	!Q:2,4|6,9|12,12|22,25|27,28|31,32|46,55|57,59|61,64|68,71|73,75|77,83|85,85|87,88|91,97	Q:0,1|5,5|10,11|13,21|26,26|29,30|33,45|56,56|60,60|65,67|72,72|76,76|84,84|86,86|89,90	TT???B????HH-HHTHHHHSS????B??SS??SHHHHHHHHHSTT??????????B???B??--STT??-?B???B???????S-S?-TT???????	2ZJQ|Q
PF00278.17_Orn_DAP_Arg_deC_seed	105	288	!Q:10,20|23,24|37,37|42,42|57,59|73,73|96,96|110,113|118,118|126,126|131,131|138,146|152,198|215,215|218,219|221,226|230,231|242,250|254,255|262,263|270,273|277,282	Q:0,9|21,22|25,36|38,41|43,56|60,72|74,95|97,109|114,117|119,125|127,130|132,137|147,151|199,214|216,217|220,220|227,229|232,241|251,253|256,261|264,269|274,276|283,287	EEEEEEEEEE???????????TT??HHHHHHHHHHHT?STTS?HHHHHHHHHHHHHH---HHHHHHHHHTTSS?HHHHHHHHHHHHHHHHHHHHHS?TTSTTHHHHHHHH----HHHT?EEEEESS?HHHH?HHHHHH??----???EEESS?----------------------------------------------GGGTTSEEEEEEESSS?TT?-B?---??EEE--TTEEESSEEE?-----???TTS??EEEEES??SSHHHH??-?GGG??--??EEEEE	1SZR|A
PF00280.13_potato_inhibit_seed	60	75	!Q:0,0|2,6|22,22|29,29|32,33|37,41|44,47|56,58|61,62|66,66|69,70|73,74	Q:1,1|7,21|23,28|30,31|34,36|42,43|48,55|59,60|63,65|67,68|71,72	?S?????TTSHHHHHHHHHHHH?TTSEEE-EE--ETT??-??SS?--?TTEEEEEE---ET--TTE-EE??SS??	4B1T|B
PF00281.14_Ribosomal_L5_seed	17	61	!Q:2,3|7,10|18,24|28,30|44,45|48,51|53,54|59,60	Q:0,1|4,6|11,17|25,27|31,43|46,47|52,52|55,58	ST--TTS??--EEEEEEE???????TTT???SSSSTTTTTTTSS??EE????S??STTS??	2ZJQ|D
PF00282.14_Pyridoxal_deC_seed	11	406	!Q:6,8|11,11|14,15|18,20|36,38|45,45|49,53|67,70|76,76|96,97|101,101|104,104|107,107|109,109|116,116|140,140|144,144|161,161|165,166|175,175|177,179|184,186|188,189|192,194|210,210|221,221|225,226|228,229|240,245|248,248|254,254|269,271|279,279|285,285|292,293|296,296|312,315|319,320|323,324|329,330|339,344|382,382|385,385|388,389|391,396	Q:0,5|9,10|12,13|16,17|21,35|39,44|46,48|54,66|71,75|77,95|98,100|102,103|105,106|108,108|110,115|117,139|141,143|145,160|162,164|167,174|176,176|180,183|187,187|190,191|195,209|211,220|222,224|227,227|230,239|246,247|249,253|255,268|272,278|280,284|286,291|294,295|297,311|316,318|321,322|325,328|331,338|345,381|383,384|386,387|390,390|397,405	TTTTGG---GS?SS??SS???HHHHHHHHHHHTGGG???TTSTTB?SSS?????HHHHHHHHHHHHH????SSTTT?HHHHHHHHHHHHHHHHHHT??GGG?TT?TT?B?EEEEES?HHHHHHHHHHHHHHHHHHHHHHH?TTS?HHHHHTTEEEEEETTS?HHH--HHHHHHHT?E---EEEE???T--TS???HHHHHHHHHHHHHTT?EEEEEEEEBS?TTT??B??HHHHHHHHHH------HT?EEEEE?TTGGGGGGSGGGGG---GGTTGGG?SEEEE?HHHHSS??SS?EEEEESBHHHHHTTT????GGG??TT--TTTS??GGGGSSSS??--??THHHHHHHHHHHHHHHHHHHHHHHHHHHHHHHHHHHT?TT-EE??S---???SS…	3HBX|A
PF00283.14_Cytochrom_B559_seed	8	29	!Q:0,7|10,10	Q:8,9|11,28	????????SS?HHHHHHHHHHHHHHHHHH	3PRR|E
PF00284.15_Cytochrom_B559a_seed	25	40	!Q:7,9|12,12|15,15|18,19|21,26	Q:0,6|10,11|13,14|16,17|20,20|27,39	HHHHHTT???TT?SS?SS??S??????STTHHHHHHHHHH	3PRR|E
PF00285.16_Citrate_synt_seed	121	511	!Q:2,6|9,14|22,32|37,38|51,51|53,53|55,69|75,75|83,88|101,101|104,104|106,117|119,121|125,127|133,133|135,135|137,137|140,140|155,155|160,167|169,170|173,173|175,177|188,188|200,201|206,211|214,220|223,224|226,226|228,230|240,241|245,264|280,282|285,285|299,300|319,319|332,336|338,348|361,361|363,363|367,372|377,377|382,382|384,385|403,410|412,418|434,434|441,441|443,447|449,449|462,462|464,465|4…	Q:0,1|7,8|15,21|33,36|39,50|52,52|54,54|70,74|76,82|89,100|102,103|105,105|118,118|122,124|128,132|134,134|136,136|138,139|141,154|156,159|168,168|171,172|174,174|178,187|189,199|202,205|212,213|221,222|225,225|227,227|231,239|242,244|265,279|283,284|286,298|301,318|320,331|337,337|349,360|362,362|364,366|373,376|378,381|383,383|386,402|411,411|419,433|435,440|442,442|448,448|450,461|463,463|466,…	GG-----TT??????SSEEEET-----------TTTE--EEETTEEHHHHH-H-H??-------------HHHHH-HHHHHSS--?-??HHHHHHHHHHHH-HT?S----------??H---HHH---HGGGG-S?T-TS?HHHHHHHHHHHHHH-HHGG--------G??TT?H---HHHHHHHHHH-HHHHHHHHHHH--HHHH------HT???????TT--S?H---HHHHHHHHH??TTS?---------???-?-----HHHHHHHHHHHHHTS??-SS?HHHHHHHHHHTTT??HHHHHHHHHHHHHSHHHH?HHHHHHHHHHHH----?S-----------GGGHHHHHHHHH?T-TSS??---?TTBS?SSSS-S??HHHHHHHHHHHHH…	1K3P|A
PF00286.15_Flexi_CP_seed	17	143	!Q:0,0|4,5|19,19|22,23|42,44|47,50|53,54|58,58|60,60|67,67|75,76|97,99|107,108|115,115|124,124|128,130|133,134|137,139	Q:1,3|6,18|20,21|24,41|45,46|51,52|55,57|59,59|61,66|68,74|77,96|100,106|109,114|116,123|125,127|131,132|135,136|140,142	?SSS??HHHHHHHHHHHHH-TT??GGGHHHHHHHHHHHHHHH???TT????SB?-SST-T?BHHHHH-HHHHHTT??HHHHHHTTHHHHHHHHTTTS?-?TTTTTTT??GGGGGG?STTGGGTT?TTS???TT??SS???HHH	4DOX|A
PF00287.13_Na_K-ATPase_seed	11	344	!Q:0,28|38,39|72,72|76,76|78,79|82,85|87,87|89,89|96,99|102,104|110,110|113,114|133,133|138,139|143,143|146,148|151,157|159,159|162,162|166,166|168,169|172,174|180,180|184,184|188,188|190,191|198,198|205,213|216,222|225,225|227,228|231,233|235,236|238,243|257,264|269,269|273,276|284,284|287,287|292,292|295,298|305,305|307,310|314,314|322,324|327,330|332,332|334,334|339,340	Q:29,37|40,71|73,75|77,77|80,81|86,86|88,88|90,95|100,101|105,109|111,112|115,132|134,137|140,142|144,145|149,150|158,158|160,161|163,165|167,167|170,171|175,179|181,183|185,187|189,189|192,197|199,204|214,215|223,224|226,226|229,230|234,234|237,237|244,256|265,268|270,272|277,283|285,286|288,291|293,294|299,304|306,306|311,313|315,321|325,326|331,331|333,333|335,338|341,343	????????-----------??????????SEETTEESS??SSHHHHHHHHHHHHHHHHHHHHHHHHHHHHTS?SSS?S??TT----S?S?BEEESS??--TT---SEEEE?SS-?TTTSHHHHHHHHHHGGGS?TTTS??TTT-EE???SS???????S?SS-SSS?S??EE???GGGSS-SSS?TTS-S??SSSSSS?EEEEEE?------??BT???????SS?S??SS-??S??T------TEEEEEEESSSSS?-??????EEEE?GGG---?SEEEGGG?SB?HHHH?TT????EEEEEE?S??--TTS?EEEEEEE?-?SS????S-S?TTBS??EEE	2YN9|B
PF00288.21_GHMP_kinases_N_seed	455	130	!Q:4,4|9,13|16,16|20,20|33,36|42,46|48,51|53,54|56,57|63,63|67,77|79,89|104,105|112,114|119,122|128,128	Q:0,3|5,8|14,15|17,19|21,32|37,41|47,47|52,52|55,55|58,62|64,66|78,78|90,103|106,111|115,118|123,127|129,129	EEEE-EESS----?TT-SSS?HHHHHHHHHHHH----HHHHT-----T----S--S??TTTTT?SEE??--------?H-----------HHHHHHHHHHHHHH--HHHSSS?-?SHHH----HHHHH?S	2DEJ|A
PF00289.17_CPSase_L_chain_seed	157	172	!Q:0,3|5,5|8,9|13,23|35,47|49,51|53,54|57,57|60,61|65,65|67,69|76,77|80,80|82,82|86,87|90,97|102,102|111,112|116,130|132,134|136,137|144,144|153,154|156,156|159,163|167,167	Q:4,4|6,7|10,12|24,34|48,48|52,52|55,56|58,59|62,64|66,66|70,75|78,79|81,81|83,85|88,89|98,101|103,110|113,115|131,131|135,135|138,143|145,152|155,155|157,158|164,166|168,171	????B?BS??HHH-----------HHHHHHHHGGG-------------S?-?B??EE?ST--TSS?H---HHHHSS??EE?S-SSS--GG--------GTTS?HHHHHHHH--HHT--------?-----?S?-?B??SSSSTT?HHHHHHHH--T-TT?--??SSS?HHHH	3HO8|A
PF00290.15_Trp_syntA_seed	18	279	!Q:8,10|22,24|40,40|47,64|69,69|71,72|87,87|91,91|97,97|105,105|109,112|122,123|130,131|135,135|147,147|151,151|154,154|157,158|169,170|172,172|176,177|180,192|205,208|212,212|215,216|229,229|235,235|245,250|254,254|266,268|271,271|278,278	Q:0,7|11,21|25,39|41,46|65,68|70,70|73,86|88,90|92,96|98,104|106,108|113,121|124,129|132,134|136,146|148,150|152,153|155,156|159,168|171,171|173,175|178,179|193,204|209,211|213,214|217,228|230,234|236,244|251,253|255,265|269,270|272,277	HHHHHHTT?-?EEEEEEETTSS?--HHHHHHHHHHHHHHT?SSEEEE??????????????????TTTS?S??HHHHHHHHHHHHHH?SSS?EEEEE?HHHHHHT?HHH----HHHHHHHHT??EEEETT??GGG?HHHHHHHHHTT?EEE?EE?TT??HHHHHHHHHH??S?EEE??TT????????????-HHHHHHHHHHTT-???EEE?SS??SHHHHHHHHHTT?SEEEE?HHHHHHHHT------TTT?HHHHHHHHHHH---HH-HHHHTT?	1KFK|A
PF00291.20_PALP_seed	148	653	!Q:6,8|12,13|15,15|18,18|20,26|29,31|35,35|43,44|46,46|49,50|58,60|67,76|82,102|105,107|109,109|111,113|117,118|121,158|169,170|173,173|175,177|179,179|181,184|189,193|196,197|199,199|201,214|225,228|234,234|237,241|246,249|254,256|259,263|265,265|268,268|273,290|292,315|319,320|323,337|339,342|346,349|351,367|369,372|374,385|391,391|395,395|408,414|416,416|419,420|422,423|425,425|431,539|541,545…	Q:0,5|9,11|14,14|16,17|19,19|27,28|32,34|36,42|45,45|47,48|51,57|61,66|77,81|103,104|108,108|110,110|114,116|119,120|159,168|171,172|174,174|178,178|180,180|185,188|194,195|198,198|200,200|215,224|229,233|235,236|242,245|250,253|257,258|264,264|266,267|269,272|291,291|316,318|321,322|338,338|343,345|350,350|368,368|373,373|386,390|392,394|396,407|415,415|417,418|421,421|424,424|426,430|540,540|54…	GGGGSS???EEE??S-SS?T-------TS?--EEE-EEEGGGS--T-TS--BTHHHHH---HHHHHH----------HHHTT??------------------?TT?--E-E---EEE??HH--------------------------------------HHHHHHHHHH--HH-T--?E-E----EEEE-----ES?-S?H--------------HHHHHHHHTT?---EEEEE?GG-----GHHH----HHHH---HH-----H-HH-HHHH----------------??B?????-------????????????HHH--HH---------------H----HHH----T-----------------T???-E------------EEEEG-GGT-HHH…	1Z7W|A
PF00292.13_PAX_seed	6	126	!Q:0,3|5,5|9,9|11,12|16,18|33,34|44,45|61,72|74,74|77,77|91,91|94,95|110,110|115,116	Q:4,4|6,8|10,10|13,15|19,32|35,43|46,60|73,73|75,76|78,90|92,93|96,109|111,114|117,125	????B?TTS?B??TTS???HHHHHHHHHHHHTT??HHHHHHHHT??HHHHHHHHHHHHHHS????????????S-SS?HHHHHHHHHHHHH?TT??HHHHHHHHHHTTSS?TTTS??HHHHHHHHH	1K78|A
PF00293.23_NUDIX_seed	197	286	!Q:0,0|10,10|13,32|40,92|95,95|100,101|103,103|106,106|110,143|155,156|158,164|177,177|181,181|183,218|229,229|232,239|241,249|258,258|270,270|273,278	Q:1,9|11,12|33,39|93,94|96,99|102,102|104,105|107,109|144,154|157,157|165,176|178,180|182,182|219,228|230,231|240,240|250,257|259,269|271,272|279,285	?EEEEEEEEB?TT?------------------?EEEEEES????------------------------------------------???????EE?SEEE??T-TS?HHH----------------------------------HHHHHHHHHHS??E-------EEEEEEEEEEEE?TTS?E------------------------------------EEEEEEEEEE?SS????????S---------SEEEEEEE?HHHHHHHHHTT?BS-----?THHHHHH	3L85|A
PF00294.19_PfkB_seed	64	388	!Q:0,1|7,9|11,12|19,19|22,29|32,32|35,35|37,37|46,46|60,64|92,92|101,104|112,112|115,116|118,118|125,125|131,132|134,145|158,159|165,165|169,171|187,191|196,198|200,211|216,216|219,219|223,225|235,247|264,267|274,274|277,280|282,282|288,304|312,324|326,327|344,353|355,356|380,380|382,386	Q:2,6|10,10|13,18|20,21|30,31|33,34|36,36|38,45|47,59|65,91|93,100|105,111|113,114|117,117|119,124|126,130|133,133|146,157|160,164|166,168|172,186|192,195|199,199|212,215|217,218|220,222|226,234|248,263|268,273|275,276|281,281|283,287|305,311|325,325|328,343|354,354|357,379|381,381|387,387	??EEEEE???E--EEEEEE?SS??-----?TT?EE-E?SEEEEEEE?HHHHHHHHHHHHT----?EEEEEEEEESSHHHHHHHHHHHHTTEE?TTEEEETT-???EEEEEEE?TT--S?EEEEEE?GGGGG??H------------HHHHTTHHHHHT?-SEEEE?SSS?--HHHHHHHHHHHHHTT----?EEEE???S-------?????HHHH-TT?SEE???HHHHHHHHS???---------?SHHHHHHHHHHHHHTT?---SEEEEE?GG----G?EEEEE-----------------TTEEEEE???--?-??????T--THHHHHHHHHHHHHTT----------T??HHHHHHHHHHHHHHHTTSSSSGG-G-?-??H	2AFB|A
PF00295.12_Glyco_hydro_28_seed	16	390	!Q:0,0|8,8|11,11|13,14|16,17|21,21|23,30|33,33|44,57|59,65|74,74|79,79|82,83|87,88|91,98|101,102|104,104|106,110|115,119|127,127|134,134|138,139|142,143|148,149|157,157|161,161|169,178|180,181|186,186|188,188|196,196|200,200|203,203|212,217|224,224|230,233|240,240|244,246|270,270|273,274|276,277|307,307|311,311|313,316|334,334|344,345|349,349|363,363|365,367|369,370|372,373|376,384|387,389	Q:1,7|9,10|12,12|15,15|18,20|22,22|31,32|34,43|58,58|66,73|75,78|80,81|84,86|89,90|99,100|103,103|105,105|111,114|120,126|128,133|135,137|140,141|144,147|150,156|158,160|162,168|179,179|182,185|187,187|189,195|197,199|201,202|204,211|218,223|225,229|234,239|241,243|247,269|271,272|275,275|278,306|308,310|312,312|317,333|335,343|346,348|350,362|364,364|368,368|371,371|374,375|385,386	?SEEEEES?EE?T--T??EEE?S??------TT?EEEEESEEEE?----------???S???----SEEEEEES?EEEE?TT-?EEE??GG--------GT??S?T-----TSSS?????EEEEEEE-TEEEES?EEE??SS??EEEE-?SSEEEES?EEE?GGGGTTT?--------?S??SEEE?S?EEEEEES?EEE?SS?SEEESSEE------EEEEES?EEESS??--EEEEEE?SSS?-?EEEEEEEEEEEEEEEEEEEEEEE-ET--T??EEEEEEEEEEEEEEEEEEEEEEEEEEEET-TEE?S??-?SSEEEEEEEEEEEEEEE?TTSEEEEEE??TTT-EEEEEEEEEEEES-S---B??S??BS??-------TT???	1IA5|A
PF00296.15_Bac_luciferase_seed	155	550	!Q:1,10|14,15|18,18|29,38|41,43|55,56|60,60|62,62|68,69|74,99|109,109|112,112|115,115|122,122|126,127|129,133|146,146|151,156|158,158|160,160|165,170|174,176|181,185|187,197|217,220|223,246|248,248|252,252|255,257|260,286|290,291|294,295|301,316|318,320|325,325|328,328|339,339|346,362|376,376|381,391|394,402|407,407|415,418|429,434|442,442|448,455|462,491|508,511|514,514|516,516|519,521|524,524|5…	Q:0,0|11,13|16,17|19,28|39,40|44,54|57,59|61,61|63,67|70,73|100,108|110,111|113,114|116,121|123,125|128,128|134,145|147,150|157,157|159,159|161,164|171,173|177,180|186,186|198,216|221,222|247,247|249,251|253,254|258,259|287,289|292,293|296,300|317,317|321,324|326,327|329,338|340,345|363,375|377,380|392,393|403,406|408,414|419,428|435,441|443,447|456,461|492,507|512,513|515,515|517,518|522,523|525…	E----------EEE??TT?EESSTTSSTT----------EE???HHHHHHHHHHH--HHH-T?SEEEE??STTS------------------------??HHHHHHTTS-TT?SS?EEEEEE?TTT--S----?HHHHHHHHHHHH-HHTT------S?E-EEEE??-???HHH---HHHH-----T?-------???TTHHHHHHHHHHHHHHHHT----TT----------------------??E-EEE?SS--?EE---------------------------EEE??SS??SSSSS----------------S?--EEEE?SS-HHHHHHHHHH?SEEEEE?--------------??HHHHHHHHHHHHH-HHHT-----------TT?----…	3RAO|A
PF00297.17_Ribosomal_L3_seed	13	307	!Q:10,12|18,18|20,20|31,33|57,57|59,61|66,71|74,75|77,90|106,108|111,111|117,118|124,125|127,132|138,138|155,156|158,158|160,160|165,166|169,172|177,178|184,184|190,195|202,203|206,207|209,209|212,213|217,217|219,220|224,226|231,232|238,240|246,252|255,259|262,267|270,270|272,273|275,277|283,285|287,287|294,295|298,298|301,301|305,306	Q:0,9|13,17|19,19|21,30|34,56|58,58|62,65|72,73|76,76|91,105|109,110|112,116|119,123|126,126|133,137|139,154|157,157|159,159|161,164|167,168|173,176|179,183|185,189|196,201|204,205|208,208|210,211|214,216|218,218|221,223|227,230|233,237|241,245|253,254|260,261|268,269|271,271|274,274|278,282|286,286|288,293|296,297|299,300|302,304	EEEEEEEEEE???TTSTT?S?EEEEEEEEEE???BEEEEEEEEEEETTEEEEEEEEE?S???GGGG??????SS??S-?????????????HHHHHHHHHHHHHHS???SS?EEEEE??GGGSS-?S??????EEEEB?SSSHHHHHHHHHHHHH--S?B?STTT??SS????EEEE??EEEEE?HHHHH??????SSTTTT--TT??S?SS?-SSS?S??TTS???EEEE??EEEES???EEEEE?-?????SS?????TT??????SS?S??S???BTTTB???S?EEEEES??SS?TT?EEE??	2ZJQ|B
PF00298.14_Ribosomal_L11_seed	171	103	!Q:0,3|14,20|22,29|31,31|34,35|38,49|53,55|58,59|73,73|76,79|83,83|102,102	Q:4,13|21,21|30,30|32,33|36,37|50,52|56,57|60,72|74,75|80,82|84,101	????HHHHHHHHHT?------S--------S?SS--ST------------TTS?-?EE??TTHHHHHHHHHTT-TS----STT?HHHHHHHHHHHHHHSSEE?	2ZJQ|F
PF00299.13_Squash_seed	12	30	!Q:0,3|5,7|9,9|19,20|22,22|26,26|29,29	Q:4,4|8,8|10,18|21,21|23,25|27,28	????S???B?SSGGGSSTT??B?TTS-BB?	2LET|A
PF00300.17_His_Phos_1_seed	267	496	!Q:6,19|22,51|54,59|64,84|88,101|103,103|115,115|118,123|126,173|176,177|180,186|190,190|199,202|206,206|210,239|241,241|243,300|304,304|308,310|312,316|318,321|324,328|330,330|332,332|341,341|343,358|367,373|377,379|381,418|421,428|435,435|447,472|474,474|477,477|480,483|488,488|496,496	Q:0,5|20,21|52,53|60,63|85,87|102,102|104,114|116,117|124,125|174,175|178,179|187,189|191,198|203,205|207,209|240,240|242,242|301,303|305,307|311,311|317,317|322,323|329,329|331,331|333,340|342,342|359,366|374,376|380,380|419,420|429,434|436,446|473,473|475,476|478,479|484,487|489,495	EEEEEE???-----------BH------------------------------HH------HTTB-------------------??TTS?-----?-?-----B?HHHHHHHHHHH-HH------TT------------------------------------------------TS??SE-------EEE?SSHHHHHH----HHH-HHT------------------------------T?S--------------------------------------------------------??EEE?GGG---S????-G----GG-----T-T?BHHHHHHH?H----------------HHHHHHHH------?GGG???S------------------…	1UJC|A
PF00301.15_Rubredoxin_seed	43	52	!Q:6,7|9,10|17,17|24,24|27,28|33,33|36,36|38,38|42,45|47,47	Q:0,5|8,8|11,16|18,23|25,26|29,32|34,35|37,37|39,41|46,46|48,51	EEEETT--T??EEETTT?BGGGTB?TT??GGGS?TT?B?TTT--??B-GGGE	2M4Y|A
PF00302.13_CAT_seed	12	206	!Q:0,0|2,3|6,6|10,10|24,25|35,35|47,48|64,64|75,75|80,80|82,83|102,105|125,127|132,135|147,149|151,156|158,159|162,165|171,172|175,175|178,178|192,193	Q:1,1|4,5|7,9|11,23|26,34|36,46|49,63|65,74|76,79|81,81|84,101|106,124|128,131|136,146|150,150|157,157|160,161|166,170|173,174|176,177|179,191|194,205	?S??BB?STT?TTTTHHHHTTTTS??EEEEEEEEE?HHHHHHHHHSS??HHHHHHHHHHHHHTT?GGGGEEESSS-SEEE?S??EEEEEEEETTTTEEEEEE????SSHHHHHHHHHHHHHHHTT???SSSS?-??SSEEEEEEETT???S??????S??TT????EEEEE??EE?SS?EEEEEEEEEETTT??HHHHHHHHHHHH	1QCA|A
PF00303.14_Thymidylat_synt_seed	141	629	!Q:12,18|21,21|25,34|36,36|40,40|42,44|48,48|52,53|60,60|64,92|96,101|112,112|117,118|125,129|132,132|134,135|138,138|142,154|164,188|200,200|210,218|227,230|233,233|235,273|276,276|279,279|289,289|292,300|303,303|305,306|310,322|327,333|336,336|339,340|351,379|381,382|385,415|433,433|451,455|457,462|478,527|533,534|537,537|544,551|556,560|562,565|567,576|580,585|591,592|596,628	Q:0,11|19,20|22,24|35,35|37,39|41,41|45,47|49,51|54,59|61,63|93,95|102,111|113,116|119,124|130,131|133,133|136,137|139,141|155,163|189,199|201,209|219,226|231,232|234,234|274,275|277,278|280,288|290,291|301,302|304,304|307,309|323,326|334,335|337,338|341,350|380,380|383,384|416,432|434,450|456,456|463,477|528,532|535,536|538,543|552,555|561,561|566,566|577,579|586,590|593,595	HHHHHHHHHHHH-------HH?EEE----------E?TTS?E---EEE-EEE--EEEEEE-GGG?-----------------------????-SSS---???HHHHHHHHHH-HHTT??BTHHHH-----HT-T??TT?HHH-------------HHHHHHSSS?????????????????????????HHHHHHHHHHH?HHHHHHHSB?-------?SSHHHHHH?---EE?T---------------------------------------TS?EE?HHHHHHHHH-HH--------?TT?S??EEE?----------??TTTG-------GG?SS??SEEEEEEEEE-----------------------------T--TE--------------…	3UM8|A
PF00304.15_Gamma-thionin_seed	50	59	!Q:0,0|6,6|10,10|14,14|16,16|20,21|29,30|34,37|44,46|50,51|58,58	Q:1,5|7,9|11,13|15,15|17,19|22,28|31,33|38,43|47,49|52,57	?EEEEE?SSS-SSS?S?HHH--HHHHHHH--HSS?---EEEEST---TTS?-EEEEEE?	2E3F|A
PF00305.14_Lipoxygenase_seed	16	696	!Q:0,0|16,20|22,22|24,26|29,33|36,36|38,39|41,42|46,46|50,53|61,64|67,71|73,73|76,76|81,88|91,94|99,101|107,107|127,127|134,134|137,138|150,150|152,158|175,175|177,178|182,185|188,191|197,197|216,216|219,220|223,224|228,233|241,245|250,251|254,258|267,267|287,287|290,290|292,293|302,302|306,306|315,315|319,319|326,327|333,336|384,384|401,401|430,430|441,443|462,462|475,476|501,501|510,510|531,531…	Q:1,15|21,21|23,23|27,28|34,35|37,37|40,40|43,45|47,49|54,60|65,66|72,72|74,75|77,80|89,90|95,98|102,106|108,126|128,133|135,136|139,149|151,151|159,174|176,176|179,181|186,187|192,196|198,215|217,218|221,222|225,227|234,240|246,249|252,253|259,266|268,286|288,289|291,291|294,301|303,305|307,314|316,318|320,325|328,332|337,383|385,400|402,429|431,440|444,461|463,474|477,500|502,509|511,530|532,53…	?GGGHHHHHHHHHHHH?---?S?S???TT?????EE?B??S??GGG?GGG????BSSSSSS????EE?????B?SS?TTSB??-----?SS????GGGS???SSGGG?HHHHHHHHHHTHHHHHHHH-HTTTSS?SS??SHHHHHGGGTT?B???----HHHHHHHTTSTTHHHH?B??SSS---?BB????GGGTS?SSGGGSHHHHHHHHHHSS?TT??EE??SSS??????SSSTTTS?????SGGG??SS??-??HHHHHHTT?EEEEEESTTTGGGHHHHTT-SS?B??EEEEEEEE?TTS?EEEEEEEE-EES?SSSGGG??EEEEE????SHHHHHHHHHHHHHHHHHHHHHHHHIIIIITTHHHHHHHHHHHHHHS?TTSHHHHHHGGGGT…	3FG1|A
PF00306.22_ATP-synt_ab_C_seed	150	194	!Q:10,13|26,29|31,32|34,34|38,40|44,44|47,49|51,53|56,57|59,59|66,66|69,76|82,82|85,85|87,125|129,131|137,141|143,143|149,149|155,155|160,160|163,163|165,167|173,184|190,193	Q:0,9|14,25|30,30|33,33|35,37|41,43|45,46|50,50|54,55|58,58|60,65|67,68|77,81|83,84|86,86|126,128|132,136|142,142|144,148|150,154|156,159|161,162|164,164|168,172|185,189	HHHHHHHHHH----HHHHHHHHHHHH----H--H?STT?-?TTT-TH---H---HH--H-HHHHHH-HT??----??GGGTT-TS?S??????---------------------------------HHH---HHHHH-----H-HHHHT-TTTTS?GGGS-TT?S---SHHHH------------HHTTT??--	3OAA|A
PF00307.26_CH_seed	194	235	!Q:9,9|14,15|17,83|86,97|100,100|118,119|121,123|126,137|141,144|146,151|153,164|175,177|184,188|190,198|206,207|210,211|214,220	Q:0,8|10,13|16,16|84,85|98,99|101,117|120,120|124,125|138,140|145,145|152,152|165,174|178,183|189,189|199,205|208,209|212,213|221,234	HHHHHHHHH-HHHT--T?------------------------------------------------------------------TT?-???-------SS-SGGGTTSHHHHHHHHHH-?T---TS---------?-?GGG?--?T------T-----------?HHHHHHHHHH---HHHHHS?????S--------?HHHHHHS--SS??HH-------HHHHHHHHHHHHHH	3F7P|A
PF00308.13_Bac_DnaA_seed	14	234	!Q:0,1|4,4|9,12|29,29|33,34|36,37|42,42|63,65|68,68|88,89|91,91|103,103|110,110|117,117|136,136|145,145|149,149|152,153|165,166|168,172|186,189|193,201|212,213|215,215	Q:2,3|5,8|13,28|30,32|35,35|38,41|43,62|66,67|69,87|90,90|92,102|104,109|111,116|118,135|137,144|146,148|150,151|154,164|167,167|173,185|190,192|202,211|214,214|216,233	??TT?SGGG????TTTHHHHHHHHHHHHS-TTS--S??EEEE?SSSSSHHHHHHHHHHHHHHH??-SS?EEEEEHHHHHHHHHHHHHT--T?HHHHHHHHTTT?SEEEEE?GGGGSS?HHHHHHHHHHHHHHHTTT?EEEEEESS?GGG?SS??HHHHHHHHSSB??B?????HHHHHHHHHHHHH----HHT??-----??TTHHHHHHHH??S?HHHHHHHHHHHHHHHHHS	3BOS|A
PF00310.16_GATase_2_seed	57	614	!Q:0,0|3,3|8,8|12,14|16,16|34,34|36,36|50,51|53,54|59,59|67,67|69,73|75,75|78,79|86,86|95,98|112,112|120,122|124,124|129,129|133,134|138,139|148,148|151,179|193,193|198,203|205,205|209,219|237,237|245,245|254,256|264,266|270,272|279,279|281,289|296,297|299,299|309,310|316,319|324,326|334,335|337,338|341,465|467,467|476,476|485,487|497,501|504,504|509,509|511,511|521,522|527,533|535,535|541,544|54…	Q:1,2|4,7|9,11|15,15|17,33|35,35|37,49|52,52|55,58|60,66|68,68|74,74|76,77|80,85|87,94|99,111|113,119|123,123|125,128|130,132|135,137|140,147|149,150|180,192|194,197|204,204|206,208|220,236|238,244|246,253|257,263|267,269|273,278|280,280|290,295|298,298|300,308|311,315|320,323|327,333|336,336|339,340|466,466|468,475|477,484|488,496|502,503|505,508|510,510|512,520|523,526|534,534|536,540|545,545|5…	?EE-EEEE?SSS???S-HHHHHHHHHHHTTGGGS?B?TTSSEEEEEEEEE--E??TTTT-HHHHHHT-T?????G-GG??EEEEEE?SSHHHHHH----HHHHHHHHHHHTT?EEEEEEE-??B?GGGS?HHH--HHH??EEEEEEEE?TT?--------------------------??HHHHHHHHHHHHH-HGGG------G?BTT-----------BEEEEEESSEEEEEEEE?GGGHHHH-BSGGGSTT???SEEEEEE???SSS???GGGSSS?S---------SEEEEE??S?HHHHHHHHH--TTSTT?--?BTTB?--HHHHTTS??S??TT----------------------------------------------------------…	3OOJ|A
PF00311.12_PEPcase_seed	65	997	!Q:1,1|8,10|13,16|35,35|38,39|44,60|77,82|84,86|118,121|126,127|129,131|133,140|142,144|150,150|155,155|158,158|162,162|192,202|215,242|245,245|273,293|296,296|301,302|323,323|371,378|383,383|397,397|400,409|411,417|419,427|444,448|460,461|473,475|481,483|486,503|510,510|538,568|575,575|584,584|607,610|612,612|619,619|627,627|632,632|640,640|645,645|654,654|684,685|688,700|725,725|749,749|752,764…	Q:0,0|2,7|11,12|17,34|36,37|40,43|61,76|83,83|87,117|122,125|128,128|132,132|141,141|145,149|151,154|156,157|159,161|163,191|203,214|243,244|246,272|294,295|297,300|303,322|324,370|379,382|384,396|398,399|410,410|418,418|428,443|449,459|462,472|476,480|484,485|504,509|511,537|569,574|576,583|585,606|611,611|613,618|620,626|628,631|633,639|641,644|646,653|655,683|686,687|701,724|726,748|750,751|76…	T?EEEEEE???TT????HHHHHHHHHHHHHHHHHT?SS??HHHH-----------------HHHHHHHHHHHHHHHT??????S???HHHHHHHHTHHHHHTHHHHHHHHHHHHHHHH----HHTT??S???T--------T???EEEEE?TTTB?TT?TTS?HHHHHHHHHHHHHHHHHHHHHHHHHHHHH???----????HHHHHHHHHHHH-----------?????????????????TT?HHHHHHHHHHHHHHHHHHHHHHHHHHS-------------------??SS?GGGS??SHHHHHHHHHHHHHHHHHTT?HHHHTTHHHHHHHHHHHHTTSSSEEEEEEEHHHHHHHHHHHHHHTTS------??TTTS?HHHHHHHHHHHHT?S…	3ZGB|A
PF00312.17_Ribosomal_S15_seed	9	88	!Q:10,11|13,17|40,40|43,44|68,73|86,87	Q:0,9|12,12|18,39|41,42|45,67|74,85	HHHHHHHHHT??S?????SHHHHHHHHHHHHHHHHHHHHH?TT??HHHHHHHHHHHHHHHHHHHHHHH?-----HHHHHHHHHHHT??	3KIX|o
PF00313.17_CSD_seed	40	74	!Q:18,18|21,21|23,25|29,29|33,35|38,47|50,50|59,60|73,73	Q:0,17|19,20|22,22|26,28|30,32|36,37|48,49|51,58|61,72	EEEEEEEEETTTTEEEEE?SS?S--?EEE?TTS???TT-----?????TT?EEEEEEEE--ETTEEEEEEEEE?	2K5N|A
PF00314.12_Thaumatin_seed	124	389	!Q:1,1|5,5|13,16|18,29|35,35|38,38|40,41|46,50|53,56|69,69|71,83|86,86|94,97|99,100|105,105|107,107|109,113|116,117|124,133|139,143|151,152|155,155|159,159|166,179|184,189|193,193|195,232|237,238|244,262|264,280|284,285|288,298|301,305|307,308|313,316|320,334|344,346|351,351|355,356|359,362|367,371|373,373|375,378|384,388	Q:0,0|2,4|6,12|17,17|30,34|36,37|39,39|42,45|51,52|57,68|70,70|84,85|87,93|98,98|101,104|106,106|108,108|114,115|118,123|134,138|144,150|153,154|156,158|160,165|180,183|190,192|194,194|233,236|239,243|263,263|281,283|286,287|299,300|306,306|309,312|317,319|335,343|347,350|352,354|357,358|363,366|372,372|374,374|379,383	E?SSS?EEEEEET----T------------EEEEE?TT?E--EEEE---??TT--??SEEEEEEEEEEE?T-------------TS-BEEEEES??--T--TBSS?S-S-?-??SS??EEEEEE----------EETTT-----EEEEEEE-?TT?BSS?EEEEES--------------SSSS----??EEE?S-------------------------------------?HHHH??TTTEE-------------------T-----------------TEE??HH-----------HH-----H??HHHH?---TTS?------??----??HHHHHHHHH?--TTEE?STT??SS??--EEEE-----T-T-??-EEEEE--?-?	2WBZ|A
PF00316.15_FBPase_seed	12	356	!Q:0,0|13,13|15,15|17,18|21,25|48,72|86,87|98,98|101,103|106,106|109,110|128,129|139,139|142,153|157,159|164,166|170,170|191,193|214,216|218,220|224,225|233,233|246,246|252,252|255,255|258,260|262,262|274,276|281,283|286,288|291,291|311,311|318,318|322,323|326,329|333,333|335,336	Q:1,12|14,14|16,16|19,20|26,47|73,85|88,97|99,100|104,105|107,108|111,127|130,138|140,141|154,156|160,163|167,169|171,190|194,213|217,217|221,223|226,232|234,245|247,251|253,254|256,257|261,261|263,273|277,280|284,285|289,290|292,310|312,317|319,321|324,325|330,332|334,334|337,355	?BHHHHHHHHHTT?T-T??SH-----HHHHHHHHHHHHHHHHHHHTTS?????????????????????????HHHHHHHHHHTTT??SEEEESSSSS?EE?--TT?TT??EEEEEEEEETGGGGGGT??EEEEEEEEE?SS?-----------TTS???HHHH???GGG?SEEEEEEESSSEEEEEESSS--?EEEEEEETTTTEEEEEEEEE???S???EEE??GGGGGGS?HHHHHHHHHHHS?BGGGT-BS?EE???S?HHHHHHHHHHH?-?EEEE???SS--?TT?SSBTTTTHHHHHHHHHHTT?EEESSS-SBG--GG????STT?B??EEEESHHHHHHHHHHHHHS	1DCU|A
PF00317.16_Ribonuc_red_lgN_seed	137	180	!Q:3,3|9,9|12,12|18,20|24,26|28,31|33,36|38,40|55,138|140,140|146,149|153,156|167,167|179,179	Q:0,2|4,8|10,11|13,17|21,23|27,27|32,32|37,37|41,54|139,139|141,145|150,152|157,166|168,178	TTS?HHHHH-HH-HHHTS?--BSS---S----S----B???HHHHHHHHHHHHHT------------------------------------------------------------------------------------T?HHHHH----HHH----HHHHTTSEEE?HHHHHHTTSSS?	3O0Q|A
PF00318.15_Ribosomal_S2_seed	177	357	!Q:0,1|4,4|6,6|8,11|13,19|22,23|27,27|29,30|32,32|34,40|42,44|47,48|50,50|54,54|72,72|75,149|153,154|157,159|162,163|175,180|184,184|187,193|195,198|218,222|232,238|241,241|243,243|267,267|270,273|275,282|287,287|289,292|307,308|310,316|320,320|324,327|330,334|336,337	Q:2,3|5,5|7,7|12,12|20,21|24,26|28,28|31,31|33,33|41,41|45,46|49,49|51,53|55,71|73,74|150,152|155,156|160,161|164,174|181,183|185,186|194,194|199,217|223,231|239,240|242,242|244,266|268,269|274,274|283,286|288,288|293,306|309,309|317,319|321,323|328,329|335,335|338,356	??TT?S?S-??-S------?TT??TTS?T--T-B???-?--S---SS??B?GGG-THHHHHHHHHHHHHHHT-TT--------------------------------------------------------------------??----?EEE??SH---HH--HTTTHHHHTTT------TSE-EE-?-----S??-?TTSSSSHHHHHHHHHHHHH-----HHHHHHSGG-------GS?S?HHHHHHHHHHHHHHHHHTTTTTT?SS?--?S----?---EEES?T----TTTHHHHHHHHHHT??B?--????TTS?GGG---?SS?????S??HHHHHHHHHHHHHHHHTTT	3KIX|b
PF00319.13_SRF-TF_seed	10	51	!Q:1,3|32,32|40,40|43,44|50,50	Q:0,0|4,31|33,39|41,42|45,49	S???SHHHHHHHHHHHHHHHHHHHHHHHHHHT?EEEEEEE?TT??EEEEE?	1MNM|A
PF00320.22_GATA_seed	69	44	!Q:0,0|2,3|6,7|9,12|14,14|18,18|20,21|23,24|26,28|43,43	Q:1,1|4,5|8,8|13,13|15,17|19,19|22,22|25,25|29,42	?T--TT??S?--?S?EEE?S--S??E---EEHHHHHHHHHTSS?	4GAT|A
PF00321.12_Thionin_seed	37	48	!Q:0,0|3,3|20,22|32,32|35,35|40,41|45,47	Q:1,2|4,19|23,31|33,34|36,39|42,44	?EE?SSHHHHHHHHHHHHTT?-?HHHHHHHHT?EE?SSSS??TTS?-?	1CRN|A
PF00322.12_Endothelin_seed	8	31	!Q:0,7|11,11|23,25|27,30	Q:8,10|12,22|26,26	-----???SSS?HHHHHHHHHHT???S??--	1T7H|A
PF00323.14_Defensin_1_seed	11	30	!Q:0,0|6,9|12,13|29,29	Q:1,5|10,11|14,28	?EEESS-???TT??EEEEEEETTEEEEEE?	3HJD|A
PF00324.16_AA_permease_seed	26	599	!Q:12,13|27,27|30,31|33,34|39,39|60,67|80,80|82,82|92,97|121,121|134,151|166,166|177,178|195,198|202,203|212,235|238,238|240,247|263,263|265,265|301,320|331,331|338,338|340,372|383,383|423,428|433,435|439,440|456,463|465,465|469,477|500,508|515,527|548,553|560,563|589,591|594,598	Q:0,11|14,26|28,29|32,32|35,38|40,59|68,79|81,81|83,91|98,120|122,133|152,165|167,176|179,194|199,201|204,211|236,237|239,239|248,262|264,264|266,300|321,330|332,337|339,339|373,382|384,422|429,432|436,438|441,455|464,464|466,468|478,499|509,514|528,547|554,559|564,588|592,593	HHHHHHHHHHHT--TTTTTHHHHHTTT?TT--H--HHHH-HHHHHHHHHHHHHHHHHHHH??-----?TTTHHHHHHHHH?H-HHHHHHHHH------HHHHHHHHHHHHHHHHHHHGGGT?GGGTSHHHHHHH------------------HHHHHHHHHHHHHT?HHHHHHHHHH--HHHHHHHHHHHHHHHG----GGG??HHHHHHTS-----------------------?TT?S-------?HHHHHHHHHHHHGGG?T-TTTHHHHGGGGBSSHHHHHHHHHHHHHHHHHHHHH--------------------HHHHHHHTTS?HHHHHT?S--------------------------------?HHHHHHHHHT?SSHHHHHHHHHHHHH…	3GIA|A
PF00325.15_Crp_seed	12	34	!Q:2,5|16,16	Q:0,1|6,15|17,33	EE??--HHHHHHHHTS?HHHHHHHHHHHHHTTSE	1ZRD|A
PF00326.16_Peptidase_S9_seed	70	275	!Q:0,10|18,31|35,35|41,42|46,46|49,49|77,82|87,88|90,91|113,113|115,115|119,119|127,130|137,137|141,143|154,155|157,157|159,160|172,172|177,178|180,187|189,191|201,201|205,205|207,207|220,226|228,229|231,233|242,243|245,247|249,250|273,274	Q:11,17|32,34|36,40|43,45|47,48|50,76|83,86|89,89|92,112|114,114|116,118|120,126|131,136|138,140|144,153|156,156|158,158|161,171|173,176|179,179|188,188|192,200|202,204|206,206|208,219|227,227|230,230|234,241|244,244|248,248|251,272	???------?-GGGHHHH--------------TTT?EEEEE??TTS?TT?THHHHTTSSGGGTHHHHHHHHHHHHHH------HHTT--S??GGGEEEEEETHHHHHHHHHHH-H?GGG?SEEEEES????HHHHHT?TTS---TTHHHHTTTT??T-T--SHHHHHHHHHH?TGGG??S--------S???EEEEEEETT?SSS?T-HHHHHHHHHHHH-------H??S???EEEEEETT??S---S??SSHHHHHHHHHHHHHHHHHHTT??	1TQH|A
PF00327.15_Ribosomal_L30_seed	115	67	!Q:0,0|4,10|12,14|17,17|28,29|35,35|39,41|43,43|47,55|59,59|66,66	Q:1,3|11,11|15,16|18,27|30,34|36,38|42,42|44,46|56,58|60,65	?EEE?????-?T---TS?HHHHHHHHHS??SSSSS?EEE???S-HHH---------HHH-HHTGGG?	2ZJQ|W
PF00328.17_His_Phos_2_seed	93	924	!Q:10,11|14,16|33,104|106,106|108,110|119,203|207,217|219,219|222,222|236,236|241,257|263,274|301,320|322,322|325,332|339,343|347,348|352,364|370,392|411,418|425,458|462,469|486,511|517,518|520,521|527,527|529,529|531,535|544,669|676,681|686,698|704,707|727,731|735,736|739,796|805,805|807,808|816,816|826,826|829,832|838,842|846,855|862,863|869,869|872,872|880,880|882,887|889,903|906,906|908,914|9…	Q:0,9|12,13|17,32|105,105|107,107|111,118|204,206|218,218|220,221|223,235|237,240|258,262|275,300|321,321|323,324|333,338|344,346|349,351|365,369|393,410|419,424|459,461|470,485|512,516|519,519|522,526|528,528|530,530|536,543|670,675|682,685|699,703|708,726|732,734|737,738|797,804|806,806|809,815|817,825|827,828|833,837|843,845|856,861|864,868|870,871|873,879|881,881|888,888|904,905|907,907|915,9…	EEEEEEEEEE??SB???HHHHHHHHHHHHHHHH------------------------------------------------------------------------H?S???GGGGGGGT?-------------------------------------------------------------------------------?????SSS-----------B?HH-HHHHHHHHHHHHH-HHTH-----------------HHHTT---------???EEEEEESHHHHHHHHHHHHHHHHHHH--------------------T?TT????????EEEEEE?---?TTS??TTS?---------???HHHHT---------------------??HHHHHH…	4ARO|A
PF00329.14_Complex1_30kDa_seed	131	150	!Q:9,11|13,15|24,24|27,27|30,34|44,44|46,48|54,66|74,75|77,78|80,81|83,86|90,90|105,106|108,108|111,112|114,125|128,129|132,136|138,145	Q:0,8|12,12|16,23|25,26|28,29|35,43|45,45|49,53|67,73|76,76|79,79|82,82|87,89|91,104|107,107|109,110|113,113|126,127|130,131|137,137|146,149	HHHHHHHHT---T???EEEEEEEE?TT?SS?---?SSSEEEEEE-E???TTSSS?????--------EEEEEEE-?S--S??B????TTT?STHHHHHHHHHHTS??B?TT-?S?------??-??SS?-TT---??S-------?TTST	3I9V|5
PF00330.15_Aconitase_seed	11	520	!Q:0,0|12,12|16,25|34,35|57,57|60,60|63,74|79,80|83,84|88,88|92,96|121,121|125,125|129,131|133,133|142,142|144,145|148,160|177,177|182,183|194,195|200,201|211,213|216,217|250,250|266,266|271,274|286,286|297,299|305,306|309,315|326,328|330,330|332,332|338,340|351,369|373,381|394,394|412,414|417,419|427,427|453,454|457,457|463,463|465,468|471,471|474,481|490,492|499,499|507,508	Q:1,11|13,15|26,33|36,56|58,59|61,62|75,78|81,82|85,87|89,91|97,120|122,124|126,128|132,132|134,141|143,143|146,147|161,176|178,181|184,193|196,199|202,210|214,215|218,249|251,265|267,270|275,285|287,296|300,304|307,308|316,325|329,329|331,331|333,337|341,350|370,372|382,393|395,411|415,416|420,426|428,452|455,456|458,462|464,464|469,470|472,473|482,489|493,498|500,506|509,519	?HHHHHHHTTBS?TTT------????TTTSEEEE??SEEEEEHHHHHHHHHHHHHHT?SS?SS?-----------EEEE??TT??BSS?HHH-----HHHHHHHHHHHHHHHHHHHHHHHT?EEE?TTS---B?HHHHHHHH-T??TT?------------EEEESSTTGGGGGGGT?EEEE??HHHHHHHHHT??EEEE??EEEEEEEES???TT??HHHHHHHHHHHHHHHHTTTEEEEEESGGGGGS?HHHHHHHHHHGGGGT?SEEE????HHHHHHHHHTT?HHHHHHHHTS---GGGSS??TT?----??SEEEEEETTT???B?B?SSSTT???BHHHHHHHHH-------------------HHT??------?BEEEEEEETTTB?SHHH…	3SNP|A
PF00331.15_Glyco_hydro_10_seed	54	491	!Q:0,0|9,11|18,18|22,26|29,29|31,34|42,43|46,46|61,61|66,91|93,95|110,110|115,116|122,123|125,130|136,139|143,143|148,150|180,187|195,195|197,197|200,209|213,222|230,237|253,258|269,269|274,278|281,281|294,294|298,308|313,314|317,317|322,331|347,350|360,360|363,363|366,368|372,386|391,391|412,413|417,419|434,434|440,441|445,445|449,449|452,453|457,458|465,465|468,470|474,474|480,480|489,490	Q:1,8|12,17|19,21|27,28|30,30|35,41|44,45|47,60|62,65|92,92|96,109|111,114|117,121|124,124|131,135|140,142|144,147|151,179|188,194|196,196|198,199|210,212|223,229|238,252|259,268|270,273|279,280|282,293|295,297|309,312|315,316|318,321|332,346|351,359|361,362|364,365|369,371|387,390|392,411|414,416|420,433|435,439|442,444|446,448|450,451|454,456|459,464|466,467|471,473|475,479|481,488	?HHHHTTTT?--EEEEEE?GGG-----GG?H----HHHHHHH--HH?SEEEESSTTSHHHH?SBTT--------------------------B???HHHHHHHHHHHHTT?EEEE??SEEST--T??----GGGGB?---TTS?BGGG???HHHHHHHHHHHHHHHHHHHHHHHHHHTTT------??EEEEEES?B?TT----------SSB??-------?HHHHHHT--------THHHHHHHHHHHHHH?-----SSSEEEEEES?TTST-----TH-HHHHHHHHHHHH-HTT??-------??EEEE??EE?SSSS---?------HHHHHHHHHHHHTTT---?EEEEEEEEE?SS?SS???BSS---------------GGGS?HHHHHHH…	1W32|A
PF00332.13_Glyco_hydro_17_seed	16	333	!Q:0,0|4,7|11,13|26,27|34,35|46,47|53,55|65,65|84,84|96,97|104,108|125,125|127,127|142,143|149,149|156,159|172,173|178,179|187,187|190,190|193,193|200,200|203,204|207,208|212,213|216,217|235,235|237,237|239,240|247,249|254,256|259,260|277,280|282,283|286,287|289,292|297,297|300,301|304,305|309,312|317,318|321,321|325,325|329,332	Q:1,3|8,10|14,25|28,33|36,45|48,52|56,64|66,83|85,95|98,103|109,124|126,126|128,141|144,148|150,155|160,171|174,177|180,186|188,189|191,192|194,199|201,202|205,206|209,211|214,215|218,234|236,236|238,238|241,246|250,253|257,258|261,276|281,281|284,285|288,288|293,296|298,299|302,303|306,308|313,316|319,320|322,324|326,328	?EEE????SSS???HHHHHHHHHHHT??EEEESS??HHHHHHTTTS??EEEEE??-GGGHHHHHH?HHHHHHHHHHHTTTTTTT-SEEEEEEEEES??GGGGGG-----HHHHHHHHHHHHHHHT?T-TSEEEEEEEGGGEE??SSGGG?EESSTH----HHHHHHHHHHHT??EEEE??HHHHHHH?TT-TS?HHHHHT?TT??EE-?TTT??EE??HHHHHHHHHHHHHHHHT?T-T??EEEEEE???SSSS---TT??HHHHHHHHHHHHTTGG----G??SS??S-???EEEE?SB??TT??SSG----GGGG??SB?TTS?BSS????	3UR8|A
PF00333.15_Ribosomal_S5_seed	13	68	!Q:0,1|10,10|15,15|18,19|22,22|31,31|46,46|62,62|65,67	Q:2,9|11,14|16,17|20,21|23,30|32,45|47,61|63,64	??EEEEEEEE?SSSB?SS??SS?EEEEEEEE?SSSEEEEEEEEESS-HHHHHHHHHHHHTTS?EE???	3KIX|e
PF00334.14_NDK_seed	171	199	!Q:0,2|9,9|17,20|29,29|33,33|35,35|43,43|45,47|54,55|58,62|68,68|71,74|86,90|92,97|106,109|111,111|122,127|129,129|134,134|136,139|145,147|149,149|152,154|156,163|166,169|174,174|179,180|190,194|198,198	Q:3,8|10,16|21,28|30,32|34,34|36,42|44,44|48,53|56,57|63,67|69,70|75,85|91,91|98,105|110,110|112,121|128,128|130,133|135,135|140,144|148,148|150,151|155,155|164,165|170,173|175,178|181,189|195,197	?--EEEEEE?HHHHHTT---?HHHHHHHH-HHT-T?EEEEEEE-E???HHHHHH--HT-----GGGTT-ST----THHHHHHHHTS-----S-?----EEEEEEES----T-THHHHHHHHH----??S-SGGG-S---?TTSHH---H-HH???S--------SS---?SEEE?SSHH--HHHHHHHHH??---GGG?	1XQI|A
PF00337.17_Gal-bind_lectin_seed	80	265	!Q:5,6|9,12|14,16|18,18|27,44|48,67|78,87|90,90|92,92|101,101|105,112|119,120|126,127|129,134|137,194|197,201|204,204|206,206|214,215|233,233|235,236|238,238|240,241|244,245|247,247|253,254|258,258	Q:0,4|7,8|13,13|17,17|19,26|45,47|68,77|88,89|91,91|93,100|102,104|113,118|121,125|128,128|135,136|195,196|202,203|205,205|207,213|216,232|234,234|237,237|239,239|242,243|246,246|248,252|255,257|259,264	SEEEE?-TT??-?T---T?EEEEEEEE?-----------------SSS?-------------------SBEEEEEESS----------SS?S?EEEEEEEE?STT-------?EEEEEE--EETTE--E?--?-?EE----------------------------------------------------------ES?????TT?E-EEEEEEE?-SSEEEEEETTEEEEEEE?S--S?G--GG??E-EEEEE--SEE-EEEEEE	3M3O|A
PF00338.17_Ribosomal_S10_seed	193	136	!Q:0,3|10,11|26,32|35,35|37,47|50,50|56,57|62,63|66,67|70,70|79,83|85,101|106,107|111,115|117,117|119,126|129,129|131,135	Q:4,9|12,25|33,34|36,36|48,49|51,55|58,61|64,65|68,69|71,78|84,84|102,105|108,110|116,116|118,118|127,128|130,130	????EEESSH--HHHHHHHHHHHHTT------?SS-S???????????EE-EEEEE??SSSS?-TT??EE-EEEEEEEE????-S--------------???SSST--TSS-----T-T???----?TT?B?????	3KIX|j
PF00339.24_Arrestin_N_seed	42	200	!Q:0,0|6,10|16,16|21,22|24,29|33,33|35,36|40,42|45,46|52,52|59,69|77,78|84,85|88,90|92,97|107,122|124,124|128,129|133,137|141,144|148,150|153,153|156,157|171,171|174,177|179,181|183,185|198,199	Q:1,5|11,15|17,20|23,23|30,32|34,34|37,39|43,44|47,51|53,58|70,76|79,83|86,87|91,91|98,106|123,123|125,127|130,132|138,140|145,147|151,152|154,155|158,170|172,173|178,178|182,182|186,197	?EEEES----?SEEEE?SSSB??E------EEB?B??STT?--TT-?EEEEE?EEEEEE???????????EEEEEEE??EEEES??SS-??S---???HHHHHHTTS----------------S?TTB??EEE???--SSS-???EEE???SS?SS??EEEEEEEEEEEES?TT----S???S---TTEEEEEEEEEE??	1G4R|A
PF00340.14_IL1_seed	16	126	!Q:0,1|9,10|16,16|19,21|29,30|39,39|57,59|63,63|65,65|68,69|73,73|79,79|82,82|85,87|96,96|101,101|108,108|113,113|119,119|121,122	Q:2,8|11,15|17,18|22,28|31,38|40,56|60,62|64,64|66,67|70,72|74,78|80,81|83,84|88,95|97,100|102,107|109,112|114,118|120,120|123,125	??GGGGGGS??EEEEE?SS???SSEEEEE--EEETTSSE-EEEEEESSSSEEEEEEE??-TTT?S?SS??GGG?EEEEE?SS?EE---EEESSSTT?EEEB?SSTTEE?EEES?SSSSS-B??EEE	4GAF|A
PF00341.12_PDGF_seed	57	101	!Q:13,13|16,17|19,21|25,26|30,30|38,40|43,43|45,45|47,47|68,79	Q:0,12|14,15|18,18|22,24|27,29|31,37|41,42|44,44|46,46|48,67|80,100	SEEEEEEEEHHHH?TT??S?--EEE--SSE-EEEEEEE---SB?S-S-TTEEEEEEEEEEEEEEEEEE------------ETTTEEEEEEEEEEEEEEEEE	4GLN|E
PF00342.14_PGI_seed	10	522	!Q:1,1|6,7|34,36|43,45|51,51|54,57|86,86|89,89|93,93|95,96|102,103|121,121|124,133|135,135|141,142|155,156|166,166|170,171|190,196|210,210|219,220|223,224|228,230|234,234|238,238|245,245|253,253|275,275|279,279|296,298|306,306|325,327|329,329|333,334|336,336|339,342|346,348|365,368|377,377|379,380|382,385|408,408|410,410|423,425|437,437|439,443|452,453|477,478|481,482|503,511|514,514	Q:0,0|2,5|8,33|37,42|46,50|52,53|58,85|87,88|90,92|94,94|97,101|104,120|122,123|134,134|136,140|143,154|157,165|167,169|172,189|197,209|211,218|221,222|225,227|231,233|235,237|239,244|246,252|254,274|276,278|280,295|299,305|307,324|328,328|330,332|335,335|337,338|343,345|349,364|369,376|378,378|381,381|386,407|409,409|411,422|426,436|438,438|444,451|454,476|479,480|483,502|512,513|515,521	E?TTSS??HHHHHHHHHHHHHTTHHHHHHHHHTT???BTTTTB???HHHHT?TT????EETTEESHHHHHHHHHHHHHHHHHHHHT?SB?TTS?B??EEEEE??GGGTHHHHHHHHHTGGG?TT----------S?EEEEE??SSHHHHHHHHTT??GGGEEEEEE?SSS??HHHHHHHHHHHHHHHHHH??-----GGGHHHHEEEESS?HHHHHHHT??GG--GEE???TTS?GGG?TTSGGG-HHHHHHH?HHHHHHHHHHHHHHHHHHHHS?GGG?HHHHHHHHHHHHHHTS???EEEEEES?STTTTHHHHHHHHHHHHH???B?TTS-?B?SS????EEE???TTTGGGTTHHHHHHSS????EEEEEEEE?S??H----HHHHHHHHHHHHH…	3NBU|A
PF00343.15_Phosphorylase_seed	9	744	!Q:6,7|16,17|22,22|41,42|49,50|53,53|55,55|68,69|75,76|79,79|82,82|86,86|93,93|97,99|101,101|104,104|106,108|113,113|127,127|132,132|143,145|151,151|154,154|157,157|175,178|181,185|216,216|220,221|254,256|272,276|281,281|292,292|316,316|318,318|326,326|330,336|340,340|352,352|354,354|378,378|385,388|390,390|399,399|411,412|418,418|431,431|458,458|460,462|473,475|500,502|504,507|514,517|520,520|54…	Q:0,5|8,15|18,21|23,40|43,48|51,52|54,54|56,67|70,74|77,78|80,81|83,85|87,92|94,96|100,100|102,103|105,105|109,112|114,126|128,131|133,142|146,150|152,153|155,156|158,174|179,180|186,215|217,219|222,253|257,271|277,280|282,291|293,315|317,317|319,325|327,329|337,339|341,351|353,353|355,377|379,384|389,389|391,398|400,410|413,417|419,430|432,457|459,459|463,472|476,499|503,503|508,513|518,519|521,…	HHHHTT??HHHHHHHS??EEES?SHHHHHHHHHHHHHHHTT??EEEEEE??SB?S?EEEEETTEEEEE??BTTTT??TT?EE?GGG?EEEEES?EEE---E?SS?E---EEES?EEEEEEEEEEEEE?TTSS?EEEEEEEEEE?-?HHHHH?SS?TT?HHHHHHTHHHHHGGGSB????SS?????HHHHHHHHHHHHHHHHHHHHHHHHTTTSSS?TTT??GGGHHHHEEEEEESSTTTTHHHHHHHHHHHTS???HHHHHHHHHHHEEEE?????GGGS?EEEHHHHHHH?HHHHHHHHHHHHHHHHHHHHHST-T?HHHHHHH?SEE?------SSS?EEEHHHHHHHH?S?EEESSTTHHHHHHHTTTHHHHHH?GGGEEE????B?HHHHTTTT…	1GPY|A
PF00344.15_SecY_seed	157	597	!Q:0,1|4,5|20,35|38,38|40,40|46,46|48,50|86,101|103,106|108,108|110,110|113,114|120,121|140,140|142,144|146,146|159,159|166,197|200,202|204,206|210,230|239,247|249,256|267,267|273,277|279,289|292,312|314,318|321,321|323,323|331,332|338,340|347,351|354,391|394,403|406,406|409,446|453,453|470,470|475,475|488,488|492,493|497,497|501,501|512,512|518,518|528,529|535,536|538,561|566,566|568,570|575,578…	Q:2,3|6,19|36,37|39,39|41,45|47,47|51,85|102,102|107,107|109,109|111,112|115,119|122,139|141,141|145,145|147,158|160,165|198,199|203,203|207,209|231,238|248,248|257,266|268,272|278,278|290,291|313,313|319,320|322,322|324,330|333,337|341,346|352,353|392,393|404,405|407,408|447,452|454,469|471,474|476,487|489,491|494,496|498,500|502,511|513,517|519,527|530,534|537,537|562,565|567,567|571,574|579,58…	??SS??SHHHHHHHHHHHHH----------------HH-H?SSSSS?S??-THHHHHHHHHHHHHHHHHHHHHHHHHHHHHGGGSS???-------------S????S?S?ST--THHHH--HHHHHHHHHHHHHHHSTT-S??-S-SSHHHHHHHHHH-HHSSTT--------------------------------SS---S???SSS---------------------STTSSSHH---------H--------HHHHHHHHHH-HHHTT?????S???????????SS-------???????--???-?S?????SS?S?SSHHHHH--HHHHH---HHHHHS-----SS??-----------------------------------?SS-----…	2YXQ|A
PF00345.15_PapD_N_seed	154	190	!Q:0,3|5,5|13,14|16,16|18,18|26,26|28,28|31,31|33,33|41,46|49,57|59,60|63,64|67,67|70,72|74,79|84,84|91,91|101,101|103,103|105,116|119,121|123,124|135,170|181,185|188,189	Q:4,4|6,12|15,15|17,17|19,25|27,27|29,30|32,32|34,40|47,48|58,58|61,62|65,66|68,69|73,73|80,83|85,90|92,100|102,102|104,104|117,118|122,122|125,134|171,180|186,187	????S?SEEEEET--T?S-EEEEEEE-E?SS-S?EEEEEEE------ES---------S??SS-?GG-GG??-S------EEEE-SSEEEE?TTEEEEEEE-E-E?--???----??SS---S-?EEEEEEEEEE????--------------???-----??---?????EEEEEEEEEE-?---TT??	3DOS|A
PF00346.14_Complex1_49kDa_seed	7	275	!Q:2,4|31,34|36,36|43,45|73,73|85,85|87,87|96,97|106,109|115,116|123,130|134,134|160,167|169,171|176,178|185,185|199,203|209,210|225,225|230,230|237,237|254,254|266,268|274,274	Q:0,1|5,30|35,35|37,42|46,72|74,84|86,86|88,95|98,105|110,114|117,122|131,133|135,159|168,168|172,175|179,184|186,198|204,208|211,224|226,229|231,236|238,253|255,265|269,273	HT???HHHHHHHHHHHHHHHHHHHHHSSSSS??-?B?SSBBSS???TTHHHHHHHHHHHHHHHHHHHHHHHHS?TTHHHHHSSSS?B?HHHHHHHT??SSSSGGGT????HHHHS??SSGGGS??????-?SSB?HHHHHHHHHHHHHHHHHHHHHHHHT?????--?B???TTTS???GGGGGT?HHHHHHHHHHHHS?????SEEEE??EEETTEEEEEEEEE?SSSS?SEEEEE?HHHHTTTTTTTTTSSS?SGGGTHHHHTT???HHHHH?	3I9V|4
PF00347.18_Ribosomal_L6_seed	132	93	!Q:1,1|4,5|7,9|13,16|22,22|26,30|34,36|39,41|46,50|58,60|62,62|66,67|80,83|87,87	Q:0,0|2,3|6,6|10,12|17,21|23,25|31,33|37,38|42,45|51,57|61,61|63,65|68,79|84,86|88,92	E?SS-?B???BTT----BEEEB?SSS??---EEE???TT-??EEEE-----ETTEEEE-??S?HHH--HHHHHHHHHTTS????SSS?EEEES	2ZJQ|E
PF00348.12_polyprenyl_synt_seed	16	288	!Q:12,15|30,40|69,71|78,78|84,84|107,109|112,113|147,155|171,171|187,187|218,218|225,225|234,236|242,242|246,248|264,264|273,275|277,277	Q:0,11|16,29|41,68|72,77|79,83|85,106|110,111|114,146|156,170|172,186|188,217|219,224|226,233|237,241|243,245|249,263|265,272|276,276|278,287	HHHHHHHHHHSS?-??HHHHHHHHHHHHTT---------??HHHHHHHHHHHHHHHHHHHHHHTSTTTT???EETTEE?HHHHH?HHHHHHHHHHHHHHHHHHHHHS??-TT??HHHHHHHHHHHHHHHSTTTHHHHHHHHHHTTTT------???HHHHHHHHHHHTHHH-HHHHHHHHHHTTTHH-HHHHHHHHHHHHHHHHHHHHHHHHHHHHHS?HHHHSS?TTHHHHHT???HHHHH?HHH---HHHHHHHHHHHHHHH-HHHHHTTT???H-HHHHHHHHHH	3PKO|A
PF00349.16_Hexokinase_1_seed	14	237	!Q:0,2|15,16|37,38|45,45|47,51|53,54|57,61|63,64|66,69|80,81|90,98|106,115|124,126|146,153|156,157|165,165|167,167|170,170|175,176|179,182|185,192|212,212|214,215|223,223|236,236	Q:3,14|17,36|39,44|46,46|52,52|55,56|62,62|65,65|70,79|82,89|99,105|116,123|127,145|154,155|158,164|166,166|168,169|171,174|177,178|183,184|193,211|213,213|216,222|224,235	???HHHHHHHTGGGS??HHHHHHHHHHHHHHHHHHHS--TTTGGG?S-----S??EE?????S??S????EEEEEEESSS--SEEEEEEE?????????EEEEEEE???-------HHHHTSBH---HHHHHHHHHHHHHHHHHHT?-------TT??EEEEEEE?S?EE?SSTT??EE????TT???-----BTTTTSBHHHHHHHHHHTT?S??EEEEEEE?HHHHHHHHHHTT?	3O5B|A
PF00350.18_Dynamin_N_seed	79	332	!Q:5,5|21,40|43,43|47,87|90,93|95,102|105,111|118,118|122,123|125,126|138,216|227,227|234,250|252,259|282,282|284,284|289,292|296,298|308,308|311,311|314,322|324,324|330,330	Q:0,4|6,20|41,42|44,46|88,89|94,94|103,104|112,117|119,121|124,124|127,137|217,226|228,233|251,251|260,281|283,283|285,288|293,295|299,307|309,310|312,313|323,323|325,329|331,331	EEEEE?SSSSHHHHHHHHHTS??--??--????--??????EE-EEE-----------------------------------------EE????T--------TS?????--EEEESS-STT??B??THHHHHHHHHH??????-????????---------------------------------------------------------------?EEEEEEETTS?SEEEEE??????--?????????S--------HHHHHHHHHHHHHSTTEEEEEE-E-ESSS---?STT?--SHHHHHHHH?SS?SS---------E-EEEEE?T	3PR1|A
PF00351.16_Biopterin_H_seed	6	332	!Q:0,3|14,14|16,24|32,32|49,50|54,61|84,84|99,100|105,107|120,121|126,126|129,131|147,152|155,155|158,159|162,163|194,195|213,213|224,225|231,231|244,245|248,249|256,259|263,264|266,267|272,272|288,289|306,306	Q:4,13|15,15|25,31|33,48|51,53|62,83|85,98|101,104|108,119|122,125|127,128|132,146|153,154|156,157|160,161|164,193|196,212|214,223|226,230|232,243|246,247|250,255|260,262|265,265|268,271|273,287|290,305|307,331	????SBGGGGGGTT?S?????????TTSTTTT?HHHHHHHHHHHHHHHH??TTS????????HHHHHHHHHHHHHHHHHHHHHB?HHHHHHHHHHHHHS??BTTB???HHHHHHHHHHHT??EEEE?SS???HHHHHHHHTTTEEEE??????TT?TT??SS??HHHHHTTTTTTTTSHHHHHHHHHHHHHHTT??HHHHHHHHHHHHTTTTT?EEEETTEEEE??HHHHT?HHHHHHTTSSSS??EE??HHHHTT????SSS??S??EEES?HHHHHHHHHHHHHTS??SSEEEEETTTTEEEEE?HHHHHHHHHHHHHHHHHHHHHHHHH	2TOH|A
PF00352.16_TBP_seed	135	107	!Q:1,4|15,15|18,21|26,26|31,33|37,39|42,42|45,45|54,57|60,61|64,66|72,72|74,74|84,84|86,86|94,94|106,106	Q:0,0|5,14|16,17|22,25|27,30|34,36|40,41|43,44|46,53|58,59|62,63|67,71|73,73|75,83|85,85|87,93|95,105	S??-?EEEEEEEEEE?SS-???HHHH-HHHS---TTE---EE?TT-TSSSEEEE----EE--TT---EEEEE-E?TTSEEEEES?S?HHHHHHH-HHHHHHHHHHH?	1NH2|A
PF00353.14_HemolysinCabind_seed	305	18	!Q:1,2|5,6|10,11|14,15	Q:0,0|3,4|7,9|12,13|16,17	E??SS??EEE??SS??EE	3HB2|P
PF00354.12_Pentaxin_seed	9	209	!Q:5,5|7,8|11,11|16,20|22,23|41,42|50,50|53,55|77,79|85,86|88,89|92,92|104,104|114,115|117,119|122,123|126,127|129,129|132,132|139,140|146,148|152,154|166,168|179,188|192,192|197,197|204,204	Q:0,4|6,6|9,10|12,15|21,21|24,40|43,49|51,52|56,76|80,84|87,87|90,91|93,103|105,113|116,116|120,121|124,125|128,128|130,131|133,138|141,145|149,151|155,165|169,178|189,191|193,196|198,203|205,208	EEEEE?S??SS?EEEE?????S?-BSEEEEEEEEEESGGGT??EEEEEEE?SS--?TTSEEEEEETTTEEEEEETTE---EEEEE??S??SS?EEEEEEEETTT?EEEEEETTE--E???EE??TT??B?SS?EEEESS??SBTTB???GGG???EEEEEEEEESS???HHHHHHHHHT-????----?SSB?GGGB?EEEESS?EEEE	2A3X|A
PF00355.21_Rieske_seed	146	145	!Q:1,1|11,11|13,15|25,25|35,35|39,39|47,47|51,69|71,72|78,78|80,92|95,95|99,100|103,103|106,109|111,111|115,115|122,138|144,145	Q:0,0|2,10|12,12|16,24|26,34|36,38|40,46|48,50|70,70|73,77|79,79|93,94|96,98|101,102|104,105|110,110|112,114|116,121|139,143	S?EEEEEGGGS?S---TTEEEEEEE-TTEEEEEEE?TTS?EEEEESS?TTT???----------------S??SSEEE?S------?------EE?TTT??EE?TT----S?EEE?TTHHHH???-----?????????GGGSS?-	1SQB|E
PF00356.16_LacI_seed	26	50	!Q:0,0|11,11|21,25|27,27|30,30|46,49	Q:1,10|12,20|26,26|28,29|31,45	?HHHHHHHHTS?HHHHHHHHT??---S-SS?HHHHHHHHHHHHHHT????	1QP7|A
PF00357.15_Integrin_alpha_seed	27	15	!Q:0,1	Q:2,14	??TTHHHHHHHHHHH	1S4W|A
PF00358.15_PTS_EIIA_1_seed	14	133	!Q:2,2|4,5|7,7|30,30|40,40|44,44|54,54|68,68|74,74|78,78|89,91|94,94|97,97|100,100|106,106|117,118|126,127|130,131	Q:0,1|3,3|6,6|8,29|31,39|41,43|45,53|55,67|69,73|75,77|79,88|92,93|95,96|98,99|101,105|107,116|119,125|128,129|132,132	TS?B??B?SSSEEEEEGGGSSSHHHHTTSS?EEEEEEESS?EEE?SSSEEEEEE?TTSSEEEEEETTS?EEEEE?SBS?GGGTTTTEEE???TT?EE?TT?EEEEE?HHHHGGGSSB??EEEEESS??TT??E	1GGR|A
PF00359.17_PTS_EIIA_2_seed	153	249	!Q:1,1|3,4|11,11|14,16|18,20|30,32|35,36|42,43|45,53|56,56|59,62|73,75|78,79|82,85|91,99|102,113|116,116|118,119|122,129|131,133|136,136|144,144|147,153|155,162|165,166|168,168|178,178|184,195|199,200|209,209|211,213|215,215|219,223|229,231|233,235|243,243|248,248	Q:0,0|2,2|5,10|12,13|17,17|21,29|33,34|37,41|44,44|54,55|57,58|63,72|76,77|80,81|86,90|100,101|114,115|117,117|120,121|130,130|134,135|137,143|145,146|154,154|163,164|167,167|169,177|179,183|196,198|201,208|210,210|214,214|216,218|224,228|232,232|236,242|244,247	H-H??GGGEEE-ES-??S---SHHHHHHHH---HH--HHHHT--T---------SB?TH----HHHHHHHHHH---HH??TT----EEETT---------EE?????-------GG-G--TB?-------S?--EE-EEEEEEE-EE-??----S-------?GG--G?SEEEEEEEE?SSHHH------------HHH--HHHHHHHH-H---T?HHH-----HHHHH---T-??SHHHHHH-HHTT?	3BJV|A
PF00360.15_PHY_seed	80	215	!Q:6,8|27,29|39,39|56,58|73,78|80,86|89,89|92,92|97,97|100,100|119,119|124,126|132,135|143,143|147,147|161,167|173,173|175,180|186,190|205,205|208,212	Q:0,5|9,26|30,38|40,55|59,72|79,79|87,88|90,91|93,96|98,99|101,118|120,123|127,131|136,142|144,146|148,160|168,172|174,174|181,185|191,204|206,207|213,214	HHHHHH---HHHHHHHHSSSHHHHHHT--?HHHHHHTTT?SEEEEEETTEEEEEES???HHHHHHHHHHHHHS--?-??S------?EE-ES?GGGT-SG-GGGGGHHHHSEEEEEEET-TTEE---EEEEE????EEEEESS?GGG?SEEEEETTEEEEE???????EEEEE?S??????HHHHH-----HHHHHHHHHHHHHH-HH-----HH	3IBR|A
PF00361.15_Oxidored_q1_seed	33	321	!Q:12,13|22,22|57,58|65,65|67,68|76,82|88,88|91,91|112,112|119,128|136,136|165,166|193,193|211,211|219,221|223,223|225,226|237,237|249,249|259,268|273,277|281,281|297,298|300,300|304,306	Q:0,11|14,21|23,56|59,64|66,66|69,75|83,87|89,90|92,111|113,118|129,135|137,164|167,192|194,210|212,218|222,222|224,224|227,236|238,248|250,258|269,272|278,280|282,296|299,299|301,303|307,320	BSBSHHHHHHHH--HHHHHHHH-HHTTSTTSHHHHHHHHHHHHHHHHHHHHHHHHHH--HHHHHT-S??BHHHHHH-------HHHHH?TT?SSSHHHHHHHHHHHHHHHHT?TTSTTH----------HHHHTTS?HHHHHHHHHTTHHHHHHHHHHHTHHHHH--TSHHHHHHHHHHHHHHHHHHHHHHTT?SBHHHHHHHHHHHHHHH-HHHHHHT---T?H--HHHHHHHHHH-HHHHHHHHHHH-HHHHHHTTS--------??BSTT??-??TTT?HHHHHHHHHHHHHHH--T?SSS---BHHHHHHHHHHHHH	4HEA|L
PF00362.13_Integrin_beta_seed	48	712	!Q:8,8|10,12|14,66|69,70|73,75|78,81|86,91|95,103|106,117|120,120|123,161|164,164|166,169|172,172|175,175|184,221|228,229|231,233|242,242|266,266|269,269|280,282|289,291|295,295|298,299|301,305|308,314|325,325|336,341|347,347|358,386|392,395|397,397|409,409|411,412|418,419|423,424|426,429|431,432|437,446|449,450|455,462|481,518|526,534|537,548|556,556|558,559|567,567|587,587|593,596|599,599|608,6…	Q:0,7|9,9|13,13|67,68|71,72|76,77|82,85|92,94|104,105|118,119|121,122|162,163|165,165|170,171|173,174|176,183|222,227|230,230|234,241|243,265|267,268|270,279|283,288|292,294|296,297|300,300|306,307|315,324|326,335|342,346|348,357|387,391|396,396|398,408|410,410|413,417|420,422|425,425|430,430|433,436|447,448|451,454|463,480|519,525|535,536|549,555|557,557|560,566|568,586|588,592|597,598|600,607|6…	SHHHHSSS?S---S??????-?----------------------------------???????????SS??SS---SS----TTTT----??TTT?????--??EE?--?????????TT?SS??-----------------------------------??TT-T?-??EE?SS?EEEEBTTB-----------------------------------???EEEEEE??S???EEEEEEEE?SGGGHHHHHHGGGHHHHHHHHHH-TT?SSEEEEEEEE???SSTTTS???TTT-TT??S----?SS???????SEEEEEEEES?HHHHHHHHTT??????SSSSB?HHHHHHHHHH?----------------------------HHHHT??--S-S…	2P28|A
PF00364.17_Biotin_lipoyl_seed	49	77	!Q:4,4|7,7|19,20|22,23|26,26|29,29|32,32|48,48|51,52|59,61|64,64|66,66|68,68|71,71	Q:0,3|5,6|8,18|21,21|24,25|27,28|30,31|33,47|49,50|53,58|62,63|65,65|67,67|69,70|72,76	EEEE?SS?EEEESSSSTTS??S??TT?EE?TT?EEEEEEETTEEEEEE?SS-?EEEEEE???TT?E-E?TT?EEEEE	2JKU|A
PF00365.15_PFK_seed	12	313	!Q:0,0|6,7|10,11|30,30|34,35|45,45|47,47|50,51|53,54|61,61|64,65|67,67|70,75|94,96|103,103|130,130|140,141|149,149|152,154|157,157|159,160|181,182|185,186|193,194|197,198|210,210|213,215|219,222|225,225|241,241|243,244|247,247|252,254|258,261|274,276|281,283|288,288|290,292	Q:1,5|8,9|12,29|31,33|36,44|46,46|48,49|52,52|55,60|62,63|66,66|68,69|76,93|97,102|104,129|131,139|142,148|150,151|155,156|158,158|161,180|183,184|187,192|195,196|199,209|211,212|216,218|223,224|226,240|242,242|245,246|248,251|255,257|262,273|277,280|284,287|289,289|293,312	?EEEEE??SS??TTHHHHHHHHHHHHHHTT?EEE??STHHHHHHS?G-GG??B??SGGGTT?TT??S?SS??????GGGSHHHHHHHHHHHHHH???EEEEEE?HHHHHHHHHHHHTTHHHHHHTTTTTS?TTTGGGSTT??EEEEEEB?TT???SS?S??BTHHHHHHHHHHHHHHHHTT??SS??EEEEEE??SS??HHHHHHHHHHT?SB???TTS?-??SS?HHHHHHHHHHHHHTT?S??BB?EETT???SSS????HHHHHHHHHHHT???EEEE???SSTT?S???HHHHHHHHHHHHHHHHHHHT	3U39|A
PF00366.15_Ribosomal_S17_seed	15	71	!Q:0,0|5,6|15,19|21,21|25,26|28,32|38,39|42,46|49,49|56,58|63,64	Q:1,4|7,14|20,20|22,24|27,27|33,37|40,41|47,48|50,55|59,62|65,70	?EEEE??SSSEEEEE?????B?TTT??B?????EEEEE??SS??-??SS?BEEEEE???SSSS??EEEEEE	3KIX|q
PF00367.15_PTS_EIIB_seed	138	47	!Q:9,9|19,19|22,23|29,33|35,41|45,47	Q:0,8|10,18|20,21|24,28|34,34|42,44	HHHHHHHHT?STTEEEEEE?SS-?EEEEE-----S----?--GGG??-	3BP3|A
PF00368.13_HMG-CoA_red_seed	116	533	!Q:12,14|21,60|67,68|71,72|76,111|134,134|142,149|156,158|177,178|191,192|196,196|198,201|228,232|235,235|238,238|241,243|246,246|249,255|268,268|272,273|289,292|296,298|301,305|311,312|314,314|316,317|320,321|328,329|340,340|347,347|350,352|355,355|362,362|377,377|379,380|400,401|410,410|422,434|436,436|448,450|459,459|471,472|474,475|489,493|510,515|519,532	Q:0,11|15,20|61,66|69,70|73,75|112,133|135,141|150,155|159,176|179,190|193,195|197,197|202,227|233,234|236,237|239,240|244,245|247,248|256,267|269,271|274,288|293,295|299,300|306,310|313,313|315,315|318,319|322,327|330,339|341,346|348,349|353,354|356,361|363,376|378,378|381,399|402,409|411,421|435,435|437,447|451,458|460,470|473,473|476,488|494,509|516,518	HHHHHHHHHHHH---HHSSST----------------------------------------TGGGGS??TT??GGG------------------------------------TBTTTBSSEEEEEEEEEEEEEE-EEETTEE--------EEEEEE???TTHHHHHHHHHHHHHHTT-?BEEEEEEEEEEE??EEE?S----SHHHHHHHHHHHHSHHHHHHHHHHHH-----TT?SS?EE???EE-EE-------ETTEEEEEEEEE?TTB??HHHHHHHHHHHHHHH----HHH?--TT----?EEEES??S?S??SS??HHHHHH??EEEEEEEEEE?HHHHHH-TS---SS?HHHHHH-HHHHHHTHHHHHTT?S--SEESSSHHHHHHHHHHHT…	2R4F|A
PF00370.16_FGGY_N_seed	13	267	!Q:7,7|17,18|22,22|31,33|35,35|39,40|42,43|46,46|66,69|71,72|84,84|87,87|104,104|107,108|120,121|134,135|163,164|168,168|180,182|185,186|189,189|207,207|216,217|220,222|224,225|228,229|238,239|245,250|256,256	Q:0,6|8,16|19,21|23,30|34,34|36,38|41,41|44,45|47,65|70,70|73,83|85,86|88,103|105,106|109,119|122,133|136,162|165,167|169,179|183,184|187,188|190,206|208,215|218,219|223,223|226,227|230,237|240,244|251,255|257,266	EEEEEEE?SSEEEEEEE?-TTS?EEEEEEEE???B?SST--T??EE?HHHHHHHHHHHHHHHHHHH----T??GGGEEEEEEEE?SS?EEEEETTTTEEEEEEE?TT??TTHHHHHHHHH--TTTHHHHHHHTS??SSTTSHHHHHHHHHHHSTTHHHHHHHT??EEE?HHHHHHHHHTT---TS??EE?HHHHTTSSSEETTTTEE?HHHHHHHT??TT---S??EE??SEEEEEEE??SSSSS?----?EEEEE?EEHHHHHHHH	1BWF|O
PF00372.14_Hemocyanin_M_seed	14	348	!Q:0,0|5,5|11,11|21,33|38,90|92,93|96,108|115,123|134,134|149,149|152,153|159,161|188,196|200,200|202,203|205,208|210,210|215,215|217,219|221,221|223,223|225,229|232,234|256,256|260,260|264,265|280,284|287,287|289,289|293,293|295,296|310,310|313,313|316,320|324,324	Q:1,4|6,10|12,20|34,37|91,91|94,95|109,114|124,133|135,148|150,151|154,158|162,187|197,199|201,201|204,204|209,209|211,214|216,216|220,220|222,222|224,224|230,231|235,255|257,259|261,263|266,279|285,286|288,288|290,292|294,294|297,309|311,312|314,315|321,323|325,347	?HHHH?HHHHS?HHHHHHHHH-------------HHHH-----------------------------------------------------S??SS?------------EEEETT??????--?GGGGGHHHHT?HHHHHHHHHHHHHS?TT??HHHHS???TTHHHHHHHHHHHHHHHHHHHHHHHT?????????SSS?B??B????B?TTSS?B???B?S?B?????SS??-HHHHHHHHHHHHHHHHTTEEE?TTS?EEE??TTTHHHHHHHHHHT----?TT?S?HHH-H??HHHHHHHHHHTSS?SS?SS?????GGG?TTTGGGSTHHHHHHHHHHHHHHH	1HC1|A
PF00373.13_FERM_M_seed	56	373	!Q:0,0|4,4|6,7|26,28|32,44|46,46|62,63|65,67|72,72|76,76|80,262|264,296|303,303|306,306|310,310|321,321|326,338|345,348|357,362|364,364|369,369	Q:1,3|5,5|8,25|29,31|45,45|47,61|64,64|68,71|73,75|77,79|263,263|297,302|304,305|307,309|311,320|322,325|339,344|349,356|363,363|365,368|370,372	?HHH-H??SHHHHHHHHHHHHHHHHT---TSS----------???H-HHHHHHHHHHHHHHH?-S??-TTTS?TTT-TTT?-??-----------------------------------------------------------------------------------------------------------------------------------------------------------------------------------S?--------------------------------HHHHTS?SS?HHH-HHHHHHHHHH-TTTT---------?--?HHHHHH----HHHHHHTT------S-TTTT?EEE	3BIN|A
PF00374.14_NiFeSe_Hases_seed	12	585	!Q:0,1|10,10|22,22|43,46|78,79|86,87|99,99|102,102|104,106|111,112|127,128|134,135|138,140|143,146|181,184|189,189|191,193|195,196|207,207|212,212|246,250|256,256|260,265|271,273|275,275|277,277|284,285|289,289|292,292|295,296|298,304|307,307|315,315|321,322|324,324|328,328|330,330|334,337|339,343|346,346|351,355|361,362|366,368|371,371|379,380|382,382|395,398|403,403|422,427|436,442|483,486|488,…	Q:2,9|11,21|23,42|47,77|80,85|88,98|100,101|103,103|107,110|113,126|129,133|136,137|141,142|147,180|185,188|190,190|194,194|197,206|208,211|213,245|251,255|257,259|266,270|274,274|276,276|278,283|286,288|290,291|293,294|297,297|305,306|308,314|316,320|323,323|325,327|329,329|331,333|338,338|344,345|347,350|356,360|363,365|369,370|372,378|381,381|383,394|399,402|404,421|428,435|443,482|487,487|490…	??HHHHTTTS?GGGHHHHHHTT?SSSTTHHHHHHHHHHHHHHT????HHHHHHHHHHHHHHHHHHHHHHHHHTTGGGT??HHHHTT??HHHHHHHHHHH?TT?S???HHHH--HHHHHHHHHHHHTT??GGGTT??TT--?TT????HHHHHHHHHHHHHHHHHHHHHTHHHHHHHSSSSS?-??BTTB?S-??B??SGGGTTTSSB?HHHH-HHHHHHHHHHHHHHHHTHHHHHHHHHHHHHHTT?????GGGGT?EEE----??EEESS---T-T?GGGEEE??EEE?TT?TT??B??----?TT?TTTEEEE?TTSSB??S?TTS?B?GGG????B?????TT?EEET-----TEEEE??TTS???SS?EEEETTB??B?SHHHHHHHHHHH----…	3RGW|L
PF00375.13_SDF_seed	135	618	!Q:1,5|10,11|28,62|72,72|90,90|103,106|112,114|136,136|145,171|173,188|190,190|192,200|203,206|213,213|215,222|229,236|239,307|328,330|344,344|364,364|381,381|384,388|391,391|394,394|421,421|425,427|432,432|448,448|465,477|479,479|494,495|499,499|511,513|519,524|542,545|553,553|560,561|565,570|573,573|576,576|579,581|594,594|605,605	Q:0,0|6,9|12,27|63,71|73,89|91,102|107,111|115,135|137,144|172,172|189,189|191,191|201,202|207,212|214,214|223,228|237,238|308,327|331,343|345,363|365,380|382,383|389,390|392,393|395,420|422,424|428,431|433,447|449,464|478,478|480,493|496,498|500,510|514,518|525,541|546,552|554,559|562,564|571,572|574,575|577,578|582,593|595,604|606,617	S----?HHHH--HHHHHHHHHHHHHHTT--------------------------------?--HHHHHHHTH-HHHHHHHHHHHHHHHHH-HHHHHHHHHHSS?---HHHHH---HHHHHHHHHHHHHHHHHHHHH-HHHHHHHT??------------------------?S????----------??S?S?????????HH----HHHTTS?S?-------HHHHHH--------TT--------------------------------------------------------------------?HHHHHHHHHHHHHHHHHHHT--?SSHHHHHHHHHHH-HHHHHHHHHHHHHHHHHHH-HHHHHHHHHHHHHHHH-HG-----GG?ST-HHHH…	3V8G|A
PF00376.18_MerR_seed	347	50	!Q:0,0|5,9|13,13|15,16|19,19|30,30|32,32|35,40|42,42|46,46|48,48	Q:1,4|10,12|14,14|17,18|20,29|31,31|33,34|41,41|43,45|47,47|49,49	?HHHH-----HHH-H--TS?HHHHHHHHHH-T-SS?--???B?TTS?B?B	1Q07|A
PF00377.13_Prion_seed	7	132	!Q:0,3|5,8|23,27|30,33|35,36|38,38|56,56|59,59|64,67|69,69|72,72|101,131	Q:4,4|9,22|28,29|34,34|37,37|39,55|57,58|60,63|68,68|70,71|73,100	????S????SHHHHHHHHHHHTT?????EE????S-?S?HHHHHHHHHHHHHHHHT?TT?SSTT????S?SS?HHHHHHHHHHHHHHHHHHHHHHHHHHHH?------------------------------	1E1W|A
PF00378.15_ECH_seed	13	300	!Q:6,6|13,14|17,17|21,23|40,40|43,45|51,52|58,61|68,74|85,85|93,93|96,96|102,102|125,125|127,128|131,131|138,140|153,153|164,166|178,178|183,195|199,199|215,227|242,245|249,249|277,295	Q:0,5|7,12|15,16|18,20|24,39|41,42|46,50|53,57|62,67|75,84|86,92|94,95|97,101|103,124|126,126|129,130|132,137|141,152|154,163|167,177|179,182|196,198|200,214|228,241|246,248|250,276|296,299	EESGGG?EEEEEE??GG-GTT???HHHHHHHHHHHHHHHH?TT??-EEEEE??SSEEE????HHHHTT?-----?HHHHHHTTTT?GGGGGGG?SS?EEEEE?SEEETHHHHHHHTSSEEEEETT?E--EE?GGGGGT???SSSTTTHHHHHH?HHHHHHHHHH???EEHHHHHHHTS?SEEE?------------TTT-HHHHHHHHHHHHHHS------------?HHHHHHHHHHHHGG----GTS?HHHHHHHHHHHHHHHTTSHHHHHHHHH-------------------HHTT	4JJT|A
PF00380.14_Ribosomal_S9_seed	183	337	!Q:0,2|5,8|12,12|15,15|17,46|51,51|54,65|68,70|75,76|91,91|94,154|158,189|194,213|216,216|235,271|273,277|280,292|300,305|307,307|310,319|321,322|329,333|335,336	Q:3,4|9,11|13,14|16,16|47,50|52,53|66,67|71,74|77,90|92,93|155,157|190,193|214,215|217,234|272,272|278,279|293,299|306,306|308,309|320,320|323,328|334,334	???SS????EEE-ES-S---------------------?----?-?-EEES-SS------------BI---IIII--SSSSSTTSTTHHHH-TT??-----------------------------------------------------------SSS-------------------------------?EEEE?-----------------??SS?HHHHHHHHHHHHHHHHHH-------------------------------------H?----TT------------?HHHHHHH------T?SS??????????T--TSSSTT?????S??	3KIX|i
PF00381.14_PTS-HPr_seed	168	112	!Q:0,2|5,5|9,11|13,14|20,20|27,28|37,38|46,46|49,49|51,54|61,61|70,71|74,74|84,92|107,109	Q:3,4|6,8|12,12|15,19|21,26|29,36|39,45|47,48|50,50|55,60|62,69|72,73|75,83|93,106|110,111	?--EE-EEE---E??STTSS?HHHHHH--HHHHHTTS--SSEEEEE-ET-T----EEEETT?HHHHHHHT??TT?EEEEEEEST---------THHHHHHHHHHHHH---TT	1GGR|B
PF00382.14_TFIIB_seed	12	74	!Q:9,10|12,14|32,33|37,37|55,58|69,69	Q:0,8|11,11|15,31|34,36|38,54|59,68|70,73	HHHHHHHHT??H---HHHHHHHHHHHHHHHTT??TTS?HHHHHHHHHHHHHHHHT????HHHHHHHSSS?HHHH	3K7A|M
PF00383.17_dCMP_cyt_deam_1_seed	59	207	!Q:0,2|17,22|26,27|34,35|45,45|47,48|52,53|63,63|67,88|92,92|107,107|109,109|122,124|126,151|154,156|161,173|176,178|180,180|182,187|196,196|198,200	Q:3,16|23,25|28,33|36,44|46,46|49,51|54,62|64,66|89,91|93,106|108,108|110,121|125,125|152,153|157,160|174,175|179,179|181,181|188,195|197,197|201,206	??-HHHHHHHHHHHHTT?---??SSB??EEEEEE--TTEEEEEEE?B??TTS??HHHHHHHHT?EEE??????????????????????EEE?GGGHHHHHHHHHHH?B?HHHHHHHHHHHH---T???-----------------------TT--?EEEE-------------EE???H-H------HHHHHHHH-T-??EEEEEE	3ZPC|A
PF00384.17_Molybdopterin_seed	32	833	!Q:1,2|4,4|21,21|34,34|49,49|53,54|74,74|81,83|85,87|107,107|111,112|118,118|120,120|129,129|131,135|138,162|167,167|170,171|177,178|187,198|210,210|216,216|219,220|223,223|227,229|235,239|242,242|261,262|265,266|288,288|298,298|309,310|316,316|318,318|325,325|328,328|340,340|342,343|345,345|353,354|356,357|359,362|366,366|376,377|380,382|386,391|409,409|427,428|431,432|442,443|446,446|455,457|47…	Q:0,0|3,3|5,20|22,33|35,48|50,52|55,73|75,80|84,84|88,106|108,110|113,117|119,119|121,128|130,130|136,137|163,166|168,169|172,176|179,186|199,209|211,215|217,218|221,222|224,226|230,234|240,241|243,260|263,264|267,287|289,297|299,308|311,315|317,317|319,324|326,327|329,339|341,341|344,344|346,352|355,355|358,358|363,365|367,375|378,379|383,385|392,408|410,426|429,430|433,441|444,445|447,454|458,4…	B??S?EEEHHHHHHHHHHHTT?SSHHHHHHHHHT?HHHHHHHHTTTTSS?EEE??HHHHHHHHHHHHHHHHHHT?GGGEEE---E???GGGSHHHHHHHHHHHHHHT?EEE??TTTTT?S?THHHHHHS?S?????HH-------------------------HHTT?SE--EEEES??HHHHSGGG------------HHHHHHHGGGT?EEEEE?SS??HH-HHT---SSEEE??--?TT?HHHHHHHHHHHHHHHHTT--TS??HHHHHHHHHHBSTTBEEEEEE?SSSEEEEEE?BGGGBTTGGG??SSGGG?B?EEBTTS?EE?BTTSGGGTSSS?S??S?SSBBTTT??B??B????TTS?SEEEEEEEE??TT???TTS??????SEEEEEE…	2IV2|X
PF00385.19_Chromo_seed	173	87	!Q:0,4|7,8|12,13|15,15|19,19|21,37|42,42|46,46|48,48|50,52|55,56|61,62|65,65|67,67|70,74|78,79	Q:5,6|9,11|14,14|16,18|20,20|38,41|43,45|47,47|49,49|53,54|57,60|63,64|66,66|68,69|75,77|80,86	?????EE--EEE--E?TTS?E-----------------EEEE?BTT-B?G---GG?-EEEE--TT-T?TT?----HHH--HHHHHHH	3I8Z|A
PF00386.16_C1q_seed	46	151	!Q:5,6|10,14|16,28|30,33|37,37|40,41|51,51|54,54|65,67|72,72|77,78|83,85|95,103|116,116|119,119|126,136|139,140|143,143	Q:0,4|7,9|15,15|29,29|34,36|38,39|42,50|52,53|55,64|68,71|73,76|79,82|86,94|104,115|117,118|120,125|137,138|141,142|144,150	EEEEE??SSB???-?S--------?????E----EEE?TT??EETTTTEEE?SS?EEEEEEEEEE---EESS?EEEE--EEET---TEEEEEEEE??????---EEEEEEEEEEEE?TT?EEEEEE???????????BS?-TT?EEEEEEE	2OII|A
PF00387.14_PI-PLC-Y_seed	86	157	!Q:5,5|8,8|11,19|23,23|29,31|49,49|52,53|57,58|67,67|72,73|75,77|79,79|81,81|83,88|97,97|100,113|115,115|117,117|120,121|124,124|137,143|146,146|151,152	Q:0,4|6,7|9,10|20,22|24,28|32,48|50,51|54,56|59,66|68,71|74,74|78,78|80,80|82,82|89,96|98,99|114,114|116,116|118,119|122,123|125,136|144,145|147,150|153,156	HHHTT?SS?EE??----???HHH-HHHHT--?TTEEEEEEHHHHHHHHH-HS--HHH--HHHHHHHS?EEEE??T---T?T-T????-?THHHHTTT?SE--------------E?B?TT??SH-HHHHHHHHHTTG-------GG?SEEE??GGGT	1DJZ|A
PF00388.14_PI-PLC-X_seed	140	344	!Q:3,3|10,10|20,49|53,60|62,62|74,75|83,91|95,215|218,222|226,234|252,253|255,265|267,267|276,278|283,284|300,301|303,304|307,324|327,329|336,336|342,343	Q:0,2|4,9|11,19|50,52|61,61|63,73|76,82|92,94|216,217|223,225|235,251|254,254|266,266|268,275|279,282|285,299|302,302|305,306|325,326|330,335|337,341	TTS?GGGEEE?EESSTTBSS-----------------------------?TTT-----??-B?HHHHHHHHHTT??EEEEEEE-------??GGG---?------------------------------------------------------------------------------------------------------------?--------EE??---TTS??---??--EEHHHHHHHHHHHTTTS?-S-----------S?EEEEEEEE?-?HHHH--HHHHHHHHHHHGGGB??S??SS----------------??SS???TTTTTT?EEEEE??	1DJZ|A
PF00389.25_2-Hacid_dh_seed	98	363	!Q:3,3|5,8|10,13|21,21|23,31|38,41|44,44|47,48|57,59|65,65|69,74|76,76|81,81|84,86|89,90|98,99|103,103|112,112|116,117|120,120|152,154|158,159|161,163|166,166|172,173|189,189|195,195|199,199|208,208|211,212|218,236|239,239|245,249|255,255|257,257|265,265|273,273|280,280|300,301|306,309|314,314|320,320|323,323|326,328|351,357|361,361	Q:0,2|4,4|9,9|14,20|22,22|32,37|42,43|45,46|49,56|60,64|66,68|75,75|77,80|82,83|87,88|91,97|100,102|104,111|113,115|118,119|121,151|155,157|160,160|164,165|167,171|174,188|190,194|196,198|200,207|209,210|213,217|237,238|240,244|250,254|256,256|258,264|266,272|274,279|281,299|302,305|310,313|315,319|321,322|324,325|329,350|358,360|362,362	EEE?S----S?--?SGGGTTS?T---------TSEEEE--??TT?HH--HHHHHGGG--?SEEEE?SSS-----?B?HHHH-HH?--TT??EEEESSS??TTB?HHHHHHTT?EEE??TT-SSHHHHHHHHHHHHHHHHTTHHHHHHHHHHT???GGG??B???TT?EEEEE??SHHHHHHHHHHHHTT?EEEEE?TTS?HHHHHHTT?EE??HHHHH-------------------HH?SEEEE?????TTTTT?B?HHHHTTS?TTEEEEE?SSTTSB?HHHHHHHHHHTSEEEEEES??SSSS????GGGG?SSEEE?SS?TT?--BHHHHHHHHHHHHHHHHHHHTT----???TTB?S	4E5M|A
PF00390.14_malic_seed	48	189	!Q:3,3|15,15|39,39|42,44|55,57|67,69|71,73|79,79|83,83|87,89|91,91|110,112|124,127|133,133|136,137|139,139|142,145|165,165|168,168|173,173|175,176	Q:0,2|4,14|16,38|40,41|45,54|58,66|70,70|74,78|80,82|84,86|90,90|92,109|113,123|128,132|134,135|138,138|140,141|146,164|166,167|169,172|174,174|177,188	HHH?HHHHHHHHHHT-HHHHHHHHSTTHHHHHHHTHHHH?SS??-SEEEEGGGTT--?HHHHHHTSS--?S???EEEEE?SSS?GGG???G-GGGGHHHHHHHHHHHHTT???GGGEEEEEEES????HHHHH?TT??S?SS????THHHHHHHHHHHHHHHHHH?TT?EEEE?S??HHHHHHHHHHHT	1LLQ|A
PF00391.18_PEP-utilizers_seed	179	118	!Q:0,15|21,24|30,32|37,37|45,47|50,53|61,66|70,72|74,74|76,88|93,98|100,100|102,103|105,106|109,117	Q:16,20|25,29|33,36|38,44|48,49|54,60|67,69|73,73|75,75|89,92|99,99|101,101|104,104|107,108	???????--????--?EEEES?-??GGGSH---HHHT?SEEEESS?-?TT---?HHHHHTT?????-EEE??-T-T-------------HHHH------S?S--S??EE?????????	1VBG|A
PF00392.16_GntR_seed	26	64	!Q:18,18|21,21|23,25|35,36	Q:0,17|19,20|22,22|26,34|37,63	HHHHHHHHHHHHHHTTSS?TT?B???HHHHHHHHT??HHHHHHHHHHHHHTTSEEEETTTEEEE	3C7J|A
PF00393.14_6PGD_seed	58	328	!Q:30,32|45,45|50,50|63,63|65,69|73,73|75,76|78,83|90,96|111,113|128,128|138,138|141,156|158,158|194,197|212,212|216,216|227,227|230,230|232,232|256,256|263,265|280,280|283,283|285,285|298,300|302,302|305,314|317,317|319,321|323,327	Q:0,29|33,44|46,49|51,62|64,64|70,72|74,74|77,77|84,89|97,110|114,127|129,137|139,140|157,157|159,193|198,211|213,215|217,226|228,229|231,231|233,255|257,262|266,279|281,282|284,284|286,297|301,301|303,304|315,316|318,318|322,322	HHHHHHHHHHHHHHHHHHHHHHHHHHHHHT???HHHHHHHHHHHT-TTTT?BHHHHHHHHHTT?B?----TTT-S--S------BGGGTB???????TTTTHHHHHHHHHT???HHHHHHHHHHHHHH?HHHHHHHHT-TS??---??----?????S?HHHHHHHHHHHHHHHHHHHHHHHHHHHHHHHHHHT????HHHHHHHTTSSSTT?BTT-HHHHHHHHHH?TT?S?GGGSHHHHHHHHHHHHHHHHHHH-HHHHHT???HHHHHHHHHHHHHT?SS?T-HHHHHHHHHHHH???B?BS----------SS?S?--B?????	1PGQ|A
PF00394.17_Cu-oxidase_seed	72	218	!Q:10,11|14,14|18,28|30,30|33,38|41,41|50,51|55,57|59,88|91,93|98,98|101,101|109,109|111,112|115,116|124,126|133,138|145,146|156,156|159,159|167,171|173,177|189,193|197,197|199,203	Q:0,9|12,13|15,17|29,29|31,32|39,40|42,49|52,54|58,58|89,90|94,97|99,100|102,108|110,110|113,114|117,123|127,132|139,144|147,155|157,158|160,166|172,172|178,188|194,196|198,198|204,217	GGGEEEEEEE?-SS?TTT-----------S?SS-----?SS?SEEEETTB??BTT?--T------------------------------TS???EEEE?TT?EEEEEEE-E??SS??EEEEETT?-?EEEEEE------TTEEEE--EEEESBEEE?TT?EEEEEEE?---?S-?---SSEEEEEEEES-----SSS?S----?GGGTTEEEEEETTS	3T71|A
PF00395.15_SLH_seed	175	64	!Q:0,0|5,5|12,15|26,26|28,31|33,35|38,52|55,55|57,57	Q:1,4|6,11|16,25|27,27|32,32|36,37|53,54|56,56|58,63	?BTTB?TTSTTH----HHHHHHHHTT-S????T---TS--------?----??TT?B?BHHHHH	3PYW|A
PF00396.13_Granulin_seed	94	52	!Q:0,0|4,4|7,7|10,13|17,18|30,30|33,33|36,41|50,50	Q:1,3|5,6|8,9|14,16|19,29|31,32|34,35|42,49|51,51	?EEE?SS-SS----EEE??SSSSTTSSSSS?SS?SS?----?EETTTTEE?S	2JYT|A
PF00397.21_WW_seed	547	41	!Q:0,1|4,4|6,6|8,8|12,14|17,21|23,23|26,26|38,40	Q:2,3|5,5|7,7|9,11|15,16|22,22|24,25|27,37	??TT-E-E-EEE?--SS-----S?EE-EEETTTTEEES???	1O6W|A
PF00398.15_RrnaAD_seed	20	342	!Q:1,1|4,5|9,11|13,14|26,26|31,33|37,37|44,44|47,47|58,60|67,69|82,85|89,89|92,92|94,94|96,96|99,99|111,111|114,123|137,139|158,158|182,183|189,190|209,209|212,212|216,218|221,221|229,234|237,238|241,244|247,247|250,253|255,257|266,269|271,276|294,294|308,308|314,316|318,321|327,327|331,332	Q:0,0|2,3|6,8|12,12|15,25|27,30|34,36|38,43|45,46|48,57|61,66|70,81|86,88|90,91|93,93|95,95|97,98|100,110|112,113|124,136|140,157|159,181|184,188|191,208|210,211|213,215|219,220|222,228|235,236|239,240|245,246|248,249|254,254|258,265|270,270|277,293|295,307|309,313|317,317|322,326|328,330|333,341	T?SS??GGG???B??HHHHHHHHHHH?GGGT???TTT?EEEEES?TT?HHHHHHHHHH?-?SEEEEE???HHHHHHHHHHTT----TSS?EE-E?S?TT?HHHHHHHTTTT?SS????----??TTSEEEEEEEEEE??-STTHHHHHHHHHHHHHHT?GGGGGSEEEEEEEEEHHHHHHHH??TTSTT??HHHHHHHHHEEEEEEEES?GG-GGG---GS?HHHHHHH----??EE??GG----GB-SS?---S???EEEEEEEE????S-----?HHHHHHHHHHHHTTTTS?TTTGGGGSSTTHH-HHHTT---T????TTTSS?GGG??HHHHHHHHH	3FTF|A
PF00400.27_WD40_seed	1804	66	!Q:0,1|7,10|13,13|20,21|23,23|31,36|38,48|55,56	Q:2,6|11,12|14,19|22,22|24,30|37,37|49,54|57,65	??EEEEE-???SS?EEEEEE??S?GGGGGGG??----S???????????EEEEEE--TTSEEEEEE	2O9K|A
PF00401.15_ATP-synt_DE_seed	179	55	!Q:2,3|20,23|26,33|54,54	Q:0,1|4,19|24,25|34,53	GG??HHHHHHHHHHHHHHHT??--SS-??----?HHHHHHHHHHHHHHHHHHTT?	3OAA|H
PF00403.21_HMA_seed	73	92	!Q:6,6|8,8|23,23|27,29|39,39|47,51|55,56|59,65|68,69|76,83|85,87|90,90	Q:0,5|7,7|9,22|24,26|30,38|40,46|52,54|57,58|66,67|70,75|84,84|88,89|91,91	EEEEES?S?TTHHHHHHHHHTTS-SSE---EEEEEEGGG-TEEEEEE----?TTT-?SS-------HH--HHHHHH--------H---HT?E	3IWL|A
PF00404.13_Dockerin_1_seed	130	21	!Q:0,0|3,3|6,7	Q:1,2|4,5|8,20	?TT?SS??SHHHHHHHHHHHH	4DH2|B
PF00405.12_Transferrin_seed	10	349	!Q:0,1|4,4|25,32|35,36|51,52|57,57|70,70|99,102|105,106|115,115|118,118|128,129|137,140|144,144|158,158|162,162|164,164|167,167|174,177|182,183|185,185|193,193|207,207|221,222|228,235|252,252|257,257|263,264|273,274|294,294|297,298|301,303|306,310|312,312|316,316|319,320|325,326|329,330|336,336	Q:2,3|5,24|33,34|37,50|53,56|58,69|71,98|103,104|107,114|116,117|119,127|130,136|141,143|145,157|159,161|163,163|165,166|168,173|178,181|184,184|186,192|194,206|208,220|223,227|236,251|253,256|258,262|265,272|275,293|295,296|299,300|304,305|311,311|313,315|317,318|321,324|327,328|331,335|337,348	??EE?SSHHHHHHHHHHHHHHHHTT---?????EE??SSHHHHHHHHHTTS??BEEE?HHHHHHHHSTTT?EEEEEEEEEEETTEEESEEEEEEEEETT????TT??TTSEEEES?TT?TTTTHHHHH--HHGGGTT???-TTS?HHHHHHHHSSEEE?TTS?T-TT?HHHHTT????STTT--T?SSTTSTT?HHHHHHHHHHTTS?SEEEEETTHHHHH??STTTG--------GGEEEEETTTEEEETT?GGGS?SEEEE??EEEEESSS??HHHHHHHHHHHHHHHSTTS?SS??TT???TT?----S?SSS?TT??EEEE??TT??HHHHH?HHHHHHHHGGGS	4G77|A
PF00406.17_ADK_seed	23	191	!Q:2,2|20,22|35,35|39,39|53,56|72,73|78,78|84,86|103,105|113,114|132,133|141,143|149,149|153,154|158,159|162,162|190,190	Q:0,1|3,19|23,34|36,38|40,52|57,71|74,77|79,83|87,102|106,112|115,131|134,140|144,148|150,152|155,157|160,161|163,189	EE?STTSSHHHHHHHHHHHH???EEEHHHHHHHHH-HHT?HHHHHHHHHHHHT????HHHHHHHHHHHHTSG--GGTT?EEEES???SHHHHHHHHHHHHHHT???SEEEEEE??HHHHHHHHHTEEEETTT??EEETTTB??-SSTTB?TTT??BEE??TT?SHHHHHHHHHHHHHHHHHHHHHHHHHT?	2BBW|A
PF00407.14_Bet_v_1_seed	34	162	!Q:14,14|25,26|29,32|34,34|37,39|42,45|47,48|50,50|53,54|56,58|65,65|91,92|110,110|134,135|143,146|161,161	Q:0,13|15,24|27,28|33,33|35,36|40,41|46,46|49,49|51,52|55,55|59,64|66,90|93,109|111,133|136,142|147,160	SSEEEEEEEEEESS?HHHHHGGGSS-?SS????S?SS-??SS????S??S?ST--T???EEEEEE-TTEEEEEEEEEEEEETTTTEEEEEE??TTGGGTEEEEEEEEEEE-EEEETTEEEEEEEEEEEESSTTT??THHHHHH----HHHHHHHHHHHHHS?	3NJ1|A
PF00408.15_PGM_PMM_IV_seed	112	139	!Q:0,0|5,6|8,9|11,20|33,60|63,64|68,68|76,76|79,85|93,93|99,101|110,110|126,136	Q:1,4|7,7|10,10|21,32|61,62|65,67|69,75|77,78|86,92|94,98|102,109|111,125|137,138	?EEEE??T--T----------THHHHHHHHHHH??-------------------------?SS?-EEE?SSSEEEE?SS-------EEEEEEE?SSSSE---EEEEEEES-SHHHHHHHHHHHHHH-----------HH	1JDY|A
PF00410.14_Ribosomal_S8_seed	119	228	!Q:0,0|17,17|23,23|25,50|72,75|86,91|100,101|119,120|126,126|128,128|132,137|141,141|144,145|147,147|149,149|153,153|155,155|159,160|163,163|167,176|179,180|186,196|205,205|217,219|227,227	Q:1,16|18,22|24,24|51,71|76,85|92,99|102,118|121,125|127,127|129,131|138,140|142,143|146,146|148,148|150,152|154,154|156,158|161,162|164,166|177,178|181,185|197,204|206,216|220,226	?HHHHHHHHHHHHHHTT?SEEEE-E?------------------------?HHHHHHHHHHHHHTSEEEEEE--??HHHHHHHHHH------HHHHHHSS??SSSHHHHHHHHHTTSTT??EEEEE-E?BSS------TTS?SB--S?S?EEE?S?SSS??EE?STT???-------SG--GGTSE-----------EEEEETTE-EEEHHHHHHTT?-?EEEEEEE?	3KIX|h
PF00411.14_Ribosomal_S11_seed	13	124	!Q:0,0|7,7|9,12|14,14|21,21|25,25|37,38|42,43|64,66|75,83|99,99|107,112|114,123	Q:1,6|8,8|13,13|15,20|22,24|26,36|39,41|44,63|67,74|84,98|100,106|113,113	?EEEEEE?S----S?EEEEEE?SSS?EEEEEETTTSS??TTS-?SSHHHHHHHHTSGGGTSTTT???EEEEEEES--------?STTSSHHHHHHHTTT?EEEEEEE??????S-?????????	3KIX|k
PF00412.17_LIM_seed	38	73	!Q:0,0|4,4|7,12|26,26|30,30|32,32|36,37|44,46|54,55|57,60|63,63|66,66	Q:1,3|5,6|13,25|27,29|31,31|33,35|38,43|47,53|56,56|61,62|64,65|67,72	?TTT?SB??----SSEEEEETTTEEE?GGG?B?TTT??BGGGSS---EEEEETT--E----EE?HH-HHHHHT	3MMK|A
PF00413.19_Peptidase_M10_seed	66	398	!Q:0,2|5,5|8,11|17,22|26,26|42,42|46,51|54,55|60,68|70,72|74,78|86,98|101,101|105,110|115,123|125,125|129,130|134,141|146,146|154,157|164,166|168,168|178,179|192,192|194,194|197,197|200,202|214,215|219,221|225,227|234,237|250,250|252,252|255,255|258,260|267,267|272,273|277,282|284,284|292,295|308,308|310,310|313,313|317,318|325,325|330,331|335,339|356,359|361,361|367,367|370,374|377,385|397,397	Q:3,4|6,7|12,16|23,25|27,41|43,45|52,53|56,59|69,69|73,73|79,85|99,100|102,104|111,114|124,124|126,128|131,133|142,145|147,153|158,163|167,167|169,177|180,191|193,193|195,196|198,199|203,213|216,218|222,224|228,233|238,249|251,251|253,254|256,257|261,266|268,271|274,276|283,283|285,291|296,307|309,309|311,312|314,316|319,324|326,329|332,334|340,355|360,360|362,366|368,369|375,376|386,396	??-SS-SE----EEEEE????--TTS?HHHHHHHHHHHHHHH-HTS------SS-?EEEE??-------S---S?---?SEEEEEE------------?SS?SSS??--??SSSS---------B?EEE??SSS--------TTTT?EEEETTS---?EESSSS???B?BSGGGTTSB??SSEEETTEEESS?B?TT?SS???EEESSSBTTTS??EEE???TTT???STTTTT????SSEEETTEEESS?B?TT?SS???EEESSS?TTTS??EEE??????S?BSTTTTT????SSEEETTEEESS?B?TT?SSS??EEESSS?HHHH??EEE?????EEHHHHHHHHHHHHTT????S?TTSTT?SB??-??SS-----????HHHHHHHHHHH?	1HV5|A
PF00415.13_RCC1_seed	104	81	!Q:2,2|8,11|17,31|37,37|44,45|47,48|52,65|71,71|73,73	Q:0,1|3,7|12,16|32,36|38,43|46,46|49,51|66,70|72,72|74,80	TS?EEEEE--??TTSTT?--------------SSSSS?EEEEEE--E??GGG------------??EEEEE-E?SSEEEEE	4D9S|A
PF00416.17_Ribosomal_S13_seed	15	131	!Q:7,7|12,13|24,25|38,39|48,48|67,68|77,77|81,83|85,87|107,107|116,116|118,118|121,124|127,127|129,130	Q:0,6|8,11|14,23|26,37|40,47|49,66|69,76|78,80|84,84|88,106|108,115|117,117|119,120|125,126|128,128	EETTEEE?TTSB--HHHHGGGSTT??STTHHHHHHHTT??TTSBSSSS?HHHHHHHHHHHHSGGGGT??GGGSSBSS?SSS???B???HHHHHHHHHHHHHHHHHHT?HHHHHHHS?S?SS????SS?S??	3KIX|m
PF00419.15_Fimbrial_seed	244	329	!Q:0,3|5,5|7,16|19,27|32,33|37,50|55,55|60,61|63,64|66,66|70,76|80,80|82,82|91,98|101,101|104,117|119,119|125,125|129,143|150,150|155,161|163,163|168,168|170,181|188,225|230,231|233,233|235,257|261,271|274,275|279,281|286,291|299,300|304,313|315,317|327,327	Q:4,4|6,6|17,18|28,31|34,36|51,54|56,59|62,62|65,65|67,69|77,79|81,81|83,90|99,100|102,103|118,118|120,124|126,128|144,149|151,154|162,162|164,167|169,169|182,187|226,229|232,232|234,234|258,260|272,273|276,278|282,285|292,298|301,303|314,314|318,326|328,328	????S-S?------???SS??----?--HHHH--EEE--------------EEEE-EEEG--G--G?SSE-------EEE?S?EEEEEEEE--------EE?TT--------------T?SEEEE-EEE--------??-----BSSGGG-TTSB??----?S?TTTS?S------------SEEEEE--------------------------------------EETT--S?B----?-----------------?BTS??-----????EE??SEE---EEEE------EEEEEEE--ESS???-------S???EEEEEEEEE-E	3RFZ|A
PF00420.19_Oxidored_q2_seed	194	139	!Q:19,21|49,91|93,93|125,125|128,128|133,138	Q:0,18|22,48|92,92|94,124|126,127|129,132	HHHHHHHHHHHHHHHHHHH-??BHHHHHHHHHHHHHHHHHHHHHHHHHT-------------------------------------------T?SHHHHHHHHHHHHHHHHHHHHHHHHHHTTTT?SS?BGGG??????	4HEA|K
PF00421.14_PSII_seed	19	525	!Q:0,1|14,14|44,45|48,48|53,53|59,59|70,71|73,73|77,77|81,82|85,88|90,98|123,125|128,131|136,136|140,140|143,145|175,176|180,184|190,190|194,199|208,208|212,221|244,245|255,255|257,257|283,283|288,288|293,295|320,321|330,330|342,342|346,346|350,351|353,353|359,359|365,366|372,372|375,376|381,384|387,387|390,392|396,396|399,400|405,406|412,412|414,414|421,421|433,433|436,436|453,453|458,458|463,46…	Q:2,13|15,43|46,47|49,52|54,58|60,69|72,72|74,76|78,80|83,84|89,89|99,122|126,127|132,135|137,139|141,142|146,174|177,179|185,189|191,193|200,207|209,211|222,243|246,254|256,256|258,282|284,287|289,292|296,319|322,329|331,341|343,345|347,349|352,352|354,358|360,364|367,371|373,374|377,380|385,386|388,389|393,395|397,398|401,404|407,411|413,413|415,420|422,432|434,435|437,452|454,457|459,462|465,4…	??EEGGGGGGGGTT?HHHHHHHHHHHHHHHHHHHHHHHHHHHTT??TT?TTTS?GGGTT?SSHHHHHTTT??B?TTS?BTT??SS????S--------?SHHHHHHHHHHHHHHHHHHHHHHH---HT??-?GGGB?TTT?SB???HHHHHHHHHHHHHHHHHHHHHHTTTSTTS??EEE?---?TTSSS?EEE??????SGGGGSTT?HHH----------HHHHHHHHHHHHHHHHHHHHHS??BHHHHHHTT?S?HHHHHHHHHHHHHHHHHHHHHHHHH?BTTB?HHHH???HHHHHTTHHHHHHHHHHHHHHHTT??HHHHHHHS?HHHHHHTBGGG?TTS?BTT??S?GGGTT?EEEEE??EEEEE?TT??EEEE????TT?SS???EEE?TT…	3PRR|B
PF00423.14_HN_seed	21	662	!Q:0,175|178,179|189,190|193,193|197,197|201,201|204,204|206,213|215,219|221,225|230,232|246,246|259,259|261,266|268,269|281,281|284,285|297,297|300,301|303,303|305,305|321,322|324,324|331,331|334,336|343,343|347,347|354,354|361,366|374,374|377,378|394,394|406,412|415,418|420,422|436,436|442,443|453,453|456,457|467,469|474,474|476,478|483,484|495,495|497,497|500,501|511,511|514,514|518,524|526,52…	Q:176,177|180,188|191,192|194,196|198,200|202,203|205,205|214,214|220,220|226,229|233,245|247,258|260,260|267,267|270,280|282,283|286,296|298,299|302,302|304,304|306,320|323,323|325,330|332,333|337,342|344,346|348,353|355,360|367,373|375,376|379,393|395,405|413,414|419,419|423,435|437,441|444,452|454,455|458,466|470,473|475,475|479,482|485,494|496,496|498,499|502,510|512,513|515,517|525,525|527,5…	--------------????????????--------------?????????????-----------???????????????????????-----------------------??????-------------------------?????-------------------???????????SS??GGGTTTSSS??EE?SSS?GGG?EE?S?-------B?????S--???SSSS?--EEEEEEEEESSSE-EEEEEEEBTTTB?T------T??EEEEEEEEEEE?TT??EEEEEEEEEEE?SS??B?S?EEEEETTEEEEEEEB??S?HHHHTT?SS???EEEEEE?TTS?EEEEEE?TTTTTT------TEEEEEE?BS??EEETTEEEEEEEEEE?TTSH…	3INB|A
PF00424.13_REV_seed	13	118	!Q:0,9|27,36|67,117	Q:10,26|37,66	-?????-???HHHHHHHHHHHHHHHSS-???????-?TTTHHHHHHHHHHHHHHHHHHHHHHHHTTT???-????????????????????????????-----------????????	2X7L|M
PF00425.13_Chorismate_bind_seed	163	476	!Q:0,0|15,15|17,18|23,26|31,33|42,43|45,46|49,55|57,65|75,80|82,82|84,85|92,104|108,112|114,139|143,144|150,150|154,170|172,173|178,191|196,197|202,204|206,209|211,216|221,245|247,252|263,263|286,289|291,294|296,308|319,323|336,336|339,340|343,345|347,348|356,356|358,358|373,376|383,383|385,391|393,393|396,396|407,407|410,421|428,428|434,436|440,447|449,450|460,460|463,464	Q:1,14|16,16|19,22|27,30|34,41|44,44|47,48|56,56|66,74|81,81|83,83|86,91|105,107|113,113|140,142|145,149|151,153|171,171|174,177|192,195|198,201|205,205|210,210|217,220|246,246|253,262|264,285|290,290|295,295|309,318|324,335|337,338|341,342|346,346|349,355|357,357|359,372|377,382|384,384|392,392|394,395|397,406|408,409|422,427|429,433|437,439|448,448|451,459|461,462|465,475	?HHHHHHHHHHHHHH-H--HHTS---?SEEE---EEEEEEEE--E--EE?------T---------HHHHHHHHH------H-S??SEEEEE-------------EET-----T--------------------------EEE--EEEES?EEE-----------------E--EETT--------------EEEE??EEEE---E----E?----?SSHH-------------------------H------HHHHHHHHHT?HHHHHHHHHHHHHHHHHHHTTB---?T----T?-----------?EEEEEEEEEE----?SSEEEEEEEEEE-EB-?TT-??H--HHHHHHH?S?GGGSEESHHHHHHH----HHHHSS-S-------B?TT-TT…	3HWO|A
PF00426.13_VP4_haemagglut_seed	9	790	!Q:0,0|28,29|32,64|69,74|79,81|89,91|100,102|104,104|108,108|116,116|140,141|158,159|170,171|179,179|192,192|199,199|202,202|206,206|213,213|232,259|267,270|285,286|293,293|298,298|307,307|332,332|339,340|346,346|355,355|358,358|367,368|384,384|386,387|392,394|397,399|403,405|410,410|417,418|426,426|429,429|436,437|443,443|446,446|454,456|458,460|471,471|473,473|488,490|494,497|501,505|524,525|53…	Q:1,27|30,31|65,68|75,78|82,88|92,99|103,103|105,107|109,115|117,139|142,157|160,169|172,178|180,191|193,198|200,201|203,205|207,212|214,231|260,266|271,284|287,292|294,297|299,306|308,331|333,338|341,345|347,354|356,357|359,366|369,383|385,385|388,391|395,396|400,402|406,409|411,416|419,425|427,428|430,435|438,442|444,445|447,453|457,457|461,470|472,472|474,487|491,493|498,500|506,523|526,535|53…	?HHHHHHHHHHTTHHHHHHHHHHHHHSS??EE?????????????????????????????????EEEE-----?SEEE???TTEEEEE???SSEEEEEE---E?SSS?EEEEEEE?SSEEEEEEEEEETTEEEEEEEEE??SSSEEEEEEEESSTTS??EEEEEEEESS??EEEEEET-TEEEEEEEETTS?EEEEEE?TT-GGG?EEEESS?EEEEEGGGHHHHHHHHHH????????????????????????????EEEEESS????EEEEEEEEEEEEEE??EEEEEE?SSSS?EEEEEEEE?EEEEEEEEETTEEEEEEEEEEEES?EEEEEE??SSTTS?EEEEEEEE?TT?EEEEEEEE??HHHHHTTSEEEEEEE-E??EEEE???EE??…	3TAY|A
PF00427.16_PBS_linker_poly_seed	152	139	!Q:0,1|4,5|11,12|20,25|27,27|35,39|44,44|51,51|53,53|66,66|68,68|76,76|92,93|110,110|121,121|129,129|134,138	Q:2,3|6,10|13,19|26,26|28,34|40,43|45,50|52,52|54,65|67,67|69,75|77,91|94,109|111,120|122,128|130,133	??SS??HHHHH--HHHHHHS?---??S?TTSSSSS??--?HHHH-HHHHTT?S?HHHHHHHHHTSS?S?SSTTTSS?HHHHHHHHHHHHTSS??SSHHHHHHHHHHHHHT?HHHHHHHHHH?HHHHHHH?SSEE?????	2KY4|A
PF00428.14_Ribosomal_60s_seed	107	126	!Q:2,2|15,19|32,33|35,37|43,125	Q:0,1|3,14|20,31|34,34|38,42	SS?HHHHHHHHHHTT?-???HHHHHHHHHHTT--T?-?HHHHT????????????-----------?????????????????????????????????------???-????--???-??---??	2W1O|A
PF00429.14_TLV_coat_seed	16	732	!Q:0,24|34,35|39,39|52,56|58,63|72,73|78,78|81,82|85,88|90,91|95,95|98,100|103,103|110,111|114,115|133,133|136,137|143,143|146,147|149,150|156,157|163,165|170,172|175,179|184,187|190,190|199,218|231,233|240,240|246,247|252,252|259,260|262,263|265,265|268,269|277,311|314,374|377,387|389,529|531,546|548,731	Q:25,33|36,38|40,51|57,57|64,71|74,77|79,80|83,84|89,89|92,94|96,97|101,102|104,109|112,113|116,132|134,135|138,142|144,145|148,148|151,155|158,162|166,169|173,174|180,183|188,189|191,198|219,230|234,239|241,245|248,251|253,258|261,261|264,264|266,267|270,276|312,313|375,376|388,388|530,530|547,547	------------------------?EEEEEEEEE?-TTS?EEEEEEEEEETT?????B----??BHHHHHTT??GGGS?TT??TT????S??BTT?TT???TT?BGGGGS??TT??SSSSSHHHHHHHHHHHH?TT??EEEEE?TT??T--THHHH??GGGTT?--SSTT???EE-----ESTT????SS?SEEEEESS?-------------------HHHHHHHHHTTS???BEEEEE?HHHHH??GGGT?EEEEEE--E??T-TT??EEEEEEE-----------------------------------EE-------------------------------------------------------------EE---------??G----------…	1MG1|A
PF00431.15_CUB_seed	29	132	!Q:0,1|4,7|9,9|17,18|24,27|30,30|38,39|42,42|44,45|53,53|56,59|62,69|83,83|91,91|93,97|100,103|106,106|117,119|122,125	Q:2,3|8,8|10,16|19,23|28,29|31,37|40,41|43,43|46,52|54,55|60,61|70,82|84,90|92,92|98,99|104,105|107,116|120,121|126,131	??EE----E?SSEEEEE?-TTTTS-???TT?EEEEEEE??TT?E--EEEEEEE-EE????TT------??SSEEEEESSSSSS-SSEEEEE?S-----SS????EE?SSSEEEEEEE?-?SS????EEEEEE	1SFP|A
PF00432.16_Prenyltrans_seed	69	59	!Q:1,1|14,17|21,21|23,23|28,43	Q:0,0|2,13|18,20|22,22|24,27|44,58	S?HHHHHHHHHTTB?---TTS?B?SSTT?------------???HHHHHHHHHHHHHTT	4GTR|B
PF00433.19_Pkinase_C_seed	160	159	!Q:0,145|147,148|152,158	Q:146,146|149,151	???????????-?---------?---???-???-----------------------------------------------------??????------?????------------------------------?????-------?T--TTT???????	2ESM|A
PF00434.13_VP7_seed	8	329	!Q:0,82|96,97|113,114|117,117|125,125|133,136|146,147|152,153|170,171|175,176|178,180|201,201|205,205|210,210|213,213|230,232|235,235|241,242|257,257|267,274|279,283|290,291|293,293|313,328	Q:83,95|98,112|115,116|118,124|126,132|137,145|148,151|154,169|172,174|177,177|181,200|202,204|206,209|211,212|214,229|233,234|236,240|243,256|258,266|275,278|284,289|292,292|294,312	-----------------------------------------------------??????????????????????????????EEEEEEHHHHHHH??TTHHHHHHHHHHHTT??TT?EEEEEES?HHHHHHS????SSEEEEEEE??GGGT??HHHHHHHHSEEEEEEE??TTT??B???STTEEEEEEEEEEEEEEEEE?TTS?BSSS?TT?GGGSEEEEEEEEEEEE???SS?EEEEE??TTTEEEEEEEEEEE?TTEEEEEES????????SSSS?????TTEEEE??S?HHHHHHHHHHTHHHHHHTT????????????????	3GZT|B
PF00435.16_Spectrin_seed	83	124	!Q:20,20|25,26|28,33|45,47|59,59|69,72|79,79|84,87|89,89|91,93	Q:0,19|21,24|27,27|34,44|48,58|60,68|73,78|80,83|88,88|90,90|94,123	HHHHHHHHHHHHHHHHHHHH-HHHH--T????-?SSHHHHHHHHH---HHHHHHHHHHH-HHHHHHHHH----HHHHHH-HHTT---?S?H---HHHHHHHHHHHHHHHHHHHHHHHHHHHHHH	3UUN|A
PF00436.20_SSB_seed	70	130	!Q:6,7|14,17|21,22|24,24|27,28|39,58|71,71|80,81|84,85|96,96|100,111|119,121|124,124|129,129	Q:0,5|8,13|18,20|23,23|25,26|29,38|59,70|72,79|82,83|86,95|97,99|112,118|122,123|125,128	EEEEEE--EEEESS?--?EEE??S-SS??EEEEEEEEEE---????-----????????EEEEEEEEEEHH-HHHHHHHH??TT?-EEEEEEEEEE-EEE????-?----??EEEEEEE??-SS?EEEE?	2IHE|A
PF00437.15_T2SE_seed	23	341	!Q:8,9|13,13|34,36|43,45|62,63|66,67|70,70|78,85|94,95|99,101|103,104|108,109|116,120|125,127|132,164|175,177|185,185|190,190|196,197|205,206|208,209|212,212|220,225|233,233|237,243|247,247|259,260|267,269|285,285|288,288|293,294|309,318|330,331	Q:0,7|10,12|14,33|37,42|46,61|64,65|68,69|71,77|86,93|96,98|102,102|105,107|110,115|121,124|128,131|165,174|178,184|186,189|191,195|198,204|207,207|210,211|213,219|226,232|234,236|244,246|248,258|261,266|270,284|286,287|289,292|295,308|319,329|332,340	HHHHHHHH--HHT?SEEEEEEETTEEEEEEEETT---EEEEEE???GGGHHHHHHHHHHHHT??SS??SS?EEEEEEE???--???EEEEEEEE??TTS--?E--EEE??EESSTT??--?GGGS???HHHH---------------------------------HHHHHHTTSS---SEEEEEE?STTS?HHHHH--HHHHHHH??T--TS?EEEEESS?????-SSSEEEE?BGG-------GTB?HHHHHHHHHHT??SEEEES???SHHHHHHHHHHHHTT?EE-EEEE??SSHHHHHHHHHHHT--------??HHHHHHHEEEE--EEEEEEEEE	1NLZ|A
PF00438.15_S-AdoMet_synt_N_seed	115	149	!Q:0,1|10,10|33,51|54,61|81,92|94,94|96,102|104,106|119,119|122,125|128,128|137,137|147,148	Q:2,9|11,32|52,53|62,80|93,93|95,95|103,103|107,118|120,121|126,127|129,136|138,146	??EEEEEEEE?TTSHHHHHHHHHHHHHHHHHTT?------------------TT?-------EEEEEEEEETTEEEEEEEE------------E?S---????H---HHHHHHHHHHHT?EE----GG-GTEETTTS-EEEEEEEEE??	1MXA|A
PF00439.20_Bromodomain_seed	69	175	!Q:5,12|14,16|23,24|26,26|32,39|49,55|57,60|63,65|72,78|81,83|87,88|90,92|94,128|130,131|149,156|158,159|167,170	Q:0,4|13,13|17,22|25,25|27,31|40,48|56,56|61,62|66,71|79,80|84,86|89,89|93,93|129,129|132,148|157,157|160,166|171,174	HHHHH--------H---HHHHST--T?GGGSS??-----?TTTSTTHHH-------H?---SS???HHHHHH-------HH---HTT??S---S-----------------------------------H--HHHHHHHHHHHHHHHHH--------S?-TTSHHHH----HHHH	4A9L|A
PF00440.18_TetR_N_seed	109	49	!Q:10,10|13,13|17,18|28,29|37,37|39,39	Q:0,9|11,12|14,16|19,27|30,36|38,38|40,48	HHHHHHHHHH-HH?STT??HHHHHHHHT??HHHHHHH?S-SHHHHHHHH	3Q3S|A
PF00441.19_Acyl-CoA_dh_1_seed	58	179	!Q:10,10|40,42|47,47|71,71|81,83|89,99|106,106|132,138|140,140|145,146|162,162|164,164|168,168	Q:0,9|11,39|43,46|48,70|72,80|84,88|100,105|107,131|139,139|141,144|147,161|163,163|165,167|169,178	TBHHHHHHHH-HHHHHHHHHHHHHHHHHHHHHHHHHHHHH?--BSSS-SBGGGSHHHHHHHHHHHHHHHHH-HHHHHHHHH---HHHTT???--------HHHHHH-HHHHHHHHHHHHHHHHHHHHGGGGG-------S-TTSS--HHHHHHHHGGGGTTT-S?HHH-HHHHHHHHHH	1UKW|A
PF00443.24_UCH_seed	53	1596	!Q:0,1|4,6|9,9|22,23|29,29|34,79|82,84|90,96|99,99|103,103|107,259|275,297|302,303|306,398|410,411|414,420|424,426|443,444|446,446|449,512|516,516|526,527|534,535|539,540|545,545|558,559|564,565|569,569|573,574|576,576|581,980|992,992|996,996|1000,1000|1011,1011|1021,1022|1024,1024|1031,1032|1034,1038|1041,1041|1043,1044|1047,1050|1054,1056|1060,1066|1069,1069|1071,1072|1074,1077|1081,1081|1083,1…	Q:2,3|7,8|10,21|24,28|30,33|80,81|85,89|97,98|100,102|104,106|260,274|298,301|304,305|399,409|412,413|421,423|427,442|445,445|447,448|513,515|517,525|528,533|536,538|541,544|546,557|560,563|566,568|570,572|575,575|577,580|981,991|993,995|997,999|1001,1010|1012,1020|1023,1023|1025,1030|1033,1033|1039,1040|1042,1042|1045,1046|1051,1053|1057,1059|1067,1068|1070,1070|1073,1073|1078,1080|1082,1082|108…	??EE???SS?HHHHHHHHHHHT--STTHH-HHHH----------------------------------------------TT---GGGGT?-----?SS?TTS?TTH---------------------------------------------------------------------------------------------------------------------------------------------------------HHHHHHHHHHHHHHS----------------------?EEEE??HH---------------------------------------------------------------------------------------------…	3MHH|A
PF00444.13_Ribosomal_L36_seed	108	47	!Q:0,1|5,12|16,16|23,28|35,36|42,43|46,47	Q:2,4|13,15|17,22|29,34|37,41|44,45	??EES??---???SSS?EEEEET------TEEEEE?-SSTTS??EE?-	2ZJQ|4
PF00445.13_Ribonuclease_T2_seed	116	408	!Q:0,0|2,10|12,12|17,27|30,30|38,54|57,67|69,72|74,74|76,77|80,85|91,91|95,111|114,121|123,147|150,159|165,180|191,193|197,199|202,206|223,261|274,275|279,279|288,288|290,293|300,308|322,326|328,329|331,332|339,366|370,370|372,373|386,398|404,405	Q:1,1|11,11|13,16|28,29|31,37|55,56|68,68|73,73|75,75|78,79|86,90|92,94|112,113|122,122|148,149|160,164|181,190|194,196|200,201|207,222|262,273|276,278|280,287|289,289|294,299|309,321|327,327|330,330|333,338|367,369|371,371|374,385|399,403|406,407	?S---------E-EEEE-----------EE?HHHHSSS-----------------SS------?????T----T?S??SS?-----EEEEE-EEE----------------?TT--------S?-------------?-??----???TT??----??--GGGGG----------------GGHHHHHHHS???SSS???SH-----HHHHHHHHHTGGGTTS?--------------------------------------HHHHHHHHHHHH--HHH?HHHHHHHT-T???-EEEEEE---------EHHHHHHHHHHHH-----S--S??EEEEEE?---------------------------TTS?E--EEEEEEEEEETT-------------…	2Z70|A
PF00447.12_HSF_DNA-bind_seed	114	206	!Q:11,21|23,34|43,45|48,48|50,52|58,60|70,71|74,76|80,82|87,94|103,103|108,108|110,111|117,117|120,165|170,170|173,176|182,190|196,197|199,201|205,205	Q:0,10|22,22|35,42|46,47|49,49|53,57|61,69|72,73|77,79|83,86|95,102|104,107|109,109|112,116|118,119|166,169|171,172|177,181|191,195|198,198|202,204	HHHHHHHHHHH----------?T------------TTTTTEEE?--TT-S---SEEEE??-HHHHHHHHH--HH---HSS???HHHH--------HHHHHHTT?EEEE?S??SSSSS?SS?-----------------------------?---------------EEEE?TT--?-BTTBG---------GGTTT--S???TTS?	1FYL|A
PF00448.17_SRP54_seed	55	221	!Q:0,0|7,8|11,12|30,32|34,35|42,42|45,45|61,61|65,69|73,77|94,96|104,107|109,109|128,130|133,134|152,152|162,166|172,172|176,176|178,178|190,192|198,198|203,203|209,210|220,220	Q:1,6|9,10|13,29|33,33|36,41|43,44|46,60|62,64|70,72|78,93|97,103|108,108|110,127|131,132|135,151|153,161|167,171|173,175|177,177|179,189|193,197|199,202|204,208|211,219	?EEEEEE??TT--SSHHHHHHHHHHHHHHT---T??EEEEEE?TT?HHHHHHHHHHHHHHT?EEE?---?STT?---?HHHHHHHHHHHHHHTT--?SEEEEEE????S?HHHHHHHHHHHHHHGGGT--?TT??SEEEEEEEGGGHHHHHH-HHHHHHHHS-?-??EEEEE?GGG?S?TTHHHHHHHHH???EEEEE?SSSG-GGEEE??HHHHHHHHT?	2Q9B|A
PF00449.15_Urease_alpha_seed	117	166	!Q:0,0|12,18|21,21|25,25|30,30|34,35|38,38|40,46|48,59|61,65|78,81|85,91|93,95|108,108|128,128|131,131|135,135|138,155|158,159|162,162	Q:1,11|19,20|22,24|26,29|31,33|36,37|39,39|47,47|60,60|66,77|82,84|92,92|96,107|109,127|129,130|132,134|136,137|156,157|160,161|163,165	?EEEHHHHHHHH???----TT?EEE?TTSS?EEE??EE?S------?T------------T?????STTSSSSBTTTB????GGG-------S?--SEEEEEEEEEET-TEEEEEEEEEETTEEEEEE?EE?TTT?SS??----------------EE??TT?EEE	1FWI|C
PF00450.17_Peptidase_S10_seed	67	665	!Q:2,5|8,12|15,18|25,31|33,33|35,37|48,53|56,60|65,66|72,73|78,78|82,82|94,99|103,103|105,105|109,109|112,112|123,124|131,131|134,135|138,150|153,172|190,190|195,198|202,204|227,227|229,244|247,247|256,257|261,266|276,280|289,290|305,331|335,336|339,341|356,370|374,386|388,389|392,392|396,397|400,401|413,429|432,434|436,436|442,447|456,456|461,462|465,467|473,474|487,492|496,499|502,502|504,504|5…	Q:0,1|6,7|13,14|19,24|32,32|34,34|38,47|54,55|61,64|67,71|74,77|79,81|83,93|100,102|104,104|106,108|110,111|113,122|125,130|132,133|136,137|151,152|173,189|191,194|199,201|205,226|228,228|245,246|248,255|258,260|267,275|281,288|291,304|332,334|337,338|342,355|371,373|387,387|390,391|393,395|398,399|402,412|430,431|435,435|437,441|448,455|457,460|463,464|468,472|475,486|493,495|500,501|503,503|505…	TT---?SS?---?SS---?EEEEEE-------E?S---TTEEEEEEEE----??SS----?GGGS-?EEEEE??TTTB?THH-HHHTTTSSEEE?-----TTS-S?EEE?TT?GGGSSEEEEE??STTSTT?EE--SS?--------????BH--------------------HHHHHHHHHHHHHHHHH-SGGG----TTS--?EEEEEETTHHHHHHHHHHHHTT?T----------------TS?EEEEEEES??SBH------HHHHHHHHH-----HHHHTTSS?-HHHHHHHHHHHEET---------------------------TEE??SS???HHHHHHHHHHHHHH---------------HSS-------------S??TT?TTS??T…	1WPX|A
PF00451.14_Toxin_2_seed	48	34	!Q:2,2|11,11|19,23|32,33	Q:0,1|3,10|12,18|24,31	EE?SSHHHHHH-HHHHHTS????-EEETTEEE??	1Q2K|A
PF00452.14_Bcl-2_seed	72	143	!Q:11,11|14,16|25,28|31,34|38,41|53,66|83,98|105,108|112,114|127,127|140,140	Q:0,10|12,13|17,24|29,30|35,37|42,52|67,82|99,104|109,111|115,126|128,139|141,142	HHHHHHHHHHH?SS?--SHHHHHHH??-?TT?--?HHH----HHHHHGGGGTT-----------???HHHHHHHHHHHHHHHH----------------HHHHTT?---TTH---HHHHHHHHHHHH-HHHTHHHHHHTT-HH	3KZ0|A
PF00453.13_Ribosomal_L20_seed	129	124	!Q:0,7|9,10|25,25|27,27|34,34|77,79|81,83|95,95|97,106|111,113|116,116	Q:8,8|11,24|26,26|28,33|35,76|80,80|84,94|96,96|107,110|114,115|117,123	???---??T--TTHHHHHHHHHHSS?S?STHHHH?SGGGTHHHHHHHHHHHHHHHHHHHHHHHHHHHHHHHHHHHSS---S--?HHHHHHHHHHH?S?------???STTT???SS?HHHHHHH	2ZJQ|N
PF00454.22_PI3_PI4_kinase_seed	43	480	!Q:2,2|11,11|14,15|25,51|69,78|82,82|86,86|91,110|120,120|130,132|144,144|151,177|193,193|195,195|205,205|209,215|221,284|305,309|316,352|357,358|362,382|384,384|388,388|392,392|396,399|402,404|406,413|420,427|458,466|472,472	Q:0,1|3,10|12,13|16,24|52,68|79,81|83,85|87,90|111,119|121,129|133,143|145,150|178,192|194,194|196,204|206,208|216,220|285,304|310,315|353,356|359,361|383,383|385,387|389,391|393,395|400,401|405,405|414,419|428,457|467,471|473,479	EE-EEEEESSS?TH--HHHHHHHHH---------------------------HHHHHHHHHSHHHHHTT---???????EEE?SSS?EEEE------------------??TTEEEHHHH-HHHHHHHTT-??TTHHHHHHHHH?TTGGGS--------------------------?HHHHHHHHHHHHTTS?S?HHHHHHHHH?SSS-------HHHHH----------------------------------------------------------------HHHHHHHHHHHHHHHHHHHT?????TTSEEE-------------------------------------ETTT??EEE??-----------------??S?TTH-HHH?SSS???…	4FLH|A
PF00456.16_Transketolase_N_seed	12	343	!Q:0,0|21,21|23,24|42,45|48,48|51,51|54,55|77,78|80,81|90,91|95,95|97,98|101,102|109,110|112,114|123,125|141,141|146,151|157,157|178,178|188,188|200,203|205,205|214,214|220,220|225,225|239,240|243,243|250,251|256,256|269,271|284,288|291,293|301,302|306,307|326,326|340,342	Q:1,20|22,22|25,41|46,47|49,50|52,53|56,76|79,79|82,89|92,94|96,96|99,100|103,108|111,111|115,122|126,140|142,145|152,156|158,177|179,187|189,199|204,204|206,213|215,219|221,224|226,238|241,242|244,249|252,255|257,268|272,283|289,290|294,300|303,305|308,325|327,339	?HHHHHHHHHHHHHHHHHHHT?S??HHHHHHHHHHHHHHHHT????TT?TT?TT??EEEESSGGGHHHHHHHHHHHT?-S??HHHHTTTT--STT?S??SS??TTTSTT??S???STTHHHHH---HHHHHHHHHHHHHHH?BTTB??????EEEEE?HHHHHSHHHHHHHHHHHHTT?TTEEEEEEE?SEETTEEGGGT????H-HHHHHHTT?EEEEE-EETT?HHHHHHHHHHHHH??SS?EEEEEE??TTTT?TTTTTSGGGTSS???HHHHHHHHHHHT??-??TT???HHHHHHH??HHH--HHHHHHHHHHHHHHHHHH?HHHHHHHHHHHHT???	2BEU|A
PF00457.12_Glyco_hydro_11_seed	12	204	!Q:12,12|14,16|22,22|33,34|36,37|48,57|60,60|70,70|100,100|105,106|130,131|135,135|149,150|154,161|177,181|195,195	Q:0,11|13,13|17,21|23,32|35,35|38,47|58,59|61,69|71,99|101,104|107,129|132,134|136,148|151,153|162,176|182,194|196,203	EEETTEEEEEEE?S???EEEEE?STTEEEEEES--S??EEEEEEEESS??--------SS?EEEEEEEEE-EESSEEEEEEEEEETTTEEEEEEEEESSS?TTTT-?EEEEEEEETTEEEEEEEEEEEEE??TTS-SEEEEEEEEEESS??SSE--------EEEHHHHHHHHHTTT????-EEEEEEEEEEEES?EEEEEEEE	3RI9|A
PF00458.15_WHEP-TRS_seed	65	65	!Q:19,20|23,24|26,26|42,44|50,51|53,53|56,64	Q:0,18|21,22|25,25|27,41|45,49|52,52|54,55	HHHHHHHHHHHHHHHHHTT??HH--H-HHHHHHHHHHHHHHH---HHHHS??S?SS?--?--?--	2Q5I|A
PF00459.20_Inositol_P_seed	59	503	!Q:7,7|9,15|21,21|33,38|40,43|48,56|61,63|65,66|68,68|82,85|90,94|97,97|100,101|106,106|112,148|151,152|161,161|169,183|185,186|195,200|213,219|221,236|239,241|243,245|253,260|262,262|265,266|269,271|274,283|286,305|309,309|311,312|315,318|320,327|333,334|337,338|350,362|366,367|369,369|371,374|376,376|380,381|393,394|400,401|403,410|426,440|444,445|450,459|461,462|465,465|467,468|475,481|489,491…	Q:0,6|8,8|16,20|22,32|39,39|44,47|57,60|64,64|67,67|69,81|86,89|95,96|98,99|102,105|107,111|149,150|153,160|162,168|184,184|187,194|201,212|220,220|237,238|242,242|246,252|261,261|263,264|267,268|272,273|284,285|306,308|310,310|313,314|319,319|328,332|335,336|339,349|363,365|368,368|370,370|375,375|377,379|382,392|395,399|402,402|411,425|441,443|446,449|460,460|463,464|466,466|469,474|482,488|492…	HHHHHHH-H-------HHHHH-HHHHHHHHHTT------S????EESS---------STTS---E--E?HHHHHHHHHHHHH----HHHH?----TT?EE--EEHH-HHHTT?-----------------------????--------?SS-?EEEEEEEE?HHHHHHT?--------------S??EEEEEEEE------TTEEEEEEEEET-------T----------------TT---E---EEEEETT--------T-EE--EE---TT----------EE---?--??????-------?GGG?E--EE????S?-----??HHHHH--HH--HHHHHHHHTTT------------?SEE--E-B?---S?HHH--HHHHHHHTSSS--EEEE…	1FJ6|A
PF00460.15_Flg_bb_rod_seed	16	32	!Q:22,31	Q:0,21	HHHHHHHHHHHHHHHHHHHHHH????-?????	3A69|A
PF00462.19_Glutaredoxin_seed	279	98	!Q:7,7|24,27|32,41|49,51|53,55|66,77|79,79|83,83|87,89|91,91|95,95	Q:0,6|8,23|28,31|42,48|52,52|56,65|78,78|80,82|84,86|90,90|92,94|96,97	EEEEESB?SSSBSSHHHHHHHHHH----HHTT--??----?-EEEEGGG?--H---HHHHHHHHHH------------T?SSS?EEE---E-TTE-EE	3GRX|A
PF00463.16_ICL_seed	7	540	!Q:16,18|21,21|29,30|33,37|58,59|65,66|78,78|80,80|84,84|92,93|96,99|102,102|104,104|106,106|136,136|140,141|146,154|159,159|162,162|181,181|187,187|190,190|193,201|205,206|226,228|234,235|244,244|247,247|258,259|263,266|278,280|296,296|299,299|313,316|318,318|333,334|337,339|352,355|361,362|365,366|370,371|387,387|392,394|397,398|413,413|416,416|422,423|427,427|433,433|437,437|477,477|491,493|49…	Q:0,15|19,20|22,28|31,32|38,57|60,64|67,77|79,79|81,83|85,91|94,95|100,101|103,103|105,105|107,135|137,139|142,145|155,158|160,161|163,180|182,186|188,189|191,192|202,204|207,225|229,233|236,243|245,246|248,257|260,262|267,277|281,295|297,298|300,312|317,317|319,332|335,336|340,351|356,360|363,364|367,369|372,386|388,391|395,396|399,412|414,415|417,421|424,426|428,432|434,436|438,476|478,490|494,…	HHHHHHHHHTSGGGGG???SS?HHHHHHH??SS?-???THHHHHHHHHHHHHHHHHHT??EEEEB??SHHHHHHHHHH?S?EEE?HHHHHHH??TT????SS?S?S?TTHHHHHHHHHHHHHHHHHHHHHHHHHSS?HHH--HTTS-????????EEEE?TT?SSSHHHHHHHHHHHHHTT?SEEEE?SB?TT?????????EEE??HHHHHHHHHHHHHHHHHTT???EEEEE??GGGEEEES?TT?GGGGGGEEEE??TTS--??HHHHHHHHHHS???SHHHHHHHHHHHHHS?EE?SHHHHHHHHHTSS---?S?HHHHHHHHHHHHTT??HH---HHHHHHHHHHSS????BTTSS??TT??EEE??SHHHHHHHHHHHTTS?SEEE???SS??…	4IQD|A
PF00464.14_SHMT_seed	12	402	!Q:24,25|28,32|46,49|59,60|80,81|89,91|107,107|110,110|116,116|121,122|126,127|129,129|132,133|135,135|148,148|150,150|154,154|157,157|169,170|176,177|180,181|183,185|198,198|204,204|217,218|223,223|235,237|239,239|246,246|252,252|256,257|261,262|276,277|279,280|322,322|329,329|343,344|359,359|363,364|367,368|370,370|374,375|381,381|389,390	Q:0,23|26,27|33,45|50,58|61,79|82,88|92,106|108,109|111,115|117,120|123,125|128,128|130,131|134,134|136,147|149,149|151,153|155,156|158,168|171,175|178,179|182,182|186,197|199,203|205,216|219,222|224,234|238,238|240,245|247,251|253,255|258,260|263,275|278,278|281,321|323,328|330,342|345,358|360,362|365,366|369,369|371,373|376,380|382,388|391,401	HHHHTHHHHHHHHHHHHHHHHSEE??TT?????HHHHHHHTSGGGT????EETTEESSS??HHHHHHHHHHHHHHHHHTT??TTTEEEE???SSHHHHHHHHHHHHT?TT?EEEEE?GGGT??GGG??B?SS-?B?SHHHHHSEEEEE?B?TTT?SB?HHHHHHHHHHH??SEEEE??SS??S???HHHHHHHHHHTT?EEEEE?GGGHHHHHTTSS??GGGT?SEEEEESSGGG???S?EEEEEE?SEEEE?TTT??EEE??HHHHHHHHHTTTT??S??HHHHHHHHHHHHHTTSHHHHHHHHHHHHHHHHHHHHHHHTT?EETTSS?SSSEEEEEGGGGT??HHHHHHHHHHTTEE?EEE??TT?-S?TTS??EEEEE?HHHHHTT??HHHHHHHH…	2VMP|A
PF00465.14_Fe-ADH_seed	226	696	!Q:0,2|4,4|6,7|12,14|17,17|19,19|26,27|33,34|36,42|49,53|55,55|58,68|70,70|78,79|82,83|88,88|91,91|95,100|103,103|114,115|119,124|127,128|130,138|161,162|165,166|168,172|177,189|193,195|197,213|219,219|223,224|228,236|243,244|247,249|253,254|258,258|262,262|264,264|268,275|281,281|288,289|311,330|333,348|350,367|371,385|394,396|406,406|409,409|411,411|413,418|422,422|427,428|435,438|440,443|448,4…	Q:3,3|5,5|8,11|15,16|18,18|20,25|28,32|35,35|43,48|54,54|56,57|69,69|71,77|80,81|84,87|89,90|92,94|101,102|104,113|116,118|125,126|129,129|139,160|163,164|167,167|173,176|190,192|196,196|214,218|220,222|225,227|237,242|245,246|250,252|255,257|259,261|263,263|265,267|276,280|282,287|290,310|331,332|349,349|368,370|386,393|397,405|407,408|410,410|412,412|419,421|423,426|429,434|439,439|444,447|452,…	?--S-E--EEES---TT-G-GGGHHH--HHHHT--T?------SEEEEE?---?T-TT?????------S-SHHHHHH--HH--HHTT?EE-EEE??-?-?SS?BHHHHHHHHH--HHH------HT--T?-------?EEEEEESHHHHHHHHHHHHHHH--SS--S?----SGGG?------------BSS???S??-??------------EEEEE?STT??GGG?--------SEEEEE--ET---TTT--EEE-EEE?G-GGS?-------SEEEE?GGGTTT??HHHHHHHHHHHHHHHHHHHHS--------------------TT--??------------H------------------HHH---------------HHHHHHHH---HH…	1NVB|A
PF00466.15_Ribosomal_L10_seed	158	155	!Q:10,11|17,18|22,22|24,25|30,31|33,36|38,39|52,52|55,59|66,67|74,76|80,81|84,99|101,116|118,121|124,126|128,128|131,132|136,137|143,144	Q:0,9|12,16|19,21|23,23|26,29|32,32|37,37|40,51|53,54|60,65|68,73|77,79|82,83|100,100|117,117|122,123|127,127|129,130|133,135|138,142|145,154	SHHHHHHHHH--HHHHH--HHS?S?-EEEE??S----S??STTHHHHTTTTT-TT?---?TTEEEE??TTTTTT---TTT-?TT----------------T-?------?-------S--?-ST---T?SS??EEE--EESSS?-SHHHHHHHHH	3CC7|G
PF00467.24_KOW_seed	235	45	!Q:2,2|7,7|14,15|27,37|40,40|45,45	Q:0,1|3,6|8,13|16,26|38,39|41,44	TT?EEEE?SSTTTT-?EEEEEEEETTT-----------TE-EEEE-	2ZJQ|R
PF00468.12_Ribosomal_L34_seed	143	46	!Q:0,3|5,8|17,17|24,24|40,40|42,43|46,46	Q:4,4|9,16|18,23|25,39|41,41|44,45	???-S????SHHHHTTS?STTTTT-SSTTHHHHHHHHHHH?S??SS-	2ZJQ|2
PF00469.15_F-protein_seed	20	245	!Q:0,4|22,99|101,102|105,106|109,110|113,115|130,130|135,135|137,138|154,154|156,156|160,161|163,165|168,168|170,170|176,177|183,183|193,194|198,214|218,219|225,225|231,232|238,238|243,245	Q:5,21|100,100|103,104|107,108|111,112|116,129|131,134|136,136|139,153|155,155|157,159|162,162|166,167|169,169|171,175|178,182|184,192|195,197|215,217|220,224|226,230|233,237|239,242	?????HHHHHHHHHHHHHHHHS---?????----------???-----?????????-???????----------------????????????????-??B?-EE??TT??BB???HHHHHHHHHHHHHH?SSTT?B??HHHHHHHHHHHHHHH?B?TTS??B???SS?B?BSSTT??EEEEE?SHHHHHHHH--HTT???????????????--TTT??EEEEE?GGGGT??HHHHH?GGGT??-	2NEF|A
PF00471.15_Ribosomal_L33_seed	117	75	!Q:0,6|8,11|15,28|33,37|39,40|45,45|47,62|66,70|73,74	Q:7,7|12,14|29,32|38,38|41,44|46,46|63,65|71,72	?---???B??--EES--------------SSSS?????B??TTSS?S????????--------SSS?????EE??	2ZJQ|1
PF00472.15_RF-1_seed	100	176	!Q:1,3|6,6|9,11|21,31|38,57|61,61|65,71|74,93|102,102|122,124|126,133|142,156|158,159|166,166	Q:0,0|4,5|7,8|12,20|32,37|58,60|62,64|72,73|94,101|103,121|125,125|134,141|157,157|160,165|167,175	E???GG-GS???GGGEEEEEE-??????????SSSSEE--------------------EEE-EET-------TT?------------------?EEEEEESS?HHHHHHHHHHHHHHHHHHH---H--------HHHHHTTT???????????????E--EEEEET-TTTEEEETT	2B64|Y
PF00473.12_CRF_seed	7	44	!Q:0,2|30,34|43,43	Q:3,29|35,42	???HHHHHHHHHHHHHHHHHHHHHHHHHHH-----HHHHHHTT?	2RMI|A
PF00474.12_SSF_seed	10	447	!Q:0,8|37,37|64,68|72,73|84,84|88,89|122,124|144,149|190,190|192,192|196,196|199,213|217,222|229,229|249,249|260,260|287,289|302,313|328,329|369,369|371,374|403,403|405,405|431,431|434,435	Q:9,36|38,63|69,71|74,83|85,87|90,121|125,143|150,189|191,191|193,195|197,198|214,216|223,228|230,248|250,259|261,286|290,301|314,327|330,368|370,370|375,402|404,404|406,430|432,433|436,446	?????????HHHHHHHHHGGGSSHHHHHHHHHHHHHT?GGGGHHHHHHHHHHHHHHHTHHHHHH-----HTT??SHHHHHHHHT?HHH--HHHHHHHHHHHHHHTHHHHHHHHHHHHHHHHH???HHHHHHHHHHHHHHHHHTT??????HHHHHHHHHHHHHHHHHHHHHHHHHHGGHHHHHHHHHHHH?G-GGS?SS----------??---SSS------GGGGTS?TTHHHHTHHHHHHHHHTTT?SHHHHHHTTS?HHHHHHHHHHHHHHTTTHHHHHTHHH---HHHHHHHHHHHH?----???????TBGGGHHHHHHHTS-?HHHHHHHHHHHHHHHHHHHHHHHHHHHHHHHHHTHHHHT?S?-??HHHHHHHHHHHHHHHHHHHHHHGG…	3DH4|A
PF00475.13_IGPD_seed	146	196	!Q:0,0|2,2|18,18|26,30|34,34|36,37|47,48|61,62|65,66|68,86|97,108|114,115|118,118|124,128|131,131|134,134|138,141|160,160|164,164|170,178|196,196	Q:1,1|3,17|19,25|31,33|35,35|38,46|49,60|63,64|67,67|87,96|109,113|116,117|119,123|129,130|132,133|135,137|142,159|161,163|165,169|179,195	?S?HHHHHHHHHHHHHHT?EEEEEEE??---TTT?S--HHHHHHHHH--HHHHHHHHHHTT??SB??B-----------------??EEEEETTEEE------------EEEEE??SS?EEEEE--???SS-SE-ETT----EETTHHHHHHHHHHHHHT?EEE-EEEEE??------?HHHHHHHHHHHHHHHHH-	2F1D|A
PF00476.15_DNA_pol_A_seed	12	484	!Q:0,0|3,3|6,7|12,13|16,20|22,26|30,30|33,36|39,39|51,55|60,60|77,77|86,87|89,94|107,109|113,115|117,122|125,125|129,133|139,142|145,151|156,157|162,164|167,168|176,176|197,197|205,205|207,208|212,212|225,227|242,243|256,256|276,276|281,281|285,285|299,302|305,311|317,317|321,321|345,345|351,352|356,377|411,419|421,424|458,465|470,470|472,474|477,477|481,481|483,483	Q:1,2|4,5|8,11|14,15|21,21|27,29|31,32|37,38|40,50|56,59|61,76|78,85|88,88|95,106|110,112|116,116|123,124|126,128|134,138|143,144|152,155|158,161|165,166|169,175|177,196|198,204|206,206|209,211|213,224|228,241|244,255|257,275|277,280|282,284|286,298|303,304|312,316|318,320|322,344|346,350|353,355|378,410|420,420|425,457|466,469|471,471|475,476|478,480|482,482	?TT?SS??TTTS??TT???--B?????TTT?SS????SS?STHHHHHHTSS?????SSSH-HHHHHHHHHHHHHHHH-HHHHHHHT??B---???SSSSTTTTTTTT???SSS???B??????SS?TTT?????TTGGG????SS?------STTS??HHHH???TT--EEEEEEE?TTHHHHHHHHHHHHHSSSTT?STTTTTT?S??TTT?THHHHHHHHHTT???SHHHHHHHHHHHHS??THHHHHHHHHHS?TTHHHHHHHHHHHHHHHHH?SSSS?SSS?HHHHHHHHHSSSS????SS???????HHHHS?SSS?HHHHTTTTTTHHHHHHHHHHHHS?SSSSS??SSS????????????????????-?SHHHHHHHHHHHHHHHHHHHH…	2BDP|A
PF00478.20_IMPDH_seed	84	554	!Q:0,3|10,17|22,24|27,31|34,37|40,40|49,52|56,56|59,59|70,70|74,74|76,76|78,78|81,81|84,84|96,229|235,235|238,239|241,245|249,249|251,252|257,257|269,270|274,275|277,278|280,282|288,289|291,292|308,308|310,311|314,314|321,321|329,329|335,336|342,342|345,345|349,349|356,362|378,383|385,390|396,398|411,411|433,433|442,442|444,490|492,493|496,497|499,499|513,513|521,521|531,538|542,553	Q:4,9|18,21|25,26|32,33|38,39|41,48|53,55|57,58|60,69|71,73|75,75|77,77|79,80|82,83|85,95|230,234|236,237|240,240|246,248|250,250|253,256|258,268|271,273|276,276|279,279|283,287|290,290|293,307|309,309|312,313|315,320|322,328|330,334|337,341|343,344|346,348|350,355|363,377|384,384|391,395|399,410|412,432|434,441|443,443|491,491|494,495|498,498|500,512|514,520|522,530|539,541	????GGGEEE????????GGGS???EE-----SS----SS?EESSSEEE-???TTT?SH-HHHHHHHTTT?EEE-E?S-SS?HH-HHHHHHHHHHT-???????????????????????????????????????????????????????????--------------------??????????????????????????????????????????????????????HHHHT?TT??B----?TTS?B??EEEE?SSTTHHHHHHH--HHH--T--T?--SEEEE??S??SSHHHHHHHHHHHHH?T--TS?EEEEEE?SHHHHHH-HHHTT-?SEEEE?SS?STT?HHHHHH?????--HHHHHHHHHHHHHTT------T----??EEEES???…	1MEI|A
PF00479.17_G6PD_N_seed	117	203	!Q:25,25|27,27|30,30|40,43|56,69|88,89|92,93|110,113|115,115|125,125|127,127|143,148|152,156|162,162|164,164|166,166|184,184|191,192|197,197	Q:0,24|26,26|28,29|31,39|44,55|70,87|90,91|94,109|114,114|116,124|126,126|128,142|149,151|157,161|163,163|165,165|167,183|185,190|193,196|198,202	EEETTTSHHHHHTHHHHHHHHHHTT?S?SS-EEEEEEESS???-HHHHHHHHGGGS??-----------?GGGHHHHHHHHHTEEEEE??SS-?HHHHHHHHHHHHTTTT----T-TTSEEEEEE?S?TTSHHHHHHHHHHHS??----SSS----?EEEEE?S?S?SSHHHHHHHHHHHTTTS?GGGEEE??GGGG?HHHHH	2BH9|A
PF00480.15_ROK_seed	14	212	!Q:4,4|14,14|17,18|27,28|31,34|53,53|55,61|76,81|84,84|96,98|108,108|110,110|129,129|131,131|133,135|157,159|163,166|169,171|176,176|179,189|191,191|193,193|197,197|199,199	Q:0,3|5,13|15,16|19,26|29,30|35,52|54,54|62,75|82,83|85,95|99,107|109,109|111,128|130,130|132,132|136,156|160,162|167,168|172,175|177,178|190,190|192,192|194,196|198,198|200,211	EEEE?SSEEEEEEE?TT??EEEEEEEE??SS--??HHHHHHHHHHHHTTTGGG?S-------EEEEEESSEEETTE------EE?SSGGGGGGGTT-??HHHHHHHHH?S?EEEEEHHHHHHHHHHHTS?T-T???EEEEEESSSEEEEEEETTEEE??-TTS????GG---GSBS?TT-----------S?B?TTS?B-SBHHHHHSHHHH	1Z6R|A
PF00481.16_PP2C_seed	31	375	!Q:14,15|26,33|63,67|78,78|80,80|84,94|109,110|118,120|125,129|132,137|147,147|151,158|167,167|179,189|192,196|202,202|212,213|216,220|228,248|251,251|254,254|257,257|262,263|267,288|296,298|302,303|307,308|319,319|326,327|342,353|370,371|373,373	Q:0,13|16,25|34,62|68,77|79,79|81,83|95,108|111,117|121,124|130,131|138,146|148,150|159,166|168,178|190,191|197,201|203,211|214,215|221,227|249,250|252,253|255,256|258,261|264,266|289,295|299,301|304,306|309,318|320,325|328,341|354,369|372,372|374,374	EEEEEEEEEEEESS??EEEEEEEEET--------TTEEEEEEEEEEEEESSSHHHHHHHHHHH-----HHHHSSHHHH?S-SSS---------??HHHHHHHHHHHHHH--HHHHHHH---HHHH-----HT?-????EEEEEEEEE?SSE--------EEEEEESS?EEEEEETTEEE-----------EE?????TTSHH-HHHHHHHTT??EE-----TTEETTT---------------------BS?SB?EE?GGGS??TTS---------------------?GGGSSSB???EEE--EEE??TTTEEEEEEE?HHHHTT??HHHHHHHHHHHHTT??---------?HHHHHHHHHHHHHHTT??S?E	3RT0|A
PF00482.18_T2SF_seed	340	177	!Q:10,10|13,14|21,22|28,28|30,40|58,62|64,65|67,69|74,89|91,91|94,97|100,101|116,116|136,140|151,174	Q:0,9|11,12|15,20|23,27|29,29|41,57|63,63|66,66|70,73|90,90|92,93|98,99|102,115|117,135|141,150|175,176	HHHHHHHHHH-TT??HHHHHH--HHHHT?S----------?HHHHHHHHHHHHHHHTT?---?H--H---HHHT----------------T?TT----TS-?HHHHHHHHHHHHHT?HHHHHHHHHHHHHHHHHHH-----HHHHHHHHHH------------------------TT	3C1Q|A
PF00483.18_NTP_transferase_seed	64	342	!Q:5,6|8,9|20,20|30,32|45,46|57,57|76,85|92,92|95,106|122,122|124,129|136,136|140,140|142,143|155,156|158,161|170,170|172,172|182,188|191,198|206,206|209,209|211,231|237,237|243,243|251,251|253,253|255,258|263,264|277,277|283,284|289,321|324,325	Q:0,4|7,7|10,19|21,29|33,44|47,56|58,75|86,91|93,94|107,121|123,123|130,135|137,139|141,141|144,154|157,157|162,169|171,171|173,181|189,190|199,205|207,208|210,210|232,236|238,242|244,250|252,252|254,254|259,262|265,276|278,282|285,288|322,323|326,341	EEEEE??S??GGGTTTTTSS?GGGSEETTE---ETTHHHHHHHHH--TTEEEEEEEE?TTTHHHHHHHHTTSGGGT---------?EEEEEE?SS??---------?TTHHHHHTHHHHTTS?E------EEEETT?EEE?T--THHHHHHHHHH??S----SEEEEEEE?S?GGGSEEEEE?------TT?------?EEEEEES?SS?S---------------------SSEEE?SEEEE?TTHHHHH-H-T????SSSS??HHHHHHHHHHHT?EEEEE??TTSE---------------------------------EE??SSHHHHHHHHHHHHHH	1HV9|A
PF00484.14_Pro_CA_seed	497	313	!Q:8,8|11,13|19,22|34,37|40,70|74,74|81,87|93,95|103,106|110,110|115,120|123,132|135,162|168,171|174,177|187,193|202,221|226,234|238,248|265,266|271,274|281,292|300,300|304,312	Q:0,7|9,10|14,18|23,33|38,39|71,73|75,80|88,92|96,102|107,109|111,114|121,122|133,134|163,167|172,173|178,186|194,201|222,225|235,237|249,264|267,270|275,280|293,299|301,303	EEEEEETT?SS?--HHHHH-???TTSEEEEEETT????TT------------------------------?HHH-HHHHHH-------HHHTT??-SEEEEEE----ETT?HHHH------HH----------HS??------------------------??STHHH----HH----HHHHHHHHH-------THHHHHSS?-------------------HHHH---------HHH-----------HHHHHHHHHHHHHHHS--HHHH----HHHHTT?---------??EEEEEEE?TTT------???	3E3I|A
PF00485.13_PRK_seed	12	222	!Q:6,12|27,28|34,45|52,53|69,69|72,72|81,81|97,98|101,112|115,116|120,123|126,127|130,130|139,139|142,142|144,144|147,147|149,149|153,153|162,162|178,179|181,184|191,191|208,208|219,220	Q:0,5|13,26|29,33|46,51|54,68|70,71|73,80|82,96|99,100|113,114|117,119|124,125|128,129|131,138|140,141|143,143|145,146|148,148|150,152|154,161|163,177|180,180|185,190|192,207|209,218|221,221	EEEEES???????THHHHHHHHHHHHT??EEEEE------------GGGGBS??HHHHHHHHHHHHHHT?TT?STTSGGGB?HHHHHHHHHHHHHHS??EE????????????SS??TTS????EE??SS?SEEEEEES?TT?B?SS?B?GGG?SEEEEEEE?HHHHHHHHHHHTSSS??S????HHHHHH-HHHHHHHHHTGGGGGT?SEEEEEEESS??S	2ZSB|A
PF00486.23_Trans_reg_C_seed	362	115	!Q:2,15|32,33|42,43|49,57|76,76|79,81|85,101	Q:0,1|16,31|34,41|44,48|58,75|77,78|82,84|102,114	SB?--------???-?HHHHHHHHHHHHTTTS-?EEHHHHHH--HHTSS??-------TTHHHHHHHHHHHHHHHH?SS---SSS?----------------SSEEEETTTEEEE	1OPC|A
PF00488.16_MutS_V_seed	35	289	!Q:0,0|2,3|6,6|10,22|29,30|37,40|42,42|44,47|53,53|57,65|71,72|95,96|105,108|115,127|141,142|145,145|152,155|174,175|179,180|186,186|188,188|198,202|206,214|217,218|226,235|239,239|249,249|253,254|256,256|258,259|269,271	Q:1,1|4,5|7,9|23,28|31,36|41,41|43,43|48,52|54,56|66,70|73,94|97,104|109,114|128,140|143,144|146,151|156,173|176,178|181,185|187,187|189,197|203,205|215,216|219,225|236,238|240,248|250,252|255,255|257,257|260,268|272,288	?B??EE?SSS------------?EEEEEE??TTHHHH?---S-S????EEEEE?SSS--------?EEEEE??TTSSHHHHHHHHHHHHHHHTTT??BSSSEEEE????EEEEEE?????????????HHHHHHHHHHHHH??TT?EEEEES????SSTTHHHHHHHHHHHHHH--HTT??EEEEE?S?GGGGGHHHH-----STT---------EE--EEEEEEE----------EET-TEEEEEEEE-EES??S-S??HHHHHHHTT?-?HHHHHHHHHHHHHHHTT	2O8E|A
PF00489.12_IL6_seed	10	158	!Q:14,16|20,25|27,32|34,42|47,47|52,53|79,79|84,84|109,109|111,115|130,130	Q:0,13|17,19|26,26|33,33|43,46|48,51|54,78|80,83|85,108|110,110|116,129|131,157	HHHHHHHHHHHHHH---HTT??????S??????S?????????GGGT?SSTT??HHHHHHHHHHHHHHHHHHHHHHTTS?STTH-HHHHHHHHHHHHHHHHHHHSSTTT?S?????TTHHHHHHHHHTSS?HHHHHHHHHHHHHHHHHHHHHHHHHHH	1RHG|A
PF00490.16_ALAD_seed	165	389	!Q:0,4|19,25|41,43|58,58|60,60|75,76|83,88|91,94|97,97|101,102|104,105|122,122|125,125|133,133|142,142|147,169|173,175|197,197|203,203|205,206|221,221|223,223|236,237|240,240|249,255|257,270|277,277|279,279|281,282|298,298|306,306|321,325|327,327|333,333|346,347|352,353|370,370|383,384|386,386	Q:5,18|26,40|44,57|59,59|61,74|77,82|89,90|95,96|98,100|103,103|106,121|123,124|126,132|134,141|143,146|170,172|176,196|198,202|204,204|207,220|222,222|224,235|238,239|241,248|256,256|271,276|278,278|280,280|283,297|299,305|307,320|326,326|328,332|334,345|348,351|354,369|371,382|385,385|387,388	?????GGGGTSSHHHHHHH??-????GGGEEEEEEEESSSS--?EEEETTEEEEEEEE-H-HHHHHHHHHHHHHT??EEEEEE?---?-SS--??SS?GGG--G?-TTSHHHHHHHHHHHHS-TT-SEEEEEE?STTTSTTS?SSEE-----------------------SSS--?EEHHHHHHHHHHHHHHHHHHT?SEEEE?S??TTHHHHHHHHHHHT-T?TTSEEEEEEEEB??TT?HHHHHHTT??--???S-------------?STTTSB?T-T-?SHHHHHHHHHHHHHT?SEEEEES?GGGHHHHHHHHHHH-?---S?EEEEE?HHHHHHHHHHHH--TTSS?-HHHHHHHHHHHHHHHT?SEEEETTHHHHH--H-HH	1AW5|A
PF00491.16_Arginase_seed	347	607	!Q:0,0|6,6|8,11|13,15|17,18|21,24|26,26|32,37|46,54|56,59|65,65|67,77|83,83|86,121|123,128|132,169|171,172|174,174|178,178|180,182|193,193|195,199|202,203|205,221|223,223|226,247|251,253|265,267|272,291|293,294|301,301|304,308|310,310|312,323|325,325|329,339|341,341|348,350|352,385|390,390|392,392|396,399|408,408|415,416|419,421|423,431|435,437|442,442|444,445|455,456|458,458|460,461|464,466|475,…	Q:1,5|7,7|12,12|16,16|19,20|25,25|27,31|38,45|55,55|60,64|66,66|78,82|84,85|122,122|129,131|170,170|173,173|175,177|179,179|183,192|194,194|200,201|204,204|222,222|224,225|248,250|254,264|268,271|292,292|295,300|302,303|309,309|311,311|324,324|326,328|340,340|342,347|351,351|386,389|391,391|393,395|400,407|409,414|417,418|422,422|432,434|438,441|443,443|446,454|457,457|459,459|462,463|467,474|481…	?SEEEE-E????T---T-?SS-???G-GGHHH------HHHHHGGG??-------S----EETTT?B?----------GGGTS?EE------------------------------------E------EEE-?--------???-------------------------T--T?HHH-H---HHHHHHHHHH-H-----HH--T-----------------T?EE----------------------EEE???GGGHHHHHHHH---HHHH-------------------?S--EEEEEE?SS???-?S?B------------T-TBS----------?S-TTTHHH---H----------------------------------HHHT-T?EEE---…	1WVB|A
PF00493.18_MCM_seed	62	427	!Q:8,9|13,14|25,25|27,28|31,33|36,36|47,55|59,67|69,70|75,75|78,79|90,90|92,92|105,105|112,113|117,117|124,128|132,133|147,147|151,152|175,176|180,180|183,185|192,193|195,196|200,200|205,205|213,213|220,220|224,224|227,231|234,237|248,248|250,251|253,283|286,318|332,347|351,351|367,375|381,382|385,385|387,387|403,403|406,406|409,410|426,426	Q:0,7|10,12|15,24|26,26|29,30|34,35|37,46|56,58|68,68|71,74|76,77|80,89|91,91|93,104|106,111|114,116|118,123|129,131|134,146|148,150|153,174|177,179|181,182|186,191|194,194|197,199|201,204|206,212|214,219|221,223|225,226|232,233|238,247|249,249|252,252|284,285|319,331|348,350|352,366|376,380|383,384|386,386|388,402|404,405|407,408|411,425	HHHHHHTT-?SSS--HHHHHHHHHH?S??SS--?HH-HHHHHHHHTS????-?--?SSS--??--???S??EEEE?SS?-SSHHHHHHHH-T-TSSSSEEEEESS?STTTSS-?EEE?SSSSTT?---?EEE??SSSTTTTSEEEEE?GGG??TTGGGTHHHHTTTSEEEEESSS-?EEE-EE???EEEEEE??S--SSS?TTTS?SSSSSSS?SSGGGG?SEE-EE???-?SS-???HHHHHHHHHT?S??S-------------------------------SS?-------------------------------?TTTTHHHHHHHTT-??????--?----??THH-HHHHHHHHHHHHHHH---------HTSTT??TT?S?TTHHHHHHHHH…	4FDG|A
PF00494.14_SQS_PSY_seed	152	632	!Q:4,4|14,16|40,41|43,61|65,80|82,82|97,149|152,155|158,180|192,202|205,206|216,219|225,260|263,273|278,286|298,299|309,311|313,327|331,337|339,340|345,372|374,378|380,390|408,423|427,429|431,432|434,434|436,436|439,440|443,443|446,453|455,455|457,458|461,465|468,468|472,494|497,497|504,528|548,576|578,579|594,594|600,602|604,604|611,631	Q:0,3|5,13|17,39|42,42|62,64|81,81|83,96|150,151|156,157|181,191|203,204|207,215|220,224|261,262|274,277|287,297|300,308|312,312|328,330|338,338|341,344|373,373|379,379|391,407|424,426|430,430|433,433|435,435|437,438|441,442|444,445|454,454|456,456|459,460|466,467|469,471|495,496|498,503|529,547|577,577|580,593|595,599|603,603|605,610	HHHH?TTHHHHTTT??-TTTHHHHHHHHHHHHHHHHTSTT??S--------------?----HHH----------------H-HHHHHHHHHHHHHT-------------------------------------------??-?------SH----HH-----------------------HHHHHHHHHHT---------??SH--HHHHHHHHH----HHHHH-----------------------?------------SB--------??-SHHH---------HHHHHHHHTHH--HHHHHHHHT---T?-?------------SHH-------H--HHHH----------------------------H-----H-----------HHHHHHHH…	3NPR|A
PF00496.17_SBP_bac_5_seed	226	817	!Q:0,0|9,9|11,28|30,32|34,34|38,38|45,45|47,52|54,54|58,59|62,64|71,74|76,80|86,86|97,122|134,146|165,166|180,182|191,259|263,263|271,275|284,286|290,292|295,297|301,301|305,312|315,320|322,344|346,353|355,355|363,370|379,379|384,384|387,389|392,398|406,409|412,412|418,440|444,449|457,457|460,480|483,485|488,488|490,500|512,512|515,515|522,540|542,542|549,550|553,553|555,555|561,562|565,626|639,6…	Q:1,8|10,10|29,29|33,33|35,37|39,44|46,46|53,53|55,57|60,61|65,70|75,75|81,85|87,96|123,133|147,164|167,179|183,190|260,262|264,270|276,283|287,289|293,294|298,300|302,304|313,314|321,321|345,345|354,354|356,362|371,378|380,383|385,386|390,391|399,405|410,411|413,417|441,443|450,456|458,459|481,482|486,487|489,489|501,511|513,514|516,521|541,541|543,548|551,552|554,554|556,560|563,564|627,638|640…	?EEESSEEE-E------------------E---E?TTS?EEEEEE?S??????B-TTB??SS???HHHHHH----H-----HHHHH?TTSGGGGGGG??----------------------?-HHHHHTTHHHH-------------EEEEEEEETTEEEEEESS??TTHHHHHTSGGGB???HHHHHHHH---------------------------------------------------------------------HTT?THHHHHS???--SSSEEEEE---EET---TT---EEE-EEE-------?TT--?---S-----------------------S-???----S?SEEEEEE?----?-?HHHHHHHH-HTTS?SB?--SS??-----…	3TCH|A
PF00497.15_SBP_bac_3_seed	483	558	!Q:3,3|6,6|8,8|12,12|19,31|42,45|50,53|57,57|60,60|62,68|73,74|76,83|89,89|91,91|97,97|99,99|101,102|104,104|106,106|109,109|111,118|122,123|125,126|128,128|130,140|143,143|145,146|148,152|156,157|165,165|167,298|301,303|305,308|311,313|316,335|337,344|347,347|352,352|355,358|363,365|369,374|377,377|379,392|397,416|418,420|422,422|424,424|431,431|434,441|443,443|448,450|452,452|469,469|473,473|47…	Q:0,2|4,5|7,7|9,11|13,18|32,41|46,49|54,56|58,59|61,61|69,72|75,75|84,88|90,90|92,96|98,98|100,100|103,103|105,105|107,108|110,110|119,121|124,124|127,127|129,129|141,142|144,144|147,147|153,155|158,164|166,166|299,300|304,304|309,310|314,315|336,336|345,346|348,351|353,354|359,362|366,368|375,376|378,378|393,396|417,417|421,421|423,423|425,430|432,433|442,442|444,447|451,451|453,468|470,472|474,…	EEE-EE?S-EET-TTEEEE-------------TTEEESHHHH----HHHH----HHH-HH-T?----?-EEEE--E---?---?HHHHH-H-HHHTT-S-S-?E-E?SS?B?------?TTT--T--T-T-----------EE-E-?S-?--?EEE-?EEEEEET-T-----?----------------------------------------------------------------------------------------------------------------?-----?---?---SG---G----GG---TT--------------------S--?-----EE-EETT-SH----HHHH---HHH------HH?S--------------STTE--…	2Q2C|A
PF00498.21_FHA_seed	221	171	!Q:6,16|19,19|24,42|44,46|49,49|51,51|54,54|57,59|61,63|69,97|104,109|111,115|118,118|120,120|123,127|130,135|138,138|141,157|161,161|164,164|166,166	Q:0,5|17,18|20,23|43,43|47,48|50,50|52,53|55,56|60,60|64,68|98,103|110,110|116,117|119,119|121,122|128,129|136,137|139,140|158,160|162,163|165,165|167,170	EEEESS-----------TT-SSEE---??--------------S---TT-S?SS?EE---E---EEETT-----------------------------EEEEEE-----?S----?SS?E-EE-----TT------EE?SE-----------------EEE?TT?E-EEET	3UMZ|A
PF00499.15_Oxidored_q3_seed	100	281	!Q:9,13|33,34|40,43|70,74|86,120|122,152|163,169|185,195|202,245|254,254|258,261|274,275	Q:0,8|14,32|35,39|44,69|75,85|121,121|153,162|170,184|196,201|246,253|255,257|262,273|276,280	HHHHHHHHH--?-?SHHHHHHHHHHHHHHHHHH--HHHTT---?HHHHHHHHHTHHHHHHHHHHHHHHHH?---?SSTTHHHHHTT?----------------------------------S-------------------------------HHHHHHHHHH-------HHHHHHHHHHHHTTS???????????HHHHHH--------------------------------------------HHTTTSHH-HHH----HHHHHHHHHHHH--HHHHH	4HEA|J
PF00500.13_Late_protein_L1_seed	19	534	!Q:0,21|26,26|37,37|39,39|49,49|52,52|56,61|65,65|67,68|72,72|79,81|86,87|89,90|94,94|112,112|114,114|117,119|126,126|131,131|133,134|137,142|144,152|159,160|171,172|180,183|187,189|191,191|193,197|205,206|209,209|212,213|216,216|219,219|224,224|228,228|231,231|238,238|243,243|250,250|253,254|256,256|265,265|274,274|276,279|282,284|289,305|311,315|322,326|330,331|338,338|340,341|346,346|353,354|3…	Q:22,25|27,36|38,38|40,48|50,51|53,55|62,64|66,66|69,71|73,78|82,85|88,88|91,93|95,111|113,113|115,116|120,125|127,130|132,132|135,136|143,143|153,158|161,170|173,179|184,186|190,190|192,192|198,204|207,208|210,211|214,215|217,218|220,223|225,227|229,230|232,237|239,242|244,249|251,252|255,255|257,264|266,273|275,275|280,281|285,288|306,310|316,321|327,329|332,337|339,339|342,345|347,352|355,360|…	??????????????-???????GGGT?EEEEEEEEEE?S?EEEEEBSSS?EE?SSS----??EEE?B??TTB?EEEEEE???TTTS??S??TTS?TTTEEEEEEEEEEEEEE?S?SB???EEEEEE?EEEE?S??SS??????S------???EEEEEB??EEEEEEEESS??EEEEEEE????SSS???T-T?-???EEEEEEE??TT?EE??SS?SB?HHHH?TTS?SS?HHHHTS?EEEE?HHHHHH?SS??S?SEEEEEEE?EEEEEEEE?S--??SS???GGGS???-------------?TTTTS?????EEEEEE?????TTT??SSSEEE?S??SSSS?SEEGGG??EEEEEE?SB???EEEEEES?S??----SS??GGGEEEEEEEEEE…	2R5J|A
PF00501.23_AMP-binding_seed	354	929	!Q:5,7|10,10|12,12|16,20|23,26|29,41|44,44|63,64|66,66|68,69|71,71|73,77|80,81|83,84|88,90|107,107|112,115|117,122|125,125|127,131|142,148|150,151|155,157|159,166|168,180|183,183|189,203|206,211|217,224|231,231|234,282|284,287|291,293|298,299|301,302|304,305|308,311|314,314|322,322|326,329|336,349|352,358|360,362|364,367|370,370|373,374|376,383|390,392|394,394|405,433|438,439|444,444|446,449|454,…	Q:0,4|8,9|11,11|13,15|21,22|27,28|42,43|45,62|65,65|67,67|70,70|72,72|78,79|82,82|85,87|91,106|108,111|116,116|123,124|126,126|132,141|149,149|152,154|158,158|167,167|181,182|184,188|204,205|212,216|225,230|232,233|283,283|288,290|294,297|300,300|303,303|306,307|312,313|315,321|323,325|330,335|350,351|359,359|363,363|368,369|371,372|375,375|384,389|393,393|395,404|434,437|440,443|445,445|450,453|…	HHHHH---HH?T-TSE-----EE----ES-------------SS?EEEHHHHHHHHHHHHHHH--H-H--T-T?-?--TT?-E--EEE???SSHHHHHHHHHHHHTT?EEEE?--?T------TS?H-----HHHHHHHHHH-------T??EEE---E?-------S-------------TT?TTSTT?-----------???SE------EEESS-------?GGGGGS?SS????------------------------------------------???T----TSE---EEEE--E--E??SS----SS?EEEEEEH-HHH----HHHHSS?------------?SS??----?T---T?---EE-EE?-S?-------TTSTHH---H-HHHH…	3NYQ|A
PF00502.14_Phycobilisome_seed	22	183	!Q:11,14|57,57|68,68|74,75|118,119|134,135|142,143|147,163|182,182	Q:0,10|15,56|58,67|69,73|76,117|120,133|136,141|144,146|164,181	HHHHHHHHTTT????HHHHHHHHHHHHTHHHHHHHHHHHHHTHHHHHHHHHHHHHHH?GGGTSTTSTT?SHHHH--HHHHHHHHHHHHHHHHHHHHTSTHHHHHHTTTTHHHHHHHHT??HHHHHHHHHHHHHH--HHHHHT??TTS??------------???HHHHHHHHHHHHHHHHHH?	3DBJ|A
PF00503.15_G-alpha_seed	134	1005	!Q:0,144|152,152|171,198|201,201|230,232|234,361|383,508|521,522|531,532|538,559|565,581|588,595|602,607|609,626|632,666|676,697|708,709|711,711|718,718|723,723|725,758|760,760|774,774|783,820|836,836|841,847|857,857|869,871|876,876|879,908|910,912|918,918|931,931|933,933|935,935|938,962|967,978|980,981|984,986|994,996	Q:145,151|153,170|199,200|202,229|233,233|362,382|509,520|523,530|533,537|560,564|582,587|596,601|608,608|627,631|667,675|698,707|710,710|712,717|719,722|724,724|759,759|761,773|775,782|821,835|837,840|848,856|858,868|872,875|877,878|909,909|913,917|919,930|932,932|934,934|936,937|963,966|979,979|982,983|987,993|997,1004	?????---------------------------------------------------------------------------------------???????????-?-??-?-?-?-?-?-??-?????-----------------?EEEEEEE?STTSSHHHHHHHHHHHHS????------------------------HH-HHHHTHHHHHHHHHHHHHHHHHHHHHTT???S--------------------------------------------------------------------------------------------------------------------------------STTHHHHHHHHHHHHHHHTTT?---------------…	3D7M|A
PF00504.16_Chloroa_b-bind_seed	157	348	!Q:0,100|130,153|157,157|160,167|174,187|196,205|209,214|216,218|221,221|237,266|272,276|278,292|294,294|296,296|299,304|307,316	Q:101,129|154,156|158,159|168,173|188,195|206,208|215,215|219,220|222,236|267,271|277,277|293,293|295,295|297,298|305,306|317,347	?????-??----??---?????--------???????---?-??---------????????????????????????????????????--??????????HHHHHHHHHHHHHHHHHHHHHHHHHHHHS--------??--------------TTT-HH--------HHHHHS-------------?EEETTEEE???-------HHH------H---HH-HHHHHHHHHHHHHHS???---------------------------TTTTT???--G---------------G-G?TT----?-TT---------?STTTHHHHHHHHHHHHHHHHHHHHHHHHHHH	2WSE|1
PF00505.14_HMG_box_seed	31	71	!Q:0,5|22,22|25,28|44,44	Q:6,21|23,24|29,43|45,70	??????SHHHHHHHHHHHHHHH?TT??--TTTHHHHHHHHHHTS?STTTHHHHHHHHHHHHHHHHHHHHHH	2YUK|A
PF00506.13_Flu_NP_seed	3	552	!Q:0,36|61,62|86,112|115,116|121,122|126,126|131,132|135,136|146,146|153,158|178,180|189,190|192,193|197,198|200,200|202,203|214,215|228,233|245,247|266,267|281,281|284,285|303,313|318,319|326,329|331,333|346,354|358,359|362,363|365,368|382,382|386,386|397,400|404,408|411,412|416,417|421,421|425,429|433,436|438,438|440,443|445,448|451,452|454,457|459,465|467,467|478,479|483,485|500,503|506,510|51…	Q:37,60|63,85|113,114|117,120|123,125|127,130|133,134|137,145|147,152|159,177|181,188|191,191|194,196|199,199|201,201|204,213|216,227|234,244|248,265|268,280|282,283|286,302|314,317|320,325|330,330|334,345|355,357|360,361|364,364|369,381|383,385|387,396|401,403|409,410|413,415|418,420|422,424|430,432|437,437|439,439|444,444|449,450|453,453|458,458|466,466|468,477|480,482|486,499|504,505|511,513|5…	?????????????????????????????????????HHHHHHHHHHHHHHHHHHHHHHHT??SHHHHSBHHHHHHHHHHHHHHTS???????????????????????????EE??EEEE??SSS?EEEE??EE??HHHHHHHHH-HHHGGG------HHHHHHHHHHHHHHHHHHH???HHHHHHTT??S??GGG??S?S??GGGHHHHTTS??HHHHHHHHHHHH------HHHHHSGGGTT---SSSHHHHHHHHHHHTTTS??SHHHHHHHHHHHH?SS??HHHHHHHHHHHHHHHHS???????????HHHH--TTHHHH????S???SSSHHHHHHHHH??------?EEE??SS??H----HHHHHHHHHHHHT?TTS?HHHHHHHHSS??…	4DYB|A
PF00507.14_Oxidored_q4_seed	99	147	!Q:9,22|26,32|35,45|47,49|54,54|57,57|60,61|64,75|103,107|115,116|122,124|134,134|142,142|144,147	Q:0,8|23,25|33,34|46,46|50,53|55,56|58,59|62,63|76,102|108,114|117,121|125,133|135,141|143,143	HHHHHHHHH--------------HHH-------SS-?----???-?H---HHHS?SS-SS??SS-????----???THHHHHHHHHHHHHHHHHHHHHHHHSS-----SSSHHHH--HHHHH---HHHHHHHHH-HHHHHHH?S???-	4HEA|A
PF00508.12_PPV_E2_N_seed	82	219	!Q:0,2|14,16|24,27|53,53|61,63|93,95|100,100|105,105|112,112|124,132|149,150|155,155|159,159|166,166|173,173|187,187|191,198|202,203|211,218	Q:3,13|17,23|28,52|54,60|64,92|96,99|101,104|106,111|113,123|133,148|151,154|156,158|160,165|167,172|174,186|188,190|199,201|204,210	-??HHHHHHHHHHH---HHHHHHH????HHHHHHHHHHHHHHHHHHHHHHHTT?SEETTEE???HHHHHHHHHHHHHHHHHHHHHHTSTTTTS???TTTT?HHHH-TSSSTT?EEEEEEEEEEE??-??????EEEEEEEEEEEEETTE--EEEE?EEE?SSEEEE-EETTEE-EEEEEHHHHTTSS?SSS------??EEE--ETTEEEE??-?????	2NNU|A
PF00509.13_Hemagglutinin_seed	15	576	!Q:0,2|6,7|9,11|14,15|18,18|25,25|29,29|32,35|37,37|39,40|43,47|50,51|54,54|58,58|66,66|72,75|77,77|84,84|87,87|91,91|94,94|120,120|123,123|125,125|130,138|143,143|148,149|151,152|158,158|160,160|162,167|170,173|180,181|185,185|195,195|207,207|210,212|217,217|220,220|225,233|236,237|239,241|244,244|254,254|257,257|266,266|278,279|281,284|288,288|290,291|293,293|295,297|306,310|314,315|317,317|319…	Q:3,5|8,8|12,13|16,17|19,24|26,28|30,31|36,36|38,38|41,42|48,49|52,53|55,57|59,65|67,71|76,76|78,83|85,86|88,90|92,93|95,119|121,122|124,124|126,129|139,142|144,147|150,150|153,157|159,159|161,161|168,169|174,179|182,184|186,194|196,206|208,209|213,216|218,219|221,224|234,235|238,238|242,243|245,253|255,256|258,265|267,277|280,280|285,287|289,289|292,292|294,294|298,305|311,313|316,316|318,318|32…	???EEB??S???EE??SS?SSEEBS?EEE?EE????S?B??BT-----TB??EE?TTB?HHHHHHT?GGGTT????S?BSSEEE?SS?SBS?SS?EEETTHHHHHHHHHSBSEEEEEESS?GG-G?TTSB?-?----??BGGG?SSSS?-B??TTEEE?B?S------SS????EEEEEE??SSS?EEEEEEEEE?SSHHHHHHHHS?SS??-EEEE?SS?EEEE?????????BT--T---BS?EEEEEEEEE?TT?EEEEEESS?EEEESEEEEEE??S??-?EEE?S??B?S???SEEETTEE?????SEE?-S?S??EEE??EE?S?S??EEE?S?B??????----???TTSTBTTTB???BTT??S?SEEE???BTTB???EE?HHHHHHHHH…	2VIT|C
PF00510.13_COX3_seed	21	261	!Q:2,8|32,36|65,68|104,105|114,114|117,123|153,153|183,183|186,186|225,227|230,231|260,260	Q:0,1|9,31|37,64|69,103|106,113|115,116|124,152|154,182|184,185|187,224|228,229|232,259	SS???????SHHHHHHHHHHHHHHHHHHHHHS??--?HHHHHHHHHHHHHHHHHHHHHHHHHTTT????HHHHHHHHHHHHHHHHHHHHHHHHHHHHHHHHHHS??GGGTSSSS?TT?--????TTSHHHHHHHHHHHHHHHHHHHHHHHHTT-BHHHHHHHHHHHHHHHHHHHHHHHHHHHH?SS?TTSHHHHHHHHHHHHHHHHHHHHHHHHHHHHHHHHHTT???SS??HHHHHHHHHHHHHHHHHHHHHHHTTTTT?	1V55|C
PF00511.12_PPV_E2_C_seed	99	85	!Q:7,7|19,19|26,28|31,33|35,35|38,42|46,48|50,51|57,57|71,73|83,84	Q:0,6|8,18|20,25|29,30|34,34|36,37|43,45|49,49|52,56|58,70|74,82	EEEEEES?HHHHHHHHHHH-HHTTTT-??EE???B?SS?----SSS??-S??EEEEE?SSHHHHHHHHHHS???TTSEEEEEE??	1F9F|A
PF00512.20_HisKA_seed	265	102	!Q:29,43|48,49|53,69|84,84	Q:0,28|44,47|50,52|70,83|85,101	HHHHHHHHHHHHHHHHHHHHHHHHHHHHH---------------TTTT??HHH-----------------HHHHHHHHHHHHHH-HHHHHHHHHHHHHHHTT	2C2A|A
PF00514.18_Arm_seed	242	50	!Q:3,3|10,11|25,31|33,33	Q:0,2|4,9|12,24|32,32|34,49	HHH-HHHHHH--TTTHHHHHHHGGG------?S?HHHHHHHHHHHHHHTT	3IFQ|A
PF00515.23_TPR_1_seed	555	34	!Q:15,15|30,30|33,33	Q:0,14|16,29|31,32	HHHHHHHHHHHHHTT?HHHHHHHHHHHHHH?TT?	3FP4|A
PF00516.13_GP120_seed	24	606	!Q:0,15|17,20|23,25|28,30|43,45|47,48|52,52|55,56|59,60|64,66|88,88|90,97|100,100|102,123|126,158|161,161|168,170|175,177|184,211|213,214|216,216|219,219|223,225|228,234|236,237|239,240|243,243|249,250|253,254|259,259|269,269|271,271|273,276|284,287|291,291|295,296|301,307|311,311|326,326|328,332|334,335|340,341|347,347|349,350|352,357|359,361|367,367|390,397|401,429|431,432|450,451|456,462|466,4…	Q:16,16|21,22|26,27|31,42|46,46|49,51|53,54|57,58|61,63|67,87|89,89|98,99|101,101|124,125|159,160|162,167|171,174|178,183|212,212|215,215|217,218|220,222|226,227|235,235|238,238|241,242|244,248|251,252|255,258|260,268|270,270|272,272|277,283|288,290|292,294|297,300|308,310|312,325|327,327|333,333|336,339|342,346|348,348|351,351|358,358|362,366|368,389|398,400|430,430|433,449|452,455|463,465|495,4…	????????????????S????EE???TT???HHHHHHHTSSEE???S??EEE?SS??EE??GGG--?HHHHHHHHHHHHGGGGTTTTT?B????????EE?S?-------------------??SS???----------------------------??SS?EEEEEE???SSTT???EEEEEE???????????????-----????????B??S?SS?EEB???SS???????B??B??TT?EEEEE??SS??SSSE-ESSEEEESB?S?B????BSSEEES????SSS?EEE-?TTTT------?TTS?EEEEEEEEEEEEEE?S?????S-?EEEE--TTEEE?S??S???---S???EEEEE?HHHHHHHHHHHHHHHHHHTTSS------??E…	1RZJ|G
PF00517.12_GP41_seed	23	244	!Q:0,11|46,49|67,69|72,73|77,78|80,88|90,92|95,99|102,103|110,111|146,243	Q:12,45|50,66|70,71|74,76|79,79|89,89|93,94|100,101|104,109|112,145	---------???HHHHHHHHHHHHHHHHHHHHHHHHHHHHHHHHHH----HHHHHHHHHHHHHHHHH???SS??SSS--S?????????S???SS-----HH--HHHHHH--HHHHHHHHHHHHHHHHHHHHHHHHHHHHHHHHHT?-------------------------------------------------------------------------------------------------	3H01|A
PF00518.12_E6_seed	26	112	!Q:4,5|7,8|20,20|22,22|28,28|33,34|55,55|66,66|71,72|78,79|81,82|94,95|101,101|107,108	Q:0,3|6,6|9,19|21,21|23,27|29,32|35,54|56,65|67,70|73,77|80,80|83,93|96,100|102,106|109,111	BTTT??B??HHHHHHHHHTT?B?EEETT-EEEB??HHHHHHHHHHHHHHHEEEEE?HHHHHHHHTS?GGGS??EETTT??B??HHHHHHHHHTT??EEEET-TEEEE??HHH	4GIZ|C
PF00519.12_PPV_E1_C_seed	66	450	!Q:0,152|165,166|182,182|191,191|217,217|229,233|236,237|250,251|266,268|271,271|278,278|297,297|301,301|317,317|319,319|326,326|344,345|348,350|353,356|359,362|370,370|374,374|389,406|423,449	Q:153,164|167,181|183,190|192,216|218,228|234,235|238,249|252,265|269,270|272,277|279,296|298,300|302,316|318,318|320,325|327,343|346,347|351,352|357,358|363,369|371,373|375,388|407,422	----------------------------------------------------------------------------------------------------------------------------?---------------????--???????HHHHHHHHHHTT??SHHHHHHHHHHTTTT?HHHHHHTT?TTHHHHHHHHHHHHHHHHHHHHHHS?HHHHHHHHHHH?-?--SS??THHHHHHHHHTT??HHHHHHHHHHHHHT--?TT?SEEEEE?SSSSSHHHHHHHHHHHHT?EEE?GGGTTSGGGGGGGTT?S?EEEEEE?HHHHHHHHHTTTGGGGT??EE???SS????EE????EEEEESS?STT?GGGGGGTTTEEEEE?????-????…	1R9W|A
PF00520.26_Ion_trans_seed	285	413	!Q:20,20|22,22|24,44|73,75|79,119|124,129|141,143|145,147|157,161|163,163|166,170|210,325|328,328|330,330|347,349|353,385|394,394	Q:0,19|21,21|23,23|45,72|76,78|120,123|130,140|144,144|148,156|162,162|164,165|171,209|326,327|329,329|331,346|350,352|386,393|395,412	HHHHHHHHHHHHHHHHHHTT?S?S---------------------STTTTSHHHHHHHHTTHHHHHHHHHHHT?-?SHH-----------------------------------------HHHH------HHHHHHHHHHH---G---GGGGGGGGG-----S?HH-----HHHHHHHHHHTHHHHHHHHHHHHHHHHHHHHHHHHHHHT-------------------------------------------------------------------------------------------------------------------?TT?S?SSHHHHHHHHHHHHTT???SSS???------------------------------SHHHHHHH-HHHH…	2KYH|A
PF00521.15_DNA_topoisoIV_seed	110	605	!Q:0,0|3,3|8,10|21,21|24,24|27,28|32,32|44,45|50,51|66,67|71,73|76,76|83,86|88,88|91,96|100,100|105,105|111,111|120,120|122,122|126,126|137,139|142,142|148,148|161,164|177,177|179,180|183,184|189,192|195,195|197,198|200,200|202,204|207,207|211,218|220,221|232,234|236,237|242,243|246,246|253,259|263,265|273,274|277,278|285,285|292,295|299,303|306,307|310,311|316,318|321,321|324,325|330,331|333,333…	Q:1,2|4,7|11,20|22,23|25,26|29,31|33,43|46,49|52,65|68,70|74,75|77,82|87,87|89,90|97,99|101,104|106,110|112,119|121,121|123,125|127,136|140,141|143,147|149,160|165,176|178,178|181,182|185,188|193,194|196,196|199,199|201,201|205,206|208,210|219,219|222,231|235,235|238,241|244,245|247,252|260,262|266,272|275,276|279,284|286,291|296,298|304,305|308,309|312,315|319,320|322,323|326,329|332,332|334,334…	?SS?BTTT???HHHHHHHHHH-HH-TT??SSS?BEEHHHHHHHH--HHHT??SHHHHHHHHHHHTT?-TTT?--TT?SEEEES????T-TS???-??TTS?EEEE?TTHHH-HHTTSTTS?S?EEE?TTSSSEEESS???SS?HHHHH?EEEEETTEEEEE????HHHHHHHHHHHH-H-?TT??HHHH----HT-T--S?S???SS?EEE?------?H--HHHHHHHHHS---E--EEEE--EE?EEEEEE?------TTS--?EEEEEEE??TT??HHHHHH-HHHHHH----HTT-----SS??EE--EEEE?-?BT-TB??EEEE--E?T---TS?---HHHHHHH--HHHHSSSEEEEEEE?EEESSS-S---EEE?-?HHHHHHHHHHHHHH…	3IFZ|A
PF00522.13_VPR_seed	12	100	!Q:0,4|7,15|36,38|55,55|59,63|85,93|95,96|99,99	Q:5,6|16,35|39,54|56,58|64,84|94,94|97,98	?????SS---??????STTTHHHHHHHHHHHHHHHH???SHHHHHHHHHHHHTSS?HHH-----HHHHHHHHHHHHHHHHHHHHH---------S??SS?	1DSK|A
PF00523.13_Fusion_gly_seed	12	517	!Q:0,2|33,33|35,38|40,46|48,48|50,52|79,80|84,91|93,93|96,98|100,103|107,109|115,116|147,148|165,165|175,176|180,180|198,200|209,212|215,215|218,218|221,221|223,223|243,244|248,248|257,258|295,296|301,303|310,312|325,327|330,330|334,334|340,340|343,345|348,349|356,358|362,362|366,367|371,374|389,389|392,392|395,395|402,403|406,408|411,411|417,417|421,421|433,449|454,457|461,461|496,496	Q:3,32|34,34|39,39|47,47|49,49|53,78|81,83|92,92|94,95|99,99|104,106|110,114|117,146|149,164|166,174|177,179|181,197|201,208|213,214|216,217|219,220|222,222|224,242|245,247|249,256|259,294|297,300|304,309|313,324|328,329|331,333|335,339|341,342|346,347|350,355|359,361|363,365|368,370|375,388|390,391|393,394|396,401|404,405|409,410|412,416|418,420|422,432|450,453|458,460|462,495|497,516	???GGGGTTTEEEEEEEEEEEEEEEEEEEEEEE?S????S------?B?S???HHHHHHHHHHHHHHHHHHHHHHHHHH--HHS--------S?SS???S????GGG---GSEEE--HHHHHHHHHHHHTHHHHHHHHTTHHHHHHS??SEEEEEETTEEEEEEE?TTHHHHHHH??SSB?TTTHHHHHHHHHHHHHH---HHHHHHTT????SS?GG-GS?B?HHHHHHHHGGGHHHHHHHH??SSS?HHHHHHSS??EEEEEEEETTTTEEEEEEEEEEEEEEEEEEEEEEEE??EEET---TEEEEE???SEEEEETTEEEE???TT-SEE?SSEEE?SS???EE??HHHHHH---HTT?GGG??EEE????GGGSEEEETTEEEE?TT-TS?EEE…	3KPE|A
PF00525.13_Crystallin_seed	11	70	!Q:0,2|5,6|16,16|18,20|30,31|35,39|41,49|54,55|57,58|60,61	Q:3,4|7,15|17,17|21,29|32,34|40,40|50,53|56,56|59,59|62,69	???EE??GGGGGGGSS-S???HHHHTTTSB??STT?????S?--------TTSS??B??S--HHHHHHHH	2YGD|A
PF00527.13_E7_seed	75	148	!Q:0,55|57,96|106,106|109,110|112,113|121,122|126,126|136,136|139,140|142,143	Q:56,56|97,105|107,108|111,111|114,120|123,125|127,135|137,138|141,141|144,147	?---------?------------??-----------------------------??S----------------------------------------SEEEEEEEB-TT--T??EEEEEEE??HHH-HHHHHHHHH-HT??B??HHHH	2EWL|A
PF00528.17_BPD_transp_1_seed	81	289	!Q:14,15|31,35|38,38|42,48|53,58|69,107|111,113|117,117|119,120|142,142|145,145|157,158|187,187|199,210|224,225|227,258|287,288	Q:0,13|16,30|36,37|39,41|49,52|59,68|108,110|114,116|118,118|121,141|143,144|146,156|159,186|188,198|211,223|226,226|259,286	HHHHHHHHHHTSTT??HHHHHHHHHHHHHHH-----HS?HHH-------HHHH------THHHHHHHHS--------------------------------------?SSS---HHH-H--HHHHTTTSHHHHHHHHHHHHH-TS?HHHHHHHHHHT??HHHHHHHTHHHHHHHHHHHHHHHHHHHH-HHHHHHHTTTT----------??SHHHHHHHHHHSS??H--------------------------------HHHHHHHHHHHHHHHHHHHHHHHHHHHT??	3PUW|F
PF00529.15_HlyD_seed	44	360	!Q:4,5|8,8|14,15|17,17|20,20|23,23|26,26|32,33|42,46|58,60|63,69|82,97|112,123|141,141|145,159|163,165|168,168|171,171|174,174|176,181|183,183|186,186|193,193|203,203|218,218|220,220|228,228|233,233|237,242|252,252|254,255|271,272|276,278|281,281|286,287|289,359	Q:0,3|6,7|9,13|16,16|18,19|21,22|24,25|27,31|34,41|47,57|61,62|70,81|98,111|124,140|142,144|160,162|166,167|169,170|172,173|175,175|182,182|184,185|187,192|194,202|204,217|219,219|221,227|229,232|234,236|243,251|253,253|256,270|273,275|279,280|282,285|288,288	EEEE??SS?EEEEE??S?TT?EE?TT?EEEEE??HHHHHHHH-----HHHHHHHHHHH---HH-------HHHHHHHHTTSS---------------?HHHHHHHHHHHHHH------------HHHHHHHHHHHHTTEEE?SSS---------------EEE???SS?BT?EE?T------T?SS?SEEEEE?SSEEEEEEE?HHHHHHHHHHHHTT?S?EEETTEE?EEEE?TTS-----?EEEEEEEEB?S??EEETTTTEEEEEEEE??GGG???TT?EEEE--E?????????--?--?????????????????????????????????????--??????????????????	2F1M|A
PF00530.13_SRCR_seed	136	191	!Q:2,2|6,7|15,15|17,22|24,25|27,27|29,37|44,44|46,46|48,56|59,60|69,70|73,82|84,84|90,90|95,109|111,115|118,119|121,121|123,128|130,137|139,141|148,154|156,158|160,160|163,173|175,175|177,178|181,185|190,190	Q:0,1|3,5|8,14|16,16|23,23|26,26|28,28|38,43|45,45|47,47|57,58|61,68|71,72|83,83|85,89|91,94|110,110|116,117|120,120|122,122|129,129|138,138|142,147|155,155|159,159|161,162|174,174|176,176|179,180|186,189	ES?SST--TEEEEEE-E------E--T-T---------EEEEEB?T-T-------??HH--HHHHHHHH--TT--------?-S?EEEEE?TTTT----------???-?S?----EE--E?S-----?B------??S-??SSGGGS-------B?--S?TT?--??---?-?G-G--GB----?EEEE?	2OY3|A
PF00531.17_Death_seed	88	98	!Q:7,8|12,12|21,21|25,27|29,30|40,42|44,44|46,46|48,48|64,66|71,71|85,85|92,92	Q:0,6|9,11|13,20|22,24|28,28|31,39|43,43|45,45|47,47|49,63|67,70|72,84|86,91|93,97	HHHHHHH--HHT?SSSHHHHH-HHH---H??HHHHHHHHH---H?T-T?HHHHHHHHHHHHHHH---HGGG?SHHHHHHHHHHTT?HHHHHH-HHHHH	1FAD|A
PF00532.16_Peripla_BP_1_seed	6	329	!Q:0,0|9,9|11,12|17,20|44,45|52,54|65,66|72,73|75,75|91,91|99,100|102,102|106,106|108,108|112,112|117,118|125,125|140,141|152,152|174,177|186,186|205,207|210,210|217,217|235,238|259,264|267,268|276,277|282,285|300,304|310,312|317,321	Q:1,8|10,10|13,16|21,43|46,51|55,64|67,71|74,74|76,90|92,98|101,101|103,105|107,107|109,111|113,116|119,124|126,139|142,151|153,173|178,185|187,204|208,209|211,216|218,234|239,258|265,266|269,275|278,281|286,299|305,309|313,316|322,328	?EEEEEEES?T--TSHH----HHHHHHHHHHHHHHHTEEEEEEE??SHHHHH---HHHHHHHHHT??EEEEE-?S?GGGHHHHHHHHHHTT?EEEEESS??B?TTS?B?TTS?EEEE?-HHHHHH-HHHHHHHHHHHHHT??GGGEEEEEEE?TTSHHHHHHHHHHHHHHHHTT?--?GGGEEEEE?SSSSHHHHHHHHHHHHTT?--TT?SEEEEE?SSHHHHHHHHHHHHHTT--??GGGEEEEEESSGGGHHHHTS------SS??SEEEEEE??HHHH----HHHHHHHHHHHHHH?????SEEEE???EEEE-----TTTHHHH	1BYK|A
PF00533.21_BRCT_seed	114	149	!Q:2,3|8,8|13,20|22,23|31,33|42,42|45,70|73,74|78,79|83,87|91,111|115,127|136,136|140,140	Q:0,1|4,7|9,12|21,21|24,30|34,41|43,44|71,72|75,77|80,82|88,90|112,114|128,135|137,139|141,148	GB??TTTT?EEEE-------?S??HHHHHHH---HHHHHHTT?EE-------------------------?SS??TTT??EEE----?SSS--------------------?SHH-------------HHHHHHTT?EEE?HHHHHHHH	3PC8|A
PF00534.15_Glycos_transf_1_seed	63	234	!Q:0,1|10,15|21,24|27,27|42,50|54,55|61,73|88,88|93,95|98,98|100,103|111,115|121,122|124,145|147,148|159,160|165,167|174,175|179,186|192,192|195,198|212,212|214,220	Q:2,9|16,20|25,26|28,41|51,53|56,60|74,87|89,92|96,97|99,99|104,110|116,120|123,123|146,146|149,158|161,164|168,173|176,178|187,191|193,194|199,211|213,213|221,233	??HHHHHHTT??????EEEEE????GG-GTHHHHHHHHHHHH---------HSS??EEEEE?----------??TTHHHHHHHHHTTT?GGGB???BS?S---?THHHHHT----?SEEEE??S?--------------------?S??HHHHHHHHTT??EEEE?-?TTSTTT??BTT--------TEEEE?TT---?HHHHHHHHHHHHH?H-------HHHHHHHHHHHHH	3RSZ|A
PF00535.21_Glycos_transf_2_seed	253	247	!Q:8,15|31,54|66,66|68,70|74,75|86,92|96,96|102,102|105,109|121,123|126,129|141,141|144,145|156,156|169,169|173,174|177,179|185,191|194,195|198,207|213,214|224,224|228,228|231,231|234,235|247,247	Q:0,7|16,30|55,65|67,67|71,73|76,85|93,95|97,101|103,104|110,120|124,125|130,140|142,143|146,155|157,168|170,172|175,176|180,184|192,193|196,197|208,212|215,223|225,227|229,230|232,233|236,246	EEEEEESS?------?HHHHHHHHHHHHHSS-----------------------?GGGEEEEEEEE?S???GGG--THHHHHHHHS-------SSS?EEEEE?SS??--?HHHHHHHHHHH-??SS----EEEEEESSEEE?TT-?HHHHHHHHHH?TTEEEEEEEEEE?SSS??EE???TTEEE-------EE?-TT?--------?EEEEE??HHHHHHTTT?TTS?EE?SB??SSSEEEEHHHH-	3F1Y|A
PF00536.25_SAM_1_seed	65	76	!Q:0,1|4,4|14,16|18,18|20,24|36,36|45,46|50,51|55,55|58,59	Q:2,3|5,13|17,17|19,19|25,35|37,44|47,49|52,54|56,57|60,75	??TT?SSHHHHHHH---T-T?----GGGHHHHHHHT?SSTTGGGG??HHH--HHH-HT??STTHHHHHHHHHHHHH	1B0X|A
PF00537.13_Toxin_3_seed	33	74	!Q:2,6|9,13|18,27|29,32|43,43|46,46|50,50|55,55|57,58|61,61|70,70	Q:0,1|7,8|14,17|28,28|33,42|44,45|47,49|51,54|56,56|59,60|62,69|71,73	EE-----EE--??-SSSS?????-----S-?--HHHHHHHHHH-HT?SEE-EEEE?S--TT?EEEEEEEE?SSS	1JXC|A
PF00538.14_Linker_histone_seed	20	83	!Q:0,3|15,17|20,20|33,33|36,39|43,45|66,71|74,76|81,82	Q:4,14|18,19|21,32|34,35|40,42|46,65|72,73|77,80	????HHHHHHHHHHT???SS?EEHHHHHHHHHH-HS-???TTH---HHHHHHHHHHHHHTTSEEEE?----?SS???EEEE??	1HST|A
PF00539.13_Tat_seed	83	77	!Q:0,5|9,10|13,13|16,20|24,24|26,27|33,34|37,39|41,51|53,53|58,58|61,68|70,70	Q:6,8|11,12|14,15|21,23|25,25|28,32|35,36|40,40|52,52|54,57|59,60|69,69|71,76	?-----TTS??SS?TT?????TTT?S?-TTSSS??SS???S-----??????S?SSSS?SS?????-??S?SSHHHH	1TIV|A
PF00540.13_Gag_p17_seed	3	142	!Q:0,0|2,2|20,20|24,24|27,28|47,47|51,51|69,69|89,92|111,122|126,141	Q:1,1|3,19|21,23|25,26|29,46|48,50|52,68|70,88|93,110|123,125	?S?TTSSSSHHHHHHHHSEE?SSS?EE??HHHHHHHHHHHHHHHSSS?TTT?HHHHHHHHHHHHHHTTT?HHHHHHHHHHHHHHHHHHH????SBHHHHHHHHHHHHGGGG??---------?SSS????--??????????	2K4I|A
PF00541.12_Adeno_knob_seed	46	280	!Q:3,3|6,8|10,10|12,12|14,16|21,21|31,31|45,46|48,50|55,55|60,65|74,74|78,78|80,80|82,89|94,94|98,98|101,133|140,142|145,146|148,149|152,178|182,182|187,200|203,204|218,221|238,240|243,245|255,256|259,261|263,265|267,267|269,270|272,274	Q:0,2|4,5|9,9|11,11|13,13|17,20|22,30|32,44|47,47|51,54|56,59|66,73|75,77|79,79|81,81|90,93|95,97|99,100|134,139|143,144|147,147|150,151|179,181|183,186|201,202|205,217|222,237|241,242|246,254|257,258|262,262|266,266|268,268|271,271|275,279	EES?SS?-?S?B?S---SSTT?EEEEEEEEE-ETTEEEEEEEEEE?-S??-TGGG?SSSS------EEEEEEEE?TTS?B?S--------SSSB?STT?EE---------------------------------EETTEE?--SS??S??GG---------------------------GSB?TTTS??-----------?SS??GGGEEEEEEEGGG?---TTSEEEEEEEESGGGS???TT???SEEEEEEEE??TT?-?T---T-S??B???EEEEE	3O8E|A
PF00542.14_Ribosomal_L12_seed	191	85	!Q:8,10|13,13|22,25|28,28|31,34|46,48|53,53|59,60|62,62|78,79|84,84	Q:0,7|11,12|14,21|26,27|29,30|35,45|49,52|54,58|61,61|63,77|80,83	SEEEEEEE?--TT?HHHHHHHH----HH-HH-???HHHHHHHHTTT---TSTT?EEEEE--E?HHHHHHHHHHHHHTT?-EEEE?	2ZJQ|5
PF00543.17_P-II_seed	93	134	!Q:5,7|23,27|35,76|87,88|104,105|108,110|113,114|121,121|123,124|130,130|133,133	Q:0,4|8,22|28,34|77,86|89,103|106,107|111,112|115,120|122,122|125,129|131,132	EEEEE?--GGGHHHHHHHHHHTT-????EEEEEEE???????-???????--------------------?????-?EEEEEEEEEE-?GGGHHHHHHHHHHHH??SS---TT??EEEEEE?S--EEEET-TT?	4AFF|A
PF00544.14_Pec_lyase_C_seed	10	251	!Q:2,2|8,8|17,20|33,34|42,45|48,49|54,54|65,65|73,73|77,87|90,90|100,103|109,109|112,112|120,120|124,124|128,128|132,133|140,145|150,150|153,153|161,161|169,169|174,176|179,179|186,187|194,194|197,197|203,203|206,206|211,211|218,218|226,226|230,233|238,238|241,241|248,248	Q:0,1|3,7|9,16|21,32|35,41|46,47|50,53|55,64|66,72|74,76|88,89|91,99|104,108|110,111|113,119|121,123|125,127|129,131|134,139|146,149|151,152|154,160|162,168|170,173|177,178|180,185|188,193|195,196|198,202|204,205|207,210|212,217|219,225|227,229|234,237|239,240|242,247|249,250	TS?EEEEE?SEEETTTT????SHHHHHHHSEEE??SSEEEEE---?TT??EEES-SEEEEEGGGT?EEEEEES?EEE?-------???SS?EEETTTEEE????SEEEE-TT?EEEEEES?EEE?TTS?GGG??EETTEE??????SEEE?TT?EEEEEES?EEEEEEE?EEES?-?TT?HHHHTT??EEEEES?EE-EEEEE?SS-EESS?EEEEES?EEEEETT?SSS????SEEE?TT?EEEEES?EE	1PXZ|A
PF00545.15_Ribonuclease_seed	80	147	!Q:1,1|6,9|19,33|36,36|41,41|43,45|48,71|73,76|79,82|84,84|89,92|94,97|99,102|105,106|108,110|115,115|118,120|122,128|130,131|138,138|142,143|147,147	Q:0,0|2,5|10,18|34,35|37,40|42,42|46,47|72,72|77,78|83,83|85,88|93,93|98,98|103,104|107,107|111,114|116,117|121,121|129,129|132,137|139,141|144,146	S?HHHH----HHHHHHHHT???------------SS-TTTT?B???TT?----------------------?S????TT----S?EEEE???-T----T?---SS??S--?EEEE?SS---T-------T?-EEEESS-TTS??EEE-	5RNT|A
PF00547.13_Urease_gamma_seed	85	112	!Q:0,3|11,11|28,29|31,31|47,47|52,64|76,77|82,82|89,89|110,111	Q:4,10|12,27|30,30|32,46|48,51|65,75|78,81|83,88|90,109	????HHHHHHH-HHHHHHHHHHHHHHTT??B?HHHHHHHHHHHHHHH-HHHT-?----------?HHHHHHHGGGS??GGGB?TTHHHH?SEEEEEEEETTEEEEEEEES??	1FWI|A
PF00548.15_Peptidase_C3_seed	20	210	!Q:6,9|24,34|43,44|53,57|62,63|65,67|82,85|90,90|92,92|95,96|106,107|109,112|115,115|117,120|125,127|130,133|142,142|163,163|177,181|184,184|187,187|192,195|206,206|208,208	Q:0,5|10,23|35,42|45,52|58,61|64,64|68,81|86,89|91,91|93,94|97,105|108,108|113,114|116,116|121,124|128,129|134,141|143,162|164,176|182,183|185,186|188,191|196,205|207,207|209,209	HHHHHH----HHHHHHHHEEEEEE-----------TTEEEEEE--EEEBTEEE-----EEGG--G???SEEEETTEEEEEEE----EEEE-E?TT??EEEEEEEEE--E?---SS?B-???GGGB?--SS??-?EEEEEEEE?SSSSTTEEEEEEEEEEEEEE-EETTEEEEEEEEE?????TT?TT?EEEE----TTEEEEEEEE-E?S	3ZVG|A
PF00549.14_Ligase_CoA_seed	20	167	!Q:3,3|20,31|57,58|62,63|76,76|78,78|89,89|94,94|96,96|110,110|114,114|118,119|128,128|132,133|136,136|139,139|150,150|153,153	Q:0,2|4,19|32,56|59,61|64,75|77,77|79,88|90,93|95,95|97,109|111,113|115,117|120,127|129,131|134,135|137,138|140,149|151,152|154,166	EES?HHHHHHHHHHHHHHTT?????-----??GGGEEEEETTEEEEETTSHHHHTTS??TTT??HHHHHHHHHGGG?T-TEEEEEEEEE?STTS?S?HHHHHHHHHHHHH-HTS?TTS??EEEEEEES?TTS--TT?HH-HHHHHHHHTT?EE?SSHHHHHHHHHHH	2FPP|A
PF00550.20_PP-binding_seed	163	98	!Q:5,5|12,20|22,22|25,29|32,33|36,39|41,41|45,48|63,63|65,68|70,76|79,80|84,84|86,88	Q:0,4|6,11|21,21|23,24|30,31|34,35|40,40|42,44|49,62|64,64|69,69|77,78|81,83|85,85|89,97	HHHHH-HHHHHH--?----??G-GG?---?TT-?BT----T-TTT??-?HHHHHHHHHHHHHH-H----T-?--???HH--HHH-T-??BHHHHHHHH	2XZ0|D
PF00551.14_Formyl_trans_N_seed	15	221	!Q:0,0|9,11|18,18|29,31|41,41|44,44|55,55|60,61|65,83|88,88|103,104|112,113|115,117|122,122|135,135|139,148|150,159|162,168|175,177|182,182|184,184|191,194|196,196|198,199|213,213	Q:1,8|12,17|19,28|32,40|42,43|45,54|56,59|62,64|84,87|89,102|105,111|114,114|118,121|123,134|136,138|149,149|160,161|169,174|178,181|183,183|185,190|195,195|197,197|200,212|214,220	?EEEEEESS??-HHHHHH-HHHHHTTSSS---SEEEEEEES?TT?HHHHHHHHHT?EEEE??GGG-------------------SSSH-HHHHHHHHHHHGGG??SEEEESS??S???HHHH-HHTTTSEEEEES?SSS??-----??-S??????????SS?-----?EEEEEE??-SSTT?S?EEEEEE????S-S??HHHHHHHHHHHHH-HHHHHHH	1Z7E|A
PF00552.16_IN_DBD_C_seed	37	62	!Q:0,1|9,12|15,15|39,41|48,53|61,61	Q:2,8|13,14|16,38|42,47|54,60	??SEEEEEE---?SS?SSEEEEEEEEEESSSEEEEESSS?--EEEEEG------GGEEEEE?	1IHV|A
PF00553.14_CBM_2_seed	17	108	!Q:4,5|8,8|10,10|13,13|23,23|27,27|37,38|41,42|64,64|71,71|73,77|81,82|89,90|93,94|96,96|106,106	Q:0,3|6,7|9,9|11,12|14,22|24,26|28,36|39,40|43,63|65,70|72,72|78,80|83,88|91,92|95,95|97,105|107,107	EEEE??EE-E?SS?EEEEEEEEE?SSS?EESEEEEEE?-SS??EEEEEESSEEEEETTEEEEEE?SSTTEE?S-----SEE??EEEEEE??SS??S?SEEEETTEE-E	2CZN|A
PF00554.17_RHD_seed	21	221	!Q:5,5|7,8|12,13|15,15|19,20|22,22|24,27|29,29|32,32|37,40|47,48|50,50|54,54|61,62|66,68|70,70|72,75|82,84|86,86|91,96|103,103|106,108|110,110|113,114|120,122|144,144|149,149|152,156|160,160|162,166|184,185|195,195|198,200|204,204|206,206|209,211	Q:0,4|6,6|9,11|14,14|16,18|21,21|23,23|28,28|30,31|33,36|41,46|49,49|51,53|55,60|63,65|69,69|71,71|76,81|85,85|87,90|97,102|104,105|109,109|111,112|115,119|123,143|145,148|150,151|157,159|161,161|167,183|186,194|196,197|201,203|205,205|207,208|212,220	EEESS?B??SSB??B?GGG-?S?S????B-TT?BTTB????EEEEES??S-SEE-EEEEEE??SSS-??B?S----SEEEET---T-EETT------EEEEEE?SS-??E-EE??SEEEE???TTTHHHHHHHHHHHHHHSSSS?TTSS?SS?????SSS?S?????HHHHHHHHHHHHHHHHH??TTEEEEEEE?EE-??TTS?S?EE???EEEEEEEBT	1S9K|C
PF00555.14_Endotoxin_M_seed	36	261	!Q:2,6|10,14|16,16|18,33|36,36|38,42|50,50|52,53|55,57|71,72|78,80|97,102|105,107|110,114|117,118|123,126|129,129|131,134|150,155|183,185|188,190|193,193|202,203|205,205|209,217|222,223|234,234|238,239|241,248|259,260	Q:0,1|7,9|15,15|17,17|34,35|37,37|43,49|51,51|54,54|58,70|73,77|81,96|103,104|108,109|115,116|119,122|127,128|130,130|135,149|156,182|186,187|191,192|194,201|204,204|206,208|218,221|224,233|235,237|240,240|249,258	EE?????EEE?????S?S--------------??TT?S---??HHHHHTT-S??S???EEEEEEEEEEEEE??TTSTT?--EEEEEEEEEEEEESTT?--???EE???EE???--SS??EEEE---?TT?E----EEEEEEEEEEEEETT------EEEEEEEEEEEEEEETTTTEEEEEEEE?--SS???EE-EEEGGGTS??S?SSS--------?HHHH??EEEEEEEEEE?GGG??E--------EEEEEEEETT??	4ARX|A
PF00556.15_LHC_seed	28	43	!Q:0,0|35,35	Q:1,34|36,42	?GGGGGTSSHHHHHHHHHHHHHHHHHHHHHHHHHH-HHHHHHH	1NKZ|A
PF00557.19_Peptidase_M24_seed	656	871	!Q:15,15|18,21|23,24|26,29|31,37|39,65|67,101|103,104|114,116|118,122|125,127|130,136|138,139|141,152|156,165|168,177|187,189|191,200|203,206|208,220|222,222|224,245|247,250|252,285|287,288|294,294|299,302|306,307|313,316|318,319|321,327|329,342|344,345|347,350|352,357|361,361|364,370|378,380|382,389|393,393|395,395|397,403|405,405|407,423|425,426|440,441|443,449|451,456|458,466|468,494|497,498|5…	Q:0,14|16,17|22,22|25,25|30,30|38,38|66,66|102,102|105,113|117,117|123,124|128,129|137,137|140,140|153,155|166,167|178,186|190,190|201,202|207,207|221,221|223,223|246,246|251,251|286,286|289,293|295,298|303,305|308,312|317,317|320,320|328,328|343,343|346,346|351,351|358,360|362,363|371,377|381,381|390,392|394,394|396,396|404,404|406,406|424,424|427,439|442,442|450,450|457,457|467,467|495,496|499,…	HHHHHHHHHHHHHHH-HH----H--H----H--??---T---------------------------T-------------------------?---------B--HHHHHHHHH---H-----HH---HH-------T--T-----------?SEE----------SS-----?---?EEEEGGGGG---S----------TT?---B?----------?-S?B----------------?----?T----T---------------------------------?E--EEEEE?EEET----TEE??EEEEE----E--S-------S--------------S??H----H------HHH-HH-------HHHHHHH---H--------HHH-H-H?-…	2MAT|A
PF00558.14_Vpu_seed	16	101	!Q:0,51|64,64|77,77|79,79|82,88|92,92|99,100	Q:52,63|65,76|78,78|80,81|89,91|93,98	----------------------?----------------------?------HHHHHHHHHHTT?HHHHTTTTHHHH-T?SS??-----GGG?SHHHHT??	2JPX|A
PF00560.28_LRR_1_seed	2414	45	!Q:1,2|6,7|9,10|12,15|18,36|39,40|44,45	Q:0,0|3,5|8,8|11,11|16,17|37,38|41,43	T??EEE??S--S--??EE?----------------??GG--GGG?-	2A0Z|A
PF00561.15_Abhydrolase_1_seed	48	473	!Q:0,0|7,7|14,62|64,64|83,83|87,87|89,95|115,115|118,121|128,128|132,138|142,213|220,220|222,222|224,245|261,271|287,288|292,296|304,311|318,318|321,324|328,328|332,334|341,344|356,365|384,393|395,395|404,404|406,408|411,411|418,418|426,435|443,445|447,447|449,456|465,466	Q:1,6|8,13|63,63|65,82|84,86|88,88|96,114|116,117|122,127|129,131|139,141|214,219|221,221|223,223|246,260|272,286|289,291|297,303|312,317|319,320|325,327|329,331|335,340|345,355|366,383|394,394|396,403|405,405|409,410|412,417|419,425|436,442|446,446|448,448|457,464|467,472	?EEEEEE?TTSTTS???----------------------------------------------S?GGGGSHHHHHHHHHHHHH-HHT?S?------EEEEEETHHHHHHHHHHHH?GG----GEEEEE-EES???????SSS-----------------------------------------------------------------------?HHHHHH-T?G----------------------GGHHHHHTTSTTHHH-----------HHHHHTHHHHHHHHS??TTS?????TTHHHHT--------SSSTTS?SS????TTS?HHH---HHHHHH----HHHHHTTHHHH----------HTTTTHHHHHHHHHTTTT??------??S?EEE…	2G4L|A
PF00562.23_RNA_pol_Rpb2_6_seed	117	1198	!Q:3,3|6,6|13,13|16,16|18,40|44,46|49,50|53,119|123,127|131,131|135,135|137,139|142,143|146,148|150,150|153,153|156,156|164,169|178,178|189,190|193,193|196,196|203,203|213,213|221,223|227,238|242,243|247,248|250,251|253,254|257,269|277,279|282,285|289,318|320,338|340,340|342,347|352,352|356,357|359,359|361,371|382,386|388,388|390,393|396,397|400,402|404,404|414,415|419,421|463,464|466,595|600,602…	Q:0,2|4,5|7,12|14,15|17,17|41,43|47,48|51,52|120,122|128,130|132,134|136,136|140,141|144,145|149,149|151,152|154,155|157,163|170,177|179,188|191,192|194,195|197,202|204,212|214,220|224,226|239,241|244,246|249,249|252,252|255,256|270,276|280,281|286,288|319,319|339,339|341,341|348,351|353,355|358,358|360,360|372,381|387,387|389,389|394,395|398,399|403,403|405,413|416,418|422,462|465,465|596,599|60…	SEE?SS?EEEEEE?SS?E-----------------------EEE?-?SS??SS?--------------------------------------------------------------????EEE???-?SEE?TTS-B---EE??EE--?S?TT?EE?TTSEEEE-----?SSEETTEE?SSEEEEEEES??TT-SS?SSEEEE?HHHHHTTTT?EEEEEEE---EEE?----------?EET--TEE-?B??S??SS?-----------?THHHHHB--?SS----SBB-----------------------------?T-------------------T?E------EETT?EEE??B?B--???????--HHHHHHHHHH?????S-B????EE??T…	1K83|B
PF00563.15_EAL_seed	137	364	!Q:7,9|11,12|16,18|20,20|26,29|31,31|34,36|38,38|42,47|50,52|67,67|70,72|76,81|89,93|95,96|104,104|114,114|124,124|126,127|130,131|133,134|139,143|145,145|153,155|162,164|168,174|178,180|192,195|200,209|214,215|220,223|225,225|229,231|234,234|242,243|247,247|249,250|254,254|259,263|266,266|269,269|274,275|280,282|294,301|310,317|319,319|324,327|331,332|342,348|351,353|358,363	Q:0,6|10,10|13,15|19,19|21,25|30,30|32,33|37,37|39,41|48,49|53,66|68,69|73,75|82,88|94,94|97,103|105,113|115,123|125,125|128,129|132,132|135,138|144,144|146,152|156,161|165,167|175,177|181,191|196,199|210,213|216,219|224,224|226,228|232,233|235,241|244,246|248,248|251,253|255,258|264,265|267,268|270,273|276,279|283,293|302,309|318,318|320,323|328,330|333,341|349,350|354,357	HHHHHHH---H--HTT--?E-EEEEE----E-EE---E-TTT??----EE---EEEEEEEEEETTTE-EE--?GGG------THHHHHH-----T--THHHHHH-HHHHHHHHH-HHHHHHHTT?S-?TT??E--EEEE----?G-GGGGGGH---HHHHHH---HHH-------HHH???GGGEEEEEEGG----GGGG?--------?HHHH--HHHH----H-HHH---HT?EEEEEEE--TSS?B-?HHH-HHHS???--EE-EE?HHHH--TTTT---TSHHHHHHHHH--------HHHHHHHT--------T?EEEE????SHH--HHHHHHHTT??-----EE?--STTT---???	3GFZ|A
PF00564.19_PB1_seed	53	112	!Q:0,0|9,9|12,12|21,21|23,23|26,30|44,53|55,55|62,62|66,67|71,72|88,89|91,98|102,102|105,105|111,111	Q:1,8|10,11|13,20|22,22|24,25|31,43|54,54|56,61|63,65|68,70|73,87|90,90|99,101|103,104|106,110	?EEEEEEEE?SS?EEEEEEEE?S?TT???-?HHHHHHHHHHHHT?---------S?EEEEEE?SSS-?EEE??SHHHHHHHHHHHTTS??B--------TTB?SS?EEEEE?	4IC7|B
PF00565.12_SNase_seed	18	139	!Q:8,10|12,13|17,32|35,35|52,52|54,54|60,60|63,64|67,67|71,71|80,88|102,102|105,109|112,113|115,115|133,133|137,138	Q:0,7|11,11|14,16|33,34|36,51|53,53|55,59|61,62|65,66|68,70|72,79|89,101|103,104|110,111|114,114|116,132|134,136	EEEETTEE???S??TTT----------------SS?TTHHHHHHHHHHHHHT?S?EEEEE?SS?-SB?TTS?EEEEEEET---------TEEHHHHHHHTTS?EE??-??TT--S?TTHHHHHHHHHHHHHTT?GGG??	4K2L|A
PF00566.13_RabGAP-TBC_seed	101	374	!Q:7,12|19,50|64,65|68,68|74,74|83,92|96,97|105,105|110,110|123,123|125,127|129,129|131,138|140,142|154,176|180,181|185,204|214,224|228,228|238,242|245,246|253,255|263,263|266,266|269,271|276,276|278,278|281,286|288,288|290,291|295,295|301,304|309,309|312,312|316,316|318,318|324,327|335,338|340,340|342,346|349,349|353,353|358,358|361,361|365,367|370,370	Q:0,6|13,18|51,63|66,67|69,73|75,82|93,95|98,104|106,109|111,122|124,124|128,128|130,130|139,139|143,153|177,179|182,184|205,213|225,227|229,237|243,244|247,252|256,262|264,265|267,268|272,275|277,277|279,280|287,287|289,289|292,294|296,300|305,308|310,311|313,315|317,317|319,323|328,334|339,339|341,341|347,348|350,352|354,357|359,360|362,364|368,369|371,373	GGGHHHH------HHHHTT???----------------------------?HHHHHHHHHHTTS??TT-HHHHH-HHHTTSST----------TST--TTSSTTS-HHHH-HHHHHHHHHHHH?T---T-T?-------S?--TTHHHHHHHHH-----------------------HHS-?HHH--------------------HHHHHHHHH-----------HTS?GGGGTHHHH-----HH--HHHHHH---HHHHHHH-HH?HH---HHHH-H-HH------H-T??GGG-TSHHH----HHHT-TT-TTS?H-HHHHH----HHHHHHH----H?T-----TH-HHH-HHHH-HH-HHT---HH-HHH	3QYE|A
PF00567.19_TUDOR_seed	48	150	!Q:0,1|4,4|15,15|24,26|28,29|51,64|67,67|78,79|87,92|96,96|105,105|109,110|114,114|122,125|131,134|136,139|141,142	Q:2,3|5,14|16,23|27,27|30,50|65,66|68,77|80,86|93,95|97,104|106,108|111,113|115,121|126,130|135,135|140,140|143,149	??TT?EEEEEEEEEE-ETTEEEEE---E??TTHHHHHHHHHHHHHHHTSSS??-----????-??TT?EEEEEETTTT--EEEEEEE------EEE?SSSEEEEE?TTT??EEE-EEGGGEE???-GGGSS----S---?B??EEEEESS	3NTK|A
PF00568.18_WH1_seed	8	119	!Q:0,0|3,6|8,8|22,23|32,36|62,62|64,67|72,73|76,78|80,82|90,90|94,95|101,101|103,103	Q:1,2|7,7|9,21|24,31|37,61|63,63|68,71|74,75|79,79|83,89|91,93|96,100|102,102|104,118	?SS????E-EEEEEEEEEEEEE--ETTTEEEE-----EEEEEEEEEEETTTTEEEEEEEETT-T????EEEE??SS???B???SSEEEEE?SSS--EEEEE?S?HHHHHHHHHHHHHHH	4HAV|B
PF00569.12_ZZ_seed	10	46	!Q:0,0|3,3|12,13|27,27|30,30|37,38|40,42|46,46	Q:1,2|4,11|14,26|28,29|31,36|39,39|43,45	?SS?EEETTTTE--EESSEEEESSSSS?EE?HHHHHH--H???SSE-	2E5R|A
PF00570.18_HRDC_seed	147	79	!Q:0,0|16,16|20,21|23,23|25,25|30,31|42,45|54,56|59,60|66,66|72,73	Q:1,15|17,19|22,22|24,24|26,29|32,41|46,53|57,58|61,65|67,71|74,78	?HHHHHHHHHHHHHHH-HHH--T-S?HHHH??HHHHHHHHHH-???SHHHHHTS---TT??HHHHH-HHHHH--HHHHH	2E1E|A
PF00571.23_CBS_seed	850	120	!Q:0,119	Q:	????--???--------------????--????----????-????--???-----???------??-???-?-----??------??-----------????--??-????????????	2YZQ|A
PF00572.13_Ribosomal_L13_seed	115	173	!Q:0,0|3,7|10,10|30,30|32,32|35,36|38,44|47,49|53,53|55,56|58,69|73,75|77,79|81,86|91,94|96,96|103,103|105,107|114,117|120,125|131,131|133,134|147,148|152,153|155,156|160,167|170,172	Q:1,2|8,9|11,29|31,31|33,34|37,37|45,46|50,52|54,54|57,57|70,72|76,76|80,80|87,90|95,95|97,102|104,104|108,113|118,119|126,130|132,132|135,146|149,151|154,154|157,159|168,169	?EE??--?SS?BTTSSHHHHHHHHTTTTSS?S?SS--S????--?EE???SSS?B??S------------TTT---S???B???--?SBSS????B?HHHHHH-S--?TTHHHH----HH------HHTTS?T--THHHHHHHHHEE??SSS??S-?GGG------??EE???	2ZJQ|G
PF00573.17_Ribosomal_L4_seed	165	432	!Q:2,6|13,21|34,126|130,130|136,145|162,162|164,164|170,183|185,196|198,221|232,248|251,277|281,294|300,325|329,358|369,369|373,373|378,381|384,385|388,399|402,403|413,416|427,427	Q:0,1|7,12|22,33|127,129|131,135|146,161|163,163|165,169|184,184|197,197|222,231|249,250|278,280|295,299|326,328|359,368|370,372|374,377|382,383|386,387|400,401|404,412|417,426|428,431	EE?---?HHHHSS-----??-?HHHHHHHHHHHH??-----------------?????????-???????----????????????????????--------------???????????????-?-?HHH-HHHHH----------HHHHHHHHHHHHHHHT-T?EEEES-----?--?-?--?S------------S??----------------------HHHHHHHHHH-----------------TT?--------------------------TTS-------------?EEEEE?--------?---------------?SHH------------------------------HHHHHHHHTT?TTE-EEEE????SS??SS------?????…	2ZJQ|C
PF00574.18_CLP_protease_seed	86	209	!Q:0,9|11,11|16,16|26,26|28,28|30,31|41,41|50,50|54,54|62,63|65,65|80,80|83,83|90,90|105,105|108,110|114,114|116,116|118,118|122,139|163,163|165,168|175,180|186,186|189,189|191,192|201,201|205,208	Q:10,10|12,15|17,25|27,27|29,29|32,40|42,49|51,53|55,61|64,64|66,79|81,82|84,89|91,104|106,107|111,113|115,115|117,117|119,121|140,162|164,164|169,174|181,185|187,188|190,190|193,200|202,204	????---???T-HHHH-HHHTTEEEE?S?B-?HHHHHHHHH-HHHHHHHH?SSS?EEEEEEE??B?HHHHHHHHHHHHHS-SS?EEEEEE-EEEETHHHHHHTTS?TT?--EEE?T-T?EEE????---??????--???HHHHHHHHHTTHHHHHHHHHHHH-H-???HHHHHH------HHHTT?EE?H--HHHHHHTS?SEE????	2ZL3|A
PF00575.18_S1_seed	51	90	!Q:0,2|17,18|25,25|27,28|31,33|35,36|41,41|44,57|59,59|64,65|68,68|77,78|81,84|89,89	Q:3,16|19,24|26,26|29,30|34,34|37,40|42,43|58,58|60,63|66,67|69,76|79,80|85,88	???TTSEEEEEEEEEET--TEEEEE?S--SS???B??TTSS?SS------------??S?HHHH??TT?EEEEEEEE??TT??-?EEEE?	2B8K|G
PF00576.16_Transthyretin_seed	26	143	!Q:0,1|15,16|18,18|23,32|36,39|51,52|58,59|61,62|64,64|67,69|78,78|88,106|108,108|110,110|122,123|125,125|141,142	Q:2,14|17,17|19,22|33,35|40,50|53,57|60,60|63,63|65,66|70,77|79,87|107,107|109,109|111,121|124,124|126,140	??EEEEEEETTTTEE??S?EEEE----------EEE?---SSSEEEEEEEE??TTSEE--S??S?SS???SEEEEEEE?HHHHHHHTT?----------------??S?S?EEEEEEESSTT--S?EEEEEEEETTEEEEE??	3ESN|A
PF00577.15_Usher_seed	34	645	!Q:19,20|26,42|68,69|74,76|86,86|91,91|97,100|108,108|127,127|134,139|143,147|154,154|158,158|165,169|172,174|177,177|188,189|191,197|201,203|214,214|229,229|259,259|263,268|282,284|299,299|302,304|313,337|341,341|344,345|356,357|360,363|378,387|389,393|407,407|419,419|423,423|425,430|447,447|450,455|457,457|471,471|475,475|490,491|507,508|520,520|523,523|532,532|535,537|554,554|561,566|574,574|5…	Q:0,18|21,25|43,67|70,73|77,85|87,90|92,96|101,107|109,126|128,133|140,142|148,153|155,157|159,164|170,171|175,176|178,187|190,190|198,200|204,213|215,228|230,258|260,262|269,281|285,298|300,301|305,312|338,340|342,343|346,355|358,359|364,377|388,388|394,406|408,418|420,422|424,424|431,446|448,449|456,456|458,470|472,474|476,489|492,506|509,519|521,522|524,531|533,534|538,553|555,560|567,573|575,…	EEEEEEEEEETTEEEEEEE--EEEEE????------???????EEEEEEEEEEEETTTTEEEEEEEEE??SSSS???EEEEEEEEE?GGGS?GGGSS????EEEEESS-SEEEEEEETTEEEEEEEE?SEEEEE??????TTS---??EEEEEE?SSS?EEEEEE?????TT???TT?EEEEEEEEEE??S------?TTB???EEEEEEEEEE?GGGEEEEEEEEEET-TEEEEEEEEEEEEETTEEEEEEEEEEEEE?TTS?-----EEEEEEEEEEEEE???TTSEEEEEEEEEEE?TT???HHHHHBSS?????????-???????????????TTS?EE--EEEEEEEEEE?-SS----SEEEEEEEEEEEES----------S?????EEEEE…	3RFZ|B
PF00578.16_AhpC-TSA_seed	124	217	!Q:4,12|18,20|23,23|25,30|32,34|37,37|41,41|45,47|50,51|59,62|64,65|67,68|72,74|84,84|89,89|92,92|95,95|103,105|108,116|125,125|130,142|144,144|147,147|151,154|157,157|165,165|167,167|170,192|195,195|197,197|204,204|207,210	Q:0,3|13,17|21,22|24,24|31,31|35,36|38,40|42,44|48,49|52,58|63,63|66,66|69,71|75,83|85,88|90,91|93,94|96,102|106,107|117,124|126,129|143,143|145,146|148,150|155,156|158,164|166,166|168,169|193,194|196,196|198,203|205,206|211,216	TTSB?-?--?--?EEEEE--?TT-S--?---E---EE-EEG-GGG---TT--SEEEEEE---?S?-S??SSS?-?TTHHHHHTH-HHHH-HT-TE-EEEEEES-??HH---------HHHHHHTS?GGGT----------???S?SS?EEE?---TT?HHHHHTT?B?SS-----------------------SS?B?EEEEEE?TT----SBEEEE	1URM|A
PF00579.20_tRNA-synt_1b_seed	40	392	!Q:2,2|5,6|13,13|19,19|23,23|37,41|44,44|51,51|58,74|87,87|91,91|104,107|110,110|112,116|127,129|142,142|150,150|153,158|166,166|168,178|180,181|204,206|211,211|232,234|239,240|245,246|250,252|257,264|266,266|271,272|281,283|285,285|288,288|293,293|305,305|308,309|319,322|324,335|345,347|351,351|353,356|388,391	Q:0,1|3,4|7,12|14,18|20,22|24,36|42,43|45,50|52,57|75,86|88,90|92,103|108,109|111,111|117,126|130,141|143,149|151,152|159,165|167,167|179,179|182,203|207,210|212,231|235,238|241,244|247,249|253,256|265,265|267,270|273,280|284,284|286,287|289,292|294,304|306,307|310,318|323,323|336,344|348,350|352,352|357,387	HH-HS??EEEEEE?TTSSS?BGG-GHHHHHHHHHHHH-----HT?EEEEEE?TTGGGT?????????????????HHHHHHHHHHHH-HHH-HHHHHHHHHHTT????SS?B??---EEETHHHHTT?--BHHHHHHHTTTT?BSHHHHT?HH------HHHHHHS-S-----------S??BHHHHHHHHHHHHHHHHHHHHH???EEEE?GGGHHHHHHHHHHHHHHHHT???HHHH--HHHS??STT???EEEE??----??B?SSSS--BTTEETTE---E?BS?GGGS?HHHHHHHHHHS?HH--HHHHHHHHH????H------------HHHHHHHHH---HTT?T----TTTHHHHHHHHHHHHHHHHHHHHHHHHHHHT????	3P0I|A
PF00580.16_UvrD-helicase_seed	36	700	!Q:0,1|10,14|17,17|23,23|26,27|42,42|45,48|52,59|66,66|80,98|110,110|112,120|154,178|181,181|184,185|198,212|224,224|234,235|238,238|241,242|272,384|387,389|392,393|425,445|463,463|474,488|517,517|557,557|568,601|605,618|620,620|630,630|641,642|654,654|656,656|660,667|669,669|675,675|679,681|686,687	Q:2,9|15,16|18,22|24,25|28,41|43,44|49,51|60,65|67,79|99,109|111,111|121,153|179,180|182,183|186,197|213,223|225,233|236,237|239,240|243,271|385,386|390,391|394,424|446,462|464,473|489,516|518,556|558,567|602,604|619,619|621,629|631,640|643,653|655,655|657,659|668,668|670,674|676,678|682,685|688,699	??HHHHHHHH?---?SS?EEEEE?TT??HHHHHHHHHHHHHS?SS????GGG--------EEEEES?HHHHHHHHHHHHH-------------------HHHHHHHHSTT?H---------HHHHHHHHTTTSEEEEHHHHHHHHHHHHGGGTT-----------------------??TT?EE??HHHHHHHHHHHH---------------HHHHHHHHHHT?HHHHHHHHH--HS?TT??HHHHHHHHHHHHHHTTSSSHHHHHHTSHH-----------------------------------------------------------------------------------------------------------------HH???TT??TTTST…	1W36|B
PF00581.15_Rhodanese_seed	147	256	!Q:0,0|3,4|11,19|27,27|29,37|41,70|75,86|88,97|99,102|104,104|107,111|113,113|115,116|121,137|139,139|143,143|145,146|154,159|165,168|172,178|180,181|185,200|213,217|223,227|229,236|238,242	Q:1,2|5,10|20,26|28,28|38,40|71,74|87,87|98,98|103,103|105,106|112,112|114,114|117,120|138,138|140,142|144,144|147,153|160,164|169,171|179,179|182,184|201,212|218,222|228,228|237,237|243,255	?HH--HHHHTT---------TTSEEEE?S--------?HHH------------------------------HHTS????????????S--------??S----B?TT?----E-E??GGGG-----------------B?TTS?B??HHHHHHH------HHHHT?--?TTS------?E--EEE?---------------SSHHHHHHHHHH-----HHTTS---??S-------?E-----EEESSHHHHHTTS	3P3A|A
PF00582.21_Usp_seed	231	191	!Q:0,1|8,11|18,18|27,29|34,34|37,37|46,61|73,99|107,109|133,133|142,154|157,158|160,161|164,166|168,168|170,170|179,179|182,184|188,188|190,190	Q:2,7|12,17|19,26|30,33|35,36|38,45|62,72|100,106|110,132|134,141|155,156|159,159|162,163|167,167|169,169|171,178|180,181|185,187|189,189	??SEEEEE??--SSHHHH-HHHHHHHH---HHHH-HT?EEEEEEEE????????????????HHHHHHHHHHH---------------------------HHHHHHH???GGGEEEEESSHHHHHHHHHHHTT?SEEEEESS?------------TT??S?-SS---S?H-HHHHHHHH?SS--?EEE-E?	3AB8|A
PF00583.19_Acetyltransf_1_seed	241	148	!Q:15,15|18,65|67,67|76,82|90,90|106,107|110,118|125,125|129,130|133,135|142,142|146,146	Q:0,14|16,17|66,66|68,75|83,89|91,105|108,109|119,124|126,128|131,132|136,141|143,145|147,147	EEETTEEEEEEEEEE?TT------------------------------------------------S?EEEEEEEE?------GGGTTSS-HHHHHHHHHHHHHHH--TT-------??EEEEEE-ETT-?HH---HHHHHH-HTT?E	2PR8|A
PF00584.15_SecE_seed	185	61	!Q:0,0|4,5|15,15|25,25|48,48|56,56	Q:1,3|6,14|16,24|26,47|49,55|57,60	?TTT-?SSSHHHHHH-HHHTTTTTS?HHHHHHHHTTHHHHHHHHHHHT-HHHHHHH-HHTS	3DIN|D
PF00585.13_Thr_dehydrat_C_seed	16	94	!Q:7,8|16,17|22,22|35,36|44,46|48,48|51,51|59,59|78,78|86,86	Q:0,6|9,15|18,21|23,34|37,43|47,47|49,50|52,58|60,77|79,85|87,93	HHHHHHH??EEEEEEE??BSSS?SHHHHHTTSSSE--EEEEEEE???S-SB?EEEEEEE?SSTHHHHHHHHHHHTSSS?EEETTSS?HHHHHTG	1TDJ|A
PF00586.19_AIRS_seed	856	206	!Q:0,5|8,34|37,45|55,55|57,58|67,72|76,78|81,83|98,99|103,104|108,108|117,123|126,132|136,175|177,177|190,191|195,198	Q:6,7|35,36|46,54|56,56|59,66|73,75|79,80|84,97|100,102|105,107|109,116|124,125|133,135|176,176|178,189|192,194|199,205	?-????EE???------------------------TT-?-------SSEEEEEEE-E??THHHHHHH------HTT-??SS---HHHHHHHHHHHHHH--TTT?-EEE-EEEEEEEE-------SS-?----?HHH----------------------------------------H-HHHHHHHHHHHH--HHT?---EEEEEEE	3C9R|A
PF00587.20_tRNA-synt_2b_seed	112	392	!Q:14,15|20,20|23,26|37,37|48,50|54,56|58,68|72,73|83,101|103,105|113,113|117,117|134,135|141,169|177,177|179,179|183,184|187,189|194,194|196,196|200,200|206,206|211,211|213,213|232,234|236,236|246,246|248,250|252,258|264,264|277,278|282,284|293,293|299,299|303,307|312,314|329,330|345,345|348,350|353,360|369,370|374,379|389,389	Q:0,13|16,19|21,22|27,36|38,47|51,53|57,57|69,71|74,82|102,102|106,112|114,116|118,133|136,140|170,176|178,178|180,182|185,186|190,193|195,195|197,199|201,205|207,210|212,212|214,231|235,235|237,245|247,247|251,251|259,263|265,276|279,281|285,292|294,298|300,302|308,311|315,328|331,344|346,347|351,352|361,368|371,373|380,388|390,391	HHHHHHHHHHHHTT--TTTT?EE????SEEEHHHHHH-TTHHHHSEEE---EEE---B-----------TTT??EEEHHHHHH-------------------H---HHHHHHT?SSS?HHHHHHHHHHHTTTTT??HHHHH-----------------------------HHHHHTT?B?TTT??BB???EEEE?S?EEE?SSTTS?EEEE?S?SHHHHHHTHHHHHHHTTT?--S?EEEEEEEEE-E???S----???SGGGS?SEEEEEEEEEEE?-STT???TTGGGTTT?EEEEE?HHH-----HHHT???EEEEHHHHHHTTSS??HHHHHHHHHHHHHH-HH---TT??------GGGEEEEE??TTT??????EEEEEEEEE-TT	3RAC|A
PF00588.14_SpoU_methylase_seed	139	205	!Q:0,0|8,10|26,27|33,34|40,45|48,51|56,56|61,61|66,67|72,74|76,76|80,80|85,86|91,91|93,94|97,98|102,106|108,110|112,112|115,120|124,134|137,150|165,165|172,172|174,174|176,177|181,184|189,193|201,201	Q:1,7|11,25|28,32|35,39|46,47|52,55|57,60|62,65|68,71|75,75|77,79|81,84|87,90|92,92|95,96|99,101|107,107|111,111|113,114|121,123|135,136|151,164|166,171|173,173|175,175|178,180|185,188|194,200|202,204	?EEEEEES???HHHHHHHHHHHHHHT?-SEEEE--ESSSS?--???HH----HHHH-HTTH-HHHS?-EEEE---S?HHH-HHHH--HHHT-T-?EE--EEE----?T---T?SE------EGG-----------GS----???-------SSEEEEEEBTTTBS?HHHHHT?S-E--EEE???-SSSS-????HHHHHHH-HHH	1IPA|A
PF00589.17_Phage_integrase_seed	35	257	!Q:0,3|13,13|15,15|18,21|32,37|45,47|54,54|59,59|70,85|87,87|91,91|93,95|100,104|122,125|130,155|160,160|162,172|177,178|193,197|200,205|209,210|226,226|228,228|230,230|236,243|246,246	Q:4,12|14,14|16,17|22,31|38,44|48,53|55,58|60,69|86,86|88,90|92,92|96,99|105,121|126,129|156,159|161,161|173,176|179,192|198,199|206,208|211,225|227,227|229,229|231,235|244,245|247,256	????HHHHHHHHH?S?TT----SHHHHHHHHH------HHHHHHH???HHHHTT?BGGG-EETTTTEEEE----------------E?SSS?E---EEEE??---HHHHHHHHHHHHHTHHH----HHTT????----------------------BSSB?T-----------TSSB??HHHHHHHHHHHHHH-----TT??----GGG??HHHHHHHHHHHHHHH?S-S?GGGSS????????HH-HHHHHHHHHH	1OUQ|A
PF00590.15_TP_methylase_seed	171	387	!Q:0,0|10,12|14,14|18,18|27,27|29,29|33,37|39,42|44,44|46,65|67,72|74,74|82,82|86,108|113,154|163,164|172,175|181,181|184,184|189,190|198,198|200,201|206,207|210,214|217,218|221,224|235,236|238,239|246,246|252,259|261,262|265,266|269,272|280,288|290,290|296,303|305,305|308,309|311,317|326,336|340,345|347,348|351,352|360,364|369,369|371,372|374,375|378,378	Q:1,9|13,13|15,17|19,26|28,28|30,32|38,38|43,43|45,45|66,66|73,73|75,81|83,85|109,112|155,162|165,171|176,180|182,183|185,188|191,197|199,199|202,205|208,209|215,216|219,220|225,234|237,237|240,245|247,251|260,260|263,264|267,268|273,279|289,289|291,295|304,304|306,307|310,310|318,325|337,339|346,346|349,350|353,359|365,368|370,370|373,373|376,377|379,386	?EEEEEEESS?--G-GGS?HHHHHHHT-T?SEE-----E----E?T--------------------T------S?HHHHHHS?TTS-----------------------EEEE??????---------?????----------------------HHHHHHHH--HHHHHTT??--EEEEE-EB?TTSS--SSHHHHH-H--HHHH--TT??---EE--EE????HHHHHHHHTT??S?-BTTTBS?EEEEE-------?S??TT--SS????HHHHTSS---------S?EEEEE--------S?GG--G-------HHHHHHHH-----------HHT------T??TT?-EEEEEES-----TTST-T-?E--EE-EEEGGGHH	2DV7|A
PF00591.16_Glycos_transf_3_seed	21	281	!Q:9,11|13,15|17,18|31,31|33,33|39,49|57,57|59,65|82,90|97,101|103,104|113,114|116,116|118,120|126,126|143,143|145,145|157,162|165,166|170,170|178,178|181,183|191,191|197,202|207,207|211,211|220,220|227,228|235,235|256,262	Q:0,8|12,12|16,16|19,30|32,32|34,38|50,56|58,58|66,81|91,96|102,102|105,112|115,115|117,117|121,125|127,142|144,144|146,156|163,164|167,169|171,177|179,180|184,190|192,196|203,206|208,210|212,219|221,226|229,234|236,255|263,280	STTEEEEEE???S???B??HHHHHHHHHHHH-T?EEEEE???????????HHHHHHT-T???-???HHHHHHHHHHHSEEEE?????????HHHHTT?????S??THHHHGGG??T-T???EEEEE?SSHHHHHHHHHHHHHT-T?SEEEEEEETTS-----?SS??SSS?EEEEEEE-TT---EEEEEEE?GGGGT??????TTTB?SSH-HHHHHHHH-HHHSSS??HHHHHH-HHHHHHHHHHHHHHHTSSSS-------HHHHHHHHHHHHHHTHHH	1OTP|A
PF00593.19_TonB_dep_Rec_seed	666	635	!Q:7,11|17,30|37,38|46,171|189,196|205,205|217,217|221,222|226,228|261,408|416,416|420,420|423,423|426,426|430,430|442,442|448,448|459,460|473,476|484,484|488,488|494,509|516,518|522,524|527,541|545,547|549,571|574,574|578,625	Q:0,6|12,16|31,36|39,45|172,188|197,204|206,216|218,220|223,225|229,260|409,415|417,419|421,422|424,425|427,429|431,441|443,447|449,458|461,472|477,483|485,487|489,493|510,515|519,521|525,526|542,544|548,548|572,573|575,577|626,634	EEEEEEE-----EEEET--------------TEEEEE--EEEEEEE???????----------------------------------------------------------------?-----------------------------------------------???????EEEEEEEEEEEEEEGGG--------TEEEEEEE-EEEEEEEEEEE?SSS??STT???EEEEEEEEEEEEEEEEEEEEETTEEEEEEEEE------------------------------------------------------------------------------------------------------------------------------------------…	1XKW|A
PF00594.15_Gla_seed	29	42	!Q:0,1|4,7|16,18|40,41	Q:2,3|8,15|19,39	??SS????STTTTSSS???STTHHHHTTSSHHHHHHHHHH??	1W2K|L
PF00595.19_PDZ_seed	58	110	!Q:5,9|12,13|18,20|24,24|26,26|29,40|45,45|48,49|56,59|62,62|68,69|72,76|79,79|83,84|98,102	Q:0,4|10,11|14,17|21,23|25,25|27,28|41,44|46,47|50,55|60,61|63,67|70,71|77,78|80,82|85,97|103,109	EEEEE?---?SS??SEEE???SSS?S?TT-------?????EEEE?TT--SHHHHH????TT?EEEEE--TT-----EE?SSS-?HHHHHHHHHHTTT-----EEEEEEE	1N99|A
PF00596.16_Aldolase_II_seed	502	443	!Q:2,2|4,7|16,16|21,24|27,28|36,65|67,81|87,87|89,89|92,93|95,96|100,104|106,106|109,109|113,117|119,121|123,130|133,136|139,159|161,176|179,182|184,196|209,214|216,216|218,219|224,226|234,234|237,253|255,257|259,269|276,276|278,278|280,288|290,290|292,292|294,319|328,339|345,346|355,361|365,387|391,395|403,404|411,416|418,418|431,434	Q:0,1|3,3|8,15|17,20|25,26|29,35|66,66|82,86|88,88|90,91|94,94|97,99|105,105|107,108|110,112|118,118|122,122|131,132|137,138|160,160|177,178|183,183|197,208|215,215|217,217|220,223|227,233|235,236|254,254|258,258|270,275|277,277|279,279|289,289|291,291|293,293|320,327|340,344|347,354|362,364|388,390|396,402|405,410|417,417|419,430|435,442	HH-H----HHHHHHHH-HTTS-??-TT??EEEEEET------------------------------T---------------TTEEE-E?BS--S??TTT??---G-GG?EEE-----E---T--------TT?--?EE---------------------E?---------------SS---?B?------------TTHHHHHHHHHH-----?T-T??EEEE???HHHHHHH-HH-----------------T??-B-?--?-----?SHHHHT-T?S---------S?B?B-------------?--??------??HHHHHSSH------------HHHHH--HHHHHHHH-------HTT?---------------------?TTT??---EEE…	1DZZ|P
PF00598.14_Flu_M1_seed	2	157	!Q:0,0|14,14|33,36|47,47|51,51|68,69|72,75|87,87|91,91|105,106|119,119|136,138	Q:1,13|15,32|37,46|48,50|52,67|70,71|76,86|88,90|92,104|107,118|120,135|139,156	?HHHHHHHHHHTTS?SSHHHHHHHHHHHHHHTT????HHHHHHHHHT?SSS?HHHHHHHHHHHHHHSS??TT????HHHHHHTSGGG?HHH-HHHHHHHHHHHTT??SHHHHHHHHTTS?HHHHHHHHHHHHTTSS???HHHHHHHHHHHHHHHHHH	1AA7|A
PF00599.12_Flu_M2_seed	2	97	!Q:0,22|61,97	Q:23,60	------------------?????HHHHHHHHHHHHHHHHHHHHHHHSHHHHHHHHHHHHHT?------------------------------------	2KWX|A
PF00600.14_Flu_NS1_seed	3	217	!Q:0,4|26,28|51,52|69,69|71,88|93,93|99,103|122,123|125,125|153,154|162,164|167,169|189,189|194,194|201,216	Q:5,25|29,50|53,68|70,70|89,92|94,98|104,121|124,124|126,152|155,161|165,166|170,188|190,193|195,200	?????HHHHHHHHHHHHHHHHHHHHS???HHHHHHHHHHHHHHHHHHHHHT??HHHHHHHHHHHHHTTS?S????????-----?????EESS?HHHHH?????SSEEEEEETTEEEEEETT??S?EEEEEEEEEEETTEEEEEEEEEEEETT??EEEEEEE???SS???HHHHHHHHHHHHHHHHHTT?EEEE?HHHHHH????????????????	2RHK|A
PF00601.14_Flu_NS2_seed	4	94	!Q:0,35|59,62|88,93	Q:36,58|63,87	-------------------------------?????HHHHHHHHHHHHHHHHHHHHHHT????TTSHHHHHHHHHHHHHHHHHHHHHH?-----	1PD3|A
PF00603.12_Flu_PA_seed	4	742	!Q:0,250|255,268|272,276|279,279|284,285|288,288|292,293|299,299|311,313|322,323|327,327|334,337|347,356|359,359|361,364|372,406|408,409|423,423|425,425|428,428|430,431|433,438|440,442|482,482|486,486|497,497|501,509|521,526|530,530|541,543|554,554|563,576|624,625|631,634|637,640|654,654|673,674|697,697|700,709|719,719|722,722|740,741	Q:251,254|269,271|277,278|280,283|286,287|289,291|294,298|300,310|314,321|324,326|328,333|338,346|357,358|360,360|365,371|407,407|410,422|424,424|426,427|429,429|432,432|439,439|443,481|483,485|487,496|498,500|510,520|527,529|531,540|544,553|555,562|577,623|626,630|635,636|641,653|655,672|675,696|698,699|710,718|720,721|723,739	-----------------------------------?----------------------------------------------------------------------------------------------------------------------------------------------------------------------------------------------------???????????????????TTSS????????----??SSB?????SS?STTB??EE-EES??STTTT?HHHHHHHHHTT???EEEEEEEE??SSS?HHHHHH----HHHHHHHHH??????????SS?B????HHHHHHT?????????----??????????????…	3HW6|A
PF00604.12_Flu_PB2_seed	6	782	!Q:0,548|573,577|585,585|592,592|603,603|627,629|643,653|659,660|664,664|669,669|673,673|680,680|684,684|696,699|702,704|706,706|708,708|722,723|727,727|729,729|731,731|738,739|742,742|759,759|762,781	Q:549,572|578,584|586,591|593,602|604,626|630,642|654,658|661,663|665,668|670,672|674,679|681,683|685,695|700,701|705,705|707,707|709,721|724,726|728,728|730,730|732,737|740,741|743,758|760,761	---------------------------------------------------------------------------------------------------------------------------------------------------------------------------------------------------------------------------------------------------------------------------------------------------------------------------------------------------------------------------------------------------------------…	2VY6|A
PF00605.12_IRF_seed	26	131	!Q:1,2|16,16|32,34|42,45|62,63|68,83|101,107|111,111|114,117|122,130	Q:0,0|3,15|17,31|35,41|46,61|64,67|84,100|108,110|112,113|118,121	S??HHHHHHHHHHHTS?TTSEEEEGGGTEEEE???SSSSSSS??--TTTHHHHHHTTTTTTS??BTTB??-------------?HHHHHHHHHHHHHSSTT???????SSS?SS??-?EEEE??---?---	1IRG|A
PF00606.13_Glycoprotein_B_seed	40	856	!Q:2,2|6,11|17,34|36,36|45,46|48,48|53,53|68,68|70,70|72,72|74,75|86,88|103,103|111,111|123,123|125,128|131,131|134,137|140,142|147,148|150,154|156,162|173,174|179,179|182,182|187,187|191,191|194,194|196,196|199,199|203,204|208,208|212,212|216,216|227,228|230,230|234,238|240,240|243,243|254,254|261,263|268,269|277,277|288,288|305,305|307,307|309,311|316,318|321,321|347,347|350,351|353,355|390,429…	Q:0,1|3,5|12,16|35,35|37,44|47,47|49,52|54,67|69,69|71,71|73,73|76,85|89,102|104,110|112,122|124,124|129,130|132,133|138,139|143,146|149,149|155,155|163,172|175,178|180,181|183,186|188,190|192,193|195,195|197,198|200,202|205,207|209,211|213,215|217,226|229,229|231,233|239,239|241,242|244,253|255,260|264,267|270,276|278,287|289,304|306,306|308,308|312,315|319,320|322,346|348,349|352,352|356,389|43…	SS?EEE???-??TTEEE??????????-???????B?EEEEEEEE??S?EEEE?EEEEEEEEEEEEEE?S-S?E--EEEEEEEEEE???HHHHHHTHHHHSEE?SEEEEES-SSSEEEEEGGG?S-???EE?EE????SS???EEES??S?????S??-????EEEEEEEEEE??EEEE?TT?SSEE?SSS?EE?B?TT?SSS--GGG-GGS?BSS?TTTEEEEEEE??B?TTT?---?B?SS?EEEEEEEETT-EEEEEE???HHHH??SEEEEEE-ETTEEEEEET-TEEEEEETTTTEEEEE?S-S???GGGB---SS?HHHHHHHHHHHHHHHTTSSTTTEEE?SS?-E---EEEETTTEEEEEEEEEEGGGGGGHHHHHHHHHTT?????????…	2GUM|A
PF00607.15_Gag_p24_seed	16	239	!Q:13,13|17,17|31,34|45,51|53,53|57,57|65,67|80,87|90,97|101,101|108,110|121,121|124,126|147,151|156,158|161,162|177,180|197,197|208,212|216,216|218,218|224,226|228,228|233,233|235,238	Q:0,12|14,16|18,30|35,44|52,52|54,56|58,64|68,79|88,89|98,100|102,107|111,120|122,123|127,146|152,155|159,160|163,176|181,196|198,207|213,215|217,217|219,223|227,227|229,232|234,234	HHHHHHHHHHHHH-HTT?TTHHHHHHHHTTT?--?HHHHHHHHHH--??---S?HHH-HHHHHHH---HHHHHHHHHHHS????-???TT?-??????HHH-HTTSSS--?HHHHHHHHTS-SS???HHHHHHHHHHHHHHHHHHHH???-?SGGG???TT??SSHHHHHHHHHTSS????HHHHHHHHHTTTTTTS?HHHHHHHHHH?----TTS?H-HHHHH???S?SSTT?S????	2X8Q|A
PF00608.12_Adeno_shaft_seed	63	31	!Q:1,2|6,6|8,8|14,14|18,18|22,22|24,24|27,27|30,30	Q:0,0|3,5|7,7|9,13|15,17|19,21|23,23|25,26|28,29	S??EEE?B?TTEEE?TTS?EEE?B?TT?EE?	1V1H|A
PF00610.16_DEP_seed	133	114	!Q:8,10|13,13|15,16|32,35|38,42|45,46|48,48|61,74|84,85|88,104|107,107|109,109	Q:0,7|11,12|14,14|17,31|36,37|43,44|47,47|49,60|75,83|86,87|105,106|108,108|110,113	GGGSEEEE?--SS?E--EEEEEEHHHHHHHHH----HS-----SS??S?HHHHHHHHHHHH--------------HTTSEEESS??SS---------------??SS-S?EEEE	1O7F|A
PF00611.18_FCH_seed	157	133	!Q:0,1|7,16|33,33|41,41|57,57|69,77|81,87|91,107	Q:2,6|17,32|34,40|42,56|58,68|78,80|88,90|108,132	??TTSTT----------TTHHHHHHHHHHHHHH-HHHHHHH-HHHHHHHHHHHHHHH-HHHHHHHHHHH---------HSS??-----HHH-----------------HHHHHHHHHHHHHHHHHHHHHHHHH	2EFK|A
PF00612.22_IQ_seed	345	21	!Q:	Q:0,20	HHHHHHHHHHHHHHHHHHHHH	1BR1|A
PF00613.15_PI3Ka_seed	16	270	!Q:0,9|20,20|24,26|40,40|43,43|51,57|62,62|65,65|68,68|82,91|103,108|123,124|142,198|203,203|216,216|218,218|233,238|240,240|244,244|260,260	Q:10,19|21,23|27,39|41,42|44,50|58,61|63,64|66,67|69,81|92,102|109,122|125,141|199,202|204,215|217,217|219,232|239,239|241,243|245,259|261,269	?????-????STTTTTTTSS?TTS???HHHHHHHHHTHHH-HT-TSGGGHH-------HHHT-TS?SS?SHHHHHHHHHHHT---???--??HHHHTTTTSTT???---HHHHHHHHHHHHHS??HHHHHHTHHHHHTTGGG?--------------------------------------------------------SSSS?HHHHHHHHHHHH?H-HHHHHHHHHHHHTS------S?HHH-HHHHHHHHHHHHHHT-TTHHHHHHH	4FLH|A
PF00614.17_PLDc_seed	48	40	!Q:5,7|15,26|32,35	Q:0,4|8,14|27,31|36,39	TTBEE???EEEETTT------------EEEEE????SHHH	3HSI|A
PF00615.14_RGS_seed	74	180	!Q:0,0|7,7|10,10|24,24|26,27|42,69|77,78|91,91|93,93|95,100|114,143|149,149|158,158|172,173	Q:1,6|8,9|11,23|25,25|28,41|70,76|79,90|92,92|94,94|101,113|144,148|150,157|159,171|174,179	?HHHHHT?HH-HHHHHHHHHHHTT?H--HHHHHHHHHHHHTT?-------------------------??HHHHHHH--HHHHHHHHTSTT?T-T??-???HHHHHHHHHTTSS----------------------------??TTTTH-HHHHHHHH-HHHHTHHHHHHHS--HHHHTT	3UZT|A
PF00616.14_RasGAP_seed	115	439	!Q:7,9|13,36|40,40|43,44|50,50|52,53|55,56|61,61|70,73|88,91|96,97|100,100|103,110|129,226|229,230|232,246|248,249|259,259|266,273|280,282|296,296|299,299|302,305|307,308|326,326|330,362|367,368|380,381|386,387|390,395|398,398|406,412|415,418|433,433	Q:0,6|10,12|37,39|41,42|45,49|51,51|54,54|57,60|62,69|74,87|92,95|98,99|101,102|111,128|227,228|231,231|247,247|250,258|260,265|274,279|283,295|297,298|300,301|306,306|309,325|327,329|363,366|369,379|382,385|388,389|396,397|399,405|413,414|419,432|434,438	HHHHHHH---HHH------------------------HHH?SS--SSHHH-H--S??HHHH-HHHHHTTS----HHHHHHHHHHHHHH----HHHH--HH?TT???--???HHHHHHHHHHHHHHHHSS------------------------------------------------------------------------------------------------??SS?-S---------------S??HHHHTTSHH-HHHHHH--------HHHHHH---HHHHHHHHHHHHT-TG-GG----S-?HHHHHHHHHHHHHHHHH?TTS?--------------------------------HHHH--HHHHHHHHIII--IIHH--HH------HS-…	3FAY|A
PF00617.14_RasGEF_seed	148	571	!Q:3,3|17,19|22,25|29,34|36,55|58,87|90,91|96,103|105,107|112,139|141,141|143,148|170,185|202,212|214,233|235,235|249,249|261,261|269,269|274,276|278,289|291,291|299,310|312,341|343,360|367,368|370,374|379,411|414,414|416,420|422,443|445,446|453,478|487,489|491,510|516,559|567,568	Q:0,2|4,16|20,21|26,28|35,35|56,57|88,89|92,95|104,104|108,111|140,140|142,142|149,169|186,201|213,213|234,234|236,248|250,260|262,268|270,273|277,277|290,290|292,298|311,311|342,342|361,366|369,369|375,378|412,413|415,415|421,421|444,444|447,452|479,486|490,490|511,515|560,566|569,570	GGS?HHHHHHHHHHHHH---HH----HTT----??H--------------------HH------------------------------HH--HHHH-------?G---GGTT??-------------------------?H-H------HHHHHHHHHHHHHHHHHHHHH?-?-------------SHHHHHHHHHHHHHHH-----------H--------------------H-HHHTTBHHHHHHH-HHHHHSHHHHT?HHHHHHS?HHHH---H------------H-HHHHHHH------------T----------------------------??H------------------HHHHHH--H-----HHHH--------------------…	1NVU|S
PF00618.15_RasGEF_N_seed	88	223	!Q:0,0|5,5|8,9|17,17|19,19|21,30|32,32|47,48|61,97|101,127|135,149|166,167|169,171|183,183|186,188|190,195|199,199|202,214	Q:1,4|6,7|10,16|18,18|20,20|31,31|33,46|49,60|98,100|128,134|150,165|168,168|172,182|184,185|189,189|196,198|200,201|215,222	?EEEE?HH--HHHHHHT?S-S??-------?H-HHHHHHHHHGGGTS-?HHHHHHHHHHHH?---------------------------?-??????-HHH---------------------------HHHHHTT???----------??HHHHHHHHHTHHHHHH--H---HHHHHHHHHHH?TH---H------HHH?HH-------------HHHHHHHH	1NVU|S
PF00619.16_CARD_seed	60	102	!Q:0,1|14,15|22,24|34,34|36,36|46,49|52,54|59,59|63,64|69,69|74,74|88,89|91,91|99,101	Q:2,13|16,21|25,33|35,35|37,45|50,51|55,58|60,62|65,68|70,73|75,87|90,90|92,98	??HHHHTHHHHHTT??HHHHHH---HHHHHHHHT?S?HHHHHHHHT--??SS---HHHH-HHH--HHHH-HHHT?HHHHHHHHHHHHH--H?TTGGGGG???	3KAT|A
PF00620.22_RhoGAP_seed	87	234	!Q:0,0|13,13|15,17|19,19|27,29|47,70|75,77|92,92|95,95|98,98|107,107|109,110|114,129|134,154|164,165|168,168|188,189|194,205|207,209|222,226|228,230	Q:1,12|14,14|18,18|20,26|30,46|71,74|78,91|93,94|96,97|99,106|108,108|111,113|130,133|155,163|166,167|169,187|190,193|206,206|210,221|227,227|231,233	?HHHHHHHHHHHH-H?--S?STTTTTS???HHHHHHHHHHHHHHGGG???---------------------STTT???HHHHHHHHHHHHHH?SS?SS?TTTHHHHH-H--HHH?-------------??HHHH---------------------HHHHHHHHH--HS?HHHHHHHHHHHHHHHHHHH--THHH------------H???HHHHHHHHHHHH?????S--?TTG	3MSX|B
PF00621.15_RhoGEF_seed	192	466	!Q:19,20|31,64|68,69|73,81|84,87|89,90|93,93|95,95|105,105|108,112|114,114|121,166|168,169|172,178|182,215|220,222|225,225|229,242|247,247|255,257|266,269|272,273|276,320|325,333|337,343|351,358|362,364|366,375|394,405|410,410|415,417|419,420|423,427|429,430|433,433|435,438|443,450|456,456	Q:0,18|21,30|65,67|70,72|82,83|88,88|91,92|94,94|96,104|106,107|113,113|115,120|167,167|170,171|179,181|216,219|223,224|226,228|243,246|248,254|258,265|270,271|274,275|321,324|334,336|344,350|359,361|365,365|376,393|406,409|411,414|418,418|421,422|428,428|431,432|434,434|439,442|451,455|457,465	HHHHHHHHHHHHHHHHHHH--HHHTHHHHHH?---------------------------------TTT??HHH---------HH----H--HH-T-THHHHHHHH-HH-----H-HHHHHH----------------------------------------------H??SS?------GGG??------------------?-------------HHHH---HH-TTT--------------GGGH-HHHHHHH---HHHHHHHH----HH--HT---------------------------------------------TSHH---------HHH-------HHHHHHH--------HTT?-?S??--------HHHHHTHHHHHHHHHHHH-----…	3P6A|A
PF00622.23_SPRY_seed	68	232	!Q:9,9|12,12|14,22|32,97|100,106|111,111|121,121|127,128|130,137|139,139|142,144|147,156|169,172|178,178|184,184|187,189|195,196|198,204|206,206|213,216|222,224|228,231	Q:0,8|10,11|13,13|23,31|98,99|107,110|112,120|122,126|129,129|138,138|140,141|145,146|157,168|173,177|179,183|185,186|190,194|197,197|205,205|207,212|217,221|225,227	SSEEEEEEE?TT?S?--------EEEEEEETT?---------------------------------------------------------------??SS???---?SGGG-TEEEEEEET-TEEEE??S--------S?EE???SS--------??SEEEEEEETTTT----EEEEE-ETTTT-TE---EEEEE?-S????---S?EEEEEE????SSSTT???EEE????	3UV9|A
PF00623.15_RNA_pol_Rpb1_2_seed	33	189	!Q:0,4|14,14|18,18|32,32|38,39|59,59|64,64|66,66|69,70|77,77|80,80|82,85|88,91|94,108|114,115|118,118|124,124|127,128|144,146|152,152|161,162|166,166|172,174	Q:5,13|15,17|19,31|33,37|40,58|60,63|65,65|67,68|71,76|78,79|81,81|86,87|92,93|109,113|116,117|119,123|125,126|129,143|147,151|153,160|163,165|167,171|175,188	?????SEEEEEEEE?TTS?TTEEEEEHHHHTT?EEEEE??TTTHHHHHHHHHHTTTSSS?EEEE-E?TT??EEETTS?TT-T----TS????TT?--------------EEEEE??TT?EEEEE?SS??SSTTEEEEEEEEESS---SSEEE?GGGSGGGT??TTT?EEEEE???SHHHHHHHHHHTBG	1K83|A
PF00625.16_Guanylate_kin_seed	12	198	!Q:0,0|2,3|8,9|14,16|28,28|33,33|35,39|42,42|44,46|49,50|58,60|72,72|79,79|102,104|109,111|121,121|125,126|133,133|135,135|149,150|169,169|173,173|180,180|196,197	Q:1,1|4,7|10,13|17,27|29,32|34,34|40,41|43,43|47,48|51,57|61,71|73,78|80,101|105,108|112,120|122,124|127,132|134,134|136,148|151,168|170,172|174,179|181,195	?S??EEEE??TTSS---HHHHHHHHHHH?TTTE-E-????EE?S???SS??BTTTBEE?-?HHHHHHHHHTT?EEEEEE-ETTEEEEEEHHHHHHHHHTTSE---EEEE??-HHHHHHHHT?GGG??EEEEEE?S?HHHHHHHHHHSSS??HHHHHHHHHHHHHHHHHH-HTT?SSEEEE?SSHHHHHHHHHHHHH??	4DEX|A
PF00626.17_Gelsolin_seed	54	103	!Q:6,7|18,18|28,28|31,34|44,44|47,48|50,50|66,77|83,83|93,98	Q:0,5|8,17|19,27|29,30|35,43|45,46|49,49|51,65|78,82|84,92|99,102	TTEEEE??GGGTTEEETT?EEEEEEEEE?SS---?EEEEEEEEE?TT--S?HHHHHHHHHHHHHHH------------HHTTS?SEEEEEETT---???HHHH	3CI5|G
PF00627.26_UBA_seed	141	46	!Q:0,1|12,13|15,19|22,22|29,29|35,37|46,46	Q:2,11|14,14|20,21|23,28|30,34|38,45	??HHHHHHHHTT--T---??HH-HHHHHH-HHTTT--?HHHHHHHH-	2JNH|A
PF00628.24_PHD_seed	92	76	!Q:1,1|5,20|26,28|30,31|33,33|36,37|40,40|47,48|50,51|53,54|57,69|73,75	Q:0,0|2,4|21,25|29,29|32,32|34,35|38,39|41,46|49,49|52,52|55,56|70,72	S?TTT??-------------?SEEEE?--S--S-SS-?EE?TTSSSS??S--S??SS---------????TTT???	3C6W|A
PF00629.18_MAM_seed	92	264	!Q:1,6|9,12|16,16|18,18|22,22|24,26|29,32|36,36|39,40|43,50|52,52|55,55|57,71|77,77|81,85|88,98|101,101|105,107|109,117|121,131|134,134|137,137|143,144|146,146|149,153|155,155|166,171|181,185|190,190|193,194|196,201|204,204|212,218|220,220|228,228|230,231|233,234|236,237|250,253|256,262	Q:0,0|7,8|13,15|17,17|19,21|23,23|27,28|33,35|37,38|41,42|51,51|53,54|56,56|72,76|78,80|86,87|99,100|102,104|108,108|118,120|132,133|135,136|138,142|145,145|147,148|154,154|156,165|172,180|186,189|191,192|195,195|202,203|205,211|219,219|221,227|229,229|232,232|235,235|238,249|254,255|263,263	E??---?ST----TGG-G?EEE?S---SS?--?EEE-ES??TT--------S?SS?S??????---?????-EEEEE?SSS----?TT?----------EE-EEE???B-------??SSS----------?EE-EE-EEEEE-?S?TT----?E-EEEEEEEEET------TEEEEEEEE-----EEEE-ES??B------SS?EEEEEEE??----?S?EEEEEEE-E??S--S??SSEEEEEEEEEE----SS----???S	2C9A|A
PF00630.14_Filamin_seed	132	362	!Q:0,2|6,7|10,13|18,24|26,27|31,35|39,39|41,41|43,44|50,50|52,56|59,60|62,64|66,66|68,73|75,78|82,104|107,108|110,271|274,278|280,282|286,286|288,308|311,312|316,316|320,320|322,322|326,327|330,330|338,341|344,352|354,354|357,358	Q:3,5|8,9|14,17|25,25|28,30|36,38|40,40|42,42|45,49|51,51|57,58|61,61|65,65|67,67|74,74|79,81|105,106|109,109|272,273|279,279|283,285|287,287|309,310|313,315|317,319|321,321|323,325|328,329|331,337|342,343|353,353|355,356|359,361	???GGG-?EE----ESHH-------H--HEE-----ETT-S?E--EEEEE?T-----TT-?S---S?E------E----EEE----------------------?SS--S----------------------------------------------------------------------------------------------------------------------------------------------------------------??EE-----E---EEE?S---------------------SS--EEE-EEE-E?SSS--SE-EEEEEEE----SS-------?-B?TT?-SEE	2EED|A
PF00631.17_G-gamma_seed	50	94	!Q:0,2|21,27|31,32|48,48|52,93	Q:3,20|28,30|33,47|49,51	???THHHHHHHHHHHHHHHSS--???-?HHH--HHHHHHHHHHHHGGG?TTT???------?-?????????--------------???-????	1OMW|G
PF00632.20_HECT_seed	133	1101	!Q:3,7|13,15|18,23|25,26|30,69|71,108|114,120|124,133|140,166|173,192|194,196|210,216|218,226|228,229|231,231|237,280|284,304|306,316|322,322|324,344|346,346|353,353|359,360|363,364|367,403|405,407|409,409|413,413|415,415|421,433|437,663|666,679|683,684|686,686|689,690|692,694|697,697|699,700|702,703|714,717|721,721|734,741|748,749|753,760|766,766|769,769|779,797|807,808|811,811|814,820|824,845|8…	Q:0,2|8,12|16,17|24,24|27,29|70,70|109,113|121,123|134,139|167,172|193,193|197,209|217,217|227,227|230,230|232,236|281,283|305,305|317,321|323,323|345,345|347,352|354,358|361,362|365,366|404,404|408,408|410,412|414,414|416,420|434,436|664,665|680,682|685,685|687,688|691,691|695,696|698,698|701,701|704,713|718,720|722,733|742,747|750,752|761,765|767,768|770,778|798,806|809,810|812,813|821,823|846,…	HHH-----HHHHT-?-GG------G--SSE----------------------------------------E--------------------------------------ESSTT??----?EEE?---------TTHHHH?--------------------------TTHHHH--------------------H---HHHHHHHHHHHHT-------T?-?-----?S??B?HHHHH--------------------------------------------HHT---------------------T??------??-HHHHH-T---------------------T?HHHHHH-HHHHH--HS??GG--------------------------------…	3H1D|A
PF00633.18_HHH_seed	104	30	!Q:5,6|8,8|18,19	Q:0,4|7,7|9,17|20,29	HSTTS??S?HHHHTTSTT??HHHHHHHHHH	1X2I|A
PF00634.13_BRCA2_seed	25	35	!Q:0,2|7,7|13,13|15,18|30,34	Q:3,6|8,12|14,14|19,29	???GGGS?EETTS?B????HHHHHHTTTTT?????	1N0W|B
PF00635.21_Motile_Sperm_seed	63	129	!Q:6,6|9,9|15,15|17,21|24,25|31,32|36,37|41,42|51,51|60,60|65,65|68,68|75,76|79,84|88,99|108,109|112,112|114,114|116,119|126,127	Q:0,5|7,8|10,14|16,16|22,23|26,30|33,35|38,40|43,50|52,59|61,64|66,67|69,74|77,78|85,87|100,107|110,111|113,113|115,115|120,125|128,128	SSEEES-SS?EEEES?T-----TS?-EEEEE--EEE??SSS-?EEEEEEES?TTTEEESS?EEEE?TT?EEEEEE--EE??????TTS?-?-------??EEEEEEEE??SS?S?H----HHHHHH??T	2YS4|A
PF00636.21_Ribonuclease_3_seed	239	356	!Q:21,27|29,31|35,46|53,60|62,64|70,73|80,81|86,97|99,128|131,137|139,141|144,147|149,149|151,182|191,299|302,316|318,336|355,355	Q:0,20|28,28|32,34|47,52|61,61|65,69|74,79|82,85|98,98|129,130|138,138|142,143|148,148|150,150|183,190|300,301|317,317|337,354	HHHHHHHHHHHHHHHHHHHHH-------H?--TTS-?----------HHHHHH--------H---HHHHT----SHHHHH--HHHH------------H------------------------------TT-------H---HH----H?B------------------------------??HHHHHTTG-------------------------------------------------------------------------------------------------------------GG--------------?H-------------------HHHHHHHHHHHHHHHHHH?	2GSL|A
PF00637.15_Clathrin_seed	150	186	!Q:4,6|9,10|21,23|26,26|37,47|49,52|67,72|74,75|84,85|87,94|96,96|105,106|109,109|111,111|126,127|129,129|137,141|146,147|153,154|160,166|181,181	Q:0,3|7,8|11,20|24,25|27,36|48,48|53,66|73,73|76,83|86,86|95,95|97,104|107,108|110,110|112,125|128,128|130,136|142,145|148,152|155,159|167,180|182,185	HHHH?--TT??STTTHHHHHT---TT?GGGGTGGGTS??--------?S--??HHHHHHHHHHHHHT------T??HHHHHTTS--S???-----S?TTHHHHHH--HT?S-SHHHHHHHHHHHHT--T?HHHHHSS---?-SSTT??TTGGG--TTTTT???----TTHHHHHHHHHHHH?STHH	1XI4|A
PF00638.13_Ran_BP1_seed	8	127	!Q:0,3|26,27|47,47|56,56|60,61|68,69|72,75|81,81|90,90|93,93|98,98	Q:4,25|28,46|48,55|57,59|62,67|70,71|76,80|82,89|91,92|94,97|99,126	????TTTTEEEEEEEEEEEEEEETTT--TEEEEEEEEEEEEEEETTT-TEEEEEEE?TTT??EEEEEE??TT???-EESTT?SSEEEEEE-EE?TTSS?EEEEEEEEESSHHHHHHHHHHHHHHHHH	4HAV|B
PF00639.16_Rotamase_seed	87	146	!Q:0,1|4,4|6,6|14,14|16,18|20,22|24,26|31,34|49,57|66,67|71,73|77,77|82,83|85,88|92,98|101,101|104,104|112,114|116,116|119,122|124,124|126,130|133,134|140,142|144,146	Q:2,3|5,5|7,13|15,15|19,19|23,23|27,30|35,48|58,65|68,70|74,76|78,81|84,84|89,91|99,100|102,103|105,111|115,115|117,118|123,123|125,125|131,132|135,139|143,143	??EE?S?TTSSSSS?S???S???S???HHHH----HHHHHHHHHHHHSS?-----???HHHHHHSS-?HHH---HHT?SEEE--E---?SSS-------SS?TH-HHHHHHH??-S-SS-??-S?E-----EE--TTEEE???S??-	1ZK6|A
PF00640.18_PID_seed	25	188	!Q:12,14|17,18|39,50|59,68|70,70|78,78|90,100|115,115|126,150|159,159|162,165	Q:0,11|15,16|19,38|51,58|69,69|71,77|79,89|101,114|116,125|151,158|160,161|166,187	EEEEEEEEEEEE??-SS??TTHHHHHHHHHHHHHHHHHH------------HHHHHHHT??--??????S-EEEEEEE?SSEEEEEETTT---------??EEEEEEGGGEEEEE?SSSEEEEEEE?????????????????????????EEEEEEEE?TT----HHHHHHHHHHHHHHHHHHHHHT	2YT0|A
PF00641.13_zf-RanBP_seed	24	34	!Q:0,4|7,9|13,15|18,18|21,21|24,24|28,29|31,33	Q:5,6|10,12|16,17|19,20|22,23|25,27|30,30	???-?EE?--TTT?-?EE?SS?SB?TTT??B???	1N0Z|A
PF00642.19_zf-CCCH_seed	88	29	!Q:0,1|3,5|13,16|22,22|25,25	Q:2,2|6,12|17,21|23,24|26,28	??S???SGGGGTS--??TTTTT?SS?SSS	2RHK|C
PF00643.19_zf-B_box_seed	106	71	!Q:0,0|5,7|11,18|20,24|33,33|36,36|44,49|52,53|56,61|63,63|65,67|69,70	Q:1,4|8,10|19,19|25,32|34,35|37,43|50,51|54,55|62,62|64,64|68,68	?TTSB?--TTT?-----?-B---??EEETTTTE-EE?HHHHHSH------HH--HS------S?E---E??	2EGM|A
PF00644.15_PARP_seed	28	280	!Q:1,1|3,3|8,9|26,27|33,35|61,67|70,84|92,93|104,104|106,109|113,113|119,123|125,125|139,140|144,148|151,157|159,164|168,173|181,182|184,184|191,197|200,201|204,205|210,210|216,220|224,226|233,235|238,241|243,243|246,246|248,249|251,251|253,255|259,259|265,265	Q:0,0|2,2|4,7|10,25|28,32|36,60|68,69|85,91|94,103|105,105|110,112|114,118|124,124|126,138|141,143|149,150|158,158|165,167|174,180|183,183|185,190|198,199|202,203|206,209|211,215|221,223|227,232|236,237|242,242|244,245|247,247|250,250|252,252|256,258|260,264|266,279	T?E-EEEE??TTSHHHHHHHHHHHHT??GGGTT---EEEEEEEEEEEEETTHHHHHGGGGG-------SS?--------------EEEEEEE??GGGHHHHHHH?S????TTS?GGGST-----T?SSEEEBSSHHHHH--GGG??--?SS-------S?-----EEE------EEEEEEE??S-EEEESS???-?--SS??TT??EEEE?EEEEE?----TTS?--EEETTE---EE????E-EE?S??S?S---EEE?EEEES?GGGEEEEEEEEEEE	4HKK|A
PF00645.13_zf-PARP_seed	54	118	!Q:2,3|6,6|9,9|11,13|17,20|23,23|26,26|35,35|38,45|48,49|52,53|55,56|68,68|72,73|75,80|87,88|93,97|99,101|108,111	Q:0,1|4,5|7,8|10,10|14,16|21,22|24,25|27,34|36,37|46,47|50,51|54,54|57,67|69,71|74,74|81,86|89,92|98,98|102,107|112,117	EE??SS?EE?T---TSS---?EE?TT?EEEEEEEE?TT?-------SS??EE??B??HHHHHHHHHHS?SSS??S-----?TTSSSB--STTT-----S?--HHHHHH----HHHHHH	3OD8|A
PF00646.28_F-box_seed	463	81	!Q:6,6|9,32|42,42|46,54|62,62|71,71	Q:0,5|7,8|33,41|43,45|55,61|63,70|72,80	SHHHHS?HH------------------------HHHHHHTTS?HHH---------HHHHTTS?HHHHHHHT?HHHHHHHHH	3L2O|B
PF00647.14_EF1G_seed	40	135	!Q:0,4|8,9|12,18|20,21|33,33|35,36|40,41|50,53|57,57|63,64|66,68|72,77|90,90|94,95|97,97|106,107|112,112|114,114|117,117|127,131	Q:5,7|10,11|19,19|22,32|34,34|37,39|42,49|54,56|58,62|65,65|69,71|78,89|91,93|96,96|98,105|108,111|113,113|115,116|118,126|132,134	-??-?GGG--SS??---??S?-HHHHHHHHHHS?G--GGT--HHHHHHSS-??-TTT?EEEEE??S--?GGG?--??-STTHHHHHHHHH-HHG--G-GTGGGEEE??EEES?S-TT?EEEEEEEES-----SSS	1PBU|A
PF00648.16_Peptidase_C2_seed	9	371	!Q:0,3|7,7|14,14|19,19|22,22|28,28|32,32|37,37|40,40|43,43|48,54|57,60|62,62|64,65|68,69|91,91|94,95|100,102|123,123|127,127|132,133|137,137|139,139|145,145|165,165|167,167|170,170|173,175|180,180|189,190|192,226|231,232|242,255|261,263|267,267|272,272|274,274|278,278|282,283|295,298|310,310|314,319|326,326|333,333|341,343|345,346|361,362|368,370	Q:4,6|8,13|15,18|20,21|23,27|29,31|33,36|38,39|41,42|44,47|55,56|61,61|63,63|66,67|70,90|92,93|96,99|103,122|124,126|128,131|134,136|138,138|140,144|146,164|166,166|168,169|171,172|176,179|181,188|191,191|227,230|233,241|256,260|264,266|268,271|273,273|275,277|279,281|284,294|299,309|311,313|320,325|327,332|334,340|344,344|347,360|363,367	????TTS?SSHHHH?SSTT?TT?SSSTT?EEE?HHHH?SS?BS?SSSS?------GG----G?B??SS??HHHHHHHHHHHTSHHHHHHHS?TT??SSTT-??SEEEEEEEETTEEEEEEEES?EEE-ETTE--ESS?B?SSTTB?HHHHHHHHHHHHTTSSGGG?S?SS?TT???SSSS?EEEEEGGG??T-----------------------------------THHH--HHHHHHHTT?-------------EEEEE???SSS-TTTT?B?TTS?BTT??EEEEEEEEEEE----TTEEEEEEEEE?TTS-?????STTSTT?GGGGGB?HHHHHHH???S?-SSEEEEEHHHHHHH??EEEEE???	1U5I|A
PF00649.13_Copper-fist_seed	23	49	!Q:0,1|20,22|26,30|33,33|36,39|42,42|44,47	Q:2,19|23,25|31,32|34,35|40,41|43,43|48,48	?-EEETTEEEEETTTTTTSG---GGG????-SS?EE----EE?S????S	1CO4|A
PF00650.15_CRAL_TRIO_seed	110	240	!Q:6,6|14,15|19,19|25,25|28,28|30,31|33,37|39,39|41,65|81,97|99,100|102,109|111,113|120,123|125,125|128,140|143,143|152,152|158,158|167,168|180,181|185,186|197,197|199,212|218,220|227,233|237,238	Q:0,5|7,13|16,18|20,24|26,27|29,29|32,32|38,38|40,40|66,80|98,98|101,101|110,110|114,119|124,124|126,127|141,142|144,151|153,157|159,166|169,179|182,184|187,196|198,198|213,217|221,226|234,236|239,239	GGGGTT?SEEEEEE-?TTS?EEEEE?GG-G??S?----S?H-------------------------HHHHHHHHHHHHHHH-----------------T??T--------T???EEEEEE????T-TS?????????????SH-HHHHHHHH-HHSTT?EEEEEEES??HHHHHHHHHHG--GGB-?HHHHTTEEES-S?-------------GGGTS?--GGGSBG-------GGT-?S	3HY5|A
PF00651.26_BTB_seed	96	157	!Q:8,10|12,13|20,25|32,32|40,40|49,81|85,86|89,89|92,93|103,104|112,124|136,136|141,141|153,156	Q:0,7|11,11|14,19|26,31|33,39|41,48|82,84|87,88|90,91|94,102|105,111|125,135|137,140|142,152	HHHHHHHT--?S??EEEEET------TEEEEE?HHHHHHH?HHHHHHHT??--------------???????----------EEE??SS?HH--HHHHHHHHH--HHSEEEE?------------TTTHHHHHHHH-HHHT?HHHHHHHHHHH????	1R28|A
PF00652.17_Ricin_B_lectin_seed	97	197	!Q:3,4|9,10|12,13|17,17|19,20|23,25|28,28|30,30|34,36|38,44|47,48|50,50|52,54|57,57|60,65|67,67|75,83|89,89|92,103|106,106|113,117|120,126|128,128|132,132|134,141|144,144|150,150|152,155|163,167|171,171|177,190|193,193|195,195|197,197	Q:0,2|5,8|11,11|14,16|18,18|21,22|26,27|29,29|31,33|37,37|45,46|49,49|51,51|55,56|58,59|66,66|68,74|84,88|90,91|104,105|107,112|118,119|127,127|129,131|133,133|142,143|145,149|151,151|156,162|168,170|172,176|191,192|194,194|196,196	SSB??EETT--T??EEE?G--GG???TT?B?EEE???S------?GG--G?B---EE?TT------S?EEETTTE---------EEEES?SS------------TT?BEEEEE???-?GG-------G?EEE?T--------TS?EEETT-T?--?EEEEGGG??---STT?BEEEE-??----???----GG-G?E-	2ZQN|A
PF00653.16_BIR_seed	184	134	!Q:5,5|7,7|9,36|43,43|46,48|50,50|59,59|62,77|80,80|87,88|91,94|97,99|102,109|118,118|120,123|125,126|128,130	Q:0,4|6,6|8,8|37,42|44,45|49,49|51,58|60,61|78,79|81,86|89,90|95,96|100,101|110,117|119,119|124,124|127,127|131,133	HHHGG-G-G-----------------------??---GGGTTS?HH---H-HHHTTEEE?SS----------------TT?EEETTT??EE----ES?-?TT?------?HHHHHHHH?T----T-?H---HHH	3D9T|A
PF00654.15_Voltage_CLC_seed	139	730	!Q:6,12|20,21|25,27|29,31|33,34|44,46|49,49|51,59|72,73|81,81|83,83|101,102|104,114|117,122|125,128|132,132|152,152|163,175|177,177|180,181|185,200|219,226|228,228|230,233|235,273|290,290|304,304|306,310|319,319|323,335|346,348|351,354|359,362|366,388|390,390|392,393|397,397|400,406|409,513|519,521|524,575|577,577|600,600|618,618|621,625|627,627|634,658|661,667|670,671|673,676|693,694|707,709	Q:0,5|13,19|22,24|28,28|32,32|35,43|47,48|50,50|60,71|74,80|82,82|84,100|103,103|115,116|123,124|129,131|133,151|153,162|176,176|178,179|182,184|201,218|227,227|229,229|234,234|274,289|291,303|305,305|311,318|320,322|336,345|349,350|355,358|363,365|389,389|391,391|394,396|398,399|407,408|514,518|522,523|576,576|578,599|601,617|619,620|626,626|628,633|659,660|668,669|672,672|677,692|695,706|710,729	HHHHHH-------HHHHHHH-?GGG---S---S-?SHHHHHHHH---TT?S?-?-----?HHHHHHHHHHHH--HHHHHTT?S?BTHHHHHHHHHHHHHHH--H-----------HT------TT?--?SHH-HHHHHHHHHHHHHHHHHHT?HHHHHHHHHH-------------T-TS-?SSS???-------??----HHHHHHHHHHHHHHHHHH--------H?S?--?S-----------??-----?????----------?---??GGGHHHHHHHHHHHHH-HHHHHHHHHHHHH-H-----HHHHHHTT?HHH-------------HHHHHHHHHH---HH----HHHH----HHS-----------------------G-G--GSS?S…	4FG6|A
PF00656.17_Peptidase_C14_seed	115	664	!Q:7,11|15,26|41,41|45,45|47,51|57,66|68,68|71,154|162,162|168,168|171,175|180,182|191,191|193,194|197,204|209,209|211,223|227,229|231,233|238,253|263,263|270,270|272,272|279,279|284,284|286,521|523,523|526,526|535,535|539,541|544,560|576,576|583,589|591,591|607,622|626,641|646,646|648,650|653,653|656,657|661,662	Q:0,6|12,14|27,40|42,44|46,46|52,56|67,67|69,70|155,161|163,167|169,170|176,179|183,190|192,192|195,196|205,208|210,210|224,226|230,230|234,237|254,262|264,269|271,271|273,278|280,283|285,285|522,522|524,525|527,534|536,538|542,543|561,575|577,582|590,590|592,606|623,625|642,645|647,647|651,652|654,655|658,660|663,663	EEEEEEE?????GGG-------?????TTHHHHHHHHHHHH-HHH-T-----EEEEE----------E-ES----------------------------------------------------------------------------------??HHHHHHH-HHHHT-TS??---TTEE---EEEEEEES?E--ET--------TEEE?S-------------SSE---E---EHHH----------------HHHTTSTTT?GGGTTS?E-EEEEES?SSSB?B??????????-------------------------------------------------------------------------------------------------------…	3D6F|A
PF00657.17_Lipase_GDSL_seed	65	494	!Q:13,25|27,28|32,37|47,72|83,83|86,87|90,168|171,174|185,192|200,201|207,246|252,254|271,271|275,275|281,286|291,318|322,322|330,333|349,371|376,377|380,380|396,465|472,479|482,482	Q:0,12|26,26|29,31|38,46|73,82|84,85|88,89|169,170|175,184|193,199|202,206|247,251|255,270|272,274|276,280|287,290|319,321|323,329|334,348|372,375|378,379|381,395|466,471|480,481|483,493	EEEEESHHHHTTT?------------S??STT??????HHHHHHHHT--------------------------TTTEEEEEEE?TT??HH-------------------------------------------------------------------------------HH----HHHHHHHHHH-----???EEEEEEE??TTTTS----------------------------------------SSSTT???HHHHHHHHHHHHHHHH-HTT?EEEEE??????HHHH----------------------------HHH?HHHHHTT????HHHHHHHHHHHHHHH-----------------------HHTT??EE?HHHHHHHHHGGGGGG---…	2WAB|A
PF00658.13_PABP_seed	38	93	!Q:0,2|10,10|15,21|35,38|40,47|52,53|55,56|77,77	Q:3,9|11,14|22,34|39,39|48,51|54,54|57,76|78,92	???SHHHHTT?TTTT-------TTTTTTSSSHHHH----H--------HHTT--S??SSHHHHTTTSSSHHHHHHHH?TTHHHHHHHHHHHHH	2DYD|A
PF00659.13_POLO_box_seed	81	99	!Q:2,2|14,14|29,29|35,37|43,47|49,64|66,67|80,87	Q:0,1|3,13|15,28|30,34|38,42|48,48|65,65|68,79|88,98	EE?SSEEEEEETTS?EEEEETTTTEEEEE-ETTTT---EEEEE?----T----------------T??EEEEEHHHHHHH?----?-?HHHHHHHHHHH	3P36|A
PF00661.16_Matrix_seed	13	355	!Q:0,12|25,35|43,43|47,48|64,83|99,99|101,101|112,112|133,134|158,158|163,163|167,167|181,181|183,189|195,197|212,214|226,226|229,229|232,233|247,247|252,254|266,266|286,288|296,296|309,309|320,320|342,343|349,349|352,354	Q:13,24|36,42|44,46|49,63|84,98|100,100|102,111|113,132|135,157|159,162|164,166|168,180|182,182|190,194|198,211|215,225|227,228|230,231|234,246|248,251|255,265|267,285|289,295|297,308|310,319|321,341|344,348|350,351	?????????????GGGGGGTTSSSS???????????EEEEEES?TTS??TTSEEEEEEEEEEEE????????????---?????EEEEEEEEEEEEEES?S?HHHHHHHHHH?EEEEEEEESSSEEEEEEEEE??GGGTTSHHHHHTEEEEEHHHHBS?GGGS?SSS?EEEEEEEEEEEEE?S???????TTGGG???TTEEEEEEEEEEEE???TTSGGGGGSEE?SS?EE--EEEEEEEEEEESS?SSSS???HHHHHHHHHHH?EEEEEEESSSEEEEEEESS???TTTGGGS?TTSEEEEEHHHH?HHHHHHHHHS?EEEEEEEEEEEESSHHHHHHS??EEEEE?EE???	4G1L|A
PF00662.15_Oxidored_q1_N_seed	32	71	!Q:9,9|12,13|22,22|49,49|51,51|53,53|56,62	Q:0,8|10,11|14,21|23,48|50,50|52,52|54,55|63,70	EEEEEEEEE?SS-?EEEEEEEE?HHHHHHHHHHHHHHHHHHHHHHHHTS-S?S?HH-------HHHHHHHH	4HEA|L
PF00664.18_ABC_membrane_seed	70	377	!Q:17,19|41,41|44,44|53,64|81,102|110,111|120,120|141,141|145,145|150,151|156,165|185,185|194,194|208,210|214,215|238,238|253,261|265,265|269,272|276,280|288,291|304,304|322,322|333,333|342,343|346,348|355,357|360,360|363,363	Q:0,16|20,40|42,43|45,52|65,80|103,109|112,119|121,140|142,144|146,149|152,155|166,184|186,193|195,207|211,213|216,237|239,252|262,264|266,268|273,275|281,287|292,303|305,321|323,332|334,341|344,345|349,354|358,359|361,362|364,376	HHHHHHHHHHHHHHHHH---HHHHHHHHHHHHHHHHHHHHH?SS?SHHHHHHH------------HHHHHHHHHHHHHHHH----------------------HHHHHHH--HHHHHHHH-HHHHHHHHHHHHHHHHHHHH-HTT-STTH--HHHS--------??SHHHHHHHHHHHHHHHHHH-HHHHHHHH-HHHHHHHHHHHHH---HHT--TSSSHHHHHHHHHHHHHHHHHH-HHHHHHHHHHHHHH---------HHH-HHH----TTT?????HHHHHTT????SHHHHHHHHHHH-HHHHHHTTTHHHHHHHH-HHHHHHHHHH-HHHHHHHH--HH---HHHSSS?--SS?HH-HHHHHHHHHHHHH	4A82|A
PF00665.21_rve_seed	230	190	!Q:0,1|14,18|20,21|25,55|57,57|68,69|79,87|97,97|103,120|126,126|128,128|135,149|160,162|167,168|171,171	Q:2,13|19,19|22,24|56,56|58,67|70,78|88,96|98,102|121,125|127,127|129,134|150,159|163,166|169,170|172,189	??SSTTSEEEEEEE--???S-?BTT-------------------------------B?EEEEEEETTT??EEEEEESSS--------?HHHHHHHHH-HHHTT??---------------?SEEEE?S?HHHHSH---------------HHHHHHHTTT--?EEEE??TT?GGGGHHHHHHHHHHHHHH	4E7K|A
PF00666.12_Cathelicidins_seed	8	68	!Q:0,0|18,19|30,43|59,60|62,62|67,67	Q:1,17|20,29|44,58|61,61|63,66	?HHHHHHHHHHHHHHHHH??SSEEEEEEEE???-??????????EEEEEEEEEEEEESS??S?GGGS?	1KWI|A
PF00667.15_FAD_binding_1_seed	15	242	!Q:6,7|18,18|20,20|23,23|26,26|34,34|37,37|39,41|44,46|49,49|54,58|69,69|72,75|77,77|79,79|88,90|94,95|101,102|105,105|108,108|118,119|122,125|137,138|151,155|167,169|181,183|186,186|193,193|195,197|203,203|205,205|219,220|227,228|232,232|236,236	Q:0,5|8,17|19,19|21,22|24,25|27,33|35,36|38,38|42,43|47,48|50,53|59,68|70,71|76,76|78,78|80,87|91,93|96,100|103,104|106,107|109,117|120,121|126,136|139,150|156,166|170,180|184,185|187,192|194,194|198,202|204,204|206,218|221,226|229,231|233,235|237,241	HHHTTS??EEEEEEEEEE?S?TT?SS?EEEEEEE?TT?G---GG???TT?EEEE?????HHHHHHHHTT?SS???-S?S?EEEEEEEE???SSS??EEEEE??SS?SB?HHHHHHHTB??SS-???HHHHHHHHTTB??HHHHHHHHHHTT?----SHHHHHHHHHH???HHHHHHHSTTB???HH-HHHHHS?B???EEEEB?S?TTTSTTEEEEEEE??EEETGG--GTS?EEE?HHHHH	1DDI|A
PF00668.15_Condensation_seed	42	355	!Q:0,1|6,7|21,22|25,29|33,34|42,46|61,61|74,77|84,84|86,91|96,107|118,119|121,125|130,132|144,144|152,154|160,161|179,191|193,206|237,250|253,255|258,260|264,267|273,274|277,279|293,294|313,313|315,315|317,317|324,327|329,333|339,340|342,344|352,354	Q:2,5|8,20|23,24|30,32|35,41|47,60|62,73|78,83|85,85|92,95|108,117|120,120|126,129|133,143|145,151|155,159|162,178|192,192|207,236|251,252|256,257|261,263|268,272|275,276|280,292|295,312|314,314|316,316|318,323|328,328|334,338|341,341|345,351	??SSEE??HHHHHHHHHHHHT??TT-----TTB??EEEEEEE--???HHHHHHHHHHHHHH?GGGGEEEEEETT----EEEEEE?S??????EEEE??----------HHHHHHHHHH--T?????TTSS-??EEEEEEEEETT-EEEEEEE---EBGGG??HHHHHHHHHHHHHHHTT??-------????S------------??HHHHHHHHHHHTTSHHHHHHHHHHHHHTSS????-----?????SS???SS???BEE----EEEEE??HH---HHHHHHHHHHHHT??HHHHHHHHHHHHHHHHHT?S?E-EEEEEE????S-----GGGTT??S???EEEEEEE???	1Q9J|A
PF00669.15_Flagellin_N_seed	34	152	!Q:31,32|37,37|76,77|89,97|107,107|110,111|114,115|138,139|144,144|149,149	Q:0,30|33,36|38,75|78,88|98,106|108,109|112,113|116,137|140,143|145,148|150,151	HHHHHHHHHHHHHHHHHHHHHHHHHHHHHTS??TTTS?SSHHHHHHHHHHHHHHHHHHHHHHHHHHHHHHHHHHHH--HHHHHHHHHHH---------HHHHHHHHT?TT??HH--HHHHHHHHHHHHHHHHHHHHHH??BTTB?TTTS?EE	3PWX|A
PF00670.16_AdoHcyase_NAD_seed	16	164	!Q:17,20|23,23|29,30|46,46|52,52|54,54|66,66|69,70|78,78|84,85|89,89|92,92|100,100|108,108|113,113|116,116|124,124|143,143|145,145|162,163	Q:0,16|21,22|24,28|31,45|47,51|53,53|55,65|67,68|71,77|79,83|86,88|90,91|93,99|101,107|109,112|114,115|117,123|125,142|144,144|146,161	HHHHHHHHHHHHHHHHH????TT?EEEEE??SHHHHHHHHHHHTTT?EEEEE?S?HHHHHHHHHTT?EE??HHHHTTT?SEEEE??SSS?SB?HHHHTTS?TTEEEEE?SSSS?SB?HHHHHHH-EEEEEEEETTEEEEEETT-S?EEEEEGGGSBHHHHHS??	3CE6|A
PF00672.20_HAMP_seed	222	106	!Q:2,2|16,105	Q:0,1|3,15	HH-HHHHHHHHHHHHH??????????????????????-?-?-----------?---??---?-------------???--???-?????????????????????	2F95|B
PF00673.16_Ribosomal_L5_C_seed	133	133	!Q:4,4|9,10|20,20|33,35|37,37|40,40|42,42|46,46|53,54|56,56|63,66|68,70|75,80|87,101|104,104|109,118|129,130|132,132	Q:0,3|5,8|11,19|21,32|36,36|38,39|41,41|43,45|47,52|55,55|57,62|67,67|71,74|81,86|102,103|105,108|119,128|131,131	EEEE-EEEE?-HHHHHHHHH-HHHHTTGGGSTT???B?SS?B?SSS-EEEEEE--S?GGGSTT??--G---GGSS?--???EEEEEE---------------ES?SSHH----------HHHHHHHHHT??B?	2ZJQ|D
PF00675.15_Peptidase_M16_seed	26	167	!Q:6,6|9,9|20,20|25,26|44,44|48,48|51,51|63,63|66,69|74,74|89,94|110,115|125,125|137,137|139,140|161,161|164,165	Q:0,5|7,8|10,19|21,24|27,43|45,47|49,50|52,62|64,65|70,73|75,88|95,109|116,124|126,136|138,138|141,160|162,163|166,166	EEEEEE?SS?SEEEEEEEEE?SGGG??TTTTTHHHHHHHHTTSB-BSS?BH-HHHHHHHHHTT?EE----EEEE?SSEEEEEEEEEGGG------HHHHHHHHHHHHHSB---???HHHHHHHHH-HHHHHHHHHTT?H--HHHHHHHHHHHHTTTSGGGS?SS??H	1SQB|A
PF00676.15_E1_dh_seed	16	332	!Q:22,22|24,28|31,31|43,43|46,46|51,54|56,57|62,62|67,70|81,81|94,100|104,106|108,112|118,119|125,126|134,143|148,150|160,160|163,163|178,179|181,183|190,190|197,197|203,203|205,207|211,212|218,218|226,226|245,247|254,256|259,259|264,266|268,268|272,272|284,284|300,300|326,329	Q:0,21|23,23|29,30|32,42|44,45|47,50|55,55|58,61|63,66|71,80|82,93|101,103|107,107|113,117|120,124|127,133|144,147|151,159|161,162|164,177|180,180|184,189|191,196|198,202|204,204|208,210|213,217|219,225|227,244|248,253|257,258|260,263|267,267|269,271|273,283|285,299|301,325|330,331	HHHHHHHHHHHHHHHHHHTTSS?S?????TT?HHHHHHHHHHS?TT-SEEE??--S??HHHH-HHTT??--HHHHHHHHTT?TTSTTTTSSGGG?--??--BTT---B?????STTTH--HHHHH--HHHHHHH----------HHTS???EEEEEETTG-GG?HHHHHHHHHHHHHT??E---EEEEEE?SEETTE-EHHHH?S???GGG--TTTTS?EEEEETT?HHHHHHHHHHHHHHHHTT???EEEEEE???SS?SSTT-??S?SSS?HHHHHHHHHHH?HHHHHHHHHHHTTSS?HHHHHHHHHHHHHHHHHHHHHHHHS????GG	2BEU|A
PF00677.12_Lum_binding_seed	20	97	!Q:0,4|16,21|33,33|40,41|44,44|55,56|59,63|72,72|78,78|85,86|89,89|96,97	Q:5,15|22,32|34,39|42,43|45,54|57,58|64,71|73,77|79,84|87,88|90,95	?????EEEEEEEEEEE------TTEEEEEEEES?GGGGGG??TT?EEEETTEEEE??SB?----SSEEEEEE?HHHHH-HSSGGG??TT?EEEEEE?-	1PKV|A
PF00679.19_EFG_C_seed	172	113	!Q:13,18|32,32|35,37|45,53|56,61|74,74|76,76|78,78|86,87|90,90|97,98|104,105|112,112	Q:0,12|19,31|33,34|38,44|54,55|62,73|75,75|77,77|79,85|88,89|91,96|99,103|106,111	EEEEEEEEEEEEE?-----SSTHHHHHHHHHH-TT?-?EEEEEEE---------TT------EEEEEEEEEGGG?T-T?HHHHHHH??SS?EEEEEE--EEEEE??HHHHTT?	1N0V|C
PF00680.15_RdRP_1_seed	39	693	!Q:1,4|15,22|32,32|41,41|52,54|56,56|60,60|62,62|65,67|69,69|74,74|81,81|84,88|91,91|100,101|104,104|124,128|135,138|142,145|171,171|180,182|184,184|194,196|200,200|204,205|209,211|215,215|222,222|228,228|232,232|234,234|236,236|244,269|272,277|288,289|316,318|330,340|355,356|372,376|389,390|394,395|400,402|407,407|411,417|419,419|421,422|449,449|456,456|473,473|478,483|487,487|497,497|518,518|52…	Q:0,0|5,14|23,31|33,40|42,51|55,55|57,59|61,61|63,64|68,68|70,73|75,80|82,83|89,90|92,99|102,103|105,123|129,134|139,141|146,170|172,179|183,183|185,193|197,199|201,203|206,208|212,214|216,221|223,227|229,231|233,233|235,235|237,243|270,271|278,287|290,315|319,329|341,354|357,371|377,388|391,393|396,399|403,406|408,410|418,418|420,420|423,448|450,455|457,472|474,477|484,486|488,496|498,517|519,51…	S---?SSHHHHHHHH????????EEETTEETT?HHHHHHHH-HHHHHHHHHS???B?TTS?B?TT???S?SGGG?EEEEEE?BS?????SB?HHHHHHTT??SS?SSHHHHHHHHHHHHHHHSS?????EEEETT????TTT????HHHHHHHHHHHHHHHHHHHHHHHTT?HHHHHHHH???S?EEEEEEEES???EEE?TTT??EEE???EEE?HHHHHT-TTSSS?EEE?B?B?THHHHHH-------????--------------?TT-----?EEEEEEEEEE??HHHHHHHHHHHHHHHHHHHHTTHHHH???SHHHHHHHHHT----------?SEEEEEEESSHHHH??HHHHHHHHHHHHHHT??---HHHHHHHHHHTS??EEE??SST…	2E9T|A
PF00681.15_Plectin_seed	119	47	!Q:11,11|15,16|20,21|24,24|35,35|47,47	Q:0,10|12,14|17,19|22,23|25,34|36,46	HHHHHHHHTTT-SEE?-TTT??EE?HHHHHHTTSS?HHHHHHHHHHH-	1LM7|A
PF00682.14_HMGL-like_seed	20	293	!Q:1,12|28,28|35,48|52,52|66,67|69,71|80,92|108,108|119,119|129,131|150,150|152,152|154,163|174,174|189,194|196,197|203,203|207,209|224,224|236,236|238,238|242,242|255,256|265,272|276,276|278,278|281,281	Q:0,0|13,27|29,34|49,51|53,65|68,68|72,79|93,107|109,118|120,128|132,149|151,151|153,153|164,173|175,188|195,195|198,202|204,206|210,223|225,235|237,237|239,241|243,254|257,264|273,275|277,277|279,280|282,292	T?????????-??HHHHHHHHHHHHHHT?SEEEEE-------------?GGG?HHHHHHHHHHHHH??S---SEEEEEEE-------------SSHHHHHHHHHHHTT?SSEEEEEEEE?SHHHHHHTT???HHHHHHHHHHHHHHHHTT?S?E----------EEEEETGGGS?HHHHHHHHHHHHHT------T??EEEEE?SSS???HHHHHHHHHHHHHH?TTGGGSEEEEE?B?TTS?HHHHHHHHHHTT??EEEEBGGG??------TTT?B?BH-HHHHHHHHHTH	3HO8|A
PF00683.12_TB_seed	34	53	!Q:2,2|4,4|7,8|10,11|17,17|22,23|25,28|34,34|40,42|45,45	Q:0,1|3,3|5,6|9,9|12,16|18,21|24,24|29,33|35,39|43,44|46,52	TT?B?SS??E--EEHHH-HHHT??S----EEEET-TEEEE???SS-SHHHHHH	1APJ|A
PF00684.14_DnaJ_CXXCXGXG_seed	63	76	!Q:0,0|9,13|17,18|20,20|22,22|36,41|50,50|60,64|68,68	Q:1,8|14,16|19,19|21,21|23,35|42,49|51,59|65,67|69,75	?GGGTTTSB?----SSS??E-E?TTTTTSSEEEEEE------TTEEEEEE?TTTTTSSEE--?--SSB?GGGTTSS	1EXK|A
PF00685.22_Sulfotransfer_1_seed	45	409	!Q:2,2|23,37|41,41|45,48|51,65|69,145|153,154|157,158|162,163|165,167|172,172|180,180|187,188|203,203|205,217|220,223|225,226|229,238|247,260|262,262|266,267|278,279|285,285|297,297|311,319|330,371|374,376|381,381|383,383|395,401|404,406	Q:0,1|3,22|38,40|42,44|49,50|66,68|146,152|155,156|159,161|164,164|168,171|173,179|181,186|189,202|204,204|218,219|224,224|227,228|239,246|261,261|263,265|268,277|280,284|286,296|298,310|320,329|372,373|377,380|382,382|384,394|402,403|407,408	TT?EEEEESTTSSHHHHHHHHHH---------------HHH?SSS----TT??????----?????BTT??-----------?----------------------------------------------------------?????HHHHHHT??SS?-EEE--E???GGGS?THHHHTT?EEEEEE??HHHHHHHHHHHHHH?T-------------TS????S--HH----------HHHHHHHT--------------T?SBT??HHHHHHHHHH--HTTTS?EEEEEHHHHHH?HHHHHHHHHHHTT????-----TTHHHHHHHH??????????????????????------??????????????GG---GGTS?H-HHHHHHHHHHH----…	1ZRH|A
PF00686.14_CBM_20_seed	101	129	!Q:4,4|11,19|22,22|37,37|39,39|42,42|44,44|46,46|48,48|51,53|56,56|59,59|63,64|67,67|72,72|74,78|87,91|93,94|97,101|103,103|106,109|111,111|113,113|118,119|123,123	Q:0,3|5,10|20,21|23,36|38,38|40,41|43,43|45,45|47,47|49,50|54,55|57,58|60,62|65,66|68,71|73,73|79,86|92,92|95,96|102,102|104,105|110,110|112,112|114,117|120,122|124,128	EEEE-EEEEES?-----???TT?EEEEEESSGGGTTT?G-GG?B?S?B?SS---SS?TT?EEE--EE-EEET-T?----EEEEEEEE-----E-?SS----?E-EE??--S-S?EEEE??SSS?EEEEE	8CGT|A
PF00687.16_Ribosomal_L1_seed	255	398	!Q:6,10|12,59|62,64|66,67|70,73|75,85|91,330|332,345|348,348|368,368|370,376|380,380|382,383|385,386|390,392|396,396	Q:0,5|11,11|60,61|65,65|68,69|74,74|86,90|331,331|346,347|349,367|369,369|377,379|381,381|384,384|387,389|393,395|397,397	HHHTTT-----T---------------------------------------------?--SS???S??EE????S?--------??SSGGG??-----------????????-???------------????-?-----------????-???-???-----------------------????????-??????????--------??-???----?????????????????-?--?????----???????????----?????-------------------------------------?---??????????????????----?S?--?????????--SS-SHHHHHHHHHHHHHHHHHS?S?----??SSS-S-?S??EEE--?SSS?E	1S1I|A
PF00688.13_TGFb_propeptide_seed	81	403	!Q:0,37|40,42|48,51|73,73|75,76|78,83|85,94|98,99|101,106|110,110|112,112|120,133|135,136|139,158|161,179|187,189|196,198|202,204|213,213|227,228|232,232|238,255|258,259|268,279|283,283|292,294|296,298|300,302|304,305|311,311|315,315|319,320|324,326|328,330|333,337|343,343|346,349|355,355|363,372|375,391|396,396	Q:38,39|43,47|52,72|74,74|77,77|84,84|95,97|100,100|107,109|111,111|113,119|134,134|137,138|159,160|180,186|190,195|199,201|205,212|214,226|229,231|233,237|256,257|260,267|280,282|284,291|295,295|299,299|303,303|306,310|312,314|316,318|321,323|327,327|331,332|338,342|344,345|350,354|356,362|373,374|392,395|397,402	??------------------------------------HH---HHHHH----HHHHHHHHHHHHHHHHHHHHT?S--S?---??T----------TSS??S???---HHH-H-HHHHHHH--------------S??EE????--------????????SS------------------?EEEEEEE???SSTTTT---TTT???TTEEEEEE?HHHHHHHSSSTTT??EEE-EEEEB----------------??TT??EEEEEEEE-----------?SSS?EEEEEEEE---E???S---S??EEEEE?HHH-HHH--HHH???S--?EE-----EEEEE?EE----EEEET-TEEEEEE??????????SB??---------------SSSS?SE…	3RJR|A
PF00689.16_Cation_ATPase_C_seed	141	381	!Q:0,4|20,20|27,34|41,46|49,50|53,53|61,61|75,77|80,80|85,128|131,137|142,144|151,151|153,172|174,175|182,183|186,199|216,216|223,226|229,244|248,248|250,250|253,254|257,258|261,265|275,275|285,285|288,296|301,301|303,335|341,349|353,357|368,369|374,377	Q:5,19|21,26|35,40|47,48|51,52|54,60|62,74|78,79|81,84|129,130|138,141|145,150|152,152|173,173|176,181|184,185|200,215|217,222|227,228|245,247|249,249|251,252|255,256|259,260|266,274|276,284|286,287|297,300|302,302|336,340|350,352|358,367|370,373|378,380	?????HHHHHHHHHHHSSHH-HHGGGG???-?---TTGGGS-???-?SS??SS?HHHHHHH-HHHHHHHHTSSSH---HH-HHHH--------------------------------------------TT-------SSSS???TTTTTS?S?????----------?????S??SSSGGG-?SH--------------HHHHHHHHHHHHHHHH-HGGGSS----SS?--------------?TTT-S?GG--GS--HH-----HHHHHHHHH-HHHHHHHHS-TT---------TGGG-S-???----??-----------------------TTTHH---------HHH-----HHHHTHHHHH--HHHH----HHH	3W5C|A
PF00690.21_Cation_ATPase_N_seed	168	94	!Q:0,0|4,4|13,19|21,23|25,30|33,36|38,41|49,52|56,57|59,60|62,62|66,69|74,76|78,79	Q:1,3|5,12|20,20|24,24|31,32|37,37|42,48|53,55|58,58|61,61|63,65|70,73|77,77|80,93	?SSS?HHHHHHHH-------T-??T------TT??-?H----HHHHHHH----HHH??S??T-TTT????TTTT???S-?SHHHHHHHHHHHHH	3W5C|A
PF00691.15_OmpA_seed	84	189	!Q:1,2|5,19|28,31|35,36|41,48|50,50|53,56|58,60|66,89|91,99|101,105|109,112|128,128|134,141|144,146|149,150|153,154|157,157|160,161|164,164|167,167|173,173|179,187	Q:0,0|3,4|20,27|32,34|37,40|49,49|51,52|57,57|61,65|90,90|100,100|106,108|113,127|129,133|142,143|147,148|151,152|155,156|158,159|162,163|165,166|168,172|174,178|188,188	E??TT???-?--?-------GGGHHHHH----HHH--HHHH--------H?TT---?E---EEEEE?---------------------??S--------?S?----HHH----HHHHHHHHHHHHHHH-HHHHS?----??-GG---GE--EE--EE?TT--SS?SS?TTSHH-HHHHH---------S	3S03|A
PF00692.14_dUTPase_seed	29	142	!Q:2,5|7,7|12,12|19,19|22,22|26,26|28,29|37,38|43,44|46,46|54,55|59,59|64,64|69,72|75,75|78,79|81,83|90,90|94,95|99,99|102,102|114,118|123,123|125,141	Q:0,1|6,6|8,11|13,18|20,21|23,25|27,27|30,36|39,42|45,45|47,53|56,58|60,63|65,68|73,74|76,77|80,80|84,89|91,93|96,98|100,101|103,113|119,122|124,124	TT????B?SSTT?SEEEEE?SS?EEE?T--TEEEEEE??EEEE??T-TEEEEEE??HHH-HHHH?EEEE--??EE?TT??S-??EEEEEE?SSS-?EEE?TT?EEEEEEEEEEE?---?EEEE?S??-??????????????	4A6A|A
PF00693.13_Herpes_TK_seed	14	308	!Q:0,0|19,19|21,21|23,23|28,30|40,40|42,42|52,71|99,102|107,109|111,119|128,128|147,147|158,162|172,174|187,187|190,193|218,224|233,236|248,252|254,255|257,259|269,269|275,275|279,280|282,282|306,307	Q:1,18|20,20|22,22|24,27|31,39|41,41|43,51|72,98|103,106|110,110|120,127|129,146|148,157|163,171|175,186|188,189|194,217|225,232|237,247|253,253|256,256|260,268|270,274|276,278|281,281|283,305	?STTSSHHHHHHHHHSGGG?S-S?EEEE???HHHHHTSSS-S?HHHHHHHHH???????????--------?HHHHHHHHHHHHHHHHHHHHHHHTTTS---?EEEE???S?---?----SEEEEEES?THHHHTHHHHHHHHTTSS?HHHHHHHHTT?????TTEEEEEEE??-HHHHHHHHHHHS?SS????HHHHHHHHHHHHHHHHHHHHHHTT??-----TTTTTTTS????HHHHHHHHSTT?????S--S-??GGGSGGGGG?SGGGB?TTS?-B?HHHHHHHHHHHHHHTTEEEEEEE??	1P72|A
PF00694.14_Aconitase_C_seed	18	138	!Q:7,7|9,10|17,18|27,27|49,49|52,52|56,57|60,67|80,81|86,87|95,96|115,115|117,117|129,129	Q:0,6|8,8|11,16|19,26|28,48|50,51|53,55|58,59|68,79|82,85|88,94|97,114|116,116|118,128|130,137	EEEEEEB?S??BHHHHB??GGGGGGTB?HHHHGGGBTTTSEETTTTEES?EE?TTT??EE-------?HHHHHHHHHTTT??EEEE??SSBTBSS??THHHHHHHHTTEEEEEES?B?HHHHHHHHHTT?EEEEESSG	3Q3W|A
PF00696.23_AA_kinase_seed	135	459	!Q:0,1|3,4|6,6|10,10|16,16|19,29|34,34|42,47|49,71|76,84|86,86|92,97|99,103|105,108|119,126|132,133|141,144|160,162|165,167|192,196|200,202|213,213|220,220|230,235|238,241|244,244|253,253|255,265|269,270|275,278|289,290|292,293|295,298|306,308|312,315|318,322|326,342|359,362|364,366|377,377|381,381|385,386|389,391|393,393|397,397|405,428|434,435|443,443|446,447|449,450|452,453	Q:2,2|5,5|7,9|11,15|17,18|30,33|35,41|48,48|72,75|85,85|87,91|98,98|104,104|109,118|127,131|134,140|145,159|163,164|168,191|197,199|203,212|214,219|221,229|236,237|242,243|245,252|254,254|266,268|271,274|279,288|291,291|294,294|299,305|309,311|316,317|323,325|343,358|363,363|367,376|378,380|382,384|387,388|392,392|394,396|398,404|429,433|436,442|444,445|448,448|451,451|454,458	??E--E-EEE?TTTTS-SH-----------HHHH-HHHHHHH------H-----------------------HHHH--------?S?EEEEE??---?T-----T----HHHHHHHHHH--------HHHSS??HHHHHHH----HHHHHHHHHHHHHHH???HH---HHHHHHHHHHHHHHHHHHHHHHHH-----HHT???HHHHHHHHHH-HHHHHH-HHHHHHHHH------TT????EE?HHHHTEEE?S?----------TTS??EEEE---?HHHHHHHHHH--T--T-???EEESSEE---EET----TS----?EEE?---------------?TTHHHHHHHHHHHHTT?---S---EEEEEESSSS?BSS?TTT?-TT?-?B?SEE?H…	2V4Y|A
PF00697.17_PRAI_seed	23	251	!Q:0,0|3,6|19,22|29,30|33,33|37,38|49,52|54,55|63,64|77,77|83,83|85,89|101,101|112,112|114,117|120,125|128,132|138,145|147,147|149,150|153,156|164,192|201,202|212,217|219,220|226,226|233,234|238,238|240,240	Q:1,2|7,18|23,28|31,32|34,36|39,48|53,53|56,62|65,76|78,82|84,84|90,100|102,111|113,113|118,119|126,127|133,137|146,146|148,148|151,152|157,163|193,200|203,211|218,218|221,225|227,232|235,237|239,239|241,250	?EE????SHHHHHHHHHHT?---SEEEEE??TT?TTB??HHHHHHHHHH??-?E--EEEEESS??HHHHHHHHHHHT?SEEEE?S??--?HHHHHHHHHHS?TTSEEEEEEE?S----SS??????TT?---?EEEEE--------S?S??SS????GGGGTTS??---------------------------TTEEEESS??TTTHHHHHT------T??SEEEE?GGGEEE--TTE-E?HHHHHHHHHH	1NSJ|A
PF00698.16_Acyl_transf_1_seed	12	402	!Q:4,5|8,10|21,21|39,39|42,42|49,50|52,52|55,109|132,132|137,141|147,147|162,162|182,182|185,185|193,195|209,213|226,226|242,244|246,248|250,250|253,253|273,279|285,285|289,289|293,298|302,303|314,314|325,327|332,333|338,338|342,342|355,361|365,365|368,368|372,372|374,374|379,379|381,383|399,401	Q:0,3|6,7|11,20|22,38|40,41|43,48|51,51|53,54|110,131|133,136|142,146|148,161|163,181|183,184|186,192|196,208|214,225|227,241|245,245|249,249|251,252|254,272|280,284|286,288|290,292|299,301|304,313|315,324|328,331|334,337|339,341|343,354|362,364|366,367|369,371|373,373|375,378|380,380|384,398	EEEE??TT???TTTTHHHHHS?HHHHHHHHHHHHHTGGG?SS?HHHHHH--T?TT?----------------------------------------------------??TTSHHHHHHHHHHHHHHHHHHH-HHTT--???SEEEE?TTHHHHHHHHTTSS?HHHHHHHHHHHHHHHHTTT-TS?EEEEESS?--HHHHHHTTGGGTT?????EEEETTEEEEEE?HHHHHHHHHHHTTTT-??B???S?SS?TTSGGGTTTHHHHHHHHTT-??????SSEEE?TTT?SEE-----?GGG??HHHHHHHHHS?EEHHHHHHHH---HHTT??EEEE?SSS?SSHHHHHHHHHT-------STT?SS?EEE?S?BTTB?H---HHHHHHHHHHHHTTT…	2QJ3|A
PF00699.15_Urease_beta_seed	165	121	!Q:0,0|3,3|6,11|15,17|20,20|24,28|37,37|41,41|49,49|54,54|57,57|61,70|80,80|82,82|85,85|90,90|92,92|94,94|103,104|107,107|110,110|116,117|120,120	Q:1,2|4,5|12,14|18,19|21,23|29,36|38,40|42,48|50,53|55,56|58,60|71,79|81,81|83,84|86,89|91,91|93,93|95,102|105,106|108,109|111,115|118,119	?TT?EE-?---?SSE---EE?STT?-?--EEEEEEEE?SSS?EEEETTS?GGGS?TT-EES---------?TTTTTTEEE?S?TT?EEEE?T-T?EEEEEEEE??TT?EE?STTSS??EE?	1FWI|B
PF00700.16_Flagellin_C_seed	33	89	!Q:7,9|50,52|87,88	Q:0,6|10,49|53,86	HHHHHHH---HHHHHHHHHHHHHHHHHHHHHHHHHHHHHHHHHHHHHHHS???SHHHHHHHHHHHHHHHHHHHHHHHHHHHHHHHHT??	1UCU|A
PF00701.17_DHDPS_seed	13	302	!Q:0,1|8,11|13,13|17,17|19,19|35,37|52,52|72,72|77,79|97,98|104,106|109,111|124,124|127,127|130,130|136,136|142,145|155,155|165,165|167,168|170,172|183,183|191,195|207,208|218,218|233,233|238,238|256,257|275,279|283,286	Q:2,7|12,12|14,16|18,18|20,34|38,51|53,71|73,76|80,96|99,103|107,108|112,123|125,126|128,129|131,135|137,141|146,154|156,164|166,166|169,169|173,182|184,190|196,206|209,217|219,232|234,237|239,255|258,274|280,282|287,301	??SEEEEE????B?TTS?B?HHHHHHHHHHHHHHT-??EEEESSTTTTGGGS?HHHHHHHHHHHHHHHTTSS?EEEE???SSHHHHHHHHHHTTTSS??EEEEE???SS???HHHHHHHHHHHH-HT?SS?EEEEE?HHHHS????HHHHHHHTT-STTEEEEEE?S??T---HHHHHHHTTS?TTSEEEE?---?HHHHHHHHHTT??EEEESGGGT?HHHHHHHHHHHHTT?HHHH-HHHHHHHHHHHHHTTSS--STTHHHHHHHHHHTSSS?????TTS????HHHHHHHHHHHHHTT	3DI0|A
PF00702.21_Hydrolase_seed	239	720	!Q:0,1|8,8|13,14|24,72|76,98|102,102|111,112|119,120|136,155|174,225|229,241|244,244|253,261|268,301|306,306|313,489|505,505|507,512|514,522|530,539|544,551|553,557|563,564|566,570|572,572|585,614|617,618|621,621|623,643|645,645|649,654|661,666|669,684|688,700|706,706|709,709	Q:2,7|9,12|15,23|73,75|99,101|103,110|113,118|121,135|156,173|226,228|242,243|245,252|262,267|302,305|307,312|490,504|506,506|513,513|523,529|540,543|552,552|558,562|565,565|571,571|573,584|615,616|619,620|622,622|644,644|646,648|655,660|667,668|685,687|701,705|707,708|710,719	??EEEEEI-IIII--EEEEEEEEE-------------------------------------------------EEE-----------------------SSS?HHHHHHHH--HHHHTT??SHHHHHHHHHHHHTT??-----??---------??EEEEEETTTEEEEEETTE----------------------------------------------------EEE-------------EE?HHHHHHHT???--?---TTHHHH----------------------------------HHTT?EEEEEE--------------------------------------------------------------------------------------…	2HDO|A
PF00703.16_Glyco_hydro_2_seed	136	179	!Q:3,3|5,7|9,16|28,28|30,30|39,51|57,59|66,68|70,71|73,73|76,76|78,81|87,90|94,98|105,107|111,111|121,124|127,127|129,132|134,134|136,137|139,140|143,144|151,153|155,155|159,164|170,171|176,176|178,178	Q:0,2|4,4|8,8|17,27|29,29|31,38|52,56|60,65|69,69|72,72|74,75|77,77|82,86|91,93|99,104|108,110|112,120|125,126|128,128|133,133|135,135|138,138|141,142|145,150|154,154|156,158|165,169|172,175|177,177	EEE-E---E--------EEEEEEESSTT-S?SEEEEEEE-------------EEEES???EEEEEE---E??B?TT?B??--HHHHH????TTS?????EEEEEE-??TTS?SEEEEEESS?--?BB?S----S-S--B?-BE--EEEEEE---E?TTS-----?EEEEE--EEEE?B?	1HN1|A
PF00704.23_Glyco_hydro_18_seed	165	681	!Q:0,0|8,11|18,18|20,26|28,28|30,39|44,44|46,51|54,54|71,134|151,152|155,155|157,158|160,160|167,169|171,171|175,175|177,188|199,204|210,210|224,245|249,249|253,253|255,255|260,285|287,288|314,317|319,336|342,351|354,354|358,360|366,369|377,378|385,387|390,395|400,404|406,408|411,411|414,415|418,473|479,479|493,496|508,508|516,516|519,520|524,524|529,557|559,565|569,570|582,607|610,610|618,618|62…	Q:1,7|12,17|19,19|27,27|29,29|40,43|45,45|52,53|55,70|135,150|153,154|156,156|159,159|161,166|170,170|172,174|176,176|189,198|205,209|211,223|246,248|250,252|254,254|256,259|286,286|289,313|318,318|337,341|352,353|355,357|361,365|370,376|379,384|388,389|396,399|405,405|409,410|412,413|416,417|474,478|480,492|497,507|509,515|517,518|521,523|525,528|558,558|566,568|571,581|608,609|611,617|619,622|6…	?EEEEEEE----TTGGGS?G-------G-G-------???GGGS?T------TT?SEEEEEEEEEETTEEE---------------------------------------------------------------?SSTTHHHHHHHHHGGG--GT?T--T?EEEEEE---E?TTT?S------------HHHHHHHTSH------HHHHH-HHHHHHHHHHHHT---------------------?SEE-EEE?S?TTST--------------------------T??THHHHHHHHHHHHHHHHHHHHHHHH---?S---------------???EEEEE----------EE?SHH---HHHHH--??HHHHHHH-?SEEEEE???SS?-----TTS…	1NWT|A
PF00705.13_PCNA_N_seed	13	127	!Q:0,0|7,7|22,22|40,40|64,64|82,82|85,85|92,92|95,95|104,104|109,109|112,113|119,121|124,126	Q:1,6|8,21|23,39|41,63|65,81|83,84|86,91|93,94|96,103|105,108|110,111|114,118|122,123	?EEEEES?THHHHHHHHHHTTT?SEEEEEEETTEEEEEEE?TTSSEEEEEEEEGGGSSEEEESS?EEEEEEHHHHHHHHHTS?TT?EEEEEE?TT?SEEEEEEE?TTSS?EE--EEEEE???EE???	3F1W|A
PF00706.12_Toxin_4_seed	7	48	!Q:3,3|5,6|10,10|13,13|20,21|26,30	Q:0,2|4,4|7,9|11,12|14,19|22,25|31,47	EEE?S??SSS?SS?SEEEEE--EESS?---?TTEEEEEEEEETTEEEE	2SH1|A
PF00707.17_IF3_C_seed	150	100	!Q:0,1|9,9|12,13|31,31|40,41|43,45|47,47|50,51|54,54|68,69|77,83|86,90|96,96|98,99	Q:2,8|10,11|14,30|32,39|42,42|46,46|48,49|52,53|55,67|70,76|84,85|91,95|97,97	??EEEEEEE?TT??HHHHTHHHHHHHHHHHT-TEEEEEEE??S---S?TT??SS-HHHHHHHHHHHHH--TTTEEES???????SS---??EEEEE-E??	2CRQ|A
PF00708.13_Acylphosphatase_seed	75	129	!Q:0,14|25,25|27,27|29,30|47,48|52,52|56,56|60,63|71,71|76,76|87,89|93,98|106,106|110,123|128,128	Q:15,24|26,26|28,28|31,46|49,51|53,55|57,59|64,70|72,75|77,86|90,92|99,105|107,109|124,127	?-------------?EEEEEEEEEE-E?S--SSSHHHHHHHHHHHTT-?EEE-EEE?TTS---?EEEEEEE-EHHH-HHHHHHHHTT--?STT-----?EEEEEEE-EEE?????--------?SEEE?	2GV1|A
PF00709.16_Adenylsucc_synt_seed	92	680	!Q:10,10|12,12|22,28|31,31|37,37|40,44|48,58|65,67|76,76|81,82|88,88|95,95|100,100|103,103|107,112|121,121|124,125|137,140|143,157|171,175|181,182|184,185|187,191|202,211|216,216|221,221|226,235|237,244|258,301|305,308|311,312|315,316|328,328|330,331|336,336|339,339|343,344|354,354|357,358|369,370|374,377|387,387|395,396|400,411|414,419|426,438|441,486|488,490|492,496|498,498|502,503|505,505|520,…	Q:0,9|11,11|13,21|29,30|32,36|38,39|45,47|59,64|68,75|77,80|83,87|89,94|96,99|101,102|104,106|113,120|122,123|126,136|141,142|158,170|176,180|183,183|186,186|192,201|212,215|217,220|222,225|236,236|245,257|302,304|309,310|313,314|317,327|329,329|332,335|337,338|340,342|345,353|355,356|359,368|371,373|378,386|388,394|397,399|412,413|420,425|439,440|487,487|491,491|497,497|499,501|504,504|506,519|5…	EEEEEESSSS?S?HHHHHHHHH-------HH?SEEEE?SB?????EEE???----?-??EEESSS?--GGGGSTTS-EEEE?-TTBEE?HHHHHH-HHHH-HH-TTT-???--TTEEEETT?EE??HHHHHHHHHHH----HH-????----??????SSHHHHHHHHHTT?-?-?BHHHH--T-?H-----HHHHHHHHHH----------HHHH-HHHH-HHTS---------?S---???-?GGGTHHHHHHHHH--------------------------------------------HHG----GG--EE-?HHHHHHHHHHT-T??EEEE?SS?GGG-?TTTSSTTSS?SS??STHHHHHHHT??GGG??--EEEEEEESE-EEESSSS??TT…	1LOO|A
PF00710.15_Asparaginase_seed	157	661	!Q:3,9|13,13|15,29|31,31|43,50|56,58|61,61|63,63|65,66|71,73|75,75|80,254|257,262|266,267|283,285|289,290|297,298|314,314|317,322|324,324|329,330|333,333|335,344|349,349|366,376|378,378|392,392|404,404|408,408|412,412|414,414|417,417|420,421|424,424|427,428|432,434|439,439|441,475|477,507|510,517|523,524|527,529|531,534|542,542|546,547|560,567|579,579|582,582|584,591|603,609|620,620|622,624|626,6…	Q:0,2|10,12|14,14|30,30|32,42|51,55|59,60|62,62|64,64|67,70|74,74|76,79|255,256|263,265|268,282|286,288|291,296|299,313|315,316|323,323|325,328|331,332|334,334|345,348|350,365|377,377|379,391|393,403|405,407|409,411|413,413|415,416|418,419|422,423|425,426|429,431|435,438|440,440|476,476|508,509|518,522|525,526|530,530|535,541|543,545|548,559|568,578|580,581|583,583|592,602|610,619|621,621|625,625…	EEE-------EEE?S???-----------?E-EEETTTTEEEE-----???HHHHH---HH?G-G--GGGT---S-EEEE-------------------------------------------------------------------------------------------------------------------------------------------------------------------------------EE???-??GGG??HHHHHHHHHHHHHHH---HTT?-SEEEEE??SSSHHHHHHHHHHHE-ES??----S?EEEE??SS?T----------TSTT?SHHHHHHHHHHHHTSS-----------B?SEEEEEESSSSSS?EEEEET…	1JAZ|A
[truncated: 5,949 more rows]
