# Supplementary material for: dissectHMMER: a HMMER-based score dissection framework that statistically evaluates fold-critical sequence segments for domain fold similarity
Source: Biol Direct. 2015 Aug 1;10:39. doi: 10.1186/s13062-015-0068-3 (PMC4521371; doi:10.1186/s13062-015-0068-3)
Supplement: Additional file 3: — Predicted annotations of fold-critical residue in the 14,831 Pfam domains using the weighted-scoring scheme. (TXT 4429 kb) [file 13062_2015_68_MOESM3_ESM.txt]

PF00001.16_7tm_1_seed	64	434	!Q:50,62|140,162|218,362|395,410	Q:0,49|63,139|163,217|363,394|411,433	CCEEEEEEEEE11111111111HHHHHHHHHHHHHHHHHHHHHHHHHHHH-------------111111HHHHHHHHHHHHHHHHHHHHHHHHHHHHHHHHHCCCCCCCCCC11HHHHHHHHHHHHHHHHHHHHHHHHHH-----------------------1111111111111111HHHHHHHHHHHHHHHH1HHHHHHHHHHHHHHHHHHHHHH-------------------------------------------------------------------------------------------------------------------------------------------------HHHHHHHHHHHHHHHHHHHHHHHHHHHHHHHH----…	-
PF00002.19_7tm_2_seed	31	372	!Q:68,113|185,200|204,215|283,313	Q:0,67|114,184|201,203|216,282|314,371	CCCEEHHHHHHHHHH1HHHHHHHHHHHHHC1CCCCCCH1HHHHHHHHHHHHHHHHHHHHH1H111111----------------------------------------------HHHHHHHHHHHHHHHHHHHHHHHHHHHHHHHEEE11111EECC1CCEEEEEEEEEECCCHHHHHHHHHHH1----------------111------------1111111111111EE1111EEEEHHHHHHHHHHHHHHHHHHHHHHHH111111111111111HHHHH-------------------------------1HHHHHHHHHHHHHHCHHHE11EEEECCCC111HHHHHHHHHHHHHH11111111111	-
PF00003.17_7tm_3_seed	109	455	!Q:11,21|66,81|146,172|206,240|283,296|316,338|389,425	Q:0,10|22,65|82,145|173,205|241,282|297,315|339,388|426,454	CCHHH1HHHHH-----------HHHHEECCCCEEEECCH1HHHHHHHHHHHHHHHHHHHH111111----------------1EE111111111HHHHHHHHHHHHHHHHHHHHHHHHH1HHH1111111111HHC1111111111---------------------------11HHHHHHHHHHHH1H11HHHHHHHHE111111-----------------------------------1111111111111111E1EEEE1111111111111111HHHH--------------HHHHHHHHHHHHHHHHHH1-----------------------HH11111111111HHHHHHHHHHHHHHHHHHHHH1HHH111111111111----------…	-
PF00004.24_AAA_seed	207	252	!Q:22,35|37,73|128,138|153,169|194,217	Q:0,21|36,36|74,127|139,152|170,193|218,251	CEEECCCCCCHHHHHHHHHHH1--------------H-------------------------------------E1EEEECCCCH1HH111111111111111HHCCHHHHHHHHHHH1H1111HH11-----------EEEEECHHHH1111-----------------HHHHHHHHHHHHHHCCCCCC1111------------------------EEEEEECCC11CCCCCHHHH1CCCCCCEEEECCC	-
PF00005.22_ABC_tran_seed	55	274	!Q:47,67|76,87|127,162|193,222|227,240	Q:0,46|68,75|88,126|163,192|223,226|241,273	CCCEEEEECCCCEEEEECCCCCCHHHHHHHHH1111111111111EE---------------------EE111111------------HHHHCCCEEEEE1111111111111HHHHHHHH111111------------------------------------HHCCCHHHHHHH11111111HHHHHHH111------------------------------1111--------------1111HHHHH11HHHHHHHHHCCCCEEEEECCCC	-
PF00006.20_ATP-synt_ab_seed	157	756	!Q:41,58|75,484|500,513|528,550|623,633|654,688	Q:0,40|59,74|485,499|514,527|551,622|634,653|689,755	CCCEEEECCCCCCCCCEEEEECCCCCCHHHHHHHHHHHH11------------------1111111E1111EEEE------------------------------------------------------------------------------------------------------------------------------------------------------------------------------------------------------------------------------------------------------------------------------------------------------------------------------------…	-
PF00007.17_Cys_knot_seed	24	112	!Q:38,52|95,111	Q:0,37|53,94	CCCCEEEC111EEEEEECCCCCEEEEEE1111111111---------------11111111EEEEEEE11111111111EEEEEEEEEE111111-----------------	-
PF00008.22_EGF_seed	71	50	!Q:19,31	Q:0,18|32,49	1111111111111111EEE-------------EEEECCCC11111CCCCC	-
PF00009.22_GTP_EFTU_seed	216	521	!Q:40,53|87,121|217,227|244,261|273,283|305,323|343,362|384,399|406,440|463,495	Q:0,39|54,86|122,216|228,243|262,272|284,304|324,342|363,383|400,405|441,462|496,520	CCEEEEEEEECCCCCHHHHHHHHHHHHCCCCCCCC1C111--------------1111CCCHHHHHHHC11111CEEEEEEEEEE11-----------------------------------ECCEEEEEECCCCHHH1HHHHHHHH11HHHCCEEEEEEE111111111111111111111HHHHHHHHHHHHCCCC111111EEE11EEE11111-----------1111HHHHHHHHHHHH------------------11111111111-----------111111111111111111111-------------------11111111111HHHC1CCC--------------------11111111CCCE1EE111111---------------…	-
PF00010.21_HLH_seed	164	93	!Q:29,71	Q:0,28|72,92	CHHHHHHHHHHHHHHHHHHH1HHHHHHCC-------------------------------------------11111HHHHHHHHHHHHHHHC	-
PF00011.16_HSP20_seed	37	118	!Q:42,55|99,109	Q:0,41|56,98|110,117	CCCCCCCEEEEEEECCCCC1CC1CEEEEEECCE11EEEEEEE--------------EEEEEECEEEEEEEE11111111111EEEEE1ECCEEEEEEE1-----------111EEECC	-
PF00012.15_HSP70_seed	33	692	!Q:229,241|258,269|399,410|549,582|621,631|652,668	Q:0,228|242,257|270,398|411,548|583,620|632,651|669,691	CCEEECCCCCEEEEEEECCCEEEEECCCCCCCCCCEEEECCCCCEEECHHHHHCCCCCCCCCHHHHHHHCCCCCCCHHHHHCCCCCCEEEEECCCCCCEEEE11111111111HHHHHHHHHHHHHHH1HHHHHCCC11CCCEEEECCCCCCHHHHHHHHHHHHHCCCEEEEECCCHHHHHHHH111111111111111EEEEEECCCCEEEEEEEEEC11CC11EEEE-------------HHHHHHHHHHHHHHHH------------HHHHHHHHHHHHHHHHCCCCCCEE1111111111111111111111HHHHHHHHHHHHHHHHHHHHHHHHHCCCC1CCCCCEEEEECCCCCCHHHHHHHHHHH11111111111HHHHHHHHHHHHH11…	-
PF00013.24_KH_1_seed	396	102	!Q:49,69	Q:0,48|70,101	CEEEEEC1CCC11CCEEECCCCH1HHHHHHHHH1CCE1EEE11111111---------------------11EEEE1E11E1CH1HHHHHHHH1111111CC	-
PF00014.18_Kunitz_BPTI_seed	147	81	!Q:15,29	Q:0,14|30,80	111111111111111---------------1EEEEEE1111CCCCCEE1EEEE1111111111111111111HHHHHHHCC	-
PF00015.16_MCPsignal_seed	9	243	!Q:14,27|119,133|198,211	Q:0,13|28,118|134,197|212,242	CCHHHHHHHHHHHH--------------HHHHHHHHHHHHHHHHHHHCHHHHHHHHHHHHHHHHHHHHHHHHHHHHHHHCC11CCCCCCHHHHHHHHHHHHHHHHHHHHHHHHHHHHHH---------------HHHHHHHHHHHHHHHHHHHHHHHHHHHHHHHHHHHHHHHHHHHHHHH1111HHHHHHHHHHHHH--------------HHHHHHHHHHHHHHHHHHHHHHHHHHHHCCC	-
PF00016.15_RuBisCO_large_seed	16	320	!Q:8,23|258,270	Q:0,7|24,257|271,319	CCEECHHH----------------1111111111HHHHHHHHHH111111111111111111HHHHHHHHHHHHHHHHHHHHCCCCCEEEEECCCCHHHHHHHHHHHHH1HCCCEEEEECCHHHHHHHHHHHHHHHHCC11CEEEEE1111111111111111HHHHHHHHHHHCCCCCCCCCCE1EEECCCCCCCHHHHHHHHHHHHHHHHCCCCCEE11111111111EEECCCCCCCCHHHHHHHHC1CCEEEEE-------------HHHHHHHHHHHHHHHHHHCHHHHHH11CHHHHHHHHHCCHHHHHHHHCC	-
PF00017.19_SH2_seed	58	109	!Q:	Q:0,108	CCCCCCCH11111HHHHHHH1111111111111EEEEECCC1CCCC111EEEEEEE11111111111EEEEEEEEE111111111111EEEECCCC11CCCHHHHHHCC	-
PF00018.23_SH3_1_seed	61	56	!Q:	Q:0,55	1111111111111111111111EEEEEECCCC111CEEEEEECCC111CEEEEEEC	-
PF00019.15_TGF_beta_seed	20	116	!Q:38,54|61,75	Q:0,37|55,60|76,115	CCCCCEEEEEEEEE1ECCCCCEEECCCCEEEEE11111-----------------HHHHHH---------------111111111111EEEEEECCCC1EEEEECCCCEEEEEECC	-
PF00020.13_TNFR_c6_seed	37	50	!Q:	Q:0,49	CCCC11CEE1111111111111111111111111EEEE111111111111	-
PF00021.16_UPAR_LY6_seed	40	109	!Q:63,81|88,98	Q:0,62|82,87|99,108	1111111111111111111111111111E1111EEEEEEEEEECC11CCCEEEE111111111-------------------EEEEEE-----------EE1ECCCCCC	-
PF00022.14_Actin_seed	28	695	!Q:26,93|101,114|159,196|243,264|312,326|330,363|385,436|448,497|521,560|611,626	Q:0,25|94,100|115,158|197,242|265,311|327,329|364,384|437,447|498,520|561,610|627,694	CCCCCEEEEECCCCEEEEE1111111--------------------------------------------------------------------1E11111--------------1EEECCC1CCCEEECHHHHHHHHHHHHHHH11111111111111--------------------------------------1111EEEECCCCCCHHHHHHHHHHHHHHCCCCEEEEEHHHHHHHHH----------------------EEEEEECCCCCEEEEEEECCCCCCCCEEEECCCHHHHHHHH1HHHHH---------------111----------------------------------111111HHHHHHHH1111111--------------…	-
PF00023.25_Ank_seed	1072	59	!Q:12,35	Q:0,11|36,58	CCCHHHHHHHHC------------------------HHHHHHHHH1111CCCCCCCCCC	-
PF00024.21_PAN_1_seed	89	158	!Q:1,11|79,99|111,137|139,149	Q:0,0|12,78|100,110|138,138|150,157	1-----------EECCCCEECC111111CCEEEE1EC1111CCHHHHHHHHH111111111111111111EEEEEEE11---------------------11EEEE11111---------------------------1-----------EEEEC1CC	-
PF00025.16_Arf_seed	20	202	!Q:	Q:0,201	CHHHHHHCCCC111CCEEEEEEEECCCCCCEEEEHH1111111111111111111EEEEEE11111CCEEEEEEE1111111111111111111EEEEEEECCCCC11CHHHHHHHHHHHHCHHHHC111CCEEEEEECCCCCCCCCCHHHHHHHH111111111111111111111EEEEEECCCCCCCHHHHHHHHHHCC	-
PF00026.18_Asp_seed	23	513	!Q:36,74|151,170|269,282|310,417|452,465|472,485	Q:0,35|75,150|171,268|283,309|418,451|466,471|486,512	CCEEEEEECCCCCEEEEEEECCCCCEEEE1111111---------------------------------------111EEEC1CCE111E1EEEECCCC1EEEEEEEEEEEECCEEECCEEEEEEEEC11CCCEE11111EECCCCEEEEE--------------------11111HHHHHCCCCCCCEEEEEE111111111111EEEECEECCCCEEEEEEEEE11111111111111EEEEEEEEEEEECCC11111EEEEECCCC--------------EEEECCCEEEEECHHHHHHHHHHHCCE-----------------------------------------------------------------------------------------…	-
PF00027.24_cNMP_binding_seed	342	132	!Q:43,66|82,96	Q:0,42|67,81|97,131	CEEECCCCEEEECCCC111CCEEEEEEECEEEEEEECCCCCEE------------------------1EEEEECCCCEEEEE---------------EEEEEEE11111ECCEEEEEEEHHHHHHHHHHCCC	-
PF00028.12_Cadherin_seed	57	129	!Q:81,91|103,117	Q:0,80|92,102|118,128	CEEEECCCCC11CCCEEEEEEEE11111111111EEEEEEE11111111111EEEECCCCE11111111EEEE11111111-----------1EEEEEEEEE1---------------1EEEEEEEEEC	-
PF00029.14_Connexin_seed	65	124	!Q:	Q:0,123	CHHHHHHHHH1HHHHCCCCHHHHHHHHHHHHHHHHHHH1111111111111EE111111111111111111HHHHHHHHHHHHHHCHH1111111111HHHHH1111HHHHHHH11HHHHHHCC	-
PF00030.14_Crystall_seed	138	123	!Q:36,48|103,115	Q:0,35|49,102|116,122	CEEEEECCCCC11EEEEEE11111111111111111-------------EEEEEEEC1CEE1EEEECCCCEE11EEEEE111111111111111111111111-------------11EEEEC	-
PF00031.16_Cystatin_seed	43	107	!Q:	Q:0,106	111111111111HHHHHHHHHHHHHHHHHC11CCCEEEEEEEEEEEEEEECCE11EEEEEEEEEE111111111111111111111111111111EEEEEEEEEECC	-
PF00032.12_Cytochrom_B_C_seed	114	153	!Q:26,43|72,93	Q:0,25|44,71|94,152	111111111111HHHHHHHHHHHHHH------------------CC11111CHHHHHHHHHHHHHHHHHHHH----------------------HHH1HHHHHH11111HHHHHHHHHHHCCCCCCH11111HHH11H1HHHHHHH1H111CC	-
PF00033.14_Cytochrom_B_N_seed	92	326	!Q:9,19|56,111|149,176|246,270	Q:0,8|20,55|112,148|177,245|271,325	CCCCCHHHH-----------HH1HH11HHHHHHHHHH1H111HHHHHH11111111--------------------------------------------------------HHCCCCHHHHHHHHHHHHHHHHHHHHHHHHHHHHHH1----------------------------1111111111111111111111111HHHHHHHHHHHHH1HHHHHHHHHHH1111111111111111111-------------------------HHHHHHH11111HHHH1HHHHHHHH1HHHHHHHHHHHHHHHH1111111111111	-
PF00034.16_Cytochrom_C_seed	237	181	!Q:28,88|113,162	Q:0,27|89,112|163,180	CCHH111HHHH1H1H1111111HCHHH1-------------------------------------------------------------HCHHHHHHHHHHHHHHH1111111--------------------------------------------------11H1HHHHHHHHHHHHCC	-
PF00035.20_dsrm_seed	110	103	!Q:15,26	Q:0,14|27,102	CHH111HHHH1HHHH------------EEEEEEECCCCC1C1EEEE111EEEE11111111CC1EEEE1111E1111111111111H1HHHHHHHHHHHHHHC	-
PF00036.27_EF-hand_1_seed	893	29	!Q:	Q:0,28	CHHHHHHHHCCCCCCCCCHHHHHHHHHHC	-
PF00037.22_Fer4_seed	533	24	!Q:	Q:0,23	CCCCCCCEECCCCHHHHCCCCCCC	-
PF00038.16_Filament_seed	33	384	!Q:39,51|101,131|144,157|198,212	Q:0,38|52,100|132,143|158,197|213,383	CHHHHHHHHHHHHHHHHHHHHHHHHHHHHHHHHHHHHHH-------------111HHHHHHHHHHHHHHHHHHHCHHHHHHHHHHHHHHHHHHHHHHHHHH-------------------------------HHHHHHHHHHHH--------------HHHHHHHHHHHHHHHHHHHHHHHHHHHHHHHHHHHHHHHH---------------EEEEECC1CCCCC1111HHHHHHHHHHHHHHHHHHHHHHHHHHHHHHHHHHHHHHHHCHHHHHHHHHHHHHHHHHH111HHHHHHHHH1111HHHHHHHHHHHHHHHHHHHHHHHHHHHHHHHHHHHHHHHHHHHHHHHHHHHHHHHHHHHHHHHHHHHHHHHHH1CCCCC	-
PF00039.13_fn1_seed	20	43	!Q:	Q:0,42	CCCCCCCEEEECC1CEEEECCC11CCEEE1EEECCCCEEEEEC	-
PF00040.14_fn2_seed	111	47	!Q:	Q:0,46	CEECEEECCEEEE11111111111EE11EE11111111111EEC11C	-
PF00041.16_fn3_seed	106	117	!Q:48,64	Q:0,47|65,116	CCC1CCEEEEEC111CCCEEEEEEE11111111111EEEEEEE111EE-----------------EEEE111111111111111EEEECCC1CCCCEEEEEEE1EE11111111111	-
PF00042.17_Globin_seed	73	124	!Q:45,59	Q:0,44|60,123	CHHHHHHHHHH1HHC111111CHHHHHHHHHHHHHHHCCHHHHH1---------------1HHHHHHHHHHHHHHHHHHHHC111CCHHHHHHHHHHHHHHHHH11111111111HHHHHHHCC	-
PF00043.20_GST_C_seed	58	144	!Q:11,49|116,126	Q:0,10|50,115|127,143	CCCCCCHHHHH---------------------------------------HHHHHHHHHHHHHHHHHHHHHHHH111111CCCEE1CCCCCHHHHH11HHHHHHH111HHHH1111-----------111HHHHHHHHHHHCCC	-
PF00044.19_Gp_dh_N_seed	112	211	!Q:	Q:0,210	CEEEEECCCHHHHHHHHHHH11111CC1CCCEE1EEE111ECCC1CHHHHHHHHH11111H11111111111EE11EE11111111CCE11EEE1CCE111E1EE1EEE1111111111111111111EEEECCCCC111CCHHHHH1H11111HHH11C1CCCEEEEE11111111111111111EEEEEE111111111111EEECCCC	-
PF00045.14_Hemopexin_seed	76	57	!Q:30,43	Q:0,29|44,56	CCEEEEECC111111CEEEEEECCEEEEEE--------------1111111111111	-
PF00046.24_Homeobox_seed	182	67	!Q:	Q:0,66	CCCCCCCCHHHHHHHHHHHH111H11CCCCCHHHHHHHHHHH11111CCCCHHHHHHHHHHHHHHCC	-
PF00047.20_ig_seed	52	92	!Q:9,20|47,70	Q:0,8|21,46|71,91	CCEEEEEEE------------EEEEEE111111111111EECCCCE1------------------------11EEEEECCCC1CCEEEEEEC	-
PF00048.15_IL8_seed	181	92	!Q:	Q:0,91	CCCCCCC11C1EEEE11EECCCC1CCCE111E1EEEEECCCCCCCC1CEEEEE1E11111111111EEEECC1111CCHHHHHH11H11HHC	-
PF00049.13_Insulin_seed	28	176	!Q:37,140	Q:0,36|141,175	CCCCHHHHHHHHH1HHH11111111111111111111--------------------------------------------------------------------------------------------------------HHHH111111CCCC11HHHHCCCCCCCHHHHHHCC	-
PF00050.16_Kazal_1_seed	51	66	!Q:1,12	Q:0,0|13,65	1------------11111111111111EECCCCCCCCCHHHH1111HHHHH1HCCCEEEEEEECCC	-
PF00051.13_Kringle_seed	24	85	!Q:25,44	Q:0,24|45,84	CCCCCCCCCCEEEE11111111111--------------------1111111111111111111EEEE1CCCCCCEEEE1CCCCC	-
PF00052.13_Laminin_B_seed	9	150	!Q:26,40|111,124|134,144	Q:0,25|41,110|125,133|145,149	111111111111EEECCCEEEEEEEE---------------CEEEECCCEEEEEEE1111111111111EEEEEEEE1111111111111111HHHHHHHHHCCCEEEEEE--------------EEEEE1111-----------11111	-
PF00053.19_Laminin_EGF_seed	72	72	!Q:18,31|54,70	Q:0,17|32,53|71,71	111111111111111111--------------1111111111111111111111-----------------1	-
PF00054.18_Laminin_G_1_seed	21	181	!Q:18,30|93,132|142,166	Q:0,17|31,92|133,141|167,180	CCCCCCCCEEE11E1111-------------1EEEEEEECCEEEEEEECCCC1111EEEEECCCC1CCCCCEEEEEEEEECCEEEEEE11111----------------------------------------11111EEEE-------------------------1EEEEEEECCEECC	-
PF00055.12_Laminin_N_seed	9	264	!Q:0,14|19,29|50,80|152,171|235,247	Q:15,18|30,49|81,151|172,234|248,263	---------------EEEE-----------EEEE111111111111EEE1-------------------------------1E1111111111111EEEEEEECCCEEEEEEEEEEEC1CCCC1CCEEEEEECCCC1CCEEEEEEEE11111--------------------EEE11111111111111EEEEE11111111111111HHHHHHHCEEEEEEEEEEE11111111-------------1EEEEEEEEEEEEECC	-
PF00056.18_Ldh_1_N_seed	31	168	!Q:	Q:0,167	CEEEEECC1CHHHHHHHHHHHHC1CCCCE1111111111EEEEE11111111111EEE11111111111EE1111111111111111EEEEECCCCCCCCCC11111HHHHHHHHHHHHHHHHHHHHHHC11CCEEEEEECCCHH1111HHHHHHHHHCCCCCCCCCC	-
PF00057.13_Ldl_recept_a_seed	53	60	!Q:	Q:0,59	11111111111EEECCCCC11111EECC1CEEE111111111111111111111111111	-
PF00058.12_Ldl_recept_b_seed	28	56	!Q:	Q:0,55	CCEEEEECCCC11111EEEEEECCCCC11EEEEE1111111111111111EEEEEC	-
PF00059.16_Lectin_C_seed	95	164	!Q:43,54|83,120|125,141	Q:0,42|55,82|121,124|142,163	CCCCHHHHHHHHH1H111CCCEEEEECC1111HHHHHHHHHHH------------111EEEEE1111111CCCCCCEEEE111--------------------------------------EEEE-----------------EE111111CCCCC1CCCEEEEC	-
PF00060.21_Lig_chan_seed	44	402	!Q:33,107|228,257|364,384	Q:0,32|108,227|258,363|385,401	CCHHHHHHHHHHHHHHHHHEEEE1111111111---------------------------------------------------------------------------111HHHHHHHHHHHHHH1111111111111HHHHHHHHHHHHHHHHHHHHHHHHHHHHH11111111111HHHHHCCC1CCEEEEEECCCEEHHHHHCC1111111HHHHHHHHHHHH11------------------------------111HHHHHHHHHCC11CCCEEEEEECHHHHHHHH11111111111EEEECC11CCCCCCEEEEECCCCCCCHHHHHHHHHHHHCCCHHHHHHH1111111111111---------------------111111HHHHHHHH…	-
PF00061.18_Lipocalin_seed	156	177	!Q:	Q:0,176	CC1CEEEEEE11111111111111111EEEEEEE11CCCCEEEEEEE111E11111111ECC1E11EEEEEEEEEEC11CCCEEEEEEEEE111ECCCE111EEEEE1EECCCCEEEEEEEEC11C1CC1EEEEEEEEECCCCCCHHH1HHHHHHHHHHC11CCCCCC1EEEECCCC	-
PF00062.15_Lys_seed	21	128	!Q:13,23|30,51|59,79	Q:0,12|24,29|52,58|80,127	CCCHHHHHHHHHH-----------HHHHHH----------------------EEEEEEE---------------------11111111HHHHHHHHHHHHCCCCCCCHHHHHHHCCCCCCHHHHH1CC	-
PF00063.16_Myosin_head_seed	24	953	!Q:61,73|129,185|283,297|308,344|390,400|402,417|500,541|669,681|730,810|900,915	Q:0,60|74,128|186,282|298,307|345,389|401,401|418,499|542,668|682,729|811,899|916,952	11111111111HHHHHHHHHHHHH1CCCCEEEEECEEEEE11111111111HHHHHHH111-------------111111HHHHHHHHHHHHHHHCCCCCEEEEECCCCCCCHHHHHHHHHHHHHH111---------------------------------------------------------HHHHHHHHHHHHHHH111111111111111EEEEEEE1111111111111111EEEE1111111111111111HHHHHHHHHCCCCHHH1HHH1111---------------1111111111-------------------------------------111HHHHHHHHHHHHHCCCCHHHHHHHHHHHHHHHHHCCEE1EEE---------…	-
PF00064.13_Neur_seed	7	486	!Q:1,20|24,59|74,91|166,177|326,373|394,405|467,479	Q:0,0|21,23|60,73|92,165|178,325|374,393|406,466|480,485	C--------------------HHH------------------------------------EEEEEEEEEEEEEE------------------1111EEEEEEEECCCEEEEECC111CCEEEEECCEEEECCCCCEEEEEE111111111111111111111EEEE------------EEEEEEEECCCCCCCCCEEEEEEECCCCCCEEEEEECCEEEEHHHHHHHHHHHCCCCEEEEECCEEEEEEECCCCCCCCEEEEEEEECCEEEEEEECCCCCCCEEEEEE1CCCCCEEEEEECCCCCCCCCCEEEECCCCCCEEEEEEE------------------------------------------------EEEEEEECCCCCCCEEEEEE-----…	-
PF00066.12_Notch_seed	53	49	!Q:	Q:0,48	CCCCCCC11111111HHHHHHHH11111111111111111111111111	-
PF00067.17_p450_seed	50	557	!Q:186,196|266,282|369,379|456,494|533,544	Q:0,185|197,265|283,368|380,455|495,532|545,556	11111111111111111111111111HHHHHHHHHHHC11CCEEEEEECC1EEEEEECCHHHHHHHHHH1111111111111111111111111EEECCC11HHHHHHHHHH11111111111H1HHHHHHHHHHHHHHHHHHHH111111111111HHHHHHHHHHHHHHHHHH11111111111-----------HHHHHHHHHHHHH11HH11111111111111HHHCCCCHHHHHHHHHHHHHHHHHHHHHHHHHHHHCCC-----------------CCCCHHHHHHHH1H111111111111111111HHHHHHHHHHHHHCCCCCCHHHHHHHHH1HHHHCHHHHHHHHHHHHHHH11111-----------1HHHHHCCHHHHHHHHHHH…	-
PF00068.14_Phospholip_A2_1_seed	37	137	!Q:12,22|63,73|120,132	Q:0,11|23,62|74,119|133,136	CHHHHHHHHHHH-----------11111111111111111111111HHH11111111111111-----------EEEEEECCE1EEECC1CCCHHHHHHHHHHHHHHHHH1111111111-------------1111	-
PF00069.20_Pkinase_seed	54	476	!Q:58,74|108,125|156,169|200,211|233,250|261,283|311,330|386,440	Q:0,57|75,107|126,155|170,199|212,232|251,260|284,310|331,385|441,475	CCCEEEECCCCCEEE11EEEEECCCCC11111111EEEEEEEECC1CCCHHHHHHHHH-----------------11HHHHHHHC1C1111CCC11E11EEEEEEEEE------------------11EEE11EEEECCCCC11111CHH1HHHH1--------------1HCCCC111CHHHHHHHHHHHHHHHHHHHH------------11111111111EEEC1CCCCE------------------1EEEE11111-----------------------11111111111111111111HH1111H--------------------111HHHHHHHHHHHHHHH111111111111111111111111111HCHHHHHHHH-------------…	-
PF00070.22_Pyr_redox_seed	130	117	!Q:90,100	Q:0,89|101,116	CEEEECCCHHHHHHHHHH1111HH1CC111C11CE1EEEEE111111111111HH1HHHHH11HHHH1HHC1111CCEEECCCEEEEEE1-----------1EE1EEEE111111CC	-
PF00071.17_Ras_seed	61	229	!Q:116,129|150,170	Q:0,115|130,149|171,228	CEEEECCCCCCCHEEEEEHH11111111111111111111EEEEEEEE111111111111EEEEEEEEE1111111111111111111EEEEEEECCCHHHHHHHH1HHHHHHHHH--------------11EEEEEE111111111111---------------------111111CCCCCHHHHHHHH1111111HHCC1CCEEECCCCCCCCHHHHHHHHHHHHHC	-
PF00072.19_Response_reg_seed	57	157	!Q:102,112	Q:0,101|113,156	CEEE1ECCHHHHHHHHHHHH11111H1CCC111EEE1EECCHHHHHHHH1111HCCC11111CCEEEEE1111111111111111111111HHHHHHHH1HH-----------EEEEE1ECCC1HHHHHHHH1HCC1CCCEEECCC1CHHHHHHHHC	-
PF00073.15_Rhv_seed	50	379	!Q:26,49|74,90|193,282|311,364	Q:0,25|50,73|91,192|283,310|365,378	111111111111EEEECCC1111111------------------------EEEEE1EEECCCCCCCCCEEEEEE-----------------1111HHHHHEEEEEEEECEEE1EEE11E1111111111111111111111111111111111111E1111111111E111111111E111E111EE1111E1------------------------------------------------------------------------------------------EECCCCEEEEECCCCCEEEEEEE11111------------------------------------------------------EEEEEEEECCC1CC	-
PF00074.15_RnaseA_seed	108	167	!Q:85,99|114,129|147,161	Q:0,84|100,113|130,146|162,166	CCCHHHHHHHHH1111111111111111H1111111111111HHH1HHHHH1111111111111111EEEEECCC11HHHHH111---------------EEECCCCEEEEEEE----------------11111111EEE1EEEEE---------------11111	-
PF00075.19_RNase_H_seed	65	246	!Q:11,25|37,51|141,171	Q:0,10|26,36|52,140|172,245	CCC1EEEEE11---------------EEEE1EE1E11---------------E11EEE1E11111111111HHH1HHHHHHHHHHH1H111111111111111111EE11111EEECHHHH111111HHHHHH11111111-------------------------------11111111111111HHH111111HHHHHH111HC1CCC1EEEEEE1111111111111111HHHHHHHHHHCCC	-
PF00076.17_RRM_1_seed	79	79	!Q:	Q:0,78	CEECCC11CCCCCHHHHHHHHHC1CCCE1EEEEEEE111111111111EEEEEECCHHHHHHHHHHHCC1CEECCEECC	-
PF00077.15_RVP_seed	50	127	!Q:15,26|44,56	Q:0,14|27,43|57,126	CCCCCCEEEEEECCE------------EEEEEECCCCCEEEEE1-------------111EEEEECCCE1EEEEEEEEEEEECCCEEEE11111EEEE11111111111111111HHHHHHCCCEEC	-
PF00078.22_RVT_1_seed	152	419	!Q:5,15|23,34|53,69|155,189|238,268|281,309|371,410	Q:0,4|16,22|35,52|70,154|190,237|269,280|310,370|411,418	11111-----------1111111------------1HHHHHHHHHHHHH1111-----------------1111111111111111111H11111111111111HHHCCCC1CEEEEEE11111111111111H1HHHHECCCCH111HHHHHH1-----------------------------------1111111CC111CCEE11111111111HHHHHHHHHHHHHHHHHHHH1-------------------------------111111111111-----------------------------EEEEEECCEEEEECC1HHH1111111111HHHHHHHHHHHHHH111CCCEECCCCCEEC11----------------------------…	-
PF00079.15_Serpin_seed	180	783	!Q:74,110|127,150|162,192|264,278|391,414|561,639|664,726|744,767	Q:0,73|111,126|151,161|193,263|279,390|415,560|640,663|727,743|768,782	CCHHHHHHHHHHHHH1111111111111EEECHHHH111111HHHHHHHHCCCCH11HHHHHH11HHH111111-------------------------------------1HHH1111111H1HHH------------------------HHHH1HHHHHC-------------------------------CCEEEEEEEEE11E1111C11CC1CCCCHHHHHHHHH111HHCCC1EEEECCCCCHH1HHHHHHHHHHHHH---------------11111111111111111111EEEEEEEEEEE1111111111111111111EE11E11111111111EE1EEECE1EEE11111EEEEE111111E1ECC11CEEE11EEEE1--------…	-
PF00080.15_Sod_Cu_seed	127	280	!Q:6,20|23,33|43,54|68,95|109,127|149,177|242,262	Q:0,5|21,22|34,42|55,67|96,108|128,148|178,241|263,279	CEEEEE---------------11-----------EEEEEEEEE------------EEEEEEEE11111----------------------------1111EEEEEEE11-------------------111111111111111111111-----------------------------11111E11EE1CCCCEE11EEE11EEEC1CE1111EE11111111111111111EEEEE11111---------------------111111111EEEE1EEC	-
PF00081.17_Sod_Fe_N_seed	25	94	!Q:	Q:0,93	1111111111111111111HHHHHHHCCCCHHHHHHC1HHHHH111111111111111HHHHH111111H111111111111HHHHHHHCCCCC	-
PF00082.17_Peptidase_S8_seed	63	875	!Q:22,235|242,261|264,279|299,319|330,345|356,394|431,481|494,627|630,646|648,697|704,754|790,804|827,851	Q:0,21|236,241|262,263|280,298|320,329|346,355|395,430|482,493|628,629|647,647|698,703|755,789|805,826|852,874	CEEEEE1111111111111111----------------------------------------------------------------------------------------------------------------------------------------------------------------------------------------------------------------------HHHHHH--------------------EE----------------EEEE1111111111111HH---------------------HHHHHHHHH1----------------11111EEE11---------------------------------------HHHH…	-
PF00083.19_Sugar_tr_seed	44	605	!Q:42,107|163,174|482,492|558,569	Q:0,41|108,162|175,481|493,557|570,604	CEEEEEECC1CCCCCCEEEECCCHHHHHHHH11111111111------------------------------------------------------------------HHHHHHHHHHHHHHHHHHHHHHHHHHHHHHCCH1HHHHH1HHHHHHHHHHHHHHH------------HHHHHHH11111111HHHHHHCCCCCCCCCCHEE111111111111111HHHHHHHHH1HHHHHHHHHHHHH111111111111111111HHHHHHHHHHHHHHHHHH1HCCCCCCHHH1HHHCCHH1HHHHHHHH111H11111111111HHHHHHHHHHHHHHHHC11111CCCCHHHCCCCC111CHHHHHHHHHHHHHHHCCCCEEEEECHHHHHHHCCC…	-
PF00084.15_Sushi_seed	66	92	!Q:7,36|47,60|77,90	Q:0,6|37,46|61,76|91,91	1111111------------------------------EEEEEE1CCC--------------EEEE111111111111--------------1	-
PF00085.15_Thioredoxin_seed	50	123	!Q:	Q:0,122	CEEEECCCC11HHHHHH11111111111EEEEEECCCCHHHHHHHHHHHHHHHHHCC11111CCEEEEEE1111111111111111EEECEEEEEECCCEEC11EECCC1CCHHHHHHHHHHC	-
PF00086.13_Thyroglobulin_1_seed	20	84	!Q:14,30	Q:0,13|31,83	CHHHHHHHHHHHH1-----------------11111111111111111111111111EEEEECCC1CCEE11111111111111	-
PF00087.16_Toxin_1_seed	48	80	!Q:	Q:0,79	CEEE1111111111111111111EEEEE111111EE111111111111E1EEECEE11111111111EEEEE1CC1CCCC	-
PF00088.13_Trefoil_seed	86	73	!Q:2,15|41,68	Q:0,1|16,40|69,72	11--------------1111111111111HHHHH1HHCCEE----------------------------1ECC	-
PF00089.21_Trypsin_seed	71	348	!Q:61,78|128,142|171,188|195,217|233,260|266,288|291,302|309,329|336,346	Q:0,60|79,127|143,170|189,194|218,232|261,265|289,290|303,308|330,335|347,347	CCCCEE111111111111EEEEEE111111111111EEEEEEEEECC11EEE1EE111111------------------11EE11111EECC1111111111111111EEEEEEE11EEE11111111---------------1EEEEEE11111111111111111EEEE------------------EEEEEE-----------------------EEEEEEEECHH1HHH----------------------------EEEEE-----------------------EE------------EEEEEE---------------------EEE1EE-----------1	-
PF00090.14_TSP_1_seed	31	60	!Q:25,36	Q:0,24|37,59	CCCCCCCCCCE1ECC1CCEEEEEEE------------11111HH111111HHCC1CCCCC	-
PF00091.20_Tubulin_seed	94	404	!Q:26,79|83,107|121,133|135,154|159,191|208,228|230,241|252,297|358,375|379,399	Q:0,25|80,82|108,120|134,134|155,158|192,207|229,229|242,251|298,357|376,378|400,403	CEEEEEECCCCHHHHHHHHH111111------------------------------------------------------111-------------------------EEEEEECCHHHHH-------------1--------------------H1HH---------------------------------11HHHHHHHHH1HHHH---------------------E------------HHHHHHHHHH----------------------------------------------EEEEEE1111111111111HHHHHHHHHHHHHH1HHHCCEEEEEECHHHHH11111111H------------------111--------------------…	-
PF00092.23_VWA_seed	189	295	!Q:71,81|220,242	Q:0,70|82,219|243,294	CEEEEEECCCCCCH11111HH11111HHH1HHHHHHHHHH1H1111111111111111EEEEEEECCCEE1-----------EEEECCCC11CCHHHHHHHH11111111111H11111111111HHH1HHHHHHHHHHCC1111111111111111111111EEEEEEE111111111111111HHHHHHHHHH111111111111111CCCEEEEEE1-----------------------111HHHHHHHHCCCCCC11CCEEECCCCHH1111111111111111HHHHCC	-
PF00093.13_VWC_seed	20	99	!Q:15,26|34,45|67,89	Q:0,14|27,33|46,66|90,98	CC1CCCEEECCCCEE------------1E1EEEE------------EEEEE1111111111111111-----------------------111111111	-
PF00094.20_VWD_seed	62	217	!Q:20,32|45,56|85,98|145,155|201,216	Q:0,19|33,44|57,84|99,144|156,200	CEEECCC1EEEEECCCEEEE-------------EEE1EEEEE111------------EEEEEEEECCCCCCCC111EEEEEEEEE--------------1EEEEEECCC111111EEEEECCEEEE11111111111111EEEEE-----------EEEEEE1111CCCEEEE1EEECC11EEEEEEECCCCCCCEEEE11----------------	-
PF00095.16_WAP_seed	72	73	!Q:7,23|50,62	Q:0,6|24,49|63,72	1111111-----------------11111111111111111111111111-------------111111ECCC	-
PF00096.21_zf-C2H2_seed	194	32	!Q:	Q:0,31	CCCC111CCC111HHHHHHHHHHHHHHC111C	-
PF00097.20_zf-C3HC4_seed	35	66	!Q:4,27|50,61	Q:0,3|28,49|62,65	1111------------------------ECCCCCH1HHHHHHHHHHH111------------1111	-
PF00098.18_zf-CCHC_seed	184	18	!Q:	Q:0,17	CCEEECCCCCCCCCCCCC	-
PF00100.18_Zona_pellucida_seed	143	550	!Q:22,48|61,74|79,89|105,115|152,181|200,213|234,267|278,290|309,365|389,399|421,432|457,472|487,514	Q:0,21|49,60|75,78|90,104|116,151|182,199|214,233|268,277|291,308|366,388|400,420|433,456|473,486|515,549	CCCC1CEE111111111EEEEE---------------------------1EEE11111111--------------1111-----------1EECCCCEEEEEEE1-----------111EEEEE111111111ECCE11EEEE11EEEEEEE------------------------------EEEECC11EEEEE1EEEE--------------1111111111CCCEEE1EEE----------------------------------EECCCCCCEE-------------EE111111111EEEEEE1---------------------------------------------------------EEEECCCEEE1EE11EE1E1111----------…	-
PF00101.15_RuBisCO_small_seed	48	119	!Q:34,46|49,61	Q:0,33|47,48|62,118	111111111111HHHHHHHHHHHHHCCCEEEEEE-------------11-------------EEECCCCCCCCCCHHHHHHHHHHHHHHCCCCEEEEEEEECCC11CEEEEEEEEECCC	-
PF00102.22_Y_phosphatase_seed	114	462	!Q:22,59|74,101|119,136|169,186|258,287|305,328|348,367|402,414	Q:0,21|60,73|102,118|137,168|187,257|288,304|329,347|368,401|415,461	111111111111111111EEEE--------------------------------------1111111EEEEEE1----------------------------11EEEE11111111111------------------11H111HHHHHHHHHC11C1CCEEEEE11111------------------111111111111111111111EEEEC1EEEEEE1111111EEE1ECCCEEEEEEEEE11111E11111111------------------------------EEEE1EEEEE1111111------------------------HHHHH1111HHHHHHHHHC--------------------11EEEE11111111111HHHHHHHHHHHHHH…	-
PF00103.15_Hormone_1_seed	17	237	!Q:8,32|78,88|171,188	Q:0,7|33,77|89,170|189,236	CCHHHHHH-------------------------HHHHHHHHHHHHHHHHHHHHHHHHHHHHH1111111111111111-----------11111111111HHHHHHHCHHHHHHHHHHHHHHHHHHHHHHHHHHCCCCCC11CHHHHHHHHHHHHHHHHHHHHHHHHHHHH------------------111111111HHHHHHHHHHHHHHHHHHHHHHHHHHHHHHCCCCC11CC	-
PF00104.25_Hormone_recep_seed	86	353	!Q:120,133|256,271|293,304|307,320	Q:0,119|134,255|272,292|305,306|321,352	111111111111111111HHHHCHHHHH1HHHHHH111HHHHHHHHHC1CCCCC1CC1CHHHHH1HHHHHHHHHHHHHHHHHHHH11111111111CCCCCEEE1111111111111H11--------------111CCCCCCHHHHH11111111111HHHHHHH1HHHHC1CC1111CHHHHHHHHHHHHH111111111111111111H1HHHH11H1HHHHHHHHHHHHHHHH11111111111HHHCCCCC----------------H111HHHHHHH11HHHHHHHH------------HH--------------HHHHHHH111111111111111111HHHHCCC	-
PF00105.13_zf-C4_seed	26	74	!Q:	Q:0,73	111111111111EEECEECCCCCHHHHHHHHHCCCE11EECCCCCC11EEEECCCCCCCCCHHHHHHHHHCCCC	-
PF00106.20_adh_short_seed	230	225	!Q:34,52|121,141|175,185	Q:0,33|53,120|142,174|186,224	CEEEEECCCCHHHHHHHHHHHHC1CCCEEEEE11-------------------HHHHH11111HHHHH111HCC11CEEEEEE1CC111CCCH1HHHHHHHHHHC111CCCCCCEEEE111---------------------HHHHH11HHHHHH1111HHHHHHHHHHHCC111-----------EEEEEE11111111111HHHHHHHHHHHHHHHHHHHCCC	-
PF00107.21_ADH_zinc_N_seed	108	188	!Q:53,72|129,152|165,177	Q:0,52|73,128|153,164|178,187	CHHHHHHHHHHHCC111111CCEEEEEECCHHHHHHHHHCC111CCEEECCCC--------------------1111HHHHHHHHH11111111111111EEEECCCCHHHHHHHHHCCCCCCEEEEE1------------------------1CCCCEEEEEEE-------------HHHHHHHHCC	-
PF00108.18_Thiolase_N_seed	22	291	!Q:15,25|41,54|125,135|152,167|271,281	Q:0,14|26,40|55,124|136,151|168,270|282,290	CCCEEEEEE111111-----------HHHHHHHHHHHHHHH--------------EEE11111111111HHHHHHHHHHCCCCCCHHHHHHHHHHHHHHHHHHHHHHHHCCCCCEEEE1111111-----------11111111111EHHHH----------------11HHHHHCCCCCCCCHHHHHHHHCCCHHHHHHHHHHHHHHHHHHHHCCCCCCCEEEEEEEC11CCCCC11EEE11111111111HHHH1111111111111EE-----------EEEEEECCC	-
PF00109.21_ketoacyl-synt_seed	167	348	!Q:14,26|36,95|145,156|167,185|194,211|300,328	Q:0,13|27,35|96,144|157,166|186,193|212,299|329,347	CCCEEEEEEEEE11-------------HHHHHHHHH------------------------------------------------------------111111111HHHHHCCCHHHHH1HHHHHHHHHHH111111111111111------------1EEEEE1111-------------------1HHHHHHH------------------111111111HHHHHHHHHHHH111HCCCCCCEEECCCCHHH1HHHHHHHHHHHHCCCCCEEEECCCCCCCCHHHH1HHHH11111111-----------------------------1EEECCCEEEEEEEECCCC	-
PF00110.14_wnt_seed	104	621	!Q:61,99|137,250|327,346|378,503|516,529|533,573	Q:0,60|100,136|251,326|347,377|504,515|530,532|574,620	111111111111HHHHHHHHH11111111111HHHHHHHHHHHHHHHHHHHH111111111---------------------------------------111111111111HHHHHHHHHHHHHHHHHHHHHH111------------------------------------------------------------------------------------------------------------------1111H1HHHHHHHHHHH1111111111111111HHHH11HHHHHHHHHHHHHHH1111111111111111111HHH--------------------HHC1CCCCHHHHHHHHHHHCCC1CEEEEE11---------------------…	-
PF00111.22_Fer2_seed	206	124	!Q:66,86|95,113	Q:0,65|87,94|114,123	CEECCC11EEEEEECCCCC1HHHHHH111H111111111111111111111111111111EEEEEE---------------------HHHHCCCE-------------------11EEEEEEEC	-
PF00112.18_Peptidase_C1_seed	157	367	!Q:69,86|110,124|127,161|277,313	Q:0,68|87,109|125,126|162,276|314,366	11111111111111111111111111111111HHHHHHHHHHHHHHHHHH11111111111111HHH11------------------1111111HHHHHHHHHH111H11---------------11-----------------------------------11111111111111EEEECCEEE11111111111111HHHHHHHHHH1CCCE1EEEEE1111111111111111111111111EEE11111111111111111EEEEEEEEE111-------------------------------------1EEEEEEE1111111111111EEEEEE11111111111111111111111111	-
PF00113.17_Enolase_C_seed	11	298	!Q:59,78|120,134	Q:0,58|79,119|135,297	CCCCCCCCEEEE1111111111111EEEECCCCCCCHHHHHHHHHHHHHHHHHHHHHHH--------------------HHHHHHHHHHHHHCCCCC11CEEEEEEE1111111111111---------------1HHHHHHHHHHHHHCCCEEECCCCCCCCCHHHHHHHHHHHCCCEEEECCCCCCCCHHHHHHHHHHHCCCEEEEEECCCCCHHHHHHHHHHHHHCCCEEEEECCCCCCCCCHHHHHHHH1111111111111HHHHHHHHHHHHHHHHH111111111111111	-
PF00114.14_Pilin_seed	147	217	!Q:24,77|81,96|114,125|141,172|176,208	Q:0,23|78,80|97,113|126,140|173,175|209,216	CHHHHHHHHHHHCCCCHHHHHHHH------------------------------------------------------EEE----------------1111111111CEEEEEE------------1111EEEEEE11111--------------------------------EEE---------------------------------11111111	-
PF00115.15_COX1_seed	94	591	!Q:36,54|141,195|259,279|388,398	Q:0,35|55,140|196,258|280,387|399,590	CCC1HHHHHHHHHHHHHHHHHHHHHHHHHHH11H11-------------------1111111111111HHHHHHHHHHHHHHHHHHHHHHHH1HHHHHHHHHHCCCCCCHHHHH1HHHHHHHHHHHHHHHHHH111111HH-------------------------------------------------------HHHHHHHHHHHHHHHHHHHHH11HHHHCCCCCCCCCH1HHH1HHHHHHHHHHHHHHH1HHHHH---------------------111HHHHHHHHHECCHHHHHHHHH1HHHHHHHHHHHHH1CCCCCHHHHHHHHHH1HHHHHH1HHHHHHHEEE1CCCHHHHHHHHHHHHHHHH1111111111HHHHHH-----------…	-
PF00116.15_COX2_seed	32	136	!Q:	Q:0,135	CEEEEEEEEEEEEEEE11111111111EEEEE111111111111E1111EEEECCEEEEECCCEEEEEEEE1111CCEEEEEEECCCCEEEEECCCCCEEEEEEE111CCCEEEEEECCHHHCCCCCCCEEEEEEC	-
PF00117.23_GATase_seed	134	304	!Q:42,57|130,152|158,188|202,214	Q:0,41|58,129|153,157|189,201|215,303	CEEECCCCHHHHHHHHHHHCC111111CEEEEEECCC111CH----------------HH11111111CCCCEEEECCCCCCCC11111111CCHHHHHHHHHHC1111CCCCEEEEHHHHHHHHHHH11-----------------------EE111-------------------------------1111EEEEC1C11-------------11111EEEEEEEEEEEEC1111CCCCCC11EEEEEEECCCC111111EEEEEEECCC111C1EEEEEECCCCCCCCCHHHHHHHHHHCC	-
PF00118.19_Cpn60_TCP1_seed	94	816	!Q:136,149|196,226|267,288|359,373|414,424|445,459|511,531|641,654|735,750	Q:0,135|150,195|227,266|289,358|374,413|425,444|460,510|532,640|655,734|751,815	CH111111HHHH111111111111111EEEEC11CCCCEEECCCHHHHHHHCCC1CCHH1111HHHHHHHHHHHHHHCCCCHHHHHHHHHHHHHHHHHHH111HC1CCCHHHHHHHHHHHHHHHHHHH111111HH--------------H1111111HHHHHHHHHHHCCC1111CC1HHHHHHHHHHHHHH1HH-------------------------------11111111EEEEEEECCCC11CCCEEE11EEEE1E11111----------------------111111CCC1EEEEE1111111111111111111EEEECCHHHHHHHHHHHHHHHHHHHHHHHHCC1CCE---------------11E111111EECCCC11111CHHHH…	-
PF00119.15_ATP-synt_A_seed	30	260	!Q:17,33|85,113|135,155	Q:0,16|34,84|114,134|156,259	CCCHHHHHHHHHHHHHH-----------------CCHHHHHHHHHHHHHHHHHHHH11111111111HHHHHHHHHHHHHHHHHH-----------------------------HHHHHHHHHHHHHHHHHHHHH---------------------HHHHH1HHHHHHHHHHHHHHHHHHHHHHHHHHHHHHHHHHHHHH11111111111HHHHHHHHHHHH111111111HHHHHHHHHHHHHHHHHHHHHHHHHHCC	-
PF00120.19_Gln-synt_C_seed	95	336	!Q:38,100|195,218|309,323	Q:0,37|101,194|219,308|324,335	CCCHHH1HHHHHHHHHHH1CCCC11EEEECCCEEEEEE---------------------------------------------------------------11HHHHHHHHHHHHH1HHCCC1CEEEECCCCCCC1CEEEECC1CCHHHHHHHHHHHHHHHHHHHHHHHCCEEEE111111111111111EEEEE------------------------HHHHHHHHHHHHHHHHHHHH111111111111111111111111111111111111HCCCCCCCCEEEEE111111111111111EEEE1---------------HHHHHHHHHHCC	-
PF00121.13_TIM_seed	56	283	!Q:	Q:0,282	CEEEEECCCCC111CHHHHHHHHHH1HHH111111111111E111EEEECCCCCHHH1HHHHH111111111111E11EEE111111111111111111HHHHHHCCCCEEEECCHHHHHCCC111CCHHHHHHHHHHHHHCCCEEE1EEECCCHHH111HHHCCHHHHHHHHHHHHHH111111111111111EEEEECCCCEECC1CCCCCHHHHHHHHHHHHHHHHHHH11CHHCCCCCEEEECCCCCHHCHHHHHCCCCCCEEEE11111111111111	-
PF00122.15_E1-E2_ATPase_seed	126	540	!Q:44,83|88,102|132,172|174,187|214,255|319,354|379,401|414,487	Q:0,43|84,87|103,131|173,173|188,213|256,318|355,378|402,413|488,539	CEEEHHHHHHHHHHHHHHHHHHHHHHH111HCCCCC1EEEEEEE----------------------------------------EEEE---------------E1ECCCCCCCCEEEE1CCCCEEECCEEEE-----------------------------------------E--------------1EEEE111111111111111EEEEE1------------------------------------------111EE11111EEEEEEE111EE11EE111111EEEEEEECCCCHHHHHHHHH111HH111111------------------------------------1HHHHHHHHHHHHHHHHH1HHHHH--------------------…	-
PF00123.15_Hormone_2_seed	56	28	!Q:	Q:0,27	CCCHHCHHHHHHHHHHHHHHHHHHHHHC	-
PF00124.14_Photo_RC_seed	55	317	!Q:23,51|55,67|274,291	Q:0,22|52,54|68,273|292,316	CCCHHHHHHHH11HHHHHHHHHH-----------------------------EEE-------------11111111111111111CCHHHHHHHHHHHHHHHHHHHHHHHHHHHCCCCHHHHHHHHHHHHHHHHHHHH11111111111111111HHHHHHH111111111111HHHHHHHHHHHHHHHHHHHHHHHHHH1111111111111111111HHHHH11111111HHHHHHH1111HCCCCCHHHHHHHHHHHHHHHHHHHHEEEEE------------------11111111111HHHHHHHHCCCCCC	-
PF00125.19_Histone_seed	64	84	!Q:20,31	Q:0,19|32,83	CCCCCCCCCHHHHHHHHHHH------------111HHHHHHHHHHHHHHHHHHHHHHH1HHHHHHCCCC11CCHHHHHHHHHCC	-
PF00126.22_HTH_1_seed	1536	85	!Q:0,13|21,40|43,53	Q:14,20|41,42|54,84	--------------1111111--------------------11-----------1111111111111111111111111111111	-
PF00127.15_Copper-bind_seed	31	129	!Q:0,11|32,44|50,65|67,77	Q:12,31|45,49|66,66|78,128	------------EEEECCCEEECCCCEEEEEE-------------1EEEE----------------1-----------1111CCCCCCCCCEEEEEEC111CCCE11EEEE11111111111EEEEEEC	-
PF00128.19_Alpha-amylase_seed	31	482	!Q:16,28|33,58|103,176|259,288|355,365|424,436|466,481	Q:0,15|29,32|59,102|177,258|289,354|366,423|437,465	CCHHHHHHHHH11HHH-------------EEEE--------------------------111111111111111HHHHHHHHHHHHH11CCCEEEEEEE1111--------------------------------------------------------------------------1111111111111111111111111111111HH111111111HHHHHHH111HHHHHHHHCC111111CCEEEEE1111111------------------------------HHHHHHHHHHHH1111111CCCEEEE1111111111111111111111111111111111111111-----------1111111HHHHHHHHHHHHH11111111111EE…	-
PF00129.13_MHC_I_seed	25	181	!Q:	Q:0,180	CCCCEEEEEE11111111111EEEEEEECCEEEEEE1111111111111HHHHHHC1CHHHHHHHHHHHHHHHHHHHHHHHHHHHHCCCCCCCEEEEEEE111111111111HHHHHHCCCCCCEECCCCCCCCCHHHHHHHHHHHHHHHHHHHHH1HHHHHHHHHHHHHHHHHHHCCCCC	-
PF00130.17_C1_1_seed	46	77	!Q:	Q:0,76	CCEEEE111111EE1CCCCCHHHHHHHH1111111111HC1CCCCEEEEC1111CCCEEEE1111111111111111	-
PF00131.15_Metallothio_seed	21	81	!Q:62,77	Q:0,61|78,80	11111111111111111EEE111111111111111111111111111111111E11111111----------------111	-
PF00132.19_Hexapep_seed	216	36	!Q:	Q:0,35	CCEECCCCEECCCCEECCCCEECCCCEECCCCEEEC	-
PF00133.17_tRNA-synt_1_seed	15	742	!Q:6,27|190,205|262,297|383,403|545,574|681,717|729,741	Q:0,5|28,189|206,261|298,382|404,544|575,680|718,728	111111----------------------EEEE11111111111HHHHHHHHHHHHHHHH11111111111111111111HHHHHHHHHCCCCCCHHHHHHHHHHHHHHHHHHHHHHHHHHHHHHHH11111111111111HHHHHHHHHHHHHHHHCCEEEE111111111111111111EE11E11111----------------11EEEEEEE11111111111111111111EEEEEECCCCCCCCCCEEEECCCCC11------------------------------------11111111111111111111111111111EEE111111111111EEECCCCCCCCHHHHHHH11111111111111111111111----------------…	-
PF00134.18_Cyclin_N_seed	127	184	!Q:111,126|149,163	Q:0,110|127,148|164,183	CHHHHHHHHHHH111111111111111111111H1HHHHHHHHHHHH1HHHHHCCCCHHHHHHHHHHHHHHH111111111111HHHHHHHHHHHHHHH11111111H111----------------111111HHHH111111111111---------------HHHHHHHHHHHHHHCCCCCC	-
PF00135.23_COesterase_seed	123	884	!Q:20,43|95,127|129,153|158,177|197,240|254,279|304,334|443,458|490,546|609,641|733,745|768,795|821,883	Q:0,19|44,94|128,128|154,157|178,196|241,253|280,303|335,442|459,489|547,608|642,732|746,767|796,820	CCCHHHHHHHHHHH111111------------------------EEECCC11111EEEEEEEEEE1CC111C1C1EEEEEE11111111111111---------------------------------1-------------------------1111--------------------11111EEEEEEE1111111--------------------------------------------11EEEEEECCEEE--------------------------111111111EEEEEE111111111-------------------------------111HHHHHHHHHHHHHHHHHCCCCCCCCEEEEEECHHHHHHHHHHH111111111111111111…	-
PF00136.16_DNA_pol_B_seed	67	884	!Q:22,100|155,258|334,344|403,447|469,489|547,561|611,621|690,700|713,723|741,794	Q:0,21|101,154|259,333|345,402|448,468|490,546|562,610|622,689|701,712|724,740|795,883	CCCEEHHHHHHHHHHH111111-------------------------------------------------------------------------------111EEEE11111111111EE1111EEECCCCCHHHHHHHC11111CCCCEE111--------------------------------------------------------------------------------------------------------11111111111111111111EEECCCC1EEEEC11CCCCCCCHHHHHHHHHH111111HHHHHHHHHHCCCCHHH-----------1HHHHHHHHHHHHHHHE1111111111111111HHHHHHHHHHHHHHHHHHHHH…	-
PF00137.16_ATP-synt_C_seed	167	73	!Q:	Q:0,72	CHHH1HHHHHHHHHHHHHHHHHHHHHHHHHHHHHCCCC1HH1HHHHHHHHHHHHHHHHHHHHHHHHHH11HHC	-
PF00139.14_Lectin_legB_seed	47	355	!Q:7,33|43,54|59,79|93,106|128,139|147,161|165,181|189,206|224,241|275,291	Q:0,6|34,42|55,58|80,92|107,127|140,146|162,164|182,188|207,223|242,274|292,354	CCEEEEE---------------------------EEEEEEEEE------------EE1E---------------------EEEEEEC1CCEEE--------------E1111111EEE1EEEEEEEEE------------EEEEEEE---------------EEE-----------------EEEEEEE------------------EEEEECCCCEEEEE11E------------------EEEECCC111CCCEEEEEEECCCCCEEEEEEEE-----------------111111EEEEEE1E11111111111111111EEEEEEEE11111111111111EEEEEEEEEC	-
PF00140.15_Sigma70_r1_2_seed	183	39	!Q:	Q:0,38	CCHHHHHHHHHCCC1CCCCHHHHHHHHHHHHHHHHHH1C	-
PF00141.18_peroxidase_seed	162	647	!Q:11,22|46,106|108,133|147,164|201,217|228,246|248,259|276,349|351,372|401,438|452,465|467,562|574,611	Q:0,10|23,45|107,107|134,146|165,200|218,227|247,247|260,275|350,350|373,400|439,451|466,466|563,573|612,646	CHHHHHHHHHH------------HH111HH111111111HHHHHH1-------------------------------------------------------------1--------------------------1111111111HHH------------------HH11111HHHHHHHHH11H111111111111HHHHH-----------------HHHHHHHHHH-------------------H------------1111111111111111--------------------------------------------------------------------------1----------------------1HHH1HHHHH1HHCC1C1CHHHHHHH…	-
PF00142.13_Fer4_NifH_seed	14	282	!Q:62,73|87,99	Q:0,61|74,86|100,281	CEEEEEECCCCCCCHHHHHHHHHHHHCC1CEEEEEECCCCCCCHHHHCCCCCHHHHHHHHHH------------EEEECCCCEEEEE-------------EEEHHHHHHHHHCCCC1CCCCEEEEEECCCEEE1111111111111EEEEEECCCHHHHHHHHHHHHHHHHHHHHCC1CEEEEEEECCCCCCCHHHHHHHHHHHHCCCEEEEECCCCCHHHHHHCCCEEEEECCCCH1111HHHHHHHHHHHHH1111111111111HHHHHHHHHHHCCCC	-
PF00143.14_Interferon_seed	15	167	!Q:101,114	Q:0,100|115,166	CCCCCCCCHHHHHHHHHHH111111111111111111HHHHHCCCHHHHHHHHHHHHHHHHHHHHHCCCCCC1HHHHHHHHHHHHHHHHHHHHHHHHHHHH--------------H111HHHHHHHHHHHHHHHHCCCCCHHHHHHHHHHHHHHHHH1HHHHHHHCC	-
PF00144.19_Beta-lactamase_seed	127	649	!Q:10,40|44,55|74,84|86,105|142,167|177,197|202,224|242,275|286,303|351,367|389,459|474,490|546,597|599,617|628,638	Q:0,9|41,43|56,73|85,85|106,141|168,176|198,201|225,241|276,285|304,350|368,388|460,473|491,545|598,598|618,627|639,648	CHHHHHHH11-------------------------------CEE------------EEEEECCEEEEEEEE111-----------E--------------------1111111111111EEEEECCHHHHHHHH1HHHHH11--------------------------111111H11---------------------HH11-----------------------111111HHHHHH11111----------------------------------1HHHHHHHHH------------------111EE1ECCCHHH1HHHHHHHHHC11C1CC11111HHHHHHHH1111-----------------111111111111111111111----------…	-
PF00145.12_DNA_methylase_seed	31	546	!Q:21,32|216,241|251,273|282,294|337,376|394,431|450,479	Q:0,20|33,215|242,250|274,281|295,336|377,393|432,449|480,545	CCEEEECCCCCHHHHHHHH11------------EEEEEECCCHH11111HHHHHHHH1111111111111111111111111111111111EEEECCCCCHHHHHHH111111111111111111HHHHHHHHHHHC1111CCEEEE1111111111111111HHHHHHHHHHHCC11CCEE1111111EEEEE111111111111EEEEEEEE11--------------------------111111111-----------------------1HH11111-------------111111111111111111111111111111111111111111----------------------------------------11111111111EE1111-----…	-
PF00146.16_NADHdh_seed	23	341	!Q:252,291	Q:0,251|292,340	CHHHHHHHHHHHHHHHHHHHHHHHHHHHHHHHHH11111111111HHHHHHHHHHHH11111111111HHHHHHHHHHHHHHHHHHH1111111111111HHHHHHHHHHHHHHHHHHHHHCCCCCCCHHHHHHHHHHHHHHHHHHHHHHHHHHH1HHHHCCCCHHHHHHHHH11111HHHHHHHHHHHHHHHHHHHHHHHCCCCCCCCCHH1HHHCCCCCCCCCCHHHHHHHHHHHHHHHHHHHHH1HHHH----------------------------------------HHHHHHHHHHHHHHHHCCCCHHHHHHHHHHHHHHHHHHHHHHHHHCCCC	-
PF00147.13_Fibrinogen_C_seed	11	272	!Q:74,89|155,168|184,195|213,240|247,263	Q:0,73|90,154|169,183|196,212|241,246|264,271	CCCHHHHHHH111111111111EEEEEECCCC1CCEEEEEEEECCCCCEEEEEE111111111111HHHHH111----------------1EEECCCHHHHHHCCC11CEEEEEEECCCCCCEEEEEECEEEECCCCCEEEEEE11111111111--------------EEEECCEEEEEE111------------1111111E111EE1111----------------------------EEEEEE-----------------EEEEEECC	-
PF00148.14_Oxidored_nitro_seed	116	723	!Q:43,55|57,70|139,161|191,275|281,297|335,362|433,454|549,567|569,588|610,623	Q:0,42|56,56|71,138|162,190|276,280|298,334|363,432|455,548|568,568|589,609|624,722	CCCCCHH1HHHHCCCCEEEEEE111111111111111111111-------------1--------------111111111HHHCC1CHHHHHHHHHHHHHHCCC11CEEEEECCCHHHHHCCCHHHHHHHH11111HHH-----------------------EEEEECCCC1CCCHHHHHHHHHHHHHHHH-------------------------------------------------------------------------------------11111-----------------1EEEE11111111111111HHHHHHHH1HHCCC1111----------------------------CCCCHHHHHCCCCCCEEEEECHH1HHH111HHHHHH…	-
PF00149.23_Metallophos_seed	324	477	!Q:15,50|100,162|198,232|234,305|309,328|370,381|386,453	Q:0,14|51,99|163,197|233,233|306,308|329,369|382,385|454,476	CEEEEEE11111111------------------------------------111111111HHHHHHHHHCCCCCEE1EE111111111111HHHHHHH11---------------------------------------------------------------111HHHHHHCCCCEEEECCCCCCCCCHHHHCHHHH-----------------------------------1------------------------------------------------------------------------111--------------------HHHHHHHHHHCCCCCCCCCCEEEEEE111111111111111------------1111-------------…	-
PF00150.13_Cellulase_seed	65	583	!Q:19,29|31,41|65,79|138,182|188,199|204,219|260,293|325,384|386,416|428,486|512,542|544,554	Q:0,18|30,30|42,64|80,137|183,187|200,203|220,259|294,324|385,385|417,427|487,511|543,543|555,582	CCCCCCCE11111111111-----------1-----------1HHHHHHHHHHCCCCEEEEEEC1---------------111111111111111111111111H111111HHHHHHHHHHHHH1HHCCCEE1EEE11---------------------------------------------11111------------HHHH----------------HHH111111111HHHHHHHHH111CCCC1CEEEE111111----------------------------------HHHHHHHHHHHHHHHHC1CCC111CEEEE11------------------------------------------------------------1-------------…	-
PF00151.14_Lipase_seed	16	379	!Q:0,25|89,111|191,206|212,225|240,250|278,300|310,327|332,348|351,367	Q:26,88|112,190|207,211|226,239|251,277|301,309|328,331|349,350|368,378	--------------------------11111111111111EEEEEEECCCC11CCCEEEC1CCCCHHHCCCCCCCCCEEEEEEEEE111-----------------------11HHHHHHHHHHCCCCCCCEEEEEECCCCCEEEHHHHHHHHHHHHHHHHHHHHHHHHHCCCCCCCEEEEEECHHHHHHH----------------EE111--------------11111111EEEEE1-----------111EE111111111111111111111H-----------------------HHHHHHHH1------------------HHHH-----------------11-----------------EEEECCCCCCC	-
PF00152.15_tRNA-synt_2_seed	107	593	!Q:71,87|177,200|331,362|426,455|471,495|555,567	Q:0,70|88,176|201,330|363,425|456,470|496,554|568,592	CCCCCCCCCCHHCCCHHHHH1HHHHHHHHHHHHHHHHHHC1CCEEEECCEEE1111111111111111111-----------------11111111CCCCHHHHHHHHHHCC1C1CEEEEEE11111111111111111111EEEEEEE11CCCCHHH1HHHHHHHHHHHHHH1HH1------------------------11111111111111111111HHHHHHHH11111111111111111CHHH1HHHH111111111111111111111111CC11111111CC111111HHHHHHH111111111111111111111111111--------------------------------EEEE1CCCHHHHHHHHHHHHHHH1111111HHH111…	-
PF00153.22_Mito_carr_seed	188	152	!Q:36,75|81,91	Q:0,35|76,80|92,151	CCCHHHHHHHHHHHHHHH1HHHHHCHHHHHHHHHH1----------------------------------------1HHHH-----------HHHHH1HHHC11111111H1HHHHHHHHHHHHHHHHHHHHHHH1111HHHHHHHHHHCCC	-
PF00154.16_RecA_seed	28	329	!Q:	Q:0,328	CHHHHHHHHHHHHCCCCCEEECCCCCCCCCEEEEECCCHHHHHHHCCCCCCCCCEEEEECCCCCCCHHHHHHHHHHHHHHCCEEEEEECCCCCCHHHHHHH11111111111111HHHHHHHHHHHHHCCCEEEEEEECEE1111111111111111HHHHHHHHHHHHHHHHCCCCCCCEEEEEHHHHHHHHH111111111111111EEEEEEEEEEEEEE11111111111111111EEEEEEEECCCCCCCCEEEEEEEECCCCCCCCCHHHHHHHHCCEECCCCEEEECCCCCCCCHHHHHHHHHHCCHHHHHHHHHHHHHHCC	-
PF00155.16_Aminotran_1_2_seed	48	526	!Q:73,91|155,168|185,199|256,274|321,332|430,444|453,474|488,504	Q:0,72|92,154|169,184|200,255|275,320|333,429|445,452|475,487|505,525	111111111111111111111HHHHHHHHH1111111111HH1111111111111HHHHHHHHH11111HHH1-------------------1111EEEECCCCHHHHHHHHHHH11111111111E1EEECCCCCCCHHHHHHHCCCE1EEEEE--------------111111HHHHHHHHH1---------------EEEEE111111111111HHHHHHHHHHHHHC1CCEEEEE11111111111111111-------------------1H11111111111111EEEEE1111111111111EEEEEE1CH111------------1111HHHHHHHHH11111111111HHHHHHHHHCCCHHHHHH111111HHHHHHHHHHHHHHHHHH…	-
PF00156.22_Pribosyltran_seed	71	196	!Q:82,120|123,134	Q:0,81|121,122|135,195	CCCC111CCHHHHHHHHHH111111HHHH1111HHCCCCCCCE111111EEEECCCCHHHHHHHHHHHCC111CCEEEEEEE---------------------------------------11------------EEEECCCCCCCCCCEEEEE1ECCCCCCHHHHHHHH1HHH1HCC1CC1111111EEEEEEEC	-
PF00157.12_Pou_seed	20	81	!Q:	Q:0,80	CCCCCHHHHHHHHHH111HHHCHHHHCCCHHHHHHHHHHHHCCC111CCHHHHHHHHCCCCCHHHHHHHHHHHHHHHHHHC	-
PF00158.21_Sigma54_activat_seed	287	212	!Q:	Q:0,211	CCCCCHHHHH1HHHHHHHH111111111111EEEECCCCCCHHHHHHHH11111HH1111111H1111111111111111EEEEECC11CC11CCH111HHHHHH1111111111111111111EEEECCCEEEEECCCCCCHHHHHHHHHHHHCCEEEECC1C1C1C1E1EEEEEEEEECCCCCHHHHHH1CCC11CHHHHHHHCCCEECC	-
PF00159.13_Hormone_3_seed	21	40	!Q:	Q:0,39	111111111111111HHH11HHHHHHHHHHHHHHHHCCCC	-
PF00160.16_Pro_isomerase_seed	168	580	!Q:60,77|80,106|152,162|164,179|182,368|375,408|421,477|500,512|538,571	Q:0,59|78,79|107,151|163,163|180,181|369,374|409,420|478,499|513,537|572,579	CEEE11EE1C1111111C1E1EEEEE1111E1CCCCC1HHHHHHHH1H111111111HHH------------------11---------------------------111111EEE111111E1E1111111111ECC111C11111111EE-----------E----------------E1-------------------------------------------------------------------------------------------------------------------------------------------------------------------------------------------1EEEEE------------------------…	-
PF00161.14_RIP_seed	73	294	!Q:25,42|46,57|110,127|184,223|255,265	Q:0,24|43,45|58,109|128,183|224,254|266,293	1111111111111HHHHHHHHHHHH------------------111------------1EEEEEEEEC111CCC111E1EEEEEECCCEEEEEEE11111CCCCEEEEE1------------------11111111111EEEE1CCCCCHHHHHHHH1111111111111111HHHHHHHHHHH----------------------------------------HHHHHHHHHHHHHHHHHHHCCHHHHHHHHH1-----------11111111HHHHHHHHCHHHHHHHHHCC	-
PF00162.14_PGK_seed	154	602	!Q:84,110|112,137|145,179|240,262|415,433|574,585	Q:0,83|111,111|138,144|180,239|263,414|434,573|586,601	1111111111111111111EEEEEEE11111111111111111111111111HHHHHHHH1HHHHHHHC1CCE1EEEEE11111---------------------------1--------------------------111HHHH-----------------------------------HHHHHHHH1CCC111CEE111111111111HHHHHHHHCC11CCCCEEEEE111111111-----------------------111HHHHHHHHCCC111CEEEECCHHHHHH11111111111111111111HHHHHHHHHHHH1HHHHCCC1CCCEEEEECCCCCCCHHHHH1111HHHHHH11CCEEEEHHHHHHHHHHH1111111111111111…	-
PF00163.14_Ribosomal_S4_seed	18	112	!Q:14,60	Q:0,13|61,111	CC1CCCCHHHHHHH-----------------------------------------------HHHHHHHHHHHHHHHHHC1CCHHHHHHHHHHH111HHHCCCHHHHHHHHHC	-
PF00164.20_Ribosom_S12_S23_seed	18	145	!Q:8,20|123,136	Q:0,7|21,122|137,144	CHHHHHHH-------------11111111111111111111EEEEEEEECCCCCCCHHHHCEEEEEEE11CCCEEEEEE1111111111111EEEEE1111111111111111EEEEEEEEEE--------------11111111	-
PF00165.18_HTH_AraC_seed	75	44	!Q:	Q:0,43	11111111111HHHHHHHHCCCCHHHHHHHHHHHHCCCCHHHCC	-
PF00166.16_Cpn10_seed	48	127	!Q:55,66|87,97	Q:0,54|67,86|98,126	CCEECCCEEEEEE1111111111111111EEEE111111111111111EEEEEEE------------EEEECCCC11CCEEEE1111-----------11CC1EEEE11C1CEEEEEEECCCEEEEC	-
PF00167.13_FGF_seed	77	196	!Q:133,156	Q:0,132|157,195	CCEEEEECC11CEEEEECC11111CC1111EE1EEEECC11CCCCCEEEEEEE1111CC1C11EEEEEECCCCEEEEECCCCEEE1111111E111E1111111111ECCC1C1CCEEEEEEECCCEEEEEEE------------------------11EEEEE11111111111111111111111EEC11111C	-
PF00168.25_C2_seed	382	191	!Q:13,58|83,107|167,182	Q:0,12|59,82|108,166|183,190	CEEEEEEEE1111----------------------------------------------1111111EEEEEECCCCC1111EE-------------------------11EEEEEECCC11CCCEEC11111EEEEEE11E1111111111111EEEEEE1E11111----------------11EEEEEC	-
PF00169.24_PH_seed	133	297	!Q:10,40|64,139|153,237|244,271	Q:0,9|41,63|140,152|238,243|272,296	CCCCCEEEEE-------------------------------EEEEEEEEC1111111CEEEEEE----------------------------------------------------------------------------EEEECCCC1EEEE-------------------------------------------------------------------------------------EEEEEE----------------------------EEEEECCCH1HHHHHHHHHHHHHCC	-
PF00170.16_bZIP_1_seed	22	64	!Q:	Q:0,63	CHHHHHHHHHHHHHHHHHHHHHHHHHHHHHHHHHHHHHHHHHHHHHHHHHHHHHHHHHHHHHCC	-
PF00171.17_Aldedh_seed	119	604	!Q:59,69|161,173|396,417|446,464|558,574	Q:0,58|70,160|174,395|418,445|465,557|575,603	1111111111111111EEEE11111111111EEEEEC1CCCHH1HHHHHHHHHHH1HHH-----------H1HCCCHHHHHHHHHHHHHHHH1HCHHHHHHHHHHHCCCCHH111HHHH1HHH1HH11111HHHHHHHHHH11HHH1H1111111111111-------------11EEEEEEE1CC1EEEEEECCCCHHHHHH1HHHHHHHHHHCCEEEEE1CCCCCHHHH1HHHHHHHHH1C1111CCCCCCEEEE111CCC1CHHHHHHHH1HCCCCCEEEEECCHHHHHHHHHH1HH11111111111111EEEE11111111111EEECCCC1C1H1HHHHHHHHHHH1HHCCCCCEECCCEEEEECC1CHHH11HHHHHHHHH1H111111---…	-
PF00172.13_Zn_clus_seed	29	52	!Q:	Q:0,51	1111111111111111111111111111111HHHHCC11CEEE1ECCCCCCC	-
PF00173.23_Cyt-b5_seed	210	160	!Q:11,25|81,130	Q:0,10|26,80|131,159	CCCHHHHHHH1---------------EEEEECC1EEEE11111111111H11111111111111HHHHHHHHCCCCCHHH1--------------------------------------------------HHC111CC11HHHHHHHHH111CCCCCCC	-
PF00174.14_Oxidored_molyb_seed	150	357	!Q:8,20|88,107|135,149|159,183|194,245|265,286|337,356	Q:0,7|21,87|108,134|150,158|184,193|246,264|287,336	11111111-------------1111111111EEEE11111E11E1111111E1CCCCEEEEHHHHH1C11CCC11EEEEE1EEEEE11--------------------111111EEEEEEEECCCHHHHHHH111---------------111111111-------------------------1EEEEEE111----------------------------------------------------1111111EECCCH1HHH11----------------------1EEEEEEE11111111111111111EEEECC1CEEEEEEE1EEEEEEEEE--------------------	-
PF00175.16_NAD_binding_1_seed	72	148	!Q:21,37	Q:0,20|38,147	CCC1CCCCCCHHHHHHHHHHH-----------------EEEE1EEE111111111111HHHHHHHHHHCCC111EEEEEE1111111111ECCCCCCCCCEEEHHHHHHH11HHCC111111111CCCCCCEEEEEC1CHHHHHHHHC	-
PF00176.18_SNF2_N_seed	28	973	!Q:13,124|141,154|164,185|193,213|215,505|544,602|635,653|773,797|811,832|902,952	Q:0,12|125,140|155,163|186,192|214,214|506,543|603,634|654,772|798,810|833,901|953,972	CHHHHHHHHHHHH----------------------------------------------------------------------------------------------------------------111111111111111H--------------HHHHHHHHH----------------------HHHH111---------------------1----------------------------------------------------------------------------------------------------------------------------------------------------------------------------------------…	-
PF00177.16_Ribosomal_S7_seed	166	267	!Q:51,70|89,100|117,133	Q:0,50|71,88|101,116|134,266	111111111111111111111111111111H111111111HHHHHHHHHHH--------------------11HHHHHHHHHHHHHHHH------------HH1111H1CCC111CH-----------------HH11111HHHHHHHHCCCCEEEE1111111EE111111EECCEEEEE1EEEC1CH1HHHHHHHHHHHHHHHH1111H1111111CC1CC11CHHHHHHHHHHHHH1CC11CCCHHHHHHHHHHH111HHH1CC	-
PF00178.17_Ets_seed	15	92	!Q:	Q:0,91	CCHHHHHHHHHHHC11CCCCCCEEEEECCCCEEEEE11CHHHHHHHHHHHCC1CCCCCHHHHHHHHHHHHHCCCEEEE11CCEEEEEEECCC	-
PF00179.21_UQ_con_seed	71	222	!Q:25,41|48,59|86,107|135,147	Q:0,24|42,47|60,85|108,134|148,221	CHHHHHH111111HHHHCCCCCEEE-----------------EEEEEE------------EEEEEEE11111111111EEEEE111----------------------1111111111111E111111EE1E111-------------111111111111111HHHHHH1HHHHHH11111111111111111HHHH111HHHHHC1HH111HHHHHHHHCC	-
PF00180.15_Iso_dh_seed	23	462	!Q:75,93|155,188|255,283|332,381|438,452	Q:0,74|94,154|189,254|284,331|382,437|453,461	CCEECCCCCCCHHHHHHHHHHHHHHHHCCC111CCEEEEEEE1111111111111111HHHHHHHHHH1CCHH11-------------------1111111HHHHHH1111111111111111111111111111111111EEEEEECCCCEE11----------------------------------EEEECCCCCHHH1HHHHHHHHHHHHHHC11111CCCEEEEECCHHHHHHH1111HHHHHHHHHHH1-----------------------------HCCCCEEEHHHHHHHHHHHHHCC1CCCE11EEEECCCCHHHHHHHHHH--------------------------------------------------11HHHHHHHHHHHHHHC…	-
PF00181.18_Ribosomal_L2_seed	50	94	!Q:30,40	Q:0,29|41,93	CCCCC1CEEEEEEECCCCCC1EEEEEEEEE-----------11EEEEEEEECCCCCCEEEEEECCC111CCEE11111EEEECCCCCCCCEEEC	-
PF00182.14_Glyco_hydro_19_seed	17	239	!Q:36,47|65,76|85,106|174,190	Q:0,35|48,64|77,84|107,173|191,238	CCCHHHHHHHH11111111111111HHHHHHHHHHH------------HHHHHHHHHHHHH1111------------1111EEEE----------------------11111111EEEECCCCCCHHH11111111111111111111EEEEHHHHHHHH11111111111EEE-----------------11EEEEEEE111111111111HHHHHHHHHHHHHHHH11111111111	-
PF00183.13_HSP90_seed	11	573	!Q:39,82|240,261|537,572	Q:0,38|83,239|262,536	CHHHHHHHHHHHHHHCCCCCCCEEEEEEEEEECCCCCCH--------------------------------------------111111111HHHHHH111111111111111HHHHHHHHHHHHCCCCC11CCCEEEEEECCCEEEEEEEE111111111111111111111EEEEEEEEECCCCCHHHHHHHHH111111111111111HHHHHHHHHHHHHHHHHHHHHHHHHHHHH----------------------HHHHHHHHHHHHHCCCCCCEEECCCCCHHHHHHHH1111111111111HHHHHHHHCCCCCCEEEEECCCHHHHHCCHHHHHHHHCCCEEEEECCCCHHHHHHHHCCCCCCEEEEECCCCCCCCCCHHHHHHHHHHH…	-
PF00184.12_Hormone_5_seed	36	98	!Q:2,17|26,36|52,84	Q:0,1|18,25|37,51|85,97	11----------------EECCCCEE-----------EEECCHHHHHHHHH1---------------------------------EECCCCEEECCCC	-
PF00185.19_OTCace_seed	123	276	!Q:120,142|146,158|212,236	Q:0,119|143,145|159,211|237,275	CCC1EEEEEE111111C1CCCHHHHHHH111HHHHH1CCC1E1EEEE11111111111111111HHHHHHHHHHHHH11C11CCEEEE111C11CHH1HH11111111111EEEECCEE1-----------------------111-------------HHHHHHCCCCCCCHHHHH1111111111111EEE1111111111111111111-------------------------11111111111111111111HHHHHHHCHHHHHHHHHHC	-
PF00186.14_DHFR_1_seed	89	214	!Q:75,91|115,128	Q:0,74|92,114|129,213	CEEEEEEEECCCEEECCCCCCCCCHHHHHHHHH11HHCCCEEEEECCHHH11111111111111111EEEE1111-----------------EE11EECCHHHHH111111H1HH--------------1EE1EEECHHHHHHHHH11HCC111EEEEEEE111111111111111111111111EEEEEEE11111111111111EEEEEEEC	-
PF00187.14_Chitin_bind_1_seed	18	43	!Q:	Q:0,42	11111111111111111EECCCCEE111111111111111111	-
PF00188.21_CAP_seed	98	242	!Q:14,35|37,48|64,106|109,122|127,138|146,182|215,234	Q:0,13|36,36|49,63|107,108|123,126|139,145|183,214|235,241	CCHHHHHH11111H----------------------H------------1HH1HHHHHHHHHHH-------------------------------------------CC--------------HH11------------11HHHHH-------------------------------------1H1111111111HHHHHHCCCCCCEEEEEEEE--------------------EEEEEEC	-
PF00189.15_Ribosomal_S3_C_seed	124	138	!Q:	Q:0,137	CH1111111111HHHHHHC11111111C1HHH111HHHHHHH111111HHH1111H1HCCCC1CEEEEEEEEE11111111111HHHEEEE11EEE11111111CEE11CCCCEEEEEEEEEEEEECCCEEEEEEEEC	-
PF00190.17_Cupin_1_seed	225	262	!Q:80,174|229,243	Q:0,79|175,228|244,261	1111111111111111111EE111EEE11111111111111EEEEEEEECCCCEECCCCC1CCCCEEEEEEECEEEEEEE-----------------------------------------------------------------------------------------------EEEEEE111111EECCCEEEECCCCEEEEEECC11CCCEEEEEEECCCCCCC11---------------11HHHHHHHCCCCCCCCC	-
PF00191.15_Annexin_seed	177	72	!Q:	Q:0,71	CHHH1HHHHHHHCCC111CCHHHHHHHHHHCCHHHHHHHHHHHHHHHC1CCHHHHHH1HHCHHHHHHHHHHC	-
PF00193.12_Xlink_seed	12	105	!Q:24,34	Q:0,23|35,104	CCEEEEECCCCCEEECHHHHHHHH-----------HHHHHHH1111111111111111EEEEE1111111111111111EEEE111111111111111111EEEC	-
PF00194.16_Carb_anhydrase_seed	14	286	!Q:1,18|20,32|83,99|190,211|258,268	Q:0,0|19,19|33,82|100,189|212,257|269,285	1------------------1-------------11111111EEECCEEECCCCCCEEEECCCCEEE11EEEECCEEEEEEE11-----------------EEEEEEEEEE1111111111111111EEEEEEEEEEEECC1CCCCCHHHHHCCCCCEEEEEEEEEEC11CCCCHHHHHHHHHH1111111----------------------EEE111111111111EEEEEEECCEEECHHHHHHHHHH11111111-----------11111111111EEECCC	-
PF00195.14_Chal_sti_synt_N_seed	21	231	!Q:	Q:0,230	CCHHHHHHHHHCCCCEEEEEE1111111111111111EEEEECCCCCHHHHHHHHHHHHHHCCCCHHHHHCCHHHHHH11111111111111HHHHHHHHHHCCCHHHHHHHHHHHHCCCCCCCEEEEEECCCCCCCCCCHHHHHHHHCCCCCHHHHHHHHHCCCCCHHHHHHHHHHHHHCCCCEEEEEEECEEEEEE11111111111HHHHHHHHCCCCCEEEEECCCC	-
PF00196.14_GerE_seed	30	58	!Q:	Q:0,57	CCCCCHHHHHHHHHHHCCCCHHHHHHHHCCCHHHHHHHHHHHHHHCCCCCHHHHHHHC	-
PF00197.13_Kunitz_legume_seed	17	208	!Q:19,33|49,61|123,136|161,178	Q:0,18|34,48|62,122|137,160|179,207	CCCCCCCCEEECCCEEEEE---------------ECCCCCCCCCCEEEE-------------EEEE111111111111111111EEEEE1111111111111111EEEECCCCCCCC1EEEE1--------------EEEEEECC11111CCCEEEEEE11------------------1EEEEC1CCCCEEEEEECC1CCEEEEECC	-
PF00198.18_2-oxoacid_dh_seed	100	302	!Q:52,69|75,86	Q:0,51|70,74|87,301	CCCCEEEECCCHHHHHHHHHHHHHC1CCCEEEEE111EEEECCHHHHHHH1H------------------HHHHH------------1EEHHHHHHHHHHHHHHHCCCEEEEE111111111111EEEECCCEEEEEEEE11111111111EEEECCCCCCCCCHHHHHHHHHHHHHHHH11111111111111EEEEE11111111111EEECCCC1CCEEEEEECCE1EEEE1EE1E111111111111EEEEEE11111EEEEEEECCCEECHHHHHHHHHHHH1HHH11111111111	-
PF00199.14_Catalase_seed	121	506	!Q:0,30|110,122|168,183|186,209|389,400|426,505	Q:31,109|123,167|184,185|210,388|401,425	-------------------------------11111HHHHHHHHH111111111111111EEEEEEEEEEE1111111111111111111111111111EEEEEEEEE11-------------111EEEEEEECCCCC1EEEEE11111111111111HHHHH11HHH----------------HH------------------------HHHHHHCCCHH1HHHHHHH111111111111111111111EEEEEC1CCCCEE111EEEEEEEECCCCCCCCHHHHHH1HCCCCCCHHHHHHHHHH1HCCCCCCEEEEEEEE11111111111111111111111111111111111111EEEEEEEEC1CCCCC1HHHHHHH111111----------…	-
PF00200.18_Disintegrin_seed	154	107	!Q:9,21|24,36	Q:0,8|22,23|37,106	111111111-------------11-------------1EE1111111111111111111111111EE1111111111111111111111111111111111111111	-
PF00201.13_UDPGT_seed	14	515	!Q:156,174|318,329	Q:0,155|175,317|330,514	CCEEEEECCCCCCCCHHHHHHHHHHCCCEEEEECCCEEEEECCCCCCCEEEEEEECCCCHHHHHHHHHHHHHHHHHCCCC1CHHHHHHHHHHHHHHHHHHHHHHHHHHHHCCHHHHHHHHHCCCEEEEECCCCCHHHHHHHHHCCCEEEEE11111-------------------1111111111HHHHHHHHHHHHHHHHHHHHCCCC1HHHHHHHHHCCCCHHHHHCCCCEEEEEEE11111111111111EEE111111111111HHHHHHHHCCCCCEEEEEECCCCCCCCCHHHHHHHHHHHHCCCCEEEE11------------1111111111EEEE1111111111111111111111HHHHHHHH1111111111111111111HHEECC…	-
PF00202.16_Aminotran_3_seed	18	412	!Q:71,81|116,136|155,207|325,346	Q:0,70|82,115|137,154|208,324|347,411	CCCCCCCCEEE1ECCCCEEEEEHHHHHHHHCCCCCHHHHHHHHHHHH1111111111111HHHHHHHHHHH-----------1EEEECCCCHHHHHHHHHHHH11HHHHHCCCCCC---------------------EEEEE11111111111H1-----------------------------------------------------HHHHHHHHHHHHHHHCCCCE11EEEEE11111111111111HHHHHHHHHHHHHHCEEEEEEHHH1111111111111111111111111EEEEE1HHCCCC1CCCEEEECCHHHHH----------------------1HHHHHHHHHHHHHHHCHHHHHHHHHHHHHHHHHHH1HH1111111111111…	-
PF00203.16_Ribosomal_S19_seed	22	82	!Q:16,28	Q:0,15|29,81	CCCCCCHHHHHHHHHH-------------EEEEECCCCCHHHHCCEEEEEECCCEEEEEEE111111111111111111111	-
PF00204.20_DNA_gyraseB_seed	99	250	!Q:12,23|25,36|41,63|123,142	Q:0,11|24,24|37,40|64,122|143,249	CHHHHHHHHH11------------1------------EEEE-----------------------EEEEEEEEE1111111111111EEEEEE11ECCCCCCCCCHHHHHHHHHHHHHHHHHHH--------------------111HHHHHCCCEEEE1EE1111EE11111111111111111HHHH11HHHHHH11HHHHHH1HHHH11HCH1111HHHHHHHHHHHHHHH1111HHHH11HHHHCCC	-
PF00205.17_TPP_enzyme_M_seed	309	275	!Q:58,105|145,158|197,218|237,250	Q:0,57|106,144|159,196|219,236|251,274	CHHHHHHHHHCC111CC11EEEE11111111111HHHHHHHHHHHH1CCCE1EE1111------------------------------------------------1111111111HHHHHHHH1HH11CCEEEEE111111111--------------11111111111111111111E111111111E11EEE1E----------------------111111111111111111--------------1111EEECCHH1111111HHHHHC	-
PF00206.15_Lyase_1_seed	18	344	!Q:110,129|302,314	Q:0,109|130,301|315,343	CCCCCCCCHHHHHHHHHHHCCCHHHHHCCC1111111HHHHHHHHHHHHHHHCC1C1HHHHHHHHHHHHHHHH1HCCCCCCCEEE111111111111HHHHHHHHHHHHH--------------------11111HHHHHHHHHHHHHHHHHHHHHHHHHHHHHHHHHH1111111111111111111HHHHHHHHHHHHHHHHHHHHHHHHH1111111111111111111H1HHHHHHHHHHH11H1111111111111111111HHHHHHHHHHHHHHHHHHHH1HHHHHH11111111-------------111111111111HHHH111HHHHCCCCCC	-
PF00207.17_A2M_seed	131	136	!Q:9,19|51,76	Q:0,8|20,50|77,135	CEEEEEEEE-----------11111EEEEEEECCCCCE1EEEEEEEEE111--------------------------EEEEEEC1E1EEEEEEEEEEEECCCCEEEECCEEEEEEEEE1CC1CCCC11EE1EEEEC	-
PF00208.16_ELFV_dehydrog_seed	124	348	!Q:111,125|129,156|288,298|313,326	Q:0,110|126,128|157,287|299,312|327,347	11111111111HHHHHHHHHHHHHH1111111111111EEEEECC1CHHHHHHHHHHHHC1CCEEEEEECCCCEEE1111CCCCC111111CHHHHHHH1HHH11111111---------------E1E----------------------------E1111111E1111111ECEEEEEC1CCCCCCCHHHHHHHH11111111111111EEEEECCCCCCC1HHHHH1HHHH1111111111111EEECCCEECCCCEEEEHHHHHHCCCCCCCCHHHHHHHHHHH-----------HHHHHHHHHHHHHH--------------HHHHHHHHHHHHHHHHHHHCC	-
PF00209.13_SNF_seed	15	638	!Q:119,162|189,199|348,392|400,420|595,605	Q:0,118|163,188|200,347|393,399|421,594|606,637	CCCCCCHHHHHHHHHHHHHCCCCCCCCCEEEEECCCEEEEHHHHHHHHHHCHHHHHHHHH11111111111EHHHECCCCCCCHHHHHHHHHHHHHHHHHHHHHHHHHHHHH1111111--------------------------------------------111111111111HHHHHHHHHHH111-----------111111111HHHHHHHHHHHHHHHHHEECCCCCCCEEEEEEECHHHHHHHHHHHHCCCCCCHHHH111111111111111HHHHHHHHHHHHHHCCCHHHHHHH1111111111111HHHHHHHHHHHHHHHHHHHHHHHHHHHHHCC---------------------------------------------HHHHHH…	-
PF00210.19_Ferritin_seed	243	218	!Q:74,90|93,138	Q:0,73|91,92|139,217	CHHHHHHHHHH111HHHHHHHHHHHHHHH11CCCCHHHHHHHHHHHHHHH1HHHHHHHHHHHH11111111111-----------------11----------------------------------------------1HHHHHHHHHHHHHHHHHHHHHHHHHHH1111H11111111111HHHHHHH1HHHHHH1HHHHHHHHHHHHHHH11CCC	-
PF00211.15_Guanylate_cyc_seed	21	276	!Q:75,94|124,155|254,265	Q:0,74|95,123|156,253|266,275	CCCCCCCCEEEEEECCCCHHHHHHHCC1111HHHHHHHHHHHHHHHHHHHHCCC111CEEEEEECCEEEEEE111--------------------1111HHHHHHHHHHHHHHHHH1HH11111--------------------------------111EEEEEEEECCEEEEEEC11CCCCCCEEECCCCCCCCCEEECCCCCCEEE11CHHHHHHHC11111CCCEEEEEE1CCEEE111111111111111------------11EEEEEECC	-
PF00212.13_ANP_seed	39	36	!Q:0,18	Q:19,35	-------------------1111HHHHHCCCCCCCC	-
PF00213.13_OSCP_seed	192	235	!Q:86,112	Q:0,85|113,234	CCCHHHHHHHHHH1H1H1111111CC11C11111HHHH111HHHHHHH1HHHHHCCHHHHHHHHCCCCCHHH1111HHHHHHH1HH---------------------------1111H11111HHHHHHHHHHHCCCCCHHHHHHHHHHH1HHHHHCCCEEEEEEEECCCCHHHHHHHHHHH111HHHHCCCEEEEEEEECCCCCCEEEEEE111CCEEEEHHHHHHHHHHHHHC	-
PF00214.14_Calc_CGRP_IAPP_seed	13	154	!Q:44,104|126,145	Q:0,43|105,125|146,153	CCCHHHHHHHHHHHHHH11111111111111HHHHHHHCCCCHH-------------------------------------------------------------HHCCCCCCHHHHHHHHHHHHH--------------------11111111	-
PF00215.19_OMPdecase_seed	87	401	!Q:12,24|136,239|280,295|303,319|338,369	Q:0,11|25,135|240,279|296,302|320,337|370,400	CCEEEEECCCCH-------------1HHHH111HHHHHHCC1CEEEEEECHHHHHCCC11111111HHHHHHHHHC1C11CEEEEECCCCCCHHHHHHHHH1111HHHHCCCCEEEEECCCC1HHHHHHHHHHHHH--------------------------------------------------------------------------------------------------------EEEEEEECCCCHHHHHH1HH11111HHHHHHHHHHHHHHH----------------EEEECCC-----------------1HHHH111111CCCCEEE--------------------------------HHHHHCCCCEEEECCCCCCCC1CHHHHHH…	-
PF00216.16_Bac_DNA_binding_seed	158	132	!Q:	Q:0,131	CCHHHHHHHH111111111H11111HH1111111111111HHHHHHHHHHHHHHHHHHH11HCCCC111E1111EECC1CEEEEEEE111E111111111111111EEEE111CCCCEEEEECCHHHHHHHC	-
PF00217.14_ATP-gua_Ptrans_seed	115	285	!Q:	Q:0,284	CCCC1CEEEEEEEEE111111111111111HHHHHHHHHHHHHHHH11111111111111EEEECCC11111CCHHHHHHHHHH1111111111111111HHHHH11111111111EEEEECCCCEEEEEECCCCEEEEEECCC111CCHHHHHHHHHHHHHHHH11111111H11111111111EEEECCCCCCCCCEEEEEEEECCCCCCC1111HH1HHHHHHHHCCEE11111111111111111EEEEECCCCCCCCHHHHHHHH1HHHHHHHHHHHHCC	-
PF00218.16_IGPS_seed	20	279	!Q:27,39	Q:0,26|40,278	CHHHHHHHHHHHHHHHCCCC111HHHH-------------HHHHHHCC11CCCCEEEEEE111111111111111HHHHHHHHHHCCCCEEEECCCCCCCCCCHHHHHHHHHH111111111111111111111HHHHHHHHHHCCCEEEEHHHCCCHHH11HHHHHHHHHHCCCCEEEEECCHHHHHHHH1HCCCCEEEECCCCCCEEEEECCCHHHH1111111111111111EEEECCCCCCHHHHHHHHHCCCCEEEEECCCCCCCCHHHHHHHC	-
PF00219.13_IGFBP_seed	54	93	!Q:1,15|17,37|59,71|73,83	Q:0,0|16,16|38,58|72,72|84,92	C---------------1---------------------1111111ECCCCCCHHH11HH-------------1-----------111111111	-
PF00220.12_Hormone_4_seed	8	9	!Q:	Q:0,8	CCEEECCCC	-
PF00221.14_Lyase_aromatic_seed	143	710	!Q:19,31|79,89|113,158|207,219|240,251|253,269|286,299|393,414|416,429|471,524|556,568|570,589|666,681	Q:0,18|32,78|90,112|159,206|220,239|252,252|270,285|300,392|415,415|430,470|525,555|569,569|590,665|682,709	CEE1CCCC1CCHHHHHHHH-------------EEEC11HHHHHHHHHHHHHHH1HHHHCC1CCEEEE111111111111-----------HHH111HHHHHHHHHHHHH1111----------------------------------------------11HHHHHHHHHHHHHHH1111111111111HHHHHHHHHH1HH11111-------------1HHHHHHHHH1HHCC1CCE1------------E-----------------1E11111ECH1HHHHH--------------111HHHHCCHHHHHHHHHHHHHHHHHHHHHHHHHHHHHHHHHCCCCCCCCHHHH1HC1CCCCHHHHHHHHHHHHH111111111111111111------…	-
PF00223.14_PsaA_PsaB_seed	22	926	!Q:105,120|161,172|181,205|252,339|343,361|405,431|516,526|602,642|646,661|753,800	Q:0,104|121,160|173,180|206,251|340,342|362,404|432,515|527,601|643,645|662,752|801,925	11111111111111111EEEE1111111111111111111HHHHHHHHHHHCCCHHHHHHHHH111111111111HHHHH11111111111EE111111111111----------------EEECHHHHHHHHHHCCCCHHHHHHHHHHHHHHHHHHHHHH------------HH111111-------------------------11HHH11111111HHCHHHHHHHHHHHHHCCCHHCCCCCEEEE111----------------------------------------------------------------------------------------HHH-------------------1E11HHHHHHHHHHHHHHHHHH11111111111111H…	-
PF00224.16_PK_seed	13	392	!Q:13,29|142,154	Q:0,12|30,141|155,391	CCCCEEEEEE111-----------------111HH1111HHHHHHHHCCCEEEEECCCCCHHHHHHHHHHHHHHHHHHCCE111111EEEEECCCCCEEEEEECCC1C11CEEEECCCCEEEEE1111111111111EEEEE-------------11EEEEECCEEEEEEEEECCCC1EEEEEEE111111111111111111111111111HH1HHHHHHHC1C1CCEEEEECCCCCHHHHHHHHHHCCCC1CCEEEEEECHHHHHH111HH111HHHHHHHCCCEEEEECCCCCCCCCCHHHHHHHHHHHHHHHCCCCEEEHHHHHHHHHCCCCCCCCHHHHHHHHHCCCCCEEEECCCCCCCCCCHHHHHHHHHHHHHHHHHCCCCCCC	-
PF00225.18_Kinesin_seed	84	630	!Q:20,90|156,194|210,318|340,381|451,476|497,508|535,569	Q:0,19|91,155|195,209|319,339|382,450|477,496|509,534|570,629	1111111111111111EEEE-----------------------------------------------------------------------EEEEECEECCC11CCC11111111HHHHHHHH1HHHHHHHHH1CCCCEEEEEEC1CCCCCCCEEE---------------------------------------11HHHHHHHHHHHHH-------------------------------------------------------------------------------------------------------------EEEEE1EEEEEEECCEEE111------------------------------------------1EEEE1CCCCC111CEE…	-
PF00226.26_DnaJ_seed	257	95	!Q:	Q:0,94	1111111111111111111111HHHHHHHHHHHHHHHCCCCCCCCH1111111111111111111111HHHHHHHHHHHHHHHCCCHHH1HHHCC	-
PF00227.21_Proteasome_seed	174	261	!Q:121,136|149,161	Q:0,120|137,148|162,260	CCCCC1EEEEEE1ECCEEEEE111E1E11111111111EECCCC11C11CEEEEE11CCCEEEEEECCHHHHHHHHHHHHH1HHH1HHH1HH1HC1CCCCHH1111HHHHHHHHHHHHH1H----------------E1E1EEEEEEEE-------------EEEE11CCCCCEEECC11CEEEEC1CCHHHHHH1HHHHH111111111111HHHH111HHHHHHHHH1H11HH11H111111111111111E11EEEEC	-
PF00228.15_Bowman-Birk_leg_seed	55	31	!Q:	Q:0,30	CCCCCEE11111111111EEEEEECCCC1CC	-
PF00229.13_TNF_seed	52	170	!Q:3,15|51,74|85,95|105,121	Q:0,2|16,50|75,84|96,104|122,169	111-------------11EEECCE11EEECCCCEEEEEEEEEEE111111E------------------------EEEEEEEEEE-----------EEEEE1111-----------------EEEEEEEEEEEECCCCEEEEE11111111111111111111EEEEEEC	-
PF00230.15_MIP_seed	14	296	!Q:34,77|148,184|212,222|237,254|257,277	Q:0,33|78,147|185,211|223,236|255,256|278,295	CCCHHHH11HHHHHHHHHHHHHHHHHHHH11HHH--------------------------------------------HHHHHHHHHHHHHHHHHHHHHC11CCCCCCCHHHHHHHHHHCCCCHHHHHHHHHHHHHHHHHHHHHHHHH-------------------------------------HHHHHHHHHHHHHHHHHHHEEE11111-----------HHHHHHHHHHHHHH------------------EE---------------------EEEEHHHHHHHHHHHHCC	-
PF00231.14_ATP-synt_seed	161	458	!Q:62,106|186,203|247,285|314,374	Q:0,61|107,185|204,246|286,313|375,457	CCHHHHHHHHHHHHHHHHHHHHHHHH1HHHHHHHHHHHHHHCCHHHH1HHHHHHHHH111HH---------------------------------------------1111111111E1111111EEEEEECCCCCCCCHHHHHHHHHHHHHHHHHHCC111CCE111EEEEECCCHHHHHH11H1------------------11E111111111EECCCC1CCCCHHHHH1HHHHHHHHHH111H---------------------------------------1E11EEEEE111111111111EEEEEE1-------------------------------------------------------------111111HHHHHHHHHHHHHHHHHH…	-
PF00232.13_Glyco_hydro_1_seed	13	523	!Q:35,62|93,103|181,213|300,313|344,394|421,434	Q:0,34|63,92|104,180|214,299|314,343|395,420|435,522	CCCCCCCCCEECCCHHHHH1111111111111111----------------------------1111HHHHHHHHHCCCCEEEEEEEE11111-----------HHHHHHHHHHHHHHCCCCCCEEEECCCCHHHHHH1CCCCCC111HHHHHHHHHHHHHHHHHCCCCCCEEEEECCCEE---------------------------------HHHHHHHHHHHHHHHHHHHHHCCC111CCCCEEEEE111111111111HHHHHHHHHHHHH111111111111111HHHHHHHHH1--------------11HHHHHHH111CCCCCEEEEECEEEEE11---------------------------------------------------HHHH…	-
PF00233.14_PDEase_I_seed	8	258	!Q:135,155	Q:0,134|156,257	CCCCHHHHHHHHHHHHHHHHHHHHHCCCHHHHHHHHHHHHH111111111111HHCC11HHHHHHHHCCC1CHHHHHHHHHHHHHHHHCCCCCCCCCCHHHHHHHHHHHHHHHHHHHHHHHHHHHHHHHHHHH11---------------------HHHHHHHHHHHHHCCCCCCCCCCHHHHHHHHHHHHHHHCCCHHHHH11111111111111111111111HHHHHHHHHHHHHHHHHCC1CHHHHHHHHHCCC	-
PF00234.17_Tryp_alpha_amyl_seed	187	218	!Q:8,60|71,85|108,180	Q:0,7|61,70|86,107|181,217	CCCCCCH1-----------------------------------------------------HHHHHHCC11---------------11HHHHHHHHHHHHHHCC1111-------------------------------------------------------------------------11HCCCHHHHH11111111111111111111111111	-
PF00235.14_Profilin_seed	72	226	!Q:45,55|75,94|185,203	Q:0,44|56,74|95,184|204,225	CHHHHHH11111HHH11111111111111EEEEEE1C1C111C1C-----------EEE111E11111111111H--------------------HHHHHHHHH111111111111111111111EEECCEEEEEEE11CC11111CCE11EE1EEEC1CCC11111EEEEECCCEEEEEEE111-------------------1111H1HHHHHH1111HHHHCC	-
PF00236.13_Hormone_6_seed	10	97	!Q:	Q:0,96	11111111111111111111111111111EEEECCEEE111111111111EEEEECCCCCCEEEEEEEEEEEEEEECCEEEEECCCCECCCEEEECC	-
PF00237.14_Ribosomal_L22_seed	126	169	!Q:48,88	Q:0,47|89,168	11111111111HHHHHHHHHHHCCCCHHHHHHHHHHC11111111111-----------------------------------------111HHHHHHHHHHHHHHHH11H11111HHCC1CC1CCCEEEEEEEE11111111111111111111111111EEEEEEEC	-
PF00238.14_Ribosomal_L14_seed	103	203	!Q:33,60|71,101	Q:0,32|61,70|102,202	CCEECCEEEEE11111111111111EEEEEE1E----------------------------11EEEEEE1E-------------------------------EEEEEEEEEECC1EE1CCCCCEEEECCCEEEEE1111111111111111EEEEEE111CCHHHHH1H1111111111H1111111111111EEEECCCCCC	-
PF00239.16_Resolvase_seed	222	223	!Q:38,49|65,75|156,170	Q:0,37|50,64|76,155|171,222	CEEEEEE11111111111111111HHHH1HHHHHHHHH------------1E11111EEE11111-----------111HHHHHHHH1H111111111111E111111EEEEECCCCCCC1HHHHHHH1HHHH1HHCCCEEEEEE11111111111---------------HH1HHH111HHHHHHHH1111HHH11HHHHHHHHHHHH1HHHHHH111CCCC	-
PF00240.18_ubiquitin_seed	76	84	!Q:	Q:0,83	11111111111111EEEEEECCCCCHHHHHHHHHHHHC111CCCCCEEEEECCEE11111111111111111111EEEEEEECC	-
PF00241.15_Cofilin_ADF_seed	16	179	!Q:45,61	Q:0,44|62,178	CHHHHHHHHHHCCCE111CCEEEEEECCC11CCEEEEE1111111-----------------1HHH11111111HHHH11111111111EEEEEEEEEE111111111111111EEEEEE11111111111HHHHEHH1CHHHHHHHHCC111CEEEEEEC11CCCCCC1HHHHHHHCC	-
PF00242.12_DNA_pol_viral_N_seed	15	425	!Q:2,16|38,59|219,393	Q:0,1|17,37|60,218|394,424	11---------------1HHHHHHHH111111111111----------------------HHH111111111H11111111111111111111111EEE111111111111111111111HHHHHHHHHCCCCCCHHHH11111111111111111111111111111111HHHHHHHHHHHHHHHHHHCEEEEEECCCEEEEECCCCCHHHH11HH11-------------------------------------------------------------------------------------------------------------------------------------------------------------------------------EEEEE…	-
PF00243.13_NGF_seed	7	126	!Q:58,73	Q:0,57|74,125	CCCCCCCCEEEEECEEEEEE11CCEEEEEECCCEEEEEEEEECCCCC1EEEEEEEEE1----------------11111111111111111EEEEEEEECCCE1EEEEEEEECCEEEEEEEEECCC	-
PF00244.15_14-3-3_seed	85	329	!Q:38,50|96,122	Q:0,37|51,95|123,328	CHHHH11HHHHHHHH1HCC1H1111HHHHHHHHHHHH1-------------11111HHHHHHHHHHHHHHHCHH1HHHHHHH11HHHHHHH11HH1---------------------------HHHHHHHHHHHHHHHHHHHHHHHHHHHHHHH111111111111111111111111111111111HHHHHHHHHHHHHHHHHHCC1CC11111111HHHH1HHHHHHHHHHHHHHHHHH111HC11CCCCCHHHHHHHHHHHHHHHHHHCCHHHHHHHHHHHHHHHHHHHCC11CCC1CHHHHHHH1HHHHHHHHHHCCCCCCCCCC	-
PF00245.15_Alk_phosphatase_seed	10	539	!Q:52,64|78,98|144,171|191,222|267,298|389,410|412,422|436,475|507,520	Q:0,51|65,77|99,143|172,190|223,266|299,388|411,411|423,435|476,506|521,538	CCEEEEEECCCCCHHHHHHHHHHH1111111111111111111111111111-------------1HHHHHHHHHHH1---------------------11111H11HHHHHHHHHCCCCEEEEEEEEECCCCCCCCCEE1111----------------------------1HHHHHHHCC11CCCEEEE--------------------------------HHHHHH11111HHCCCEEECCHH111HHHHHCCCCCCCCEE111--------------------------------1111111HHHHHHHHHHHH1111111111111EEEEEE11111111111111HHHHHHHHHHHHHHHHHHHHH1CCCCEEEEEE111111----------…	-
PF00246.19_Peptidase_M14_seed	114	612	!Q:42,79|120,133|160,220|222,255|262,332|351,362|392,421|423,452|480,514|562,605	Q:0,41|80,119|134,159|221,221|256,261|333,350|363,391|422,422|453,479|515,561|606,611	CHHHHHHHH11HHCCCCE11EEEEE1EE1CCCCCEEEEEEEE--------------------------------------1111EEEEE11111111111HHHHHHHHH11111HHHHHH--------------11HHHHHHHCCCEEEEEECCCCCCEE-------------------------------------------------------------1----------------------------------111111-----------------------------------------------------------------------1HHHHHHH1HH1H111HH------------11EEEEEECCCCEEEE1111111111111-------…	-
PF00248.16_Aldo_ket_red_seed	61	548	!Q:9,23|70,80|117,153|195,222|300,313|343,357|362,434|467,480|482,502	Q:0,8|24,69|81,116|154,194|223,299|314,342|358,361|435,466|481,481|503,547	CCEE11111---------------111HHHHHHH111HHHHH1HCCCC11111EEE11111111111111-----------111HHH1HHH111HHHH111111CCCCCCEEEEEE1-------------------------------------111HH11111HHHHHHHHHHHHHCC1CCCC1EEEE111111----------------------------HHHHH111111HHHHHHHH1111CCCCCEEEEC111CCC1HHHHHHH1111111HH11111111111EEEE111111--------------HHHHHH11HHHH11C1CCCEE1EE11111---------------1111-------------------------------------…	-
PF00249.26_Myb_DNA-binding_seed	194	75	!Q:22,41	Q:0,21|42,74	CCCCCHHHHHHHHHHHHHH111--------------------HHHHHHHCC111111111CCCHHHHHHHHHHCC	-
PF00250.13_Fork_head_seed	21	140	!Q:3,23|86,96|113,139	Q:0,2|24,85|97,112	111---------------------1HHHHHHHHHHHH1CCCCCEEHHHHHHHHHHHCCCCCCCCCHHHHHHHHCCCCCCCEE1111-----------11111EEECCCCHHHH---------------------------	-
PF00251.15_Glyco_hydro_32N_seed	138	468	!Q:69,83|96,109|117,138|170,185|269,309|314,336|346,377|416,429	Q:0,68|84,95|110,116|139,169|186,268|310,313|337,345|378,415|430,467	111111111111111EE11ECCEEEEEEEE11111111111111111EEEEEE1E111111111111EE---------------EEEEEE111111--------------EEEEEE1----------------------EEEEEEEE11111111111EEE1CCC1CCEE----------------111EEEEEC1111C1CEEEEEEEEECC1111CCEEEEEEEE111111111111EE111111111111111111EEECCCEEEE-----------------------------------------EEEE-----------------------E1EEEE1EE--------------------------------1111111EEEEEEE1111111…	-
PF00252.13_Ribosomal_L16_seed	141	252	!Q:4,18|68,79|118,133	Q:0,3|19,67|80,117|134,251	1111---------------1111111111111111111111111111111111111111CCEEE1ECC------------11EEEEEECCC1CCCHHHHHHHH11111111HHHHHH1----------------11111CCE1111111111EEEEE111CCCCCEE11111111111111111111111111EEEEEECC1CCEEEEE111C1C1C11CH1111111HHHHHHHHHHHCCCCCCE11EEEC	-
PF00253.16_Ribosomal_S14_seed	178	62	!Q:	Q:0,61	1111111111111111EEEEEEECCCCC11EEEECC1CC11HHHHHHHHHHCCCCCCEEECC	-
PF00254.23_FKBP_C_seed	174	247	!Q:26,38|63,78|97,118|127,137|157,192|196,236	Q:0,25|39,62|79,96|119,126|138,156|193,195|237,246	CCCCCCCCC1EE111111EEEEEEEE-------------11E1111111111EECC1111111----------------EEEEE1111111111111----------------------HHHHHH11-----------11111EEEEEE11111111------------------------------------111-----------------------------------------1EEEEEEEEC	-
PF00255.14_GSHPx_seed	12	117	!Q:	Q:0,116	CCCEEEE1111111111111111EEEEEE11111111111HHHHHHHHHHHCCCCEEEEEE111111111111HHH1111HHHHHCCC111CCEEEEEEEEEEECCCCCCCHHHHCC	-
PF00257.14_Dehydrin_seed	27	433	!Q:0,282|297,391|412,432	Q:283,296|392,411	-------------------------------------------------------------------------------------------------------------------------------------------------------------------------------------------------------------------------------------------------------------------------------------------11HHHHHHHHH111-----------------------------------------------------------------------------------------------111HHHH…	-
PF00258.20_Flavodoxin_1_seed	92	241	!Q:38,48|85,152|197,217	Q:0,37|49,84|153,196|218,240	CEEECCCCHHHHHHHHHHHHHHH1CCCCCCEEECCCCC-----------CCCCCEEEEEE11111111111HH1111HHHHHHHH--------------------------------------------------------------------11EEEEEECCCCCCHH1111111HHHHHHHHHHHHHH1CCCEEE---------------------1111111111111111HHHHHCC	-
PF00260.15_Protamine_P1_seed	14	73	!Q:24,38	Q:0,23|39,72	11111111111HHHHHHHHHHHHH---------------HHHHHHHHHHH111HHHHHHHH111HHH11HHCC	-
PF00261.15_Tropomyosin_seed	43	238	!Q:	Q:0,237	CHHHHHHHHHHHHHHHHHHHHHHHHHHHHHHHHHHHHHHHHHHHHHHHHHHHHHHHHHHHHHHHHHHHHHHHHHHH1HHHHHHHHHHHCCCHHHHHHHHHHHHHHHHHHHHHHHHHHHHHHHHHHHHHHHHHHHHHHHHHHHHHHHHHHHHHHHHHHHHHHHHHHHHHHHHHHHHHHHHHHHHHHHHHHHHHHHHHHHHHHHHHHHHHHHHHHHHHHHHHHHHHHHHHHHHHHHHHCC	-
PF00262.13_Calreticulin_seed	68	459	!Q:7,18|25,43|91,124|167,177|218,232|263,439	Q:0,6|19,24|44,90|125,166|178,217|233,262|440,458	CCEE111------------11EEE1-------------------1EEEEE11111111111111EEECCCCCCEEE111111111111111----------------------------------11EEEEEEEECC1CCEEECCCEEEE11111111111111111-----------EEEEECCCCCCCCCEEEEEEE1111CCC11CE11111111---------------1EEEEEEECCCC1CEEEEECCEEEEE1111----------------------------------------------------------------------------------------------------------------------------------------…	-
PF00263.16_Secretin_seed	155	309	!Q:50,64|68,87|94,120|165,217	Q:0,49|65,67|88,93|121,164|218,308	CCCCCCCEEEEECCEEEEECC111111CEEEEE1ECCEEEEE1111EEEE---------------E11--------------------EE11EE---------------------------EEEEEEE1EEE11111111EECC1CCE111EEEEEEE1EEE111-----------------------------------------------------1E11111EEE1EEEEE1EEEECCCCEEEEEEEEEEEEEEEEECCE1111EECCCC1111CEEC1CCCEEEEEEEEEEEEEEEEEEE111CC	-
PF00264.15_Tyrosinase_seed	127	578	!Q:8,25|28,78|122,134|139,149|168,387|393,418|422,557	Q:0,7|26,27|79,121|135,138|150,167|388,392|419,421|558,577	CCCHHHHH------------------H1---------------------------------------------------111111111111111111HHHHHHHHHHH11111HHHHH1111-------------HH11-----------111111111111111111----------------------------------------------------------------------------------------------------------------------------------------------------------------------------------------------------------------------------HHHHH------…	-
PF00265.13_TK_seed	13	191	!Q:	Q:0,190	CEEEEEEECCCCCCHHHHHHHHHHHHHHCCCEEEEEEECCCCCCCC1111EEEE11111111111111111HHHHHHHHCC11EEEEEECCCCCCH11HHHHHHHHHHHCCCEEEEEE1111111111111HHHHHCCHHHHHHHHHHHHHCCC1CCEEEE111111111111EEEECCCCCEEEECCCCC	-
PF00266.14_Aminotran_5_seed	45	426	!Q:241,281	Q:0,240|282,425	111111111111HHHHHHHHHHHHHH11111111111HHHHHHHHHHHHHHHHHHHHCCCCCCCCEEEECCCHH1HHHHHHHHH1111111111111EEEECCCCCCCCCHHHHHHHHHCCCEEE11EE1ECCCCCCCC11HHHH1HHHC111C1CCCEEEEEE111111111111HHHHHHHHHH1C1CCEEEEE111111111111111111EEEE11111111111EEEEEEECHHHH-----------------------------------------11HHHHHHHHHHHHHH1HHCCHHHHHHHHHHHHHHHHHHHHC1CCCCEE11E11111111111EEEEEE1CCCCH1111HHHHHHHHHC1CCEEE111111111111HHHHHH1111…	-
PF00267.16_Porin_1_seed	18	423	!Q:1,18|30,45|115,138|153,163|169,221|223,266|295,316|347,365	Q:0,0|19,29|46,114|139,152|164,168|222,222|267,294|317,346|366,422	1------------------EEEEEEEEEEE----------------EEEEEECCCEEECCCCEEEEEEEEEEE1111111111111111EEEEECCCCCCCCEEECCCCCCEEEE------------------------EEEECCCEEEE1EE-----------EEEEE-----------------------------------------------------E--------------------------------------------111EEEEECCCCCCCCEEEEEHHHH111----------------------11111EEEEEEEEEE1CCC1CCCEEEEE11-------------------11111EEEEEEEEEEECCCCEEEEEEEEE1111…	-
PF00268.16_Ribonuc_red_sm_seed	13	299	!Q:	Q:0,298	CCCCCCCCCCE11ECCCCCHHHHHHHHHHH11111111111111HHHHC1CCHHHHHHHHHHHHHHHHHHHHHHHHHHHHHHHCCCCCCHHHHHHHHHHHHHHHHHHHHHHHHHHC1CCHHHHHHHHHHHHCCHHHHHHHHHHHHHHHCCCC1HHHHHHHHHHHHHHHHHHHHHHHHHHHHHCCCCCCCCCCHHHHCCCCCCHHHHHHHHHHHCC11CCCCHHHH1111HHHHHHHHHHHHHHHH111HCCCCCCCCCC111HHHHHHHHHHHHHHHHHH1111111111111111111	-
PF00269.15_SASP_seed	66	91	!Q:17,32|47,58	Q:0,16|33,46|59,90	CCCCHHH11HHHHHHHH----------------HHHHHHHH111111------------1111HHCC1C1111HHHHHHHHHHHHHHHHCC	-
PF00270.24_DEAD_seed	182	548	!Q:22,35|77,298|326,342|344,354|420,438|492,529	Q:0,21|36,76|299,325|343,343|355,419|439,491|530,547	CHH1H111HHHHH111HHH111--------------111EE11111111EECCCCCHHHHHHHH111HHH111HHHH------------------------------------------------------------------------------------------------------------------------------------------------------------------------------------------------------------------------------EEEEECCCHHHHHHHHHHH111HHHHC-----------------C-----------EEEEE111E11111111111111HH1HHHHHH11111111HCCC…	-
PF00271.26_Helicase_C_seed	480	163	!Q:15,27|49,86|113,135	Q:0,14|28,48|87,112|136,162	CCCCCCCCEEEEEE1-------------111111CCCHHHHHHHHHHHH--------------------------------------1EEEEE11111111111111EEEEE1-----------------------1HHH11111111111HHHHHHHCCCCC	-
PF00272.14_Cecropin_seed	28	34	!Q:	Q:0,33	CHHHHHHHHHHHHHHHHHH1111HHHHHHHHHHC	-
PF00273.15_Serum_albumin_seed	42	186	!Q:106,123	Q:0,105|124,185	CCHHHHHHHHHHHHHHHHHHHHHHHHHCCCCCHHHHHHHHHHHHHHHHH111111111111111HHHHHHHHHH11111111111HHHH11111111111HHHH11------------------11HHHHHHHHHCHHHHHHHHHHHHHHHCCCCCHHHHHHHHHHHHHHHHHHHH11CCCCCCCC	-
PF00274.14_Glycolytic_seed	58	424	!Q:111,149|326,343|392,415	Q:0,110|150,325|344,391|416,423	CHHHHHHHHCCCCCCEEEE1C11CCCCCHHHHHHCCCCCCCHHHH11111111HHHHHH111111111111EEEEE111111111111111HHHHH1HHCCCCCCEE1111---------------------------------------1111HHHHHHHHHHCCCCCCCCEEEEE11111111111111HHHHHHHHHHHHHHHHHHHH111111111111111111HHHHHHHHHHHHHHHHHHHHHCCCEEE1111111111111111111111111HHHHHHHHHHHHHCCCCCCCCCEEECCCCCCHHHHHHCHHHHH11------------------111EEEECHHHHHHHHHHHHHCCCCCC111HHHHHHHHHHHHHH1111-------…	-
PF00275.15_EPSP_synthase_seed	23	503	!Q:87,98|112,122|333,343|414,426	Q:0,86|99,111|123,332|344,413|427,502	CCCCCCEEEEE1EECCCCCHHHHHHHHHHHCCCC1111EEEECCCCCCCHHHHHHHHHHCCCEEEEEECCCEEEEECCCCCCCCCC1------------HHHHHHHHHHHH1-----------EEE111111111111HHHHHHHHHCCCEEEEECCCCCCCEEEEC111CCCEEEEEECCCCHHHHHHHHHHHCCCCCC11CEEEEC11CCCCCHHHHHHHHHHHCCCEEEE1CCCC11EEEE111111111111EEEECCCCHHHHHHHHHHHHCCC1EEEEECCCCCCCH1HHHHHHHHHHHHCC1111CEEE1111111ECCCEEEEEE-----------111111111111111HHHHHHHHHHCC1111111CEEEEECCCCCCCCCHHHHHH…	-
PF00276.15_Ribosomal_L23_seed	12	98	!Q:87,97	Q:0,86	CCCCCCCEECHH1HHHHHCCCCEEEEEECCCCCHHHHHHHHHHHHCCEEEEEEEEEECCEEEE11111111111111EEEEEE1111-----------	-
PF00277.13_SAA_seed	18	119	!Q:65,77	Q:0,64|78,118	CHHHHHHHHHCHHHHHHHHHHHHHHHHCCCCCCEECCCCHHHHHCCCCCHHHHHHHHHHHHHHHH-------------1111HHHHHHHHHH111111111111111111111111111	-
PF00278.17_Orn_DAP_Arg_deC_seed	105	288	!Q:11,28|151,192	Q:0,10|29,150|193,287	CEEEEEEEEEE------------------11111111111111111111111111111111111111111111111111111111111111111111111111CCE1111111111111EEE1ECCCCCCC1CCHHHCCC1111CCCEEE1------------------------------------------111111111111EEEEEECCCCCCCC1EE111EE11111111111111111111111111111EEEECCCCCEEEE111111111111111EEEC	-
PF00280.13_potato_inhibit_seed	60	75	!Q:	Q:0,74	11111111111HHHHHHHHHHHCCCCEEE1EE111111111111111111EEEEEE111CC11CCC1EEECCCCC	-
PF00281.14_Ribosomal_L5_seed	17	61	!Q:	Q:0,60	CC11CCCCE11EEEEEEEECCCCCCCCHHHHHHHHHHHHHHHCCCCEEEE11111111111	-
PF00282.14_Pyridoxal_deC_seed	11	406	!Q:98,117|137,150|319,329	Q:0,97|118,136|151,318|330,405	111111111111111111111HHHHHHHHHHH1111111111111111111111HHHHHHHHHHHHCCCCCEEEECCHHHHHHHHHHHHHHHHHH111--------------------HHHHHHHHHHHHHHHHHHH--------------11EEECCCCHHHHH11HHHHHHCCCC111EEEEECCC11CCCCCHHHHHHHHHHHHHCCCCCEEEEEE111111111111111HHHHHH111111HCCEEEEE1111111111111111111111111111EEECCCCEEEEEECCEEEEEE1111111111111111-----------1111111111111111HHHHHHHHHHHCHHHHHHHHHHHHHHHHHHHHHHHCCCC1EEEEE111CCCEE…	-
PF00283.14_Cytochrom_B559_seed	8	29	!Q:	Q:0,28	CCCCEEEEEEEEEEEEEEEECCCEEEEEC	-
PF00284.15_Cytochrom_B559a_seed	25	40	!Q:	Q:0,39	11111111111111111111111EEECCHCHHHHHHHHHC	-
PF00285.16_Citrate_synt_seed	121	511	!Q:22,32|57,69|103,115|154,173|239,258|338,349|402,418	Q:0,21|33,56|70,102|116,153|174,238|259,337|350,401|419,510	111111111111EEEEECEEE1-----------111E11EEECCCCHHHHH1H1111-------------HHHHH1HHHHHCC11C1CCHHHHHHHHHHHHHH-------------11H111HHH111HHHHH1CCC1CCCHHHHHHHHHHHH1--------------------H111HHHHHHHHHH1HHHHHHHHHHH11HHHH111111111111111111111H111HHHHHHHH--------------------111111HHHHHHHHHHHHHHHCC1CCCHHHHHHHHHHCCCCCHHHHHHHHHHHCCCCCCCCCHHHHHHHHHHH111111------------1HHHHHHHHHHH1111111111111111111111111HHHHHHHHHHHH…	-
PF00286.15_Flexi_CP_seed	17	143	!Q:45,61|123,137	Q:0,44|62,122|138,142	CCCCCCHHHHHHHHHHHHH1CCCCCCHHHHHHHHHHHHHH11111-----------------HHHHHHHHHHHHCC1HHHHHHHHHHHHHHHHHHCCCCCCHHHH111111111111111111---------------11111	-
PF00287.13_Na_K-ATPase_seed	11	344	!Q:9,19|129,146|148,170|215,247|251,264|268,284	Q:0,8|20,128|147,147|171,214|248,250|265,267|285,343	111111111-----------111111EE111111111111HHHHHHHHHHHHHHHHHHHHHHHHHHHHHHH11111111111111111111111111111111111EEEEECC1CCCCHHHHHHHHHHH------------------1-----------------------EEECHHH111111111111111111111EEEEEEC111111CEE---------------------------------EEE--------------EEE-----------------11111111111111EEEEEEECCC11CCCEEEEEEEE1111111111111111111111	-
PF00288.21_GHMP_kinases_N_seed	455	130	!Q:42,77	Q:0,41|78,129	CEEE1EE11111111111111HHHHHHHHHHHH1111HHHHH------------------------------------H11111111111HHH111HHHHHHHH111111CCC1CCCCH1111HHHHCCC	-
PF00289.17_CPSase_L_chain_seed	157	172	!Q:82,98	Q:0,81|99,171	CCCEEEEECCCHH11111111111HHHHHHHHHHH11111111111111111EEEEECCC11CCCCH111HHHHCCCEEE11-----------------1111HHHHHHHH11HHH1111111111111111E1ECCCCCCCCCCHHHHHHHH11H1CCC11EEECCCCCCC	-
PF00290.15_Trp_syntA_seed	18	279	!Q:245,258	Q:0,244|259,278	1111111111111EEEEECCCCC11HHHHHHHHHHHHHCCCCEEEE11111111111HHHHHHHHHHHHCCCCHHHHHHHHHHHHHCCCCCCEEEEHHHHHHHHHCHHH1111HHHHHHHCCCCEEEECCCCCCCCHHHHHHHHHCCCCEEEEECCCCCHHHHHHHHHHCCCCEEEEE111111111111111HHHHHHHHHCCC1CCCCEEEECCCCHHHHHHHHHCCCCEEEEHHHHHHHHHH--------------HHHHHHH111HH1HHHHHCC	-
PF00291.20_PALP_seed	148	653	!Q:12,31|80,96|121,158|201,214|272,289|292,305|323,337|346,385|450,503|512,537|548,558|588,603|625,640	Q:0,11|32,79|97,120|159,200|215,271|290,291|306,322|338,345|386,449|504,511|538,547|559,587|604,624|641,652	CCCCCCCCCCEE--------------------EEE1EEE1111111111111HHHHHH111HHHHHH1111111111HHH-----------------1111111CC11CEE111EEECCCH--------------------------------------HHHHHHHHHH11HC1C11CE1E1111EEEE11111111111H--------------HHHHHHHHCCC111EEEEECCC1C1CHHHHH1111HHHH111HH11111H1HH1HHH------------------11--------------11HHHHHHHHHHH11HH---------------H1111HHH----------------------------------------EEEEC1CCH1HHH…	-
PF00292.13_PAX_seed	6	126	!Q:	Q:0,125	CCCCCCCCCCEEECCCCCCHHHHHHHHHHHHHCCCCCCCHHCEEECCCHHHHHHHHHH11111111111111111111HHHHHHHHHHHHHCCCCCHHHHHHHHHHHCCCCCCCCCCHHHHHHHHC	-
PF00293.23_NUDIX_seed	197	286	!Q:10,31|39,92|110,140|186,196|198,213|237,249	Q:0,9|32,38|93,109|141,185|197,197|214,236|250,285	CCCEEEEEEE----------------------EEEEEEE------------------------------------------------------EECCCEECCC1CCCHHH-------------------------------111HHHHHHHHHH11111111111111EEEEEEEECCCCCCC111-----------1----------------11111EEEEEEEEEE11111111-------------111EEEEECHHHHHCCCCCCCCH11111HHHHHHCC	-
PF00294.19_PfkB_seed	64	388	!Q:15,39|124,139|158,171|191,201|234,248|288,307|342,357	Q:0,14|40,123|140,157|172,190|202,233|249,287|308,341|358,387	CCCEEEECCEE11EE-------------------------EEEECCCHHHHHHHHHHHCC1111CCEEEEEECCCCHHHHHHHHHHHHCCCCCCEEEECCC1CCCEEEEEEECCC11CCEEEEE----------------111HHHHHCCCCEEEEE1--------------HHHHHHHHHHHHCCC111E-----------11111HHHHHHHHC1CCCCEEECCHHHHHHHH---------------HHHHHHHHHH111CCC111CEEEEEECC1111CCEEEEE--------------------EEEE111111111111111111HHHHHHHHHHHH----------------HHHHHHHHHHHHHHH111111111111111	-
PF00295.12_Glyco_hydro_28_seed	16	390	!Q:19,33|43,67|86,99|101,118|161,190|208,218|305,318|343,353|361,389	Q:0,18|34,42|68,85|100,100|119,160|191,207|219,304|319,342|354,360	CCCCCECEEEEEC11CEEE---------------EEEEEEEEE-------------------------EEEEEEEEEEEEECCCEE--------------E------------------EEEEEECC1CEEEEEEEEECCCCEEEEEECCCCEEEEEEEEE------------------------------EEEECCEEECCCCEEEE-----------EEEEEEEECCCCE11EEEEECCCCCCCCCEEEEEEECCEEEECCCCEEEEE1CC11CCCEEEECEEEEEEEEECCC1CCEEEEEEE--------------EEEEEEEEEEEEEECCC1CEEEEE-----------EEEEEEE-----------------------------	-
PF00296.15_Bac_luciferase_seed	155	550	!Q:18,42|71,98|223,244|260,287|289,320|347,361|381,391|439,449|477,496	Q:0,17|43,70|99,222|245,259|288,288|321,346|362,380|392,438|450,476|497,549	C111111111EEEEE111-------------------------1HHHHHHHHHHH11HHC1CCCEEEE111----------------------------1HHHHHHHHH1HHCCCCEEEEEE111111111111HHHHHHHHHHHH1HHCC111111CEE1EEEEEC1CCCHHH111HHH11111111111111111111HHHHHHHHHHHHHHHHH111111----------------------111111111E11EEE----------------------------1--------------------------------EEEECCC1HHHHHHHHHHCCEEEE11---------------1HHHHHHHHHHHHH1HHHH-----------1111111…	-
PF00297.17_Ribosomal_L3_seed	13	307	!Q:10,23|66,77|81,95|189,218|245,287	Q:0,9|24,65|78,80|96,188|219,244|288,306	CCCCEEEE11--------------EEEEEEEECCEEEEEEEEEEEC11111111111111111111------------111---------------EEEEHHHHEHCCCCCEEEEEHH11111111111111EEEEEECCC11111111111111111111111111111EEEEEEEEECCCCCCCEEE------------------------------1111111111111EEEEEEEEEEEEE-------------------------------------------EEEEECCCCCCCCCEEEEC	-
PF00298.14_Ribosomal_L11_seed	171	103	!Q:15,29|38,52	Q:0,14|30,37|53,102	CCCCHHHHHHHHH11---------------11111111---------------E1ECCCCHHHHHHHHHHH1111111111111HHHHHHHHHHHHHHHCEEC	-
PF00299.13_Squash_seed	12	30	!Q:	Q:0,29	CCCCCCEE111111111111EEECCC1CCC	-
PF00300.17_His_Phos_1_seed	267	496	!Q:9,19|22,52|54,83|89,101|129,173|211,301|316,330|343,358|367,427|449,474	Q:0,8|20,21|53,53|84,88|102,128|174,210|302,315|331,342|359,366|428,448|475,495	CEEEEE111-----------11-------------------------------1------------------------------11111-------------11HHHHHHHHHHH1HH111111HH111---------------------------------------------11111E1111111EEECCHHHHHHH1111HHH1HHH1-------------------------------------------------------------------------------------------EE111111111111---------------111HHHHHHHCH----------------HHHHHHH1--------------------------------…	-
PF00301.15_Rubredoxin_seed	43	52	!Q:	Q:0,51	CEEECC11CCEEE111111111111111111111111111111111111111	-
PF00302.13_CAT_seed	12	206	!Q:123,144	Q:0,122|145,205	CCCEEEECCCCCCHHHHHHHHHCCCCCEEEEEEEEHHHHHHHHHHCCCCHHHHHHHHHHHHHHCCHHHHHHHCCCCCEEEEECCCCCEEEEECCCCCEEEECCCCCCCHHHHHHHHHHHHHHH----------------------11111111EEECCCCCCEEEEEEEECEEEEECCEEEEEEEEEEEECCCCCHHHHHHHHCCC	-
PF00303.14_Thymidylat_synt_seed	141	629	!Q:20,44|65,87|142,155|161,180|197,207|234,246|248,273|351,379|385,414|478,527|605,623	Q:0,19|45,64|88,141|156,160|181,196|208,233|247,247|274,350|380,384|415,477|528,604|624,628	CHHHHHHHHHHH1111111H-------------------------EEE1EEC11EEEEEE11111-----------------------11EE1EEC111CCCHHHHHHHHHH1HHHCCCCHHHHH11111H11111111111--------------HHHHH--------------------1111111111111111-----------11111111111111111111111111-------------1--------------------------111111HHHHHHHHH1H111111111111111EEEEE1111111111111111111111111111111EEEEEEEEE-----------------------------1111E--------------…	-
PF00304.15_Gamma-thionin_seed	50	59	!Q:	Q:0,58	CCCCCCCCCC1EEEEECCCH11HHHHHHH11111111111111111111EE1EEEECCC	-
PF00305.14_Lipoxygenase_seed	16	696	!Q:14,91|155,167|228,241|317,330|673,688	Q:0,13|92,154|168,227|242,316|331,672|689,695	CCCHHHCHHHHHHH------------------------------------------------------------------------------EE111111111111HHHHHHHHHHHHHHHHHHHHH1H11111111111HHHHHHHH1111111-------------HHHHHHHH1111111111111111EEEEECCCCCCCHHHHHHHHHCCCCHHHHHH11111--------------1111HHHHHHHCCC1CCHHHHHHCCCEEEE11111111111111111111111111EEEECCCCCCCEEEEEE1E--------------EEECCCCCHHHHHHHHHHHEEEECCCHHHHHHHHHHHCCCCHHHHHHHHCCCCCCCCHHHHHCCCCCC…	-
PF00306.22_ATP-synt_ab_C_seed	150	194	!Q:	Q:0,193	CCHHHHHHHH1111HHHHHHHHHHHH1111H11HCCCCC1CHHH1HH111H111HH11H1HHHHHH1HH111111111111111111111HHH111111111111111111111111111111111HHH111HHHHH11111H1HHHHC1CCCCCCHHHH1HHH1111HHHHH11111111111HHHHHHHHCC	-
PF00307.26_CH_seed	194	235	!Q:14,87|142,161	Q:0,13|88,141|162,234	CHHHHHHHH1HHHC--------------------------------------------------------------------------11111111111H1HHHHHHHHHHHHHHHHH111111111111111111111111--------------------1HHHHHHHHHHHH111HHHHH111111111111111111111111111111H1111111HHHHHHHHHHHHCC	-
PF00308.13_Bac_DnaA_seed	14	234	!Q:27,37	Q:0,26|38,233	CCCCCCCCCEEECCCCHHHHHHHHHHH-----------EEEECCCCCCHHHHHHHHHHHHHHHCC1CCEEEEEEHHHHHHHHHHHHHH11HHHHHHHHHHH1HCCEEEEEHHHHHHCCHHHHHHHHHHHHHHHHCCCEEEEEECCCCCCCHCHHHHHHHHHCCCEEEECCCCCHHHHHHHHHHHHH1111H11111111111HHHHHHHHHHHCHHHHHHHHHHHHHHHHCCCC	-
PF00309.15_Sigma54_AID_seed	153	51	!Q:	Q:0,50	CCCCHHHHHHHHCCHHHHHHHHHHCCCHHHHHHHHHHHHHHCCC11CCCCC	-
PF00310.16_GATase_2_seed	57	614	!Q:66,77|148,179|207,219|321,466|495,511|585,599	Q:0,65|78,147|180,206|220,320|467,494|512,584|600,613	CCE1EEEEEECCCCCH1HHHHHHHHHHHH11111111111111111EEEE11CCCHHHH1HHHHHH------------EEEEEEECCCCHHHHHH1111HHHHHHHHHHHCCCEEEEEEE1CCCCCCHHHHHH11HHCCCCEEEEEEE--------------------------------HHHHHHHHHHHHH1HHHH111111HHH-------------EEEEECCCCEEEECCCCCHHHHHHH1HHCCCCCCCEEEEEEEEEE111111111111111E111111111EEEECCCCCCCHHHHHHHH11HH11111111------------------------------------------------------------------------------…	-
PF00311.12_PEPcase_seed	65	997	!Q:44,56|132,148|214,224|273,297|396,426|482,502|538,568|603,613|618,629|638,648|687,699|896,907|938,971	Q:0,43|57,131|149,213|225,272|298,395|427,481|503,537|569,602|614,617|630,637|649,686|700,895|908,937|972,996	CCCEEEEECCCCHHHHHHHHHHHHHHHHHHHHHHCCCCCCHHHH-------------1111HHHHHHHHHHHHHHH11111111111HHHHHHHHHHHHHHHHHHHHHHHHHHHHHHH1111HHH1111111-----------------11111111111111HHHHHHHHHHHHHHHHHHHHHHHHHHHHHHCHHCCCCCCCHHHHHHHHHHH-----------1111HCHHHHHHH1HHHHCCCHHHHHHHHHHHHHHHHHHHHHHH1111-------------------------111111HHHHHHHHHHHHHHHHHHCCCCCCCCHHHHHHHHHHHH11111111111111HHHHHHHHHHHH1111111111111111HHHHHHHHHHHH---…	-
PF00312.17_Ribosomal_S15_seed	9	88	!Q:	Q:0,87	CCHHHHHHHHCCCCCCCCCHHHHHHHHHHHHHHHHHHHHHCCCCHHHHHHHHHHHHHHHHHHHHHHHCC11111HHHHHHHHHHHCCC	-
PF00313.17_CSD_seed	40	74	!Q:	Q:0,73	CCEEEEEEECCCCEEEEECCCCCC1CEEEEEEEEE1111111111111111EEEEEEEE11CCCCCEEEEEEEC	-
PF00314.12_Thaumatin_seed	124	389	!Q:8,30|46,57|64,89|92,102|124,144|165,182|193,231|242,282|288,311|314,326|366,376	Q:0,7|31,45|58,63|90,91|103,123|145,164|183,192|232,241|283,287|312,313|327,365|377,388	11111111-----------------------1EEECCCCE11EEEE------------EEEEEE--------------------------EE-----------EEE11111111111EEEEEEE---------------------1EEEEE1EEECCCCCEEEEE------------------111111111E---------------------------------------1111111111-----------------------------------------1111H------------------------11-------------111111111HHHHHHHH1111111111111111111EEE-----------11EEEEE11C1C	-
PF00316.15_FBPase_seed	12	356	!Q:6,19|95,110|137,163|244,255|280,291	Q:0,5|20,94|111,136|164,243|256,279|292,355	CCCCHH--------------111111HHHHHHHHHHHHHHHHHHHHHHHHHHHH111111111111EEHHHHHCHHHHHHHHHCCCCEEEEE111----------------EEEEE111111111111EEEEEEEEE---------------------------1111111EEEEEEEECCCEEEEEEECC11CCCEEEECCCCCEEEEE11111111111EEE11111111111HHHHHHHHH------------111EEEHHHHHHHHHHHHC1CEEE------------1EEEEEECCHHHHHHHHH111111111111111111111111111EEECCHHHHHHHHHHHCCC	-
PF00317.16_Ribonuc_red_lgN_seed	137	180	!Q:22,38|92,108	Q:0,21|39,91|109,179	CCCCHHHHH1HH1HHHH11111-----------------11HHHHHHHHHHHHHHHH11111111111111111111111111111111111-----------------111111111111111111111111111111CHHHHHH1111HHH1111HHHHCCCCCCCCHHHHCCCCCCC	-
PF00318.15_Ribosomal_S2_seed	177	357	!Q:75,142|229,243|318,328	Q:0,74|143,228|244,317|329,356	111111111111111111111111111111111EEEE1E11C111CCEEEEHHH1HHHHHHHHHHHHHHHHH111--------------------------------------------------------------------1E1111EEEEECCH111HH11HHHHHHHHHHH111111111111111111111111111111HHHHHHHHHHHHH11111HHHHHH---------------HHHHHHHHHHHHHHHHHH11111111111111111E111EEEECC1111CCCHHHHHHHHHCCCCEE11EEE11-----------EEECCCCCHHHHHHHHHHHHHHHHHCCC	-
PF00319.13_SRF-TF_seed	10	51	!Q:	Q:0,50	CCCCCCCCCEEEEEEHHHHHHHHHHHHHEECCCEEEEEEECCCCEEEECCC	-
PF00320.22_GATA_seed	69	44	!Q:	Q:0,43	1111111111111111111111111111111HHHHHHHHHHCCC	-
PF00321.12_Thionin_seed	37	48	!Q:	Q:0,47	CCCCCCHHHHHHHHHCCCCCC1CHHHHHHHCCCEE1111111111111	-
PF00322.12_Endothelin_seed	8	31	!Q:	Q:0,30	CCCCEEECCCCCCHHHHHHEECCEEEEECCC	-
PF00323.14_Defensin_1_seed	11	30	!Q:	Q:0,29	CEEECC1CCCCCCEEEEEEEECCEEEEEEC	-
PF00324.16_AA_permease_seed	26	599	!Q:19,29|60,70|134,149|200,248|301,320|335,372	Q:0,18|30,59|71,133|150,199|249,300|321,334|373,598	CEEEEEECCCCC11CHHHH-----------HHH11HHHH1HHHHHHHHHHHHHHHHHHHH-----------HHHHHHHHCCC1CHHHHHHHH111111HHHHHHHHHHHHHHHHHHHHHHH111CCCCH1HHHH----------------11HHHHHHHHHHHHHHCCCHHHHHHHH11HHHHHHHHHHHHHHHH111HH-------------------------------------------------HHHHHHHHHHHHHHCC1CHHHHHH11111111111HHHHHHHHHHHHHHHHH--------------------HHHHHHHH111111--------------------------------------HHHHHHHHHCCCHHHHHHHHHHHHHH…	-
PF00325.15_Crp_seed	12	34	!Q:	Q:0,33	CCCC11HHHHHHHHCHHHHHHHHHHHHHHHHCCC	-
PF00326.16_Peptidase_S9_seed	70	275	!Q:0,10|18,31|177,189	Q:11,17|32,176|190,274	-----------1HHHHHH--------------HCCCEEEEECCCCCCCCCHHHHHHH1HHHCCCCCHHHHHHHHHHH111111HHCC11CCCCCCEEEEEECHHHHHHHHHHH1CCCCCCEEEEE1111111111111111111111111111111111111HHHHHH111111111-------------111EEEEEECCCCCCCC1HHHHHHHHHHH111111111HCCCC1EEEEE111111111111111HHHHHHHHHHHHHHHHHHCCC	-
PF00327.15_Ribosomal_L30_seed	115	67	!Q:	Q:0,66	CEEEEEEEC1CC111CCCHHHHHHHHHHCCCCCCEEEEEECCH1HHH111111111HHH1HHHHHCC	-
PF00328.17_His_Phos_2_seed	93	924	!Q:33,204|206,217|242,258|307,333|340,386|424,460|487,520|549,669|690,706|728,808|835,868|882,904	Q:0,32|205,205|218,241|259,306|334,339|387,423|461,486|521,548|670,689|707,727|809,834|869,881|905,923	CCEEEEEEEE11111111111HHHHHHHHHHH1----------------------------------------------------------------------------------------------------------------------------------------------------------------------------1------------11HH1HHHHHHHHHHHHH1HHHH1-----------------111111111111111EEEEECCCHHHHHHHHHHHHH111111111111---------------------------EEE111-----------------------------------------------1HHHHHHHHHHH…	-
PF00329.14_Complex1_30kDa_seed	131	150	!Q:	Q:0,149	CHHHHHHHC111CCCEEEEEEEEE11111111111111EEEEEE1EEEC11111CCCCE11111111EEEEEE1111111111111EECCCCCCCHHHHHHHHHCCEEE11111111111111111111111111111111111111111	-
PF00330.15_Aconitase_seed	11	520	!Q:11,24|62,74|141,161|164,177|192,203|337,355|470,484|496,507	Q:0,10|25,61|75,140|162,163|178,191|204,336|356,469|485,495|508,519	CHHHHHHH111--------------11111111111111EEECCCCHHHHHHHHH1111111-------------1EEE1111111111111111111HHHHHHHHHHHHHHHHHHHH111111111111111EEEEE111---------------------EE--------------EEEECCHHHHHHHH------------EEEEEEEECCCCCCHHHHHHHHHHHHHCCCCCCEEEEEE111111111111HHHH1111111111111111HHHHHHHHHCCCCCCHHHHHHHHHHH1111111111111111EEEEEE11111111111111-------------------HHHHHHHHHH1H111111111111111EEEEEEECCCCCCHHH…	-
PF00331.15_Glyco_hydro_10_seed	54	491	!Q:18,28|66,91|198,221|316,331|361,390|436,479	Q:0,17|29,65|92,197|222,315|332,360|391,435|480,490	CHHHHHHCCC11CEEEEE-----------111111HHHHHHH11HH11111111111111111111--------------------------111111HHHHHHHHHHCCCEEEEEEEEE11111111111111111111111111111111111111111HHHHHHHHHHHHHHHCC111111CCEEEEEE111111------------------------111HH111111111111HHHHHHHHHHHH11111111111EEEEECCCCCCCC1111HH1HHHHHHHHHHHH1H1111111111111EEE1111----------------HHHHHHHHHHHHHCC111CEEEEEEEE11------------------------------1HHHHHHH…	-
PF00332.13_Glyco_hydro_17_seed	16	333	!Q:138,159|244,261	Q:0,137|160,243|262,332	11111111111111HHHHHHHHHHCCCCEEEEECCCHHHHHHHCCCCCEEEECCC1CCHHHHHCCCHHHHHHHHHHHCCCCCCC1CEEEEEEE111111111111111HHHHHHHHHHHHHHHCCCCCCCEEECEEEE----------------------HHHHHHHHHCCCCCCEEECCCCCEE11111111111EEEEECCCEEEECC11CCCHHHHHHHHHHHHHHHHHHCCCC1CEEEEE------------------HHHHHHHHHHHHHH111111111111111HHHHHHHHH111111111111111111111111111111111	-
PF00333.15_Ribosomal_S5_seed	13	68	!Q:	Q:0,67	CCCCHEEEEEEEEEEECCCEEEEEEEEEEEECCCCEEEEEEEECCC1HHHHHHHHHHHHHHCCEECCC	-
PF00334.14_NDK_seed	171	199	!Q:131,142|145,168	Q:0,130|143,144|169,198	C11EEEEEECCHHHHCC111CHHHHHHHH1HHC1CCEEEEEEE1CCCCHHHHHH11HH11111HHHCC1CC1111CHHHHHHHHHC11111C1C1111EEEEEEEC1111C1CHHHHHHHHH111111111------------11------------------------1EEECCCCHH11HHHHHHHHCCC111CCCC	-
PF00335.15_Tetraspannin_seed	212	474	!Q:42,87|197,225|230,255|292,411	Q:0,41|88,196|226,229|256,291|412,473	CHHHH1111HH1HHH11HHHHHHH1HHHHH111111HHHHH1----------------------------------------------HH1HH11111111HHHHH1HHHHH1HHH1HHHHH1HH1HH1111111HCHH1111111111HHHHHHHH1HHHHHHHHHHHHHHHHHHHHHHHHHHHHHHH11111111-----------------------------1111--------------------------1HHHHHHCCCCCCHHHHHHHHH111HH111111111-----------------------------------------------------------------------------------------------------------…	-
PF00336.13_DNA_pol_viral_C_seed	3	245	!Q:	Q:0,244	11111111111111111111111111111111111111111111111111111111111111111111111111111111111111111111111111111111111111111111111111111111111111111111111111111111111111111111111111111111111111111111111111111111111111111111111111111111111111111111111111111	-
PF00337.17_Gal-bind_lectin_seed	80	265	!Q:28,45|49,67|78,89|137,194	Q:0,27|46,48|68,77|90,136|195,264	CCEE111111111111111EEEEEEEE1------------------111-------------------1EEEEEEE11------------111EEEEEEEE111111111111EEEEEE11EECCC11EC11C1EEE----------------------------------------------------------ECCCCCCCCCE1EEEEEEEC1CCEEEEEECCEEEEEEE11111111111EEE1EEEEC11CEE1EEEEEC	-
PF00338.17_Ribosomal_S10_seed	193	136	!Q:85,98	Q:0,84|99,135	CEEEEEECCH11HHHHHHHHHHHHHH111111HHH1CCEEECCCCCCEEE1EEEEEECCCCCC1CCCHHE1EEEEEEEEEEEE1E--------------CCCHHHH11HHH11111H1111111111111EEEEEC	-
PF00339.24_Arrestin_N_seed	42	200	!Q:107,123|169,186	Q:0,106|124,168|187,199	CEEEE111111111111111111E111111EEEEEE1EECCCECC1EEEEEEEEEEEEEEEECCEEEEEEEEE111111EEEECCEEE11EE111EEEEEEEEEEE1-----------------11EEEEEEEE11111111111EEE11111111111EEEEEEEEEE------------------EEEEEEEEEECCC	-
PF00340.14_IL1_seed	16	126	!Q:	Q:0,125	CCCCCCCCEEEEEEEEEECCCCCCCCCEE11EEEECCEE1EEEEECCCCCEEEEEE11111111111111EEEEEEEECCCCEEE111EEECCCCCEEEEECCCCCCEEEE111111111111111	-
PF00341.12_PDGF_seed	57	101	!Q:68,85	Q:0,67|86,100	CCCEEEEEE1111111111111EEE11CCE1EEEEEEE111CCCC1C1CCCEEEECEEEEEEEEEEEE------------------CEEEEEEEEECEEEC	-
PF00342.14_PGI_seed	10	522	!Q:119,136|189,199|333,349|378,390|418,431|499,513	Q:0,118|137,188|200,332|350,377|391,417|432,498|514,521	CCCCCCCCHHHHHHHHHHHHHHCCHHHHHHH1111111111111EEHHHHHCCCCCCEEECCCCCCCCHHHHHHHHHHHHHHHH11111111111111EEEECCCCCCHHHHHHHHH11------------------EEEEECCCHHHHHHHHHCCCCCCEEEEEECCCCCHHHHHHHHHHHHHHHHHH-----------HHHEEEEEECCHHHHHH111111111111111111111HHHHHHH1HHHHHHHCHHHHHHHHCCHHHHHHHCCCCCCCCCHHHHHHHHHHHHHHCCCCCEEEECCCHHHHHHHHHHHHHH1111111111111-----------------111HHHHHHHHHHCCCCCCCCEEEE111-------------HHHHHHHH…	-
PF00343.15_Phosphorylase_seed	9	744	!Q:631,644	Q:0,630|645,743	CHHHHCCCHHHHHHHHHCCCCCCCCHHHHHHHHHHHHH111111111111111111EEEECCCCCCCCHHHHHHCCCCCCEECCCEEEEEEECEEEE1111CCCCC11EEEECCEEEEEE1111111111111111EEE1111111111111111111HHHHHHHHHH111111111111111111111111EEHHHHHCHHHHHHHHHH1111111111111111111EEEECCCCCCCCCHHHHHHHHHHCCCCCHHHHHHHHHCEEECCCCCCCHHHHHHCCHHHHHHHHHHHHHHHHHHHHHHHHHHHHH1111111111111EEE11111111111EEEEEEEEEEECCCCCHHHHHHHHHHHHH1111111111111111111111HHHHHHH…	-
PF00344.15_SecY_seed	157	597	!Q:20,35|83,111|168,195|211,225|289,304|366,402|424,441|536,571	Q:0,19|36,82|112,167|196,210|226,288|305,365|403,423|442,535|572,596	CEEEECCHHHHHHHHHHHHH----------------HH1HCHHHHHCCCC1CHHHHHHHHHHHHHHHHHHHHHHHHHHHHHHH-----------------------------HHHHHHHH11HHHHHHHHHHHHHHHHHC1CCC1C1CHHHHHHHHHHH1HHHHHH11----------------------------11HH111HHHHHHH1---------------11111C1CHHHHH111111111H11111111HHHHHHHHHH1HHHHHHHHCCEEEEE111111----------------11111111EEEEECCCCCHHHHHHHH11HHHHH111HHHHH11111111111111111111---------------------------------…	-
PF00345.15_PapD_N_seed	154	190	!Q:49,70|137,160	Q:0,48|71,136|161,189	CEEECCEEEEEEC11CCC1EEEEEEE1ECCC1CCEEEEEEE111111E1----------------------111111111EEEC1CCEEEECCCCCCEEEE1E1E1111111111111111111EEEEEEEEEE111------------------------11111EEEEEEECEEEEEEE1C111CCCC	-
PF00346.14_Complex1_49kDa_seed	7	275	!Q:161,179|191,204	Q:0,160|180,190|205,274	111111111111HHHHHHHHHHHHHH1111111111111111111111HHHHHHHHHHHHCCHHHHHHHHHHCCCHHHECCCCCEEECHHHHHHH1111111111111111111111111111EEEEEE1CCCCCHHHHHHHHHHHHHHHHHHHHHHHH11-------------------HHHHHHHHHHH--------------111EEEEECCCCEEEEEEEECCCCCCEEEEECCCCCCCCCCHHHHHHHHHHHHHHHHHCCCEEEEECCCC	-
PF00347.18_Ribosomal_L6_seed	132	93	!Q:	Q:0,92	CCCE1EEEEEEC11111EEEEEECCCCE111EEEECCCC1EEEEEC111C1EECEEEE1ECCCHHH11HHHHHHHHHHHHHCCCCCCEEEECC	-
PF00348.12_polyprenyl_synt_seed	16	288	!Q:29,41|142,154|223,233|261,272	Q:0,28|42,141|155,222|234,260|273,287	CHHH11111111111111HHHHHHHHHHH-------------HHHHHHHHHHHHHHHHHHHH111111111111111111111111HHHHHHHHHHHHHHHHHHHHCC111CCCCHHHHHHHHHHHHHHHHHHHHH1HH111-------------1HHHHHHHHHHHHHHH1HHHHHHHHHHHCCCC11HHHHHHHHHHHHHHHHHHHHHHHHHHCCCCHHHH-----------111HHHHHHHHH111CHHHHHHHHHHH------------HHHHHHHHHHHCCCC	-
PF00349.16_Hexokinase_1_seed	14	237	!Q:36,53|145,155	Q:0,35|54,144|156,236	CHHHHHHHHHHHHCCCCHHHHHHHHHHHHHHHH111------------------11111111111111111EEEEECCCC11EEEEEEEEEECCC11EEEEEE11111111111111HHHCCCH111HHHHHHHHHHHHHHHHHH-----------111111EEEEEECCCCCCCCHEEHHH111111111111111111HHHHHHHHHHHCCCCCCEEEEEE11111111111111	-
PF00350.18_Dynamin_N_seed	79	332	!Q:47,88|90,113|115,126|142,174|179,191|196,212|238,250	Q:0,46|89,89|114,114|127,141|175,178|192,195|213,237|251,331	CEEECCCCCCHHHHHHHHH1111111111111111111111EE1EEE------------------------------------------1------------------------1------------HHHHHHHHHHHHHHH---------------------------------1111-------------1111-----------------111EEEEEEECCCCCCCEEEE1111-------------H11111111HHHHHHHHHHHHCCCCCEEEEE1E111111111111111HHHHHHHHCCCCCCE111111111E1EEEEECC	-
PF00351.16_Biopterin_H_seed	6	332	!Q:0,15|17,31|153,164|236,263	Q:16,16|32,152|165,235|264,331	----------------H---------------1HHHHHHHHHHHHHHHH1111111111111HHHHHHHHHHHHHHHHHCCHHHHHHHHHHHHHHHHHHCCCCCCCCCHHHHHHHHHHHCCCEECCCCCCCCHHHHHHHHHHHHH11111111------------HHHHHCCCCCCCCCHHHHHHHHHHHCCCCCCHHHHHHHHEEEEEEEEEEEECCCCEEEEECCHHHHHHHHH----------------------------11EEEEECCHHHHHHHHHHHHHHCCCCCEEEECCCCCEEEECCCHHHHHHHHHHHHHHHHHHHHHHCC	-
PF00352.16_TBP_seed	135	107	!Q:	Q:0,106	CCC1EEEEEEEEEEECCC1CCCHHHH1HHH1111111111111111111EEEEE1111EC11CC111CEEEE1EEECCEEEEECCCCHHHHHHH1HHHHHHHHHHCC	-
PF00353.14_HemolysinCabind_seed	305	18	!Q:	Q:0,17	CCCCCCCEEECCCCCCCC	-
PF00354.12_Pentaxin_seed	9	209	!Q:138,151	Q:0,137|152,208	CEEECCCCCCCCEEEEECCCCCC1CCEEEEEEEEEECCC11CEEEEEEEEECC11CCCEEEEEEECCCCEEEEECCE111EEEEEECCCCCCCEEEEEEECCCCEEEEEEECCE11ECCCCCCEEEEEECCCCEEEEE--------------EEEEEECCEEEEECCCCCCCCEEEE111111111111111111111EEEEEEEEECC	-
PF00355.21_Rieske_seed	146	145	!Q:52,69|71,91|117,144	Q:0,51|70,70|92,116	CCEEEEE111111111111EEEEEE1CCEEEEEE1CCCCCEEEEE1111111------------------1---------------------EEEECCCCEEECCCC111CCEEE11----------------------------	-
PF00356.16_LacI_seed	26	50	!Q:	Q:0,49	CHHHHHHHHCCCHHHHHHHH11111111111HHHHHHHHHHHHHHCCCCC	-
PF00357.15_Integrin_alpha_seed	27	15	!Q:	Q:0,14	CCCCCHHCCCHCCCC	-
PF00358.15_PTS_EIIA_1_seed	14	133	!Q:14,33	Q:0,13|34,132	CCCCEEECCCCCEE--------------------EEECCCCEEEEECCCEEEEEEECCCEEEEEECCCEEEEEEECCEEEEEECCCEEEEEECCCEEECCCEEEEEEHHHHHHHCCCCCCEEEEECCCCCCCC	-
PF00359.17_PTS_EIIA_2_seed	153	249	!Q:41,54|106,120|149,169	Q:0,40|55,105|121,148|170,248	C1CCCCCCEEE11111111111HHHHHHHH111HH11HHHH--------------111H111HHHHHHHHHHH111H11111111111111111111111EEE111---------------1111111111111EE1EEEEECC1CE1E---------------------EEEEEEEEECCCCC111111111111HHH11HHHHHHHH1H111CCHHH11111HHHHH111C1CCCHHHHHH1HHHCC	-
PF00360.15_PHY_seed	80	215	!Q:88,98|143,160	Q:0,87|99,142|161,214	CCHHHH111HHHHHHHCCCCCCHHH1111111111111111EEEEEECCEEEEEECCCCHHHHHHHHHHHH1C11111111111111E-----------111111111111EEEEEEEC1CCCCCE1EEEECCCCEEEEE111------------------111HHHHHHHHHHCCCCCCCHHHHH11111HHHHHHHHHHHHHH1HC11111CC	-
PF00361.15_Oxidored_q1_seed	33	321	!Q:74,94|250,267|271,281|295,308	Q:0,73|95,249|268,270|282,294|309,320	CCHHHHHHHHHH11HHHHHHHH1HHHHCCCCHHHHHHHHHHHHHHHHHHHHHHHHHH11HHHHHH1CCCHHHHH---------------------HHHHHHHHHHHHHHHHCHHHHH1111111111111HHHHCCCCHHHHHHHHHHHHHHHHHHHHHHHHHHH11CHHHHHHHHHHHHHHHHHHHHHHHHHHHHHHHHHHHHHHHHHHHHHHHHHHH111HHHHHHHHHHHHHHH1HHHHHHHHHHH1------------------HHH-----------HHHHHHHHHHHHH--------------HHHHHHHHHHCC	-
PF00362.13_Integrin_beta_seed	48	712	!Q:18,66|117,164|184,218|291,316|359,386|481,518|537,548|609,624|634,651	Q:0,17|67,116|165,183|219,290|317,358|387,480|519,536|549,608|625,633|652,711	CCHHHHCCCC111CCEE1-------------------------------------------------1111HH111HH1111HH11111111111111111111EEE11E1111111------------------------------------------------111EEEECCEEEEEEE111-----------------------------------1EEEEEEEECCCCCCCEEEEEECCCCCHHHHHHHHHHHHHHHHHHHH1HCCCCEEEEE11111111111111--------------------------EEEEECCCCHHHHHHHHHH1111111111111HHHHHHHHHH----------------------------111111111111…	-
PF00363.13_Casein_seed	15	97	!Q:5,24|26,42|51,61	Q:0,4|25,25|43,50|62,96	11111--------------------H-----------------11111111-----------1111111111111111111HHHH111111111111	-
PF00364.17_Biotin_lipoyl_seed	49	77	!Q:	Q:0,76	CEEECCCCCEEEE1111EEEEEECCCCEEECCCEEEEEECCCEEEEEECCC1CCEEEEEECCCCCE1EECCCEEEEC	-
PF00365.15_PFK_seed	12	313	!Q:115,147	Q:0,114|148,312	CCEEEECCCCCCCCHHHHHHHHHHHHHHHCCEEEEEEECCHHHCCC111CEEEECCCCHHHHHHCCCEEEEECCCCCCCCHHHHHHHHHHHHHCCCCEEEEECCCCCCCCHHHHH---------------------------------11111111111111HHHHHHHHHHHHHHHHHHHHHCCCCEEEEEECCCCCHHHHHHHHHHCCCCEEEECCCC1111CCHHHHHHHHHHHHHCCCCEEEEEEE111111111111HHHHHHHHHHHHCCEEEEEEEECCCCCCCCCHHHHHHHHHHHHHHHHHHHC	-
PF00366.15_Ribosomal_S17_seed	15	71	!Q:14,25	Q:0,13|26,70	CEEEECCCCCEEEE------------EEEEEE111111111111111111EEEEEEEECCCCCEEEEEEEC	-
PF00367.15_PTS_EIIB_seed	138	47	!Q:	Q:0,46	CHHHHHHHCCCCCHHHHHHEEE1EEEEEE111111111111111111	-
PF00368.13_HMG-CoA_red_seed	116	533	!Q:21,62|76,111|469,482	Q:0,20|63,75|112,468|483,532	CHHHHHHHHHHH111HH1111------------------------------------------1111111111HHH------------------------------------HHHCCCCCCEEEEEECCEEECC1EEECCEE11111111EEEECCCCHHHHHHHHHHHHHHHHHCC1CEEEEECCCCCECCCEEEEC1111CHHHHHHHHHHHH11HHHHHHHHHHH11111CCCCCCEEEEEEE1EE1111111ECCEEEEEEEEECCCCCCCHHHHHHHHHHHHHH1111HHHC11CC1111CEEEEEECCCCCCCCCHHHHHCCCCCCEEEEEEEECHHHHHH1HH111CCCHHHHHH1HHHHHHHHHHHHHCCC111CCCHHHHHHHHHHHHHH…	-
PF00370.16_FGGY_N_seed	13	267	!Q:	Q:0,266	CEEEEEECCCEEEEEEEC1CCCCEEEEEE111111111111111111HHHHHHHHHHHHHHHHH111111111111EEEEEEECCEEEEEEECCCC1CCCCCEEEECCCCCHHHHHHHHH11HCCCCCCH11111111111111HHHHHHHCCHHHHHHHH1111HCCCCHHHHHHHHCC11111CEE11111111111111111111HHHHHH1111111111111111111EEEEECHHHHHHCCCCCCCCEEECCCCHHHCCCC	-
PF00372.14_Hemocyanin_M_seed	14	348	!Q:22,33|38,90|97,107	Q:0,21|34,37|91,96|108,347	111111111111HHHHHHHHHH------------H111-----------------------------------------------------111111-----------EEEEEE1111111111111111EECCCCCCCEEEEEEEE11111111111111111111HHHHHHHHHHHHHHHHHH111111111111111111111111111111111111111EEEEECCCCEEHHHHHHHHHHHHHHHHHCEEECCCCCEEECCCCCHHHHHHHHHH111111111111111HHHHHHHHHHHHH1111111111111111111HHCCCCHHHHHHHHHHHHHHCC	-
PF00373.13_FERM_M_seed	56	373	!Q:83,188|190,208|213,223|245,256|266,298	Q:0,82|189,189|209,212|224,244|257,265|299,372	CCCC11HHHHHHHHHHHHHHHHHHH11111111111111111111H1HHHHHHHHHHHHHHH111111111111111111111----------------------------------------------------------------------------------------------------------1-------------------1111-----------111111111111111111111------------111111CC1---------------------------------HHHHHHHCHHH1HHHHHHHHHH1HH111111111111111HHHHHH1111HHHHHHH11111111111111111	-
PF00374.14_NiFeSe_Hases_seed	12	585	!Q:78,89|96,109|134,150|244,257|265,287|289,308|314,337|339,361|437,450|487,497|537,548|555,566	Q:0,77|90,95|110,133|151,243|258,264|288,288|309,313|338,338|362,436|451,486|498,536|549,554|567,584	11111111111111HHHHHHHHCCCCCCCCCCHHHHHHHHHCCCCCCCCHHHHHHHHHHHHHHHHHHHHHHHH11111------------HHHHHH--------------H11HHHHHHHHHHHH111111111-----------------HHHHHHHHHHHHHHHHHHHHHHHHCCCCCCCCCEEE111111111111111111111HHHH1HHHHHHHHHHHHHHHHHHHHHHHHHHH1111--------------EE1111E-----------------------E--------------------H111H------------------------1-----------------------1111111EEE1111111111111HHHHHHHH111111…	-
PF00375.13_SDF_seed	135	618	!Q:21,69|144,195|244,307|464,474	Q:0,20|70,143|196,243|308,463|475,617	C111HHHHHH11HHHHHHHHH-------------------------------------------------HC1CHHHHHHHHHHHHHHHH1HHHHHHHHHHCCCC11CHHHH111HHHHHHHHHHHHHHHHHHHHH1HHHHHHH----------------------------------------------------1111HHH1111HHHHCCCCC1111111HHHHHH11111111CC11111----------------------------------------------------------------HHHHHHHHHHHHHHHHHCCC11CC11111111HHHH1HHHHHHHHHHHHHHHHHHH1HHHHHHHHHHHHHHHH1HC11111HHHHH1HHHH…	-
PF00376.18_MerR_seed	347	50	!Q:	Q:0,49	CHHHH11111HHH1H11CCCHHHHHHHHHH11111111111111111EEC	-
PF00377.13_Prion_seed	7	132	!Q:51,75	Q:0,50|76,131	11111111111111HHHHHH1111111111111111111111HHHHHHHHH-------------------------HHHHHHHHHHHHHHHHHHHHHHHHHH1111111111111111HHHHHHHHHHHHCC	-
PF00378.15_ECH_seed	13	300	!Q:184,196|214,229|277,295	Q:0,183|197,213|230,276|296,299	CCCCCCCEEEEEE11111111111HHHHHHHHHHHHHHHHCCCCC1EEEEECCCCEEEECCCHHHHH1111111111111111HHHHHHHHHCCCCCEEEEECCCCCCCCCEEEECCCEEEE111111111111111111111111HHCHHHHCHHHHHHHHHCCCCCCHHHHHH111111111-------------HH1HHHHHHHHHHHHH1----------------HHHHHHHHHHHH1111HHHHHHHHHHHHHHCCCCCCCHHHHHHHHHH-------------------HHCC	-
PF00379.18_Chitin_bind_4_seed	157	77	!Q:25,41	Q:0,24|42,76	CEEEEEECCC1EE11111EEEEE11-----------------EEE1EEEEEECCC1CC1EEEEE1E1EE1CCC1C1C	-
PF00380.14_Ribosomal_S9_seed	183	337	!Q:17,37|54,65|95,155|158,188|195,211|235,271|280,290	Q:0,16|38,53|66,94|156,157|189,194|212,234|272,279|291,336	CCCCCEEEEEEE1E111---------------------11111E1E1EEE1111------------11111HCCC11CCHHHHHHHHHHHH1HHH-------------------------------------------------------------11-------------------------------EEEEEE-----------------EECCCCCCHHHHHHHHHHHHHHH-------------------------------------H1111111-----------1CHHHHHHC1111111111111111111111111111111111111	-
PF00381.14_PTS-HPr_seed	168	112	!Q:83,93	Q:0,82|94,111	C11EE1EEE111EEECCCCCCCCHHHH11HHHHHHCC11CCEEEEE1EC1C1111EEEEHHCHHHHHHCCCCCCCEEEEEEE1-----------HHHHHHHHHHHHH111CC	-
PF00382.14_TFIIB_seed	12	74	!Q:	Q:0,73	CHHHHHHCCCCH111HHHHHHHHHHHHHHHHCCCCCCCHHHHHHHHHHHHHHHCCCCCCHHHHHHHHHCCCCCC	-
PF00383.17_dCMP_cyt_deam_1_seed	59	207	!Q:46,107|121,155|163,173	Q:0,45|108,120|156,162|174,206	CCHHHHHHHHHHHHHHHCC1CCCCCCCEEEEEEE11CCEEEEEEE1--------------------------------------------------------------HHHHHHHHHHHHH-----------------------------------1EEEE11-----------ECCCCH1H111111HHHHHHHH1C1CCEEEECC	-
PF00384.17_Molybdopterin_seed	32	833	!Q:8,44|108,132|148,162|275,453|463,478|516,673|684,703|710,736	Q:0,7|45,107|133,147|163,274|454,462|479,515|674,683|704,709|737,832	CCCCCEEE-------------------------------------11111EEEECHHHHHHHHHHHHHHHHHHCCC1111EE11EEECCCCCHHHHHHHHHHHHH111-------------------------111111111111111---------------111111E11EEEECCCCCCCHHHH111111HHHHHHHHHHCC11111CEEEEE111111111111111111111111111HHHH1HHCHHHHHHHHHC11CC1111111111----------------------------------------------------------------------------------------------------------------------------…	-
PF00385.19_Chromo_seed	173	87	!Q:18,35	Q:0,17|36,86	CCHHHHH11HHH11H111------------------1EEEEEEE1111111111111111111HH1HHHHH1111HHH11HHHHHCC	-
PF00386.16_C1q_seed	46	151	!Q:4,24|95,105|126,142	Q:0,3|25,94|106,125|143,150	CEEE---------------------EEECE1111EEE11111111111EEEEEECCEEEEEEEEE111ECCCEEEEE11EEEC111CEEEEEEEE-----------EEECEEEEEECCCCEEEEEE-----------------1EEEEEEC	-
PF00387.14_PI-PLC-Y_seed	86	157	!Q:100,113	Q:0,99|114,156	1111111111111111111111111111111111EEEECCHHHHHHHHH1HH11HHH11HHHHHH1111111111111111111111111HHHHHHCCCE--------------EEECCCCCCC1HH11111111111111111111EEEECCCCCC	-
PF00388.14_PI-PLC-X_seed	140	344	!Q:20,48|83,215|255,265|304,329	Q:0,19|49,82|216,254|266,303|330,343	CCCCCCCCEEECCCCCEE11-----------------------------11111111111111HHHHHHHHHCCCCEEEEEEE-------------------------------------------------------------------------------------------------------------------------------------EEEE11111111111111111HHHHHHHHHHH1111111-----------11EEEEEECCC1CHHHH11HHHHHHHHHHH11111111--------------------------HHHHCCCEEEEECC	-
PF00389.25_2-Hacid_dh_seed	98	363	!Q:3,13|154,166|298,308	Q:0,2|14,153|167,297|309,362	111-----------HHHHHHHHH111111CC1EEEEEC1111CCCHH11HHHHHCCC11CCEEEEE11111111111HHHH1HHC11CCCEEEEEECCCCCCCCHHHHHHCCCEEEECCC1CCHHHHHHHHHHHHHHHHHCCHHHHHHHHH111-------------EEEEECCCHHHHHHHHHHHHCCCEEEEECCCCCCCCHHHCCCCCCCHHHHHHC11111111111111111CCCCEEEE111111111111HHHHHCCCCCEEEEECCCCCCCCHHHHHHHHHCCCCEEEEE-----------11111111EEECCCCCCC11CHHHHHHHHHHHHHHHHHHH11111111111111	-
PF00390.14_malic_seed	48	189	!Q:86,99|130,146	Q:0,85|100,129|147,188	CCCHHHHHHHHHHHC1HHCCCCCECCCCHHHHHHHHHHHHCCCC1CCEECCCCCC11HHHHHHH1CC11CCCCEEEEEECCCEEEE--------------HHHHHHHHHCCCCCCCCCCEEEECCCCCHH-----------------HHHHHHHHHHHHHHHHHCCCCCEEECCCCCCCCHHHHHHHCC	-
PF00391.18_PEP-utilizers_seed	179	118	!Q:	Q:0,117	1111111111111111EEEECC1CCHHHHH1CCCCCCEEEEEE11111111111HHHHHHHHHCCC1EEEEC1C1C1111111111111HHH11111111111111EEEE111ECCCC	-
PF00392.16_GntR_seed	26	64	!Q:	Q:0,63	CHHHHHHHHHHHHH111111111111HHHHHHHHCCCHHHHHHHHHHHHHCCCEEEECCCEEEC	-
PF00393.14_6PGD_seed	58	328	!Q:141,157|304,314	Q:0,140|158,303|315,327	CCEECCEECCHHHHHHHHHHHHHHHHHHHCCCCHHHHHHHHHHHC1CCCCHHHHHHHHHHHHH1111111111111111111111HHHHHHHHCCCCCCHHHHHHHHHHHCCCHHHHHHHHHHHHHHCCHHHHHHHHH1H1-----------------1HHHHHHHHHHHHHHHHHHHHHHHHHHHHHHHHHCCCCCCHHHHHHHHHCCHHHHHHH1HHHHHHHHH11111111111HHHHHHHHHHHHHHHHHHH1HHHHCCCCHHHHHHHHHHHHHHCCCCCC1HHHHHHHHHHH1111111-----------1111111111111	-
PF00394.17_Cu-oxidase_seed	72	218	!Q:9,42|47,92|187,197	Q:0,8|43,46|93,186|198,217	CCEEEEE11----------------------------------EEEE----------------------------------------------EEEEEECCCEEEEEEE1ECCCCCEEEEEECCC1EEEEEEE111111CCEEEE11EEEEEEEEEECCCEEEEEEE11111111111111EEEEEE-----------1111111111EEEEEEECCC	-
PF00395.15_SLH_seed	175	64	!Q:31,50	Q:0,30|51,63	CCCCCCCCCH1HH11HHHHHHHHH1111111--------------------11111111HHHCC	-
PF00396.13_Granulin_seed	94	52	!Q:	Q:0,51	CEECCCC1CC1111EEEECCCCCEE1111111111111111EECCCCCEEEC	-
PF00397.21_WW_seed	547	41	!Q:	Q:0,40	CCCC1C1E1EEE111111111111EE1EEECCCCEEEECCC	-
PF00398.15_RrnaAD_seed	20	342	!Q:105,128|212,246	Q:0,104|129,211|247,341	111111111111111HHHHHHHHHHH1111111111111EEEECCCCCCCHHHH1HHHC11CCEEEEEECHHHHHHHHHHCC111CCCCEEE1E11111111111------------------------11EEEEECCCC1CCCHHHHHHHH1111111111111111EEEEEEHHHHHHHH11111111111HHHHHHEEEEEEEEE1111-----------------------------------11111111E111EEEEEEECCCCCC1CHHHHHHHHHHHHHHHHCCCCHHHHHHHHCCCCCHHHHHHHH11111111111111111HHHHHHHHCC	-
PF00399.14_PIR_seed	17	18	!Q:	Q:0,17	CCEEEEECCCEEEEEECC	-
PF00400.27_WD40_seed	1804	66	!Q:	Q:0,65	111111111111111111111111111111111111111111111111111111111111111111	-
PF00401.15_ATP-synt_DE_seed	179	55	!Q:	Q:0,54	CCHHHHHHHHHHHHHHHHHHHC11CC1CH1111HHHHHHHHHHHHHHHHHHHHCC	-
PF00402.13_Calponin_seed	5	26	!Q:	Q:0,25	11111111111111111111111111	-
PF00403.21_HMA_seed	73	92	!Q:	Q:0,91	CEEECCCCCHHHHHHHHHHHHCC1CCC111EEEEEECCC1CEEEEEE1111CCCC1CCH1111111HH11HHHHHH11111111H111CCCC	-
PF00404.13_Dockerin_1_seed	130	21	!Q:	Q:0,20	CCCCCCCCHHHHHHHHHHHHC	-
PF00405.12_Transferrin_seed	10	349	!Q:128,143|177,191|301,332	Q:0,127|144,176|192,300|333,348	CEEECCCCHHHHHHHHHHHHHHHCC111CCCEEEEECCCHHHHHHHHHHCCCCEEEECCCCEEHCCCCCCCCCCEEEEECCCCCCCCEEEEEEEEEE1111111111111111111111111111111----------------HHHHHHHHHH11111111111111111111111---------------111111HHHHCCCCCCCEEEEE1111111111111111111111111EEE11111111111111111111111EEEEEECCCCHHHHHHHHHHHHHHHCCCCCCCEEEE--------------------------------HHHHHHHHHHHHHHCC	-
PF00406.17_ADK_seed	23	191	!Q:126,160	Q:0,125|161,190	11111111111HHHHHHHHHCCCCCCHHHHHHHHH1HCCCHHHHHHHHHHHCCCCCHHHHHHHHHHHHH11111111111EECCCCCCHHHHHHHHHHHHHHCCCCCEEEEEECCHHHHHHHHH11-----------------------------------111HHHHHHHHHHHHHHHHHHHHHHHHCCC	-
PF00407.14_Bet_v_1_seed	34	162	!Q:	Q:0,161	CCCEEEEEEEEECCCHHHHHHHH1111111111111111EEEEEEEECCCCCC11CCEEEEEEEE1CCCEEEEEEEEEEECCCCCEEEEEEEECCCCCCEEEEEEEEEEE1ECCCCC1EEEEEEEEEEECCCCCCCCCCHHHH1111HHHHHHHHHHHHHCC	-
PF00408.15_PGM_PMM_IV_seed	112	139	!Q:8,22|36,61	Q:0,7|23,35|62,138	CCEEE111---------------111HHHHHHHHHH--------------------------11HHEEECCCEEEE11111111111111EEECCCCCE111EEEEEEEC1CHHHHHHHHHHHHHH11111111111HC	-
PF00410.14_Ribosomal_S8_seed	119	228	!Q:26,49|92,121|130,145|186,196	Q:0,25|50,91|122,129|146,185|197,227	CCHHHHHHHHHHHHHCCCCEEEE1E1------------------------1HHHHHHHHHHHHCCCCCCEEE111111111EECCCC111CE------------------------------EEEE1EEE----------------1EECEEEECCCCCEEE1111111111111111111111EE-----------EEEECCCC1CCCHHHHHHCCC1CCEEEEEEC	-
PF00411.14_Ribosomal_S11_seed	13	124	!Q:	Q:0,123	CEEEEEEEE1111CCEEEEEECCCCCEEEEEECCCEEEECCC1CCCHHHHHHHHHHHHHHHHHHCCCEEEEEEE1111111111111HHHHHHHHHHCCCEEEEEEE11111111111111111	-
PF00412.17_LIM_seed	38	73	!Q:	Q:0,72	1111111111111111EEEEE111111111111111111111111111EEEECC11E1111EECCC1HHHCCC	-
PF00413.19_Peptidase_M10_seed	66	398	!Q:61,77|86,124|129,147|149,338|372,383	Q:0,60|78,85|125,128|148,148|339,371|384,397	111111111111EEEEEECCC11CCCCHHHHHHHHHHHHHHH1H111111111111EEEE1-----------------11EEEEEE---------------------------------------EEEE-------------------E----------------------------------------------------------------------------------------------------------------------------------------------------------------------------------------------11HHHHHHHHHHHHHH11111111111111111------------11HHHHHHHHHHHC	-
PF00414.12_MAP1B_neuraxin_seed	11	17	!Q:	Q:0,16	CCCCCCCCCCEEEEECC	-
PF00415.13_RCC1_seed	104	81	!Q:18,37|47,65	Q:0,17|38,46|66,80	CCCEEEEE11CCCCCEE1--------------------EEEEEE11E-------------------EEEEE1CCCCEEEEC	-
PF00416.17_Ribosomal_S13_seed	15	131	!Q:74,84	Q:0,73|85,130	CCCCCCCCCCHH11HHHHHHHHHCCCHHHHHHHHHHH111111111111HHHHHHHHHHHHH111111111111-----------HHCHHHHHHHHHHHHHHHHH11111111111111111111111111	-
PF00418.14_Tubulin-binding_seed	12	33	!Q:	Q:0,32	CEEEEEEC1CHH1HHHH1111111111111111	-
PF00419.15_Fimbrial_seed	244	329	!Q:21,32|37,50|69,80|103,120|164,181|188,225|233,283|299,313	Q:0,20|33,36|51,68|81,102|121,163|182,187|226,232|284,298|314,328	CEEEE1EE11111EECCCEEE------------1111--------------EE1111111111111111------------EEEEEEEEEE111111111111------------------1EEE1EEE11111111E111111111111111EEEE1111111------------------11EEEE--------------------------------------EECC11C---------------------------------------------------11111111EEEEEE1---------------11EEEEEEEEEEE1C	-
PF00420.19_Oxidored_q2_seed	194	139	!Q:49,93	Q:0,48|94,138	CHHHHHHHHHHHHHHHHHHHHHHHHHHHHHHHHHHHHHHHHHHHHHHHH---------------------------------------------HHHHHHHHHHHHHHHHHHHHHHHHHHHHHHHH1111111111111	-
PF00421.14_PSII_seed	19	525	!Q:69,102|165,223|317,336|344,377|427,443|463,473	Q:0,68|103,164|224,316|337,343|378,426|444,462|474,524	CCCCCEECEEEEEECCCHHHHHHHHHHHHHHHHHHHHHHEEEEEE1111111111111111HHHHHHH1----------------------------------HHHHHHHHHHHHHHHH111111111111111111111111111111HHHHHHHHHHHHHHHH-----------------------------------------------------------HHHHHHHHHHHHHCEEEEEECCHHHHHHHH1HCCCHHHHHHHHHHHHHHHHHHHEEE111111111111111111111111HHHHHHHHH111--------------------H111111----------------------------------111111111111111111111…	-
PF00423.14_HN_seed	21	662	!Q:47,61|87,109|113,140|146,165|180,232|356,368|388,414	Q:0,46|62,86|110,112|141,145|166,179|233,355|369,387|415,661	CCEEEHHHHHHHHHHHHHHHHHEHEECCCHHHHHHHHHHHHHHHHHH---------------111E1111111111111HHHHHHHH-----------------------HHH----------------------------HH111--------------------11111111111111-----------------------------------------------------EEECCEEEECCEEEEEEEEEE111111111111111EEEEEEEEEEEECCCCCCEEEEEEEEEECCCCCCEEEEEEEECCCEEEEEE11111111111111111EEEEEEEECCCCCCCEEEE-------------EEEEECCCCCEEECCEEEE-----------…	-
PF00424.13_REV_seed	13	118	!Q:25,36|62,72|82,117	Q:0,24|37,61|73,81	CCCC1C111HHHHHHHHHHHHHHHH------------HHHHHHHHHHHHHHHHHHHHHHHHH-----------HHHHHHHHH------------------------------------	-
PF00425.13_Chorismate_bind_seed	163	476	!Q:42,55|93,104|106,139|154,170|176,191|202,218|221,245|297,307|410,421	Q:0,41|56,92|105,105|140,153|171,175|192,201|219,220|246,296|308,409|422,475	CHHHHHHHHHHHHHH1H11HCCC111CCEEE111EEEEEEE1--------------H111111111HHHHHHHHH111111H1CCCCEEEEE1------------E----------------------------------11E11EEECCCEEE-----------------E11EE----------------EEEEEE1111-----------------HH-------------------------H111111HHHHHHHHHCCHHHHHHHHHHHHHHHHHHH11111111111111-----------EEECCCCEEEE1111ECCEEEEEEEEEE1EE1CCC1CCH11HHHHHHHCCCCCCCCCCHHHHHHH1111HHHH1111111111111111EE…	-
PF00426.13_VP4_haemagglut_seed	9	790	!Q:41,59|68,85|186,207|584,622|657,668	Q:0,40|60,67|86,185|208,583|623,656|669,789	CHHHHHHHHHHCCCEECCHHHHHCCCCEEEEEEEE111111-------------------EE111111------------------EEECCCCCCEEEEE111CCCCCEEEEEEEECCCCEEEEEEEEEECCEEEEEEEECCCCCEEEEEEE11111111111ECCCCCCCEEEEEEEC1CEEEEE----------------------EEECCCEEEEECCHHHHHHHHHH11111111111EEEEEEEEEEEEECCCCCCCCEEEECCCHHHHHHCCCCEEEEEEECCCEEECCCCCCCCCEEEEECCCEEEEEEECCEEEEEEEEEEE1111111111111111EEEEEEEEEECCCEEEEEEECCHHHHHHCEEEEEHCCC1CCCEEEECCCEEEE…	-
PF00427.16_PBS_linker_poly_seed	152	139	!Q:	Q:0,138	CCCCCCHHHHH11HHHHHHHH111HHH111111111111111HH1HHHHCCCCCHHHHHHHHHCHHHHHHHHCCCCCHHHHHHHHHHHHHCCCCCCHHHHHHHHHHHHHCCHHHHHHHHHCCHHHHHHHCCCCCCCCCC	-
PF00428.14_Ribosomal_60s_seed	107	126	!Q:45,114	Q:0,44|115,125	CCCHHHHHHHHHHHCC1CCCHHHHHHHHHHHC11CC1CHHHHHHH----------------------------------------------------------------------11111111111	-
PF00429.14_TLV_coat_seed	16	732	!Q:6,27|44,54|67,117|119,169|196,234|244,254|275,358|399,493|521,546|563,579|680,691	Q:0,5|28,43|55,66|118,118|170,195|235,243|255,274|359,398|494,520|547,562|580,679|692,731	CEEEEE----------------------EEEEEEC111C1EEEE-----------11111111HHH1---------------------------------------------------1---------------------------------------------------11111111111EEECCCCCCEEEEEE---------------------------------------EEEEE1111-----------EEEE11EEEE1CCCCCEEEE------------------------------------------------------------------------------------HHHHHHHHHHHHHCCCCCCCCCEEEEEE111111111111…	-
PF00430.13_ATP-synt_B_seed	27	132	!Q:	Q:0,131	CHHHHHHHHHHHHHHHHHHHHHHHHHHHHHHHHHHHHHHHHHHHHHHHHHHHHHHHHHHHHHHHHHHHHHHHHHHHHHHHHHHHHHHHHHHHHHHHHHHHHHHHHHHHHHHHHHHHHHHHHHHHHHHHHHHC	-
PF00431.15_CUB_seed	29	132	!Q:16,28|89,103	Q:0,15|29,88|104,131	CCCE1111EECCCCEE-------------111EEEEEEECCCCE11EEEEECC1CEE111111111111111EEEEEECCCCC1CCCEE---------------EEEECCEEEEEEEE1CCCCCCCCEEEEC	-
PF00432.16_Prenyltrans_seed	69	59	!Q:22,43	Q:0,21|44,58	CHHHHHHHHHHHH111111111----------------------HHHHHHHHHHHHHCC	-
PF00433.19_Pkinase_C_seed	160	159	!Q:33,88|91,132	Q:0,32|89,90|133,158	1111111111111111111111H111HH11111--------------------------------------------------------11------------------------------------------11111111111111111111EEECCC	-
PF00434.13_VP7_seed	8	329	!Q:	Q:0,328	CCCCEHHHHHHHHHHHHHHHHHHHHHHHHHHHHHHHHHHHHHHH1111111111111EEECCCCCCCEEEECCCCCCCCEEEEEEEEECCCCCCCCCCHHHHHHHHHHHHHCCCCCCEEEE1111111111111EEECCCEEEEEEECCCCCCCHHHHHHHHHHHHHCCCCEEEEEEEEECCCCCCEEEECCCEEEEEEECCCCEEECCEEECCCCHHHHHHCCCCEEEEEECCCCCCEEEEEEEEEEE11111111111EEEEEECCCCEEECCCCCCCHHHHHHHHHHCHHHHHHHHHHHHHHHHHHHHHHHHCCCCCCCCCCEEEC	-
PF00435.16_Spectrin_seed	83	124	!Q:	Q:0,123	CHHHHHHHHHHHHHHHHHHH1HHHH11CCCCC1CCCHHHHHHHHH111HHHHHHHHHHH1HHHHHHHHH1111HHHHHH1HHCC111CCCH111HHHHHHHHHHHHHHHHHHHHHHHHHHHHCC	-
PF00436.20_SSB_seed	70	130	!Q:39,53	Q:0,38|54,129	CCEEEE11EEEECCC11CEEEEEC1CCCEEEEEEEEE11---------------11111EEEEEEEEEECH1HHHHHHHHCCCCC1EEEEEEEEEE1EEEECCC1C1111CEEEEEEEEEE1111EEEEC	-
PF00437.15_T2SE_seed	23	341	!Q:126,164	Q:0,125|165,340	CCHHHHHH11HCCCCCCEEECCCCEEEEEEEECC111EECCCCCCCHHHHHHHHHHHHHHH1111111111111111EEE111CCEEEEEEECCCCCCC11CE11EEEEE111111111111HHCC---------------------------------------HHHHHHHHHC111CCCEEEECCCCCCHHHHH11HHHHHHCCCC11CCCEEE11111111111111EEEE11111111111111HHHHHHHHHCCCCCEEEEEECCCHHHHHHHHHHHHCCCCE1EEEECCCCHHHHHHHHHHCC11111111CCHHHHHHHHHHH11HHHHHHHCC	-
PF00438.15_S-AdoMet_synt_N_seed	115	149	!Q:34,51|81,92	Q:0,33|52,80|93,148	CCCEEEECCCCCCCCCHHHHHHHHHHHHHHHHH1------------------1111111111EEEEEEEEECCEEEEEEEE------------EEC111CEECH111HHHHHHHHHHH111111111111111111E1EEEEEECCCCC	-
PF00439.20_Bromodomain_seed	69	175	!Q:94,128	Q:0,93|129,174	CHHHH11111111H111HHH11111111111111111111111111HHH1111111HC111CCCCCHHHHHH1111111HH111HCCCCC111C-----------------------------------H11HHHHHHHHHHHHHHHHH11111111CC1CCCHHHH1111HCCC	-
PF00440.18_TetR_N_seed	109	49	!Q:	Q:0,48	CHHHHHHHHH1HHCCCCCCHHHHHHHHCCCHHHHHHHCC1CHHHHHHHC	-
PF00441.19_Acyl-CoA_dh_1_seed	58	179	!Q:	Q:0,178	CCHHHHHHHH1HHHHHHHHHHHHHHHHHHHHHHHHHHHHHH11HHCC1CCCCCCHHHHHHHHHHHHHHHHH1HHHHHHHHH111HHHCCCCC11111111HHHHHH1HHHHHHHHHHHHHHHHHHHH11111111111111111H11HHHHHHHCHHCCCCC1CHHHH1HHHHHHHHHC	-
PF00443.24_UCH_seed	53	1596	!Q:34,79|81,95|100,257|275,296|306,398|445,535|580,626|633,659|661,672|677,714|716,983|1084,1438|1484,1523|1537,1552|1559,1587	Q:0,33|80,80|96,99|258,274|297,305|399,444|536,579|627,632|660,660|673,676|715,715|984,1083|1439,1483|1524,1536|1553,1558|1588,1595	CCCCEECCCHHHHHHHHHHHHC11CHHHH1HHHH----------------------------------------------1---------------1111--------------------------------------------------------------------------------------------------------------------------------------------------------------11HHHHHHHHHHHH111----------------------1111111HH---------------------------------------------------------------------------------------------…	-
PF00444.13_Ribosomal_L36_seed	108	47	!Q:	Q:0,46	CCEEHHH111HHHCCCCEEEEEC111111CEEEEEECCCCCHHHCCC	-
PF00445.13_Ribonuclease_T2_seed	116	408	!Q:0,10|17,27|31,85|94,145|147,163|165,179|194,205|222,261|297,308|339,373|386,403	Q:11,16|28,30|86,93|146,146|164,164|180,193|206,221|262,296|309,338|374,385|404,407	-----------E1EEEE-----------EEE-------------------------------------------------------EEEEE111----------------------------------------------------1-----------------1---------------HHHHHHHHHH1111------------HHHHHHHHHH111111----------------------------------------HHHHHHHHHHHH11HHCCCHHHHHH1111111111------------1HHHHHHHHHHH111111111111EEEE11-----------------------------------EEEEEEEEE111-------------…	-
PF00446.12_GnRH_seed	25	10	!Q:	Q:0,9	CCCCCCCCCC	-
PF00447.12_HSF_DNA-bind_seed	114	206	!Q:22,34|107,165	Q:0,21|35,106|166,205	CHHHHHHHHHC11111111111-------------11111EEE11111111111EEEEEC1CHHHHHHHH11HH111HCCCCCHHHH11111111HHHHHHCCCEEE-----------------------------------------------------------EEEE11111111111H111111111HHHHH11HHCCCCCC	-
PF00448.17_SRP54_seed	55	221	!Q:66,76	Q:0,65|77,220	CEEEEEECCCC11CCHHHHHHHHHHHHHHC111CCCEEEEECCCCCHHHHHHHHHHHHHHCCEEEE-----------CHHHHHHHHHHHHHHCC11CCEEEEECCCCCCCCHHHHHHHHHHHHHH11111111CCCEEEEEEECCCCHHHHH1HHHHHHHHC1C1CCEEEEECCCCCCCCCHHHHHHHHHCCCEEEEE1111111111111HHHHHHHHCC	-
PF00449.15_Urease_alpha_seed	117	166	!Q:40,59|78,96|127,155	Q:0,39|60,77|97,126|156,165	CCCCHHHHHHHHCCC1111CCCEEEECCCCCEEEEEE111--------------------11EEEEECCEEE111111-------------------EEEECEEEEEC1CCEEEEEEEEECCEEEEE-----------------------------EEECCCCEEC	-
PF00450.17_Peptidase_S10_seed	67	665	!Q:1,19|54,66|94,112|132,151|153,172|229,245|302,341|376,387|394,467|582,609	Q:0,0|20,53|67,93|113,131|152,152|173,228|246,301|342,375|388,393|468,581|610,664	1-------------------EEEEE1111111ECC1CCCCEEEEEEEE1111EE-------------EEEEECCCCCHHHHH1HHHHHHCCEEE-------------------11111EEEEEE11111111--------------------1--------------------HHHHHHHHHHHHHHHHH111111111111111EEEEECCCCCEEHHHHHHHHHH11-----------------EEEEEEEEE1111111111111111111HH11111HHHHCCCCC1HHHHHHHHHH1----------------------------------------HHHHHHHHHHHH11111111111111111111HH------------111111-----…	-
PF00451.14_Toxin_2_seed	48	34	!Q:	Q:0,33	CCCCCCCCCHH1HHHHHHCCCCC1CEECCEEEEC	-
PF00452.14_Bcl-2_seed	72	143	!Q:53,63|83,98	Q:0,52|64,82|99,142	CHHHHHHHHHHHHHH11HHHHHHHCCC1CCCH11HHHH1111HHHHHHHHH11-----------111HHHHHHHHHHHHHHHH----------------HHHHHCC111HHH111HHHHHHHHHHHH1HHHHHHHHHHCC1CC	-
PF00453.13_Ribosomal_L20_seed	129	124	!Q:	Q:0,123	CCC111CCC11HHHHHHHHHHHHHHHCCCCCCCCHHHHHHHHHHHHHHHHHHHHHHHHHHHHHHHHHHHHHHHHHCC111C11CHHHHHHHHHH111111111111HHHHHHHHHCCHHHHHCC	-
PF00454.22_PI3_PI4_kinase_seed	43	480	!Q:28,51|91,108|130,150|152,178|221,284|318,353|364,380	Q:0,27|52,90|109,129|151,151|179,220|285,317|354,363|381,479	CC1EEEECCCCCHH11HHHHHHHHH111------------------------HHHHHHH111111111111111EEEEEEEECCCCCCEEE------------------EECCCCCHHHH1HHHHHCC11---------------------1---------------------------11111111111CCCCCHHHHHHHHH1111111111111HHHH----------------------------------------------------------------HHHHHHHHHHHHHHHHHHHCCCCCCCCCEEE11------------------------------------11111EEEEE-----------------111111111111111111…	-
PF00455.17_DeoRC_seed	91	180	!Q:40,51|67,79	Q:0,39|52,66|80,179	CCCHHHHHHHHHHHHCCCCC1CCEEEECCCCHHHHHHHHH------------1EEEECCHHHHHHHH-------------EEEEECCEEECCCCEEECHHHHHHHHCCC1CCEEEEE111111111111111HHHHHHHHHHHHHHCCEEEEECCCCCCCCCEEEEECCCCCCEEEECCC	-
PF00456.16_Transketolase_N_seed	12	343	!Q:38,53|94,117|131,148|254,265	Q:0,37|54,93|118,130|149,253|266,342	CHHHHHHHHHHHHHHHHHHHCCCCCCCCCCHHHHHHHH----------------111EEEECCCHHHHHHHHHHHHCC1CCCHHHHHHHH11HH------------------------HHHHH111HHHHH------------------11EEEEEECCCCCCCCHHHHHHHHHHHHCCCCEEEEEE111111111111111HHH1HHHHHHCCCEEEEE1CCCCCHHHHHHHHHHHHHCCCCCCEEEEEEEE1------------111111HHHHHHHHHHH11111111111HHHHHHHHHHHCC1CHHHHHHHHHHHHHHHHHCCCCHHHHHHHHCCCCC	-
PF00457.12_Glyco_hydro_11_seed	12	204	!Q:0,27|41,61|65,75|94,110	Q:28,40|62,64|76,93|111,203	----------------------------EEEEC11CCCCEE---------------------EEE-----------EEEEEECCCCCCEEEEEE-----------------EEEECCCEEEEEEEEEECCCCCCE1EEEEEEEEEEEE1111111111111EEEECCHHHHHHHHCCCCCC1CEEEEEEEEEEECCCCEEEEEC	-
PF00458.15_WHEP-TRS_seed	65	65	!Q:50,63	Q:0,49|64,64	CHHHHHHHHHHHHHHHHCCCCHH11H1HHHHHHHHHHHHHHH111HHHH1--------------1	-
PF00459.20_Inositol_P_seed	59	503	!Q:48,59|113,149|169,183|213,237|274,288|296,312|316,331|354,367|426,439|450,470|473,486	Q:0,47|60,112|150,168|184,212|238,273|289,295|313,315|332,353|368,425|440,449|471,472|487,502	CHHHHHHHH1111111HHHHH1HHHHHHHHHH1111111111111ECC------------111111111HHHHHHHHHHHHH1111HHHHC1111CCCCE11EE111111111-------------------------------------111EEEEE11111111111---------------11EEEEEEEEE111111CCEEEEEEEE11-------------------------11111111EEEEEE111111111111111EE11111---------------1111111-----------------EEE----------------H1HHH11HHHHHCCCCCC1111--------------1111111HHHHH11HHHHHHCCCCC11EEEE…	-
PF00460.15_Flg_bb_rod_seed	16	32	!Q:	Q:0,31	CHHHHHHHHHHHHHHHHHHHHHHHCC1CCCCC	-
PF00462.19_Glutaredoxin_seed	279	98	!Q:66,77	Q:0,65|78,97	CEEEE11111111111HHHHHHHH1111HHCC11CC1111E1EEEECCCC11H111HHHHHHHHH1------------111111EEE111E1CCE1EC	-
PF00463.16_ICL_seed	7	540	!Q:88,99|255,266	Q:0,87|100,254|267,539	CHHHHHHHH1111111111111HHHHHHHHCCCC1CCCCCHHHHHHHHHHHHH111111111111111HHHHHHHHHHHCEEEE1111------------111111111111HHHHHHHHHHHHCHHHHHHHHH11111111111111111111111111111111HHHHHHHHHHHHHHCCCCCE11111111111111111EEEEHHHHHHHHHHHHHHCCCCCCCEEEEEECCHHHHHHHHCCCCCCCCCEE------------HHHHHHHHHHCCCCCHHHHHHHHHHHHHHCCCHHHHHHHHHHHCCC111CCCHHHHHHHHHHHCCCCCCCCHHHHHHHHHHHCCCCEEE11111111111EEECCCCHHHHHHHCCCCCCCCEEEECCCCCC…	-
PF00464.14_SHMT_seed	12	402	!Q:246,261	Q:0,245|262,401	CCCCCHHHHHHHHHHHHHHHCCEEEECCCCCCCHHHHHHH111111111111111111111HHHHHHHHHHHHHHHHH1111111111111111111HHHHHHHHHHCCCCEEE11111111111111111111111EEEEEEEEEECEECCCCCCCCHHHHHHHHHHHCCCEEEECCCCCCHHHHHHHHHHHHHHHCCEEEEHHHHHHHHHH111111111111EEE111111111111EEEEE1----------------1HHHH1111111111111HHHHHHHHHHHHHHCCCHHHHHHHHHHHHHHHHHHHHHHHCCCEEEECCCCCEEEEEECCCCCCCHHHHHHHHHH111111111111111111111111111111111111HHHHHHHH…	-
PF00465.14_Fe-ADH_seed	226	696	!Q:32,43|126,139|158,181|183,213|311,334|337,348|350,367|371,385|479,503|563,581|588,600|671,684	Q:0,31|44,125|140,157|182,182|214,310|335,336|349,349|368,370|386,478|504,562|582,587|601,670|685,695	C11C1E11EEEC111CC1H1HHHHHH11HHHH------------EEEEEE111CC1HH11HHC111111C1CHHHHHH11HH11HHCCCCE1EEECC1C1CCCCCHHHHHHHHH11HHH111111H--------------EEEECCCHHHHHHHHHHH------------------------1-------------------------------EEEEE11111111111111111111EEEE11EC111CCC11EEE1EEE111111111111111EEEECCHHHCCCCHHHHHHHHHHHHHHHHHHHH1------------------------11------------H------------------HHH---------------HHHHHHHH111HH…	-
PF00466.15_Ribosomal_L10_seed	158	155	!Q:82,105	Q:0,81|106,154	CCHHHHHHHH11HHHHH11HHHHCC1EEEEEEE1111CCCCHHHHHHHHHHH1HHC111CCEEEEEEHHHHHHH111HH111------------------------111H1111111H11H1HC111CCCEEEEEE11CCCHHH1HHHHHHHHHC	-
PF00467.24_KOW_seed	235	45	!Q:23,35	Q:0,22|36,44	CCCEEEEECCCCCC1CEEEEEEE-------------11CE1EEEC	-
PF00468.12_Ribosomal_L34_seed	143	46	!Q:	Q:0,45	1111111111111HHHHHHHHHHC1CHHHHHHHHHHHHCCCCCCCC	-
PF00469.15_F-protein_seed	20	245	!Q:1,16|19,99|184,196	Q:0,0|17,18|100,183|197,244	1----------------HH---------------------------------------------------------------------------------111111111111111HHHHHHHHHHHHHHCCCCCCEEECHHHHHHHHHHHH11111111111111111111111EEEEEEEEE1-------------1111111111111111111111EEEEEECCCCCHHHHHHHHCCCCCCC	-
PF00471.15_Ribosomal_L33_seed	117	75	!Q:15,28	Q:0,14|29,74	C111EEEEEE11E11--------------111EEEEEECCCCCCCCCEEEEE111111111111111EEEEEEEC	-
PF00472.15_RF-1_seed	100	176	!Q:38,57|121,134|148,167	Q:0,37|58,120|135,147|168,175	CCCCCC1CEEECCCCEEEEEE1EE1111111111111E--------------------EEE1EEC1111111CCE111111111111111111EEEEEECCCCHHHHHHHHHHHHHHHHHH--------------HHHHHHHHHHHHH--------------------11111111	-
PF00473.12_CRF_seed	7	44	!Q:24,35	Q:0,23|36,43	CCCCCCHHHHHHHHHHHHHHHHHH------------HHHHHHHC	-
PF00474.12_SSF_seed	10	447	!Q:0,14|16,30|63,73|192,231|237,249|293,304|307,318	Q:15,15|31,62|74,191|232,236|250,292|305,306|319,446	---------------H---------------HHHHHHHHHHHHHHHHHHHHHHHHHHHHHHHH-----------CHHHHHHHHHCCCC11HHHHHHHHHHHHHHHHHHHHHHHHHHHHHHHHCCHHHHHHHHHHHHHHHHHHHHHHHHHHHHHHHHHHHHHHHHHHHHHHHHHHHC11CCHHHHHHHHH111----------------------------------------HHH11-------------HHHHHH111111111111HHHHHHHHHHHHHHHHHHHHHHHHH------------11------------HHHHHHHHHHHHHHHHHHHHHHHHHHHHHHHHHHHHHHHHHHHHHHHHCCCCCCCHHHHHHHHHHHHHHHHHHHHHHHHH…	-
PF00475.13_IGPD_seed	146	196	!Q:68,84|97,108	Q:0,67|85,96|109,195	CCCCCHHHHHHHHHHHCCCCEEEEEE11111111111111HHHHHHH11HHHHHHHHHHCCCCCCCEE-----------------EEEEEECCCCEE------------EEEEEECCCCEEEEE11E11111111111111111111HHHHHHHHHHHCCCEEE1EEEE11111111111HHHHHHHHHHHHHHCC	-
PF00476.15_DNA_pol_A_seed	12	484	!Q:131,141|277,310|321,331|454,471	Q:0,130|142,276|311,320|332,453|472,483	CCHHHHHHHHHHHHHH1HHHHHHH11111111111111HHHHHHHHHH1111111111111111111HHHHHHHCC11CCHHHHHHHHH1111HHHCCCHH111111111111111111111111111111-----------11111111111HHHHHHHHHCCCCC11EEEEEEECCHHHHHHHHHHCCCHHHHHHHHCCCHHHHHHHHHH1111111111111HHHHHHHHHHHHHHHHCCCHHHHHHHHC11111CCHHHHHHHHHHHHHHCHH----------------------------------HHHHHHHHHH-----------HHHHCCEEEE111111111111111111111111HHHHCHHHHH111111HHHCCCCCCHHHHHHHH…	-
PF00477.12_LEA_5_seed	5	118	!Q:60,86|90,102	Q:0,59|87,89|103,117	CCCH111111111HHHHHHHHHHHHCCCEEE11CCCCCCHHHHHHHHHHCCCCCCCHHHH---------------------------HHH-------------HHHHHHCCCCCCCCC	-
PF00478.20_IMPDH_seed	84	554	!Q:144,187|377,390|454,465	Q:0,143|188,376|391,453|466,553	CCCCCCCEEEE11111111111111111111111111111EEEECCEEE1CCCCCCCHH1HHHHHHHHCCCEEE1ECC1CCCHH1HHHHHHHHHHH111111111111111111HHHHHHHHHHCCCCCEEEECCCCCEEEEEE--------------------------------------------EECCCCCCHHHHHHHHHHCCCCCCEEECCCCCEEEEEEEHHHHHHH1111111111111111EEEEEEECCCCCHHHHHHH11HHH11C11CC11CEEEEECCCCCCHHHHHHHHHHHHHCC11CCEEEECCCCCHHHHHH1HHHCC1CCEEEECCCCCCCCEEEEEEECCCH11HHHHHHHHHHHHHH--------------EEECCCCC…	-
PF00479.17_G6PD_N_seed	117	203	!Q:60,72|144,156	Q:0,59|73,143|157,202	CEECCCCHHHHHHHHHHHHHHHHCCCCCCC1EEEEEEECCCCC1HHHHHHHHHHHHHH11-------------HHHHHHHHH111111111111HHHHHHHHHHHHHHHH11H1C1CCCCEEEEEECCCCCHHHHHHHHHH111-------------EEEEEECCCCCCHHHHHHHHHHHHHCCCCCCEEECCCCCCHHHCCC	-
PF00480.15_ROK_seed	14	212	!Q:156,200	Q:0,155|201,211	CCCCCCCEEEEEEECCCCCEEEEEECCCC1C11CCHHHHHHHHHHHHHHHHHHCC1111111EEEEEEEEEEECCC11111CEEEE11111111111111HHHHHHHHCCCEEEEECCCHHHHHHHHHHCCCCCCEEEEEEECCCEEEEEEECCEE---------------------------------------------HHHHHCCCCCC	-
PF00481.16_PP2C_seed	31	375	!Q:0,16|20,39|76,95|117,136|228,248|262,293|341,353	Q:17,19|40,75|96,116|137,227|249,261|294,340|354,374	-----------------EEE--------------------EEEEEECCCCHHHHHHHHHHHHH11111HHHHHCCC--------------------1HHHHHHHHHHHH11HHHHHH--------------------111EEEEEEEECCE11111111EEEEECCCCEEEEEECCCEE11111111111EECCCCCCCCHH1HHHHHHHCCCEEE11111CCEECCE---------------------EE11111111111--------------------------------111111EE11EEECCCC1CEEEEEECCCCCCCCCCHHHHHHHHHH11-------------HHHHHHHHHHHHHHHCCCCCC	-
PF00482.18_T2SF_seed	340	177	!Q:77,87	Q:0,76|88,176	CHHHHHHHHH1CCCCHHHHHH11HHHHHCC1111111111CHHHHHHHHHHHHHHHCCC111CH11H111HHHH111-----------11HCCC1111CC1HHHHHHHHHHHHHCCCHHHHHHHHHHHHHHHHHHH1111HHHHHHHHHHH111111HHHHHHHHHHHHHHHHH1CC	-
PF00483.18_NTP_transferase_seed	64	342	!Q:70,84|93,105|183,197|208,231	Q:0,69|85,92|106,182|198,207|232,341	CEEEEE1111111111111111111EECCCC11CCHHHHHHHHHH11CCCCCEEEEECCCCHHHHHHHHH---------------EEEEEEE1-------------11HHHHHHHHHHHHCCCC111CCEEEEECCCEEECC11CHHHHHHHHHHHCCC1C1EEEEEEEECCCCCCCEEEEE1---------------1EEEEEE111------------------------11EEEEEEEEECHHHHHHHHH1H1111111111111HHHHHHHCCCCCEEEECCCC1111111111111111111111111111111111111111HHHHHHHHHHHHCC	-
PF00484.14_Pro_CA_seed	497	313	!Q:37,71|135,164|198,217|238,248	Q:0,36|72,134|165,197|218,237|249,312	CEEEEECCCCCC11HHHHH1CCCCCCEEEEEE11111-----------------------------------1H1HHHHHH1111111HHHHHCC1CEEEEEC1111CCCHHHHH111111HH1111111111HH------------------------------HHH1111HH1111HHHHHHHHH1111111HHHH--------------------111CHHHH111111111HHH-----------HHHHHHHHHHHHHHCC11HHHH1111HHHH11111111111111EEEEEEEE111111111111	-
PF00485.13_PRK_seed	12	222	!Q:33,47|104,125	Q:0,32|48,103|126,221	CEEEECCCCCCHHHHHHHHHHHHCCCCCCEEE1---------------1111111HCCCCCHHHHH1111111111111111HHHHHHHHHHH11111111111----------------------111111EEEEE111111111111HHHCCCCEEEEEECCCHHHHHHHHHHHHCCCCCHHHHHHHHH1HH1111111111111111EEEECCCCCCCC	-
PF00486.23_Trans_reg_C_seed	362	115	!Q:48,61|77,103	Q:0,47|62,76|104,114	CCE11111111EEC1CHHHHHHHHHHHHCCCC1CCCHHHHHH11HH11--------------1HHHHHHHHHHHHH1---------------------------EEEECCCCCCC	-
PF00487.19_FA_desaturase_seed	127	424	!Q:92,138|180,198|245,262|300,314|332,344|361,378	Q:0,91|139,179|199,244|263,299|315,331|345,360|379,423	CC1HHHHHHHHHHHHHHHHHHHHHHHHHH1111111111111HHHHHHHHHHHHH1111CCCCHHH1H111HHH11111HHH1111111111-----------------------------------------------HHHHHHHHHHHHHHHHHHHHHHHHHHHHHHHHHHHHHHHHH-------------------11111111111111111111HHHHHHHHHHHHHHHHH1HHHHHHHH------------------HHHHHHHHHHHHHHHHHHHH11111111111HHH111---------------11111111111111111-------------HHHHHHCC11CC1HHH------------------HHH11111111111111111…	-
PF00488.16_MutS_V_seed	35	289	!Q:7,22|196,214	Q:0,6|23,195|215,288	CCCCEEE----------------EEEECCCCCEEEE11111111111111EE11111111111111EEEEECCCCCCCHHHHHHHHHHHHHHHH111111111111111HHHH1111111111111HHHHHHHHHHHHHHHCCCCCEEEEECCCCCCCCCHHHHHHHHHHHHHH11HHHCCCEEEHHHHHHHHHHH-------------------1E11EEEEEEE1111111111EEC1CCEEEEEEE111111111111HHHHHHCCC1CHHHHHHHHHHHHHHHCC	-
PF00489.12_IL6_seed	10	158	!Q:32,46	Q:0,31|47,157	CCCHHHCHHHHHHH111HHHHHCCCCCHHHHH---------------11111HHHHHHHHHHHHHHHHHHHHHHHHHHHCCCCC1HHHHHHHHHHHHHHHHHHHHH111111111111111111111111HHHHHHHHHHEEHHHHHHHHHHHHHHHC	-
PF00490.16_ALAD_seed	165	389	!Q:94,106|145,175|248,273	Q:0,93|107,144|176,247|274,388	111111111111HHHHHHHHH1CCCCCCCCEEEEEEE1111111111111111111111H1HHHHHHHHHHHHCCCCEEEEE111111111111-------------11HHHHHHHHHHHHC1CC1EEEEEEE111111111111-------------------------------ECCHHHHHHHHHHHHHHHHCCCCEECCCCCCCCHHHHHHHHHHHC1CCCCCCHHHHHHHHHCCCCCCHHHHH--------------------------111111111HHHHHHHHHHCHHCCCCEEEECCCCHHHHHHHHHHHHC1C111CCEEEEECCHHHHHHHHHHH11CCCCC1HHHHHHHHHHHHHHHCCCEEEHHCHHHHH11H1HC	-
PF00491.16_Arginase_seed	347	607	!Q:8,23|45,64|66,81|86,121|134,173|207,219|234,246|273,288|306,344|352,385|475,489|499,517|567,585	Q:0,7|24,44|65,65|82,85|122,133|174,206|220,233|247,272|289,305|345,351|386,474|490,498|518,566|586,606	CCEEEE1E----------------111111HH111111HHHHHHH--------------------1----------------1111------------------------------------111111111111----------------------------------------11HH1H111HHHHHHHHHH1H11111HH11C11-------------11CCEE11111111-------------1EEECCCCCCHHHHHHHH111HHHH1----------------11CCC1EEEEEE11111---------------------------------------HHH111H----------------------------------HHH1111111111…	-
PF00493.18_MCM_seed	62	427	!Q:249,279|281,318|368,384	Q:0,248|280,280|319,367|385,426	CHHHHHHH1HCCC11CHHHHHHHHHCCCCCC11HHH1HHHHHHHHHH1111111111111111111111EEEEEECCCC1CCHHHHHHHH1H1HHCCCEEEECCCCCCCCCC1EEEEEECCCCCE111EEEECCEEEEECCCEEEEECCCCCCHHHHHHHHHHHHHCEEEEECCC1CEEE1ECHHHHHHHHH11111111111111HHHCCCCCHHHHCCCCEE1EEEEC1CCCHHHHHHHHHHHHHHH-------------------------------1--------------------------------------11HHHHHHHHHHH1H11111111111111HHH1HHHHHHHHHHHHHHH1-----------------11HHHHHHHHHHHH…	-
PF00494.14_SQS_PSY_seed	152	632	!Q:42,59|95,120|122,149|158,180|225,260|313,327|345,372|380,390|408,422|469,493|504,526|547,576|612,622	Q:0,41|60,94|121,121|150,157|181,224|261,312|328,344|373,379|391,407|423,468|494,503|527,546|577,611|623,631	CCCCCCHHHHHHCCCC1HHHHHHHHHHHHHHHHHHHH11111------------------HHHHH1111111111111111H1HHHHHHHHHHHH--------------------------1----------------------------1H1111HH-----------------------HHHHHHHHHCC111111111CCHH11HHHHHHHHH1111HH111------------------------------------11111111111111HHH111111111HHHHHHHHHHH11HHHHHHHHH1111---------------1111111111HHHHHHH----------------------------H11111H-----------HHHHHHHH…	-
PF00496.17_SBP_bac_5_seed	226	817	!Q:11,27|95,147|191,222|225,260|262,276|322,344|418,438|460,480|522,540|550,622|641,679|734,767	Q:0,10|28,94|148,190|223,224|261,261|277,321|345,417|439,459|481,521|541,549|623,640|680,733|768,816	CCCCCCCCC1E-----------------1E111EECCCCEEEEEE11111111111111111111HHHHHH1111H11111HHHHH111111111-----------------------------------------------------1EEEECCCCEEEEEECCC1CH1111111H1HHH1111111111--------------------------------11------------------------------------1---------------11EEEEE111EEC111CC111EEE1EEE11111111111111111-----------------------111111111111EEEEEEC1111C1CHHHHHHHH1HCCCCEEE11E11111111…	-
PF00497.15_SBP_bac_3_seed	483	558	!Q:18,32|130,140|167,208|212,231|241,289|296,308|316,335|383,394|398,415|477,500	Q:0,17|33,129|141,166|209,211|232,240|290,295|309,315|336,382|395,397|416,476|501,557	CEE1EECC1CCC1CEEEE---------------11EEEEHHH1111HHHH1111HHH1HH1CC1111C1EEEE11E111C111CHHHHH1H1HHHCC1C1C1CE1EEE11111111111HHH11H11111-----------11111111111EEEE1CEEEEEE111------------------------------------------111--------------------111111111-------------------------------------------------111111-------------1111111--------------------111E11111EE1EECC1CH1111HHHH111HHH111111HHCC1111------------EE1-…	-
PF00498.21_FHA_seed	221	171	!Q:5,20|28,49|72,97|104,114|139,157	Q:0,4|21,27|50,71|98,103|115,138|158,170	CEE11----------------1EE111E----------------------1111EEE111E111EEECC111--------------------------EEEEEE-----------1111E1EE11111CC111111EE1-------------------EECCCCCE1EEEC	-
PF00499.15_Oxidored_q3_seed	100	281	!Q:69,120|123,151|180,216|231,246	Q:0,68|121,122|152,179|217,230|247,280	CCHHHHHHH11C1CCHHHHHHHHHHHHHHHHHH11HHHHH111HHHHHHHHHHHHHHHHHHHHHHHHHH----------------------------------------------------11-----------------------------11HHHHHHHHH1111111HHHHHHHHHH-------------------------------------11111111111111----------------HHHHHHH1HHH1111HHHHHHHHHHHH11HHHCC	-
PF00500.13_Late_protein_L1_seed	19	534	!Q:86,98|133,157|184,194|276,288|290,315|373,383|432,444|503,533	Q:0,85|99,132|158,183|195,275|289,289|316,372|384,431|445,502	CCCCCCCEEEECCC1CCEEEECCCCEEEEEEEEEECCCCEEEEECCCCEEECCCCC1111CEEEEECCCCCCEEEEEEE1111111-------------EEEEEEEEEEECCCCCCCEEE1111111111111-------------------------1111EEEEEEE111111111111111-----------1111EEECCCCCCCCEECCCCCCCCCHHHHCCCCCCCHHH111111111111111111111EEEEEEHHHHHHHHHH1111-------------E--------------------------EEE111111111111111HHHHHHHCCCCCCCEEECCEEEEEEECCCCCCEEEEEEE-----------11111HHHHHHHHCH…	-
PF00501.23_AMP-binding_seed	354	929	!Q:29,43|170,182|188,211|217,242|246,287|343,367|406,433|525,536|552,570|582,621|688,701|710,741|775,790|849,886	Q:0,28|44,169|183,187|212,216|243,245|288,342|368,405|434,524|537,551|571,581|622,687|702,709|742,774|791,848|887,928	CHHHH111HHCC1CCE11111EE1111EE---------------EEEEHHHHHHHHHHHHHHH11H1H11111111111111E11EEEEECCCHHHHHHHHHHHHHCCEEEE11111111111111H11111HHHHHHHHH11111111111EEE111E11111111C11-------------11111------------------------EEE11--------------------------111------------------------------------------11E111EEEE11E111111111111111EEEEEH1HHH1111HHHHHH1H11HH1-------------------------EE1EEE1CC1111111HHHHHH111H1HHHH…	-
PF00502.14_Phycobilisome_seed	22	183	!Q:142,164	Q:0,141|165,182	1111111111111111HHHHHHHHHHHHHHHHHHHHHHHHHCHHHHHHHHHHHHHHH1111111111111HHHH11HHHHHHHHHHHHHHHHHHHCCCCCCHHHHHHHHHHHHHHHCCCCHHHHHHHHHHHHHH11HH1111-----------------------HHHHHHHHHHHHHHHHCC	-
PF00503.15_G-alpha_seed	134	1005	!Q:1,94|125,146|175,198|234,363|382,506|540,558|565,581|609,626|636,663|676,697|725,758|783,820|881,908|937,960|968,978	Q:0,0|95,124|147,174|199,233|364,381|507,539|559,564|582,608|627,635|664,675|698,724|759,782|821,880|909,936|961,967|979,1004	1----------------------------------------------------------------------------------------------HHHHHHHH1H1HH1H1H1H1H1H1HH1HHH----------------------EEEEECCCCCCHHHHHHHHHHHH11111------------------------HH1HHHHHHHHHHHHHHHHHHHHHHHHHH111111----------------------------------------------------------------------------------------------------------------------------------11HHHHHHHHH1111111-----------------…	-
PF00504.16_Chloroa_b-bind_seed	157	348	!Q:0,30|32,52|63,96|128,147|160,194|236,318	Q:31,31|53,62|97,127|148,159|195,235|319,347	-------------------------------1---------------------1111111111----------------------------------11HHHHHHHHHHHHHHHHHHHHHHHHHHHHH--------------------111111111111-----------------------------------11111111111HHH111111H111HH1HHHHHHHHHHHHHH-----------------------------------------------------------------------------------HHHHHHHHHHHHCCHHHHHHHHHHHHHCC	-
PF00505.14_HMG_box_seed	31	71	!Q:	Q:0,70	CCCCCHHHHHHHHHHHHHHHHHCCCCC11HHHHHHHHHHHHHCCCHHHHHHHHHHHHHHHHHHHHHHCCCC	-
PF00506.13_Flu_NP_seed	3	552	!Q:19,30	Q:0,18|31,551	1111111111111111111------------11111111111111111111111111111111111111111111111111111111111111111111111111111111111111111111111111111111111111111111111111111111111111111111111111111111111111111111111111111111111111111111111111111111111111111111111111111111111111111111111111111111111111111111111111111111111111111111111111111111111111111111111111111111111111111111111111111111111111111111111111111111…	-
PF00507.14_Oxidored_q4_seed	99	147	!Q:9,22|34,55|60,73	Q:0,8|23,33|56,59|74,146	CHHHHHHHH--------------HHH1111111H----------------------1111--------------EEHHHHHHHHHHHHHHHHHHHHHHHHHHH1111HHHHHHHH11HHHHH111HHHHHHHHH1HHHHHHHCCCCC	-
PF00508.12_PPV_E2_N_seed	82	219	!Q:	Q:0,218	CHHHHHHHHHHHHH111HHHHHHHCCCCHHHHHHHHHHHHHHHHHHHHHHHCCCCEECCEECCCHHHHHHHHHHHHHHHHHHHHHH111111111111111HHHH1111111111111EEEEEEEC1CCCCCEEEEEEECEEEEECCCCC1EEEEECEEECEEEEE1EECCEE1EEEEECHHHHHH111111111111EEEE11ECCEEEECC1CCCCC	-
PF00509.13_Hemagglutinin_seed	15	576	!Q:25,56|119,136|161,179|289,303	Q:0,24|57,118|137,160|180,288|304,575	CCEEEECCCCCCEEECCCCCCEEEE--------------------------------111111111111111111111EEEEEE1111111111111111HHHHHHHHHCCCCEEEEEE------------------1111111111111111HHHHEEEE-------------------111111EEEEEE1111111111111111111E1EEEEECEEEEEE111111111111111111111EEEEEEEECCCCEEEEEECCEEECCCCEEEEEECCCCCEEEE1---------------11111111111111111111111111111EEEE111111111111111111HHHHHHHHHCCCCCCCCCEECCCCCCCCCCEEECCCHHHHHHHH…	-
PF00510.13_COX3_seed	21	261	!Q:105,128	Q:0,104|129,260	11111111111HHHHHHHHHHHHHHHHHHHHCCC11HHHHHHHHHHHHHHHHHHHHHHHHHHCCCCCCHHHHHHCCHHHHHHHHHHHHHHHHHHHHHHHH11111------------------------HHHHHHHHHCCCHHHHHHHHHHHC1CCCCHHHHHHHHHHHHHHHHHHHHHHHCCCCEEECCCCCHHHHHHHCCCHHHHHHHHHHHHHHHHHHHHHHHCCCCCCCCHHHHHHHHHHHHHHHHHHHHHHEECCC	-
PF00511.12_PPV_E2_C_seed	99	85	!Q:38,48	Q:0,37|49,84	CEEEEECCCCCEEEEEEECCCCCCCC1EEEEEEEEEEE-----------11EEEEEEECCHHHHHHHHCCCCCCCCEEEEEEECC	-
PF00512.20_HisKA_seed	265	102	!Q:53,68	Q:0,52|69,101	CHHHHHHHHHHHHHHHHHHHHHHHHHHHH11111111111111111CCCCHHH----------------11HHHHHHHHHHHHH1HHHHHHHHHHHHHHHCC	-
PF00513.13_Late_protein_L2_seed	29	588	!Q:52,68|72,179|185,225|229,293|435,449|453,555|570,581	Q:0,51|69,71|180,184|226,228|294,434|450,452|556,569|582,587	111111111111HHHHHHHHHH111111111111111HHHHHHHHCCCEEEE-----------------EEE------------------------------------------------------------------------------------------------------------EEEEE-----------------------------------------EEE-----------------------------------------------------------------111111EE1EE1111111111111111EEE1111111111111EEEE11111111111111HHHHHHH11111111111EEEEEECCCCEEEEECCCCEECEEEE…	-
PF00514.18_Arm_seed	242	50	!Q:	Q:0,49	CCH1HHHHHH11HCCCHHHHHHHHC111111CCCHHHHHHHHHHHHHHCC	-
PF00515.23_TPR_1_seed	555	34	!Q:8,18	Q:0,7|19,33	CHHHHHHH-----------HHHHHHHHHHHCCCC	-
PF00516.13_GP120_seed	24	606	!Q:22,33|101,159|191,209|401,431|450,494|538,565|595,605	Q:0,21|34,100|160,190|210,400|432,449|495,537|566,594	CEEEEEECCCCCCCCCEEEEE1------------EEEEEECCCCCCCCCEEEE1111111111111HHHHHHHHHHHHHHHHHCCCCCCCCCCEEEEEEEE-----------------------------------------------------------111EEEEEEEEEEECCHHEEEEEEECCCEEE-------------------EEEEEECCCCEEECCCCCCCCCCEEEEECCCCCEEEEEE11111111111111EEEEEECCCCEEEEEEEEEEECCCCCCEEEEE1E1111111111111EEEEEECEECEEEEEECCCCCEEEEEEEEE11CCCEEEE1111111111111EEEEECCHHHHHHHHHHHHHHHH111111111111EE…	-
PF00517.12_GP41_seed	23	244	!Q:84,99|217,229	Q:0,83|100,216|230,243	CCCHHHHHHHHHHHHHHHHHHHHHHHHHHHHHHHHHHHHHHHHHHHHHHHHHHHHHHHHHHHHHHHHHHHCCCCCCCC1EE111----------------1111111HHH11HHHHHHHHHHHHHHHHHHHHHHHHHCHHHHHHHHH11HHHHHC111CCCHHHHH111111111111HHHHHHHHHHHHHHHHHHHHHHHHH1HH11HHH111111-------------11111111111111	-
PF00518.12_E6_seed	26	112	!Q:	Q:0,111	CCCCCCCCCHHHHHHCCCCCCEEEECCC1CEEEECHHHHHHHHHHHHHHHCCCEEECCCHHHHHCCCCCCEEEEEHHCCCCCCHHHHHHHHHCCCCEEEEC1CEEEEEECCC	-
PF00519.12_PPV_E1_C_seed	66	450	!Q:390,402|422,449	Q:0,389|403,421	111111111111111111111111111EEEEE1ECCHHHHHHHHHHHHHCCCEEEEEH1CCCCCCCEEEEEEECCCCCCHHHHHHHHHH1111111111111111111HHHHHHHHHCCCCCCEE11ECCCHHHHHHHHHHH11111111111HHHHHHHHHCCCCCCHHHHHHHHHHHCCCCHHHHHHHHCCCCCHHHHHHHHHHHHHHHHHHHHCCHHHHHHHHH11111111111HHHHHHHHHCCCCCHHHHHHHHHHHHCC11CCCCCEEEEECCCCCCHHHHHHHHHHHHCCEEEEEEE11111111111111EEECCCCCHHHHHHHHHHHHHCCCCCCEEEE1111111111111EEEE11111111111111111EEEEE1---------…	-
PF00520.26_Ion_trans_seed	285	413	!Q:72,126|210,324|358,385	Q:0,71|127,209|325,357|386,412	CCCHHHHHHHHHHHHHHHHHHCC1111111111111111111111CCCCCCCCCEEHHHHHHHHHHHHHHHH-------------------------------------------------------111HHHHHHHHHHH111H111HHHHHCCCCC1111HHHH11111HHHHH1HHHHHHHHHHHHHHHHHHHHHHHHHHHH11111-------------------------------------------------------------------------------------------------------------------11111111HHHHHHHHHHHHHCCCHHHHHHHHH----------------------------11HHHHHHHHHHH…	-
PF00521.15_DNA_topoisoIV_seed	110	605	!Q:194,209|212,222|252,266|428,442|481,549	Q:0,193|210,211|223,251|267,427|443,480|550,604	111111111111HHHHHHHHH1HH1CCCCCCCCCCHHHHHHHHH11HHCCCCCCHHHHHHHHHHHHH1CCCC11CCCEE1111111111111111111HHHHHCCCHHHHH1H1111111111111111111111EEECCCCCEEHHCCCCCEEECCCCCCCCCCHHHHHHHHHHHH1C1CCCCCHHHH1111H----------------EE-----------C1HHHEECC111C11CEEE11EEEEEEEE---------------EEEEEECCCCCCHHHHHH1HHHHHH1111H111111111111111111111111111EEEEEE11ECC111CCC111HHHHHHH11HHHHCCCCCEECCEEEEEECC1C111CCEE1CHHHHHHHHHHHHHH…	-
PF00522.13_VPR_seed	12	100	!Q:0,14|84,95	Q:15,83|96,99	---------------11HHHHHHHHHHHHHHHHHHCCCHHHHHHHHHHHHHHHCCHHHH1HHHHHHHHHHHHHHHHHHHHHH11------------1111	-
PF00523.13_Fusion_gly_seed	12	517	!Q:38,48|73,95|213,223|341,352|449,459|488,498	Q:0,37|49,72|96,212|224,340|353,448|460,487|499,516	CCCCCCCCCEEEEECCEEEEEEECCCCEEEEEEE1111-----------1111HHHHHHHHHHHHHHHHHHHH-----------------------1HHHHHHHHHH111HHHHH11HHHHHHHHHHHHHHHHHHHHHHHHHHHHHHHHHHHHHHHHHHHHHHHHHHHHHHHHHHHCHCCCCCCHHHHHHHHHHHHHH111HHHHHHHHH111-----------HHHHHHHHCCCHHHHHHHCCCCCCCHHHHHHCCCEEEEEEEEECCCEEEEEEEECCEEEEECCEEEEEEEEEEEEEC111CCEEEEECCCEEH111111111111111EEECCEEEE------------HHH111HCCCCCCEEEEEEECCCCCCEEEECCEEEEEE11111111…	-
PF00524.13_PPV_E1_N_seed	76	184	!Q:12,29|38,89|127,137	Q:0,11|30,37|90,126|138,183	111111111111------------------EEEE11EE----------------------------------------------------HHHHHHH1HHHHHHHHHHHHHHHHHH11111111111-----------11111111EE111111111111111111111111111111111111	-
PF00525.13_Crystallin_seed	11	70	!Q:31,69	Q:0,30	CCEE11111111111111111HHHHHHHH11---------------------------------------	-
PF00526.13_Dicty_CTDC_seed	30	26	!Q:	Q:0,25	111111111111111EEEEEEECCCC	-
PF00527.13_E7_seed	75	148	!Q:21,98	Q:0,20|99,147	111111111111111111EEE------------------------------------------------------------------------------EEEEEEC1CC11CCCEEEEEEEECCHH1HHHHHHHHC1CCCCEECCCCC	-
PF00528.17_BPD_transp_1_seed	81	289	!Q:67,106|224,257	Q:0,66|107,223|258,288	CCCHHHHHH111HHCCCCHHHHHHHHHHHHH11111HHHHHH1111111HHHH111111HHHH1111----------------------------------------HHHH1HHHHH1H11HHHHHHHHHHHHHHHHHHHHH1HCCHHHHHHHHHCCCCCHHHHHHHHHHHHHHHHHHHHHHHHHHH1HHHHHHHHHHHCCCC111111HHHHHHHHHHHCCHH----------------------------------1HHHHHHHHHHHHHHHHHHHHHHHHCCCCCC	-
PF00529.15_HlyD_seed	44	360	!Q:75,97|145,160|232,244|320,330	Q:0,74|98,144|161,231|245,319|331,359	CCEECCCCCEEEEEEE11111111111EEEEECCCHHHHHHH11111HHHHHHHHHHH111HHHHHHHHHHHHHH-----------------------HHHHHHHHHHHHHHHHHHH1111HHHHHHHHHHHHHHHHHHHHHHHH----------------HHHHHHHHHHHHHHC111111HHHCHHHHHHHHHHHHHHHHHHHHHHHHHHHHHHCE1EECE1111EEEEC-------------CEEEEEECCCEEEEEEECC111111111111111EEEEECE11EEECCCEECC11E11EE111111111111EEE-----------EEEEEEEE11111111111111111EEEC	-
PF00530.13_SRCR_seed	136	191	!Q:44,54|73,115|148,184	Q:0,43|55,72|116,147|185,190	CCCCCC11CCEEEEE1E111111E11111111111111EEEEE1-----------111111HHHHHHHH11H1-------------------------------------------EE11EEE11111EE111111EE1111111111-------------------------------------EEEEEC	-
PF00531.17_Death_seed	88	98	!Q:	Q:0,97	CCHHHHH11CCCCCHHHHHHH1HHC111CCCHHHHHHHHH111CCC1C111HHHHHHHHHHHHH111CCCCCHHHHHHHHHHHCCHHHHHHH1HHHCC	-
PF00532.16_Peripla_BP_1_seed	6	329	!Q:296,307|317,328	Q:0,295|308,316	CCEE111111111111111111HHHHHHHHHHHHHCCCEEEEEECCCCHHHH111HHHHHHHHCCCCEEEEE1CCCCC1CCHHHHHHHC1CCCEEEE111111111111111111111111HHHH1HHHHHHHHCCCCE111E111EEECCCCCCH1HHHHHHHHHHHHHHH11111111111111111111111HHHHHHHHCCCC1CC1111EEEECCCCHHHHHHHHHHHHCC1CCCCCCE11111EEH111111111111111111111111111111HHHHCCCHHHHH11------------111111111------------	-
PF00533.21_BRCT_seed	114	149	!Q:47,74|90,101|115,127	Q:0,46|75,89|102,114|128,148	CCCCCCCCCEEEE1111111ECCCCCCHHHH111HHHHHHHCCEE11----------------------------11111EEE1111E11------------11111111CCHHH-------------HHHHHHCCCCEECHHHHHHCC	-
PF00534.15_Glycos_transf_1_seed	63	234	!Q:62,75|123,144	Q:0,61|76,122|145,233	CCHHHHHHCCCCCCCCEEEEEECCCCC1CCHHHHHHHHHHHHHH111111111111EEEEEE--------------HHHHHHHHHHHCCCCCEEEECCCC1HHHHHHHHHH1111CCEEEE11----------------------1111HHHHHHHHCCCCEEEEC1CCCCCCCE1111111111111EEEECCC111CHHHHHHHHHHHHCCH1111111HHHHHHHHHHCCC	-
PF00535.21_Glycos_transf_2_seed	253	247	!Q:30,56|179,212	Q:0,29|57,178|213,246	CEEEE11111111111HHHHHHHHHHHHH1---------------------------111EEEEEECCC1CCCH11HHHHHHHHH11111111CCCCEEEEECCCCC11CHHHHHHHHHHH1CCCC1111EEEEECCCCCCCCC1HHHHHHHHHHCCCCEEEEEEEEEE1111111111----------------------------------1111111111111111111111CCEEHCCCCCCC	-
PF00536.25_SAM_1_seed	65	76	!Q:	Q:0,75	CCCCHHHHHHHHHH111C1CC1111HHHHHHHHHCCCCCHHHHHHCCHHH11HHH1CCCCCHHHHHHHHHHHHHCC	-
PF00537.13_Toxin_3_seed	33	74	!Q:23,35	Q:0,22|36,73	CC11111111111111111EEEE-------------CHHHHHH1CCCCEE1EEEECC11CCCCEEEEECCCCCC	-
PF00538.14_Linker_histone_seed	20	83	!Q:36,48|65,77	Q:0,35|49,64|78,82	CCCCHHHHHHHHHHHHCCCCCCCHHHHHHHHHH1HC-------------HHHHHHHHHHHCCEEE-------------EECCC	-
PF00539.13_Tat_seed	83	77	!Q:0,21	Q:22,76	----------------------11111111111111HHHHH11111HHHHHCCCCEE11111111111111111111	-
PF00540.13_Gag_p17_seed	3	142	!Q:112,122	Q:0,111|123,141	1111111111111111111111111111111111111111111111111111111111111111111111111111111111111111111111111111111111111111-----------1111111111111111111	-
PF00541.12_Adeno_knob_seed	46	280	!Q:101,133|135,178|187,204	Q:0,100|134,134|179,186|205,279	11111111111EEE111EECCCCEEEEEEEE1ECCEEEEEEEEEEE1CCC1CEECCCCCC111111EEEEEEEE1111111111111111111111111EE---------------------------------E--------------------------------------------11111111------------------111EEEEEEEECCC111CCCCEEEEEEE1111111111111EEEEEEEEEE1111111111111EEECCEEEEEC	-
PF00542.14_Ribosomal_L12_seed	191	85	!Q:	Q:0,84	CCEEEEEEC11CCCCHHHHHHH1111HH1HC1CCCHHHHHHHHHHC111CHH111HHCC11CCHHHHHHHHHHHHHCCC1EEEEC	-
PF00543.17_P-II_seed	93	134	!Q:50,69	Q:0,49|70,133	CEEEEC11CCCHHHHHHHHHHCC1CCEEEEEEEEECCCCCCE1EEEEEEE--------------------EEEEE1ECCEEEEEEEE1CCCCHHHHHHHHHHHH11111111111EEEEEECC11EEEEE1ECC	-
PF00544.14_Pec_lyase_C_seed	10	251	!Q:13,40|42,57|77,102|123,146|174,187	Q:0,12|41,41|58,76|103,122|147,173|188,250	CCCEEEEECCEEE----------------------------E----------------EE111EEECCEEEEEEEEE--------------------------11EEEE1CCC1CEEEECEEE------------------------EEEEECCCEEEEEECEEECCCEEEEE1--------------EEEEEE11111111111111EEECEEEEEE1111111111111EEEEEECCCCCEEECCCCCC	-
PF00545.15_Ribonuclease_seed	80	147	!Q:19,39|46,69|115,125	Q:0,18|40,45|70,114|126,146	CCCHHH1111HHHHHHH11---------------------11EEE1------------------------11111111111111EEEEEE111111111111111111111EEEE-----------111CC1EEECCC1CCCCEEEC	-
PF00547.13_Urease_gamma_seed	85	112	!Q:	Q:0,111	CCCCHHHHHHH1HHHHHHHHHHHHHHCCCCCCHHHHHHHHHHHHHHH1HH111111111111111HHHHHHH1111111111111HHHHHCCEEEEEECCCCCEEEEEECCC	-
PF00548.15_Peptidase_C3_seed	20	210	!Q:24,34	Q:0,23|35,209	CCCHHH1111HHHHHHCCEEEEE1-----------111EEEEE11EEEEEEEE11111EECC11CCCCCEEEECCEEEEEEE1111EEEE1ECCCCCEEEEEEEEE1111111111111111111111111111111EEEEEECCCCCCEEEEEEEEEEECEE1ECCCCCCCCEEEEECCCCCCCCCCEEEE1111CCEEEEEEEC1CCC	-
PF00549.14_Ligase_CoA_seed	20	167	!Q:16,47|49,63	Q:0,15|48,48|64,166	CCCCCCHHHHHHHHHH--------------------------------1---------------1HHHHHHHHHHCCC1CEEEEEEEEECCCCCHHHHHHHHHHHHHHHC111111CCCCCEEEEE11111111111HH1HHHHHHHHCCCCEEECCHHHHHHHHCC	-
PF00550.20_PP-binding_seed	163	98	!Q:12,24	Q:0,11|25,97	CHHHH1HHHHHH-------------1111111111H1111H1H1HCC1CHHHHHHHHHHHHHH1H1111C1C11CCCHH11HHH1C1CCCHHHHHHHC	-
PF00551.14_Formyl_trans_N_seed	15	221	!Q:39,49|64,84	Q:0,38|50,63|85,220	CEEEEEECCCC1CCHHHH1HHHHHCCCCC111CEEEEEE-----------1111111EEE1111---------------------1111111HHHHHHHHHHHCCCEEEECCCCCCCCHHHH1HHCCCCEEEE111111111111111111HHHHHHHH111111111111EEEEEC1CCCCCCCEEEEEEEECCC1CCCHHHHHHHHHHHHH1HHCCCCC	-
PF00552.16_IN_DBD_C_seed	37	62	!Q:	Q:0,61	CCCEEEEEE11111111111111EEEEECCEEEEEECCCCC1EEEEEC111111CCEEECCC	-
PF00553.14_CBM_2_seed	17	108	!Q:63,77|88,99	Q:0,62|78,87|100,107	CEEEEEEECCCCCCEEEEEEEEECCCCCCCCEEEEEEC1CCCCEEEEEEEEEEECCCCEEEEE---------------111EEEEEEE------------EECCCC1C	-
PF00554.17_RHD_seed	21	221	!Q:29,39|138,163	Q:0,28|40,137|164,220	CEEEECCCCCCEEEEEEE11111111111-----------1EEEEECCCC1CEE1EEEEEEE111111111111111111111111111111111111EEEEECCC1CEE1EEECCCEEEEEECHHHHHHHHHHH111--------------------------HHCCCCCC1CCHHHHCCCCCCCCCEEEEEEEEEE1E111111111111111111111	-
PF00555.14_Endotoxin_M_seed	36	261	!Q:14,41|141,159|179,223|232,248	Q:0,13|42,140|160,178|224,231|249,260	CCCCEEEEEEE111----------------------------1HHHHHH11111111111111EEEEE1111111111111EEEEECCEEEEEECCCC111CEEEE1111111111111EEE1111111111111EEEEEE-------------------1EEEEEEEE1111111111---------------------------------------------EEEEEEEE-----------------EEEEEEEEECCC	-
PF00556.15_LHC_seed	28	43	!Q:	Q:0,42	CCHHHHHHHHHHHHHHHHHHHHHHHHHHHHHHHH111HCCCCC	-
PF00557.19_Peptidase_M24_seed	656	871	!Q:40,61|70,91|141,151|224,239|252,284|329,344|413,423|474,488|539,588|590,651|732,762|792,851	Q:0,39|62,69|92,140|152,223|240,251|285,328|345,412|424,473|489,538|589,589|652,731|763,791|852,870	CHHHHHHHHHHHHHH1HH1111H11H1111H11CC111C1----------------------1111C111----------------------C111111111C11HHHHHHHHH11HH11111HH111HH11111111111-----------11111111111111111111111111EEEE111111111111111111111111111111111111111111----------------111111111111---------------------------------1E11EEEEEEEEEC111CCEEECEEEEE1111E11111111111----------------1H1111H111111HHH1HH1111111HHHHHHH111H11111111HHH1H1H11…	-
PF00558.14_Vpu_seed	16	101	!Q:	Q:0,100	CCHHHH11111HHHHHHHHHHHH1HHHHHHH1111HHHHHHHHHHH1111HHHHHHHHHHHHHHHCCCCCCCCHHHHHHHHHHHH1111111111111111	-
PF00559.12_Vif_seed	10	209	!Q:165,194|197,208	Q:0,164|195,196	CCCCEEEEEEEEECCHHHHHHHHHHHHHHHHHCCCCCEEE1EEEEEECCC1E1EEEEEEEEC1CCCCE1EEEEEEE1111111111111EEEEEE1111111111111111111HHHCCCCCCCCHHHHHHHHH1111111111111111111111HHHHHHHHH------------------------------HH------------	-
PF00560.28_LRR_1_seed	2414	45	!Q:21,31	Q:0,20|32,44	111111111111111111C11-----------111CCCC11CCCC	-
PF00561.15_Abhydrolase_1_seed	48	473	!Q:14,54|133,217|219,251|297,314|351,375	Q:0,13|55,132|218,218|252,296|315,350|376,472	CEEEEE11111111-----------------------------------------111111111111111HHHHHHHHHHHHH1H11111111111EEEEEECCHHHHHHHHHHHCCC1111CCCEEE1EE11-------------------------------------------------------------------------------------1---------------------------------111111111111111111111HHHHHHHHH111111111111111------------------HHHCCCCCCCCHH11111111111111111111111-------------------------11111111111111111111EEE…	-
PF00562.23_RNA_pol_Rpb2_6_seed	117	1198	!Q:18,40|52,118|161,174|257,268|289,318|320,338|359,371|415,631|728,746|787,823|848,938|940,956|961,991|997,1017|1025,1109|1113,1126	Q:0,17|41,51|119,160|175,256|269,288|319,319|339,358|372,414|632,727|747,786|824,847|939,939|957,960|992,996|1018,1024|1110,1112|1127,1197	CCEE111111111111HH-----------------------HHHH1HH1111-------------------------------------------------------------------11111111111111111E111ECCCCC11EEECCCEEECCC1--------------11111111EEEEEECCCC1CCCCCEEEEECHHHCCCCEEEEEEEEE111EEEE1111111111E111111111111111111------------1HHHH111111111111111------------------------------1-------------------11E111111ECCCCEEEEEE-------------1111HHHHH111111111111EEEECC…	-
PF00563.15_EAL_seed	137	364	!Q:192,209	Q:0,191|210,363	CHHHHHH111H11HCC11CE1EEEEE1111E1EE111E1CCCCC1111EE111EEEEEEEEE111111111111HH111111HHHHHHH11111C11CCHHHHH1HHHHHHHHH1HHHHH1111111CCCCEE11EEEC1111CH1HHHCCCH111HHHHHH111HHH1111111HHCCCCCCCEEEEEE11------------------HHHH1HHHHH1111H1HHH111CCCEEEE111111111111HHH1HHCCCCC11EE1EECHHHH11HCCC111CCCHHHHHHHH11111111HHHHHHH111111111111EEEECCCCHH11HHHHHHHCCCC11111EEE11CCCC111CCC	-
PF00564.19_PB1_seed	53	112	!Q:44,54|86,102	Q:0,43|55,85|103,111	CCEEEEEECCCEEE1111111EEEECCCC1CHHHHHHHHHHH11-----------1EEEEEECCCC1CEEEEECHHHHHHHHHHH1-----------------EEEEEEEEC	-
PF00565.12_SNase_seed	18	139	!Q:10,36|79,91|107,117	Q:0,9|37,78|92,106|118,138	CEEEE11111---------------------------HHHHHHHHHHHHHCCCEEEEEE1111111111111EEEEEEE-------------1HHHHHHCCCEEEEE-----------HHHHHHHHHHHHHCCCCCCCC	-
PF00566.13_RabGAP-TBC_seed	101	374	!Q:18,35|81,103|157,172|188,201	Q:0,17|36,80|104,156|173,187|202,373	CCCHHHH111111HHHHH------------------1111111H1111HHHHHHHHHHHHHCCCCCHH1HHHHH1HH1111-----------------------H1HHHH1HHHHHHHHHHHH1111111111111111111111HHHHHHHHH111----------------111HHCC1CHHH111--------------111HHHHHHHHH11111111111111111111111H11111HH11HHHHHH111HHHHHHH1HHCHH111HHHH1H1HH1111111111111H1HHHHH1111HHHH1HH1CCCCH1HHHHH1111HHHHHHH1111CCC11111HHHHHH1HHHH1HH1HHH111HH1CCC	-
PF00567.19_TUDOR_seed	48	150	!Q:48,68	Q:0,47|69,149	CCCCCEEEEEEEEEC1CCCEEEE11111EECCCHHHHHHHHHHHHHHH---------------------EEEEECCCC11EEEEEEE111111EEECCCCEEEEEEEECCCEEE1E11111111111111111111111111EEEEEECC	-
PF00568.18_WH1_seed	8	119	!Q:30,40	Q:0,29|41,118	11111111111EEEEEEEEEEE11111111-----------EEEEEECCCCCEEEEEEEEEC1CCEEEEEEEECCCEEEECCCCCEEEEECCCE11EEEECCCCHHHHHHHHHHHHHCC	-
PF00569.12_ZZ_seed	10	46	!Q:	Q:0,45	11111111111111EECEEEEEE11111111111111111111111	-
PF00570.18_HRDC_seed	147	79	!Q:	Q:0,78	CHHHHHHHHHHHHHHH1HHH11C1CCCCCCCCHHHHHHHHHH1CCCCHHHHHCC111CCCCHHHHH1HHHHH11HHHHC	-
PF00571.23_CBS_seed	850	120	!Q:88,98	Q:0,87|99,119	11111111111111111111111CCEE11ECCC1111CCHH1HHHH11HHH11111H11111111111EEE1E11111E111111111-----------1EEE11EE1EEHHHHHHHHCC	-
PF00572.13_Ribosomal_L13_seed	115	173	!Q:29,39|58,69	Q:0,28|40,57|70,172	CEEEE11CCCCCHHHHHHHHHHHH11111-----------1111EEEEEECCEEEEE1------------1111111EEEEEEE11E11111111111HHCCC1C11CHHHHHH1111HH111111HHCCCCC11CHHHHHHHHCCEEE1111111111111111111EECCC	-
PF00573.17_Ribosomal_L4_seed	165	432	!Q:3,21|36,126|185,196|200,221|232,294|310,325|328,359|381,401	Q:0,2|22,35|127,184|197,199|222,231|295,309|326,327|360,380|402,431	111-------------------HHHHHHHHHHHHHH-------------------------------------------------------------------------------------------1111111HH1111111111HHHHHHHHHHHHHHHC1CCEEEEE111111111111111------------111----------------------HHHHHHHHHH---------------------------------------------------------------EEEEE1111111111----------------1H--------------------------------1HHHHHHCCCCCC1EEEE111------------------…	-
PF00574.18_CLP_protease_seed	86	209	!Q:	Q:0,208	CCCC111CHHH1HHHH1HHHHCEEEECCCC1CHHHHHHHHH1HHHHHHHCCCCCCEEEEEECCCCCCCHHHHHHHHHHHC1CCCEEEEEE1HHHHHHHHHHHH1111111111111111CEEEE11111111111111HHHHHHHHHHHHHHHHHHHHHHHHH1C1CCCHHHHHH111111HHCCCCCCCH11HHHHHHCHHHHHHHCC	-
PF00575.18_S1_seed	51	90	!Q:42,63	Q:0,41|64,89	CCCCCCEEEEEEEEEEC11CEEEEEEC11CCEEEEEE11111----------------------ECCCCEEEEEEEEEECCCCEEEEEEC	-
PF00576.16_Transthyretin_seed	26	143	!Q:23,33|89,104	Q:0,22|34,88|105,142	CCCEEEEEECCCCCCCCCCEEEE-----------EEC111CCCEEEEEEEEE1111111111111111111EEEEEEEECHHHHHH111----------------11111EEEEEEEECCCC11CCEEEEEEECCCCEEEECC	-
PF00577.15_Usher_seed	34	645	!Q:16,43|65,77|134,145|189,204|232,245|259,271|312,342|378,393|419,430|442,495|497,544	Q:0,15|44,64|78,133|146,188|205,231|246,258|272,311|343,377|394,418|431,441|496,496|545,644	111111111111EEEE----------------------------EEEEEEEEECCCCCCCEEEEE-------------EEEEEE1111111111111111EEEEEECC1CCEEEEEECCEEEEEEECCCCCEEE------------1EEEEEEEECCCCEEEEEEE11111111111EEEEEEEEEEE1----------------EEEEEECCCCCCCCEEEEEEEE11111--------------11EEEEEEEEEE1-------------11EEEEEEEEECCCCCCEEEEEEEEEE1111111111111-------------------------------1111EEEEEEEEEC1CC1111CEEEEEEEEEEEE1----------------EEEEE…	-
PF00578.16_AhpC-TSA_seed	124	217	!Q:127,143|166,176|178,195	Q:0,126|144,165|177,177|196,216	1111111111111EEE11111111111111111111E1EE1111111111111EEEEEE111EEC1CCCCCCH1HHHHHHHHHH1HHHH1HC1CC1EEEEEEC1CCHH111111111HHHHHHHH11-----------------1111EEEC111CCHHHHHHH11-----------1------------------111EEEEECCC1111CCEEEC	-
PF00579.20_tRNA-synt_1b_seed	40	392	!Q:100,111|166,180|230,254|324,335	Q:0,99|112,165|181,229|255,323|336,391	CC1CCCCEEEE11111111111H1HHHHHHHHHHHHH11111CCCCEEEEEE11111111111111111111HHHHHHHHHHHHHHH1HHC1CCCCC111------------EE111EEE11111111111HHHHHHHHCCHCHHHHHHCHHH111111HHHHH11---------------111HHHHHHHHHHHHHHHHCCC1111EEECCCCCHHHHHHHHHHHHHH1-------------------------111111111111111111111111111111111111111HHHHHHHHCCCCCC11HHHHHHHHHCCCCH------------1HHHHHHHH111CCCCC111111HHHHHHHHHHHCCHHCCHHHHHHHHHHHHHHHC	-
PF00580.16_UvrD-helicase_seed	36	700	!Q:83,98|103,125|154,167|189,222|272,405|426,446|465,556|568,601|604,619|656,669	Q:0,82|99,102|126,153|168,188|223,271|406,425|447,464|557,567|602,603|620,655|670,699	CCHHHHHHHHC111CCCCEEEEECCCCCHHHHHHHHHHHHHHHCC11CCCCC11111111EEEEECCHHHHHHHHHHHHH111----------------HH11-----------------------111CCCCHHHHHHHHHHHHHHHHHHH11--------------111111111CCCCCEEECCHH----------------------------------HHHHHHHHH111111111111111111HH11111111111111111111-------------------------------------------------------------------------------------------------------------------------------…	-
PF00581.15_Rhodanese_seed	147	256	!Q:41,69|72,85|117,149|186,202	Q:0,40|70,71|86,116|150,185|203,255	CHH11HHHHHH1111111CCCCEEEEE11111111111HHH-----------------------------1H--------------HH111111111111111111111111E1E11---------------------------------HHHH111111HHHHH1111111111111EE11EEEE-----------------111HHHHHHHHHHH1HHH1111111111111111E11111EEECCCHHHHHCC	-
PF00582.21_Usp_seed	231	191	!Q:72,82|94,104|143,154	Q:0,71|83,93|105,142|155,190	CCCEEEEEEC11CCHHHH1HHHHHHHH111HHHH1CCCEEEEEEEE1111111111111HHHHHHHHHHHHH-----------11111111111-----------HCCCCCEEEEEEECCHHHHHHHHHHHCCCCEEEE1111------------1111111HH111CCC1HHHHHHHHCCC11CEEE1EC	-
PF00583.19_Acetyltransf_1_seed	241	148	!Q:18,41|43,66	Q:0,17|42,42|67,147	CCCCCEEEEEEEEEE111------------------------1------------------------EEEEEEEEE111111111111111HHHHHHHHHHHHHHH1111111111111EEEEEE1ECC1CHH111HHHHHH1HCCCC	-
PF00584.15_SecE_seed	185	61	!Q:	Q:0,60	CHHH1HHHHHHHHHC1CCCCCCHHHHHHHHHHHHHHHHHHHHHHHHHH1HHHHHHH1HHHC	-
PF00585.13_Thr_dehydrat_C_seed	16	94	!Q:	Q:0,93	11111111111EEEEECCCCCCHHHHHHHHHCCCCC1EEEEEEEECCC1CEEEEEEEEECCCCCC1HHHHHHHHHHCCCCEEE11111111111	-
PF00586.19_AIRS_seed	856	206	!Q:9,48|61,76|117,132|136,171	Q:0,8|49,60|77,116|133,135|172,205	C1CCEEEEE----------------------------------------EEEEEE111111----------------1HHH111HHHHHHHHHHHHHH11HCCC1HHH1HHHHHH11----------------HHH------------------------------------1111H1HHHHHHHHHHHH11HHCC111EEECCCC	-
PF00587.20_tRNA-synt_2b_seed	112	392	!Q:58,68|71,81|83,94|122,196|198,208|303,315|369,380	Q:0,57|69,70|82,82|95,121|197,197|209,302|316,368|381,391	CHHHHHHHHHHHHH111HCCCEEEECCCCCCHHHHHH1H1111111111111EE111E-----------E1-----------1------------E111111E1111111111111111111---------------------------------------------------------------------------1-----------EEECCCCHHHHHHHHHH11111111111EEEEEEE111111111111111111EEEEEEEEECEEEECC1C1CC11111111111111111111-------------1111111111111CHHHHHHHHHHHHHHH1HH1111111111111111EEEEE------------EEEEEEHCCCC	-
PF00588.14_SpoU_methylase_seed	139	205	!Q:114,134|136,152	Q:0,113|135,135|153,204	CEEEEEECCCCCCCHHHHHHHHHHHCC1CEEEE11ECCCCC1CCCCHH1111HHHH1HCCC1CCEEE1EEEE111CCHHH1HHHH11HHHC1C1CEE11EEE1111E1111111---------------------1-----------------EEEEECCCCCCCCHHHHHHCC1C11EEEE11111111111HHHHHHHH1HCC	-
PF00589.17_Phage_integrase_seed	35	257	!Q:70,85|119,131|134,156|162,176	Q:0,69|86,118|132,133|157,161|177,256	CCCCHHHHHHHHHH111111111111HHHHHH111111HHHHHHHCCCHHHHH1111111111111EEEE----------------111111E111EECCCC111HHHHHHHHHHHH11-------------11-----------------------EEE11---------------11HHHHHHHHHHHHHH1111111111111111111HHHHHHHHHHHHHCCC1CHHHHHHHHCCCCHHHH1HHHHHCCCCC	-
PF00590.15_TP_methylase_seed	171	387	!Q:46,65|80,110|112,127|251,268|305,317|326,336|339,350	Q:0,45|66,79|111,111|128,250|269,304|318,325|337,338|351,386	CEEEEE1111111111111HHHHHHHH1HCCEE11111E1111E11--------------------1111111HHHHHHH-------------------------------1----------------111111111111111111111111111HHHHHHHHHHHHHHHCCCC11EEEEE11111111111HHHHHH1H11HHHHCCCCCC111EE11EECCCCHHHHHHHH11111111111EEEEE11------------------1HHHHHHHHC1111111111CCEEEEE11111111E-------------HHHHHHHH-----------HH------------111EEEEE11111111111111E11EE1EEECCCCC	-
PF00591.16_Glycos_transf_3_seed	21	281	!Q:0,17|30,48|251,262	Q:18,29|49,250|263,280	------------------EEHHHHHHHHHH-------------------HHHHHHHH1CCCC1CCCHHHHHHHHHHCCEEEEE11111111111HHHHHHCCCCHHHHHH111111111111EEEEEECCCCHHHHHHHHHHC1CCCEEEEEE1111111111111111111EEEEEE1CC111EEEEEEE1111111111111111111H1HHHHHHHH1HHHCCCCCCHH1111HHHHHHHHHHHHHHH------------HHHHHHHHHHHHHCCCCC	-
PF00593.19_TonB_dep_Rec_seed	666	635	!Q:15,31|45,61|63,128|130,170|272,297|310,362|368,395|406,416|494,509|545,625	Q:0,14|32,44|62,62|129,129|171,271|298,309|363,367|396,405|417,493|510,544|626,634	CCEEEEE11111EEE-----------------EEEEE11EEEEEE-----------------1------------------------------------------------------------------1-----------------------------------------1EEEEEEEEEEEEE1111111111111EEEEEEE1EEEEEEEEEEEE111111111111EEEEEEEEEEEEEEEEEEEEEEEEEEEEEEEE1111111111--------------------------111111111111-----------------------------------------------------11111----------------------------111…	-
PF00594.15_Gla_seed	29	42	!Q:	Q:0,41	CCCCCCCCHHHHHHHHHHCHHHHHHHHHHHHHHHHHHHHHCC	-
PF00595.19_PDZ_seed	58	110	!Q:0,13|18,38	Q:14,17|39,109	--------------EEEE---------------------EEEEEECCC11CHHHHCCCCCCCCEEEEE11CC11111EECCCC1CHHHHHHHHHHCCC11111EEEEEEC	-
PF00596.16_Aldolase_II_seed	502	443	!Q:40,81|119,130|139,182|185,196|237,257|294,306|326,341|354,389	Q:0,39|82,118|131,138|183,184|197,236|258,293|307,325|342,353|390,442	CH1H1111HHHHHHHH1H111111111111EEE11E111E------------------------------------------11EEE1EE1111111111111111111EEEE111111------------11111111--------------------------------------------11------------HHHHHHHHHHHH11111111111EEEEECCHHHHHHH1HH---------------------1111111111111HHHHH1H1C111111111CCEEE-------------E1111111111111HHH11----------------11H11HHHHHHH------------------------------------111111EEE…	-
PF00598.14_Flu_M1_seed	2	157	!Q:	Q:0,156	1111111111111111111111111111111111111111111111111111111111111111111111111111111111111111111111111111111111111111111111111111111111111111111111111111111111111	-
PF00599.12_Flu_M2_seed	2	97	!Q:	Q:0,96	1111111111111111111111111111111111111111111111111111111111111111111111111111111111111111111111111	-
PF00600.14_Flu_NS1_seed	3	217	!Q:	Q:0,216	1111111111111111111111111111111111111111111111111111111111111111111111111111111111111111111111111111111111111111111111111111111111111111111111111111111111111111111111111111111111111111111111111111111111111111111111111	-
PF00601.14_Flu_NS2_seed	4	94	!Q:	Q:0,93	1111111111111111111111111111111111111111111111111111111111111111111111111111111111111111111111	-
PF00602.12_Flu_PB1_seed	5	773	!Q:1,42|44,89|200,218|282,293|528,539|616,631|650,671|737,756	Q:0,0|43,43|90,199|219,281|294,527|540,615|632,649|672,736|757,772	1------------------------------------------E----------------------------------------------11HHHHHHHHHHHHHHC1CCHHHHHHHHHHHHHHHHHHHHH1111111111111111HHHHHHHHHH111111CCCCCCCCHHHHHHHHHHHCC1CCCEEEE11EEEHHH-------------------EECCCCEEEEECHHHHHHHHHHH111111111111111111111111HHHHHHHHHHHHHHHH------------HHHHHHHHHHHHH111111CCEEEEEE11111111111HHHHHHHHHHHHHCCC11HHHHCCCHHHHH11111111111111111EEEEEEE1111111111111…	-
PF00603.12_Flu_PA_seed	4	742	!Q:43,58|299,310|500,513|561,571	Q:0,42|59,298|311,499|514,560|572,741	1111111111111111111111111111111111111111111----------------111111111111111111111111111111111111111111111111111111111111111111111111111111111111111111111111111111111111111111111111111111111111111111111111111111111111111111111111111111111111111111111111111111111111111111111111111111111111111111111111------------1111111111111111111111111111111111111111111111111111111111111111111111111111111111111111…	-
PF00604.12_Flu_PB2_seed	6	782	!Q:466,484|694,707	Q:0,465|485,693|708,781	CHHHHHHHHHHHHHHHCCEEEEECCCCEEEEE11111111111111HHHHHH11111111111111111111111111111111111111EEECCCEEE111111111111111H1HHHHHHHHHHHCCCCCCCCEEEECCCEEEE111111111111111111EEEEEE111111111111111HHHHHHHHHHHHCCCCCHHHHHHHHHHHHH1111111111111HHHHHHHHHCCCCCEEEEE111111111111HHHHHHHHHHHHHHHCCC1CHHHHHHHHHHCC11CCCCC11HHHHHHHCCCCCCHHHHHHHHHHCCCCCCEEEECCEEEEEEECCCCCCCCEEEECCEEEEEEEEECCEEEEEEEECCHHHHHHHHHHHEEEEEECCCCH…	-
PF00605.12_IRF_seed	26	131	!Q:63,87|105,117	Q:0,62|88,104|118,130	CCCCHHHHHHHHHCCCCCCCEEECCCCCEEEE111111111111111HHHHHHHHHHHHH111-------------------------111HHHHCCCCCCEEEE-------------EEEEEC111C11C	-
PF00606.13_Glycoprotein_B_seed	40	856	!Q:199,218|235,245|383,474|600,632	Q:0,198|219,234|246,382|475,599|633,855	CCCEEECCC1CCCCCEEEE111111111111111111EEEEEEECCCCCEEEEEEEEEEEEEEEEEEEEE1EEE11EEECCEEEEECCCCCHHHH1CCCCCEEECCEEEEE1CCEEEEEEECCCC1CEEEEEEECCCCCCCCEEEEE111111111111EEEEEEEEEEEEEEEEEEECCCCCCEEECCCCCEEEE111--------------------1EEEEECEEEEE1111-----------EEEEECCC1EEEEEEECCCCCCCEEEEEEEE1HHHHHHHCCC1CEEEEEECCCEEEEE11111111111111111111HHHHHHHHHHHHHHHHHCCCCCCCCCE1E111EEEEECCEEEEECCCCCCCHHHHHHHH----------------…	-
PF00607.15_Gag_p24_seed	16	239	!Q:77,104	Q:0,76|105,238	CCHHHHHHHHHHH1CCCCHHHHHHHHHHHCCC11CHHHHHHHHHH11CC111CHHHH1HHHHHHH111HHHHHHHHH----------------------------1111111HHHHHHCCH1111CHHHHHHHHHHHHHHHH111111111111111111111HHHHHHHHHHHHHHHCCCHHHHHHHHHHHHHHCCCHHHHHHH111111111111H1HHHHHHHH111111111111	-
PF00608.12_Adeno_shaft_seed	63	31	!Q:	Q:0,30	CCEEEEECCCCEEEEC1CEEEEEECCCEEEC	-
PF00609.14_DAGK_acc_seed	42	220	!Q:69,80|118,151|198,209	Q:0,68|81,117|152,197|210,219	CCCCCEEEEHHHHHHCHHHHH111111111111111HHH1HHHH1HHHHH1HH111111111111EEEE------------111111ECCEEE111111111111EEEEE11111111----------------------------------111111EEEEEEECCHHHHHHHHHCCCCC1EEEEEC1CEEEEEE11------------111EEECCCC	-
PF00610.16_DEP_seed	133	114	!Q:61,74|83,102	Q:0,60|75,82|103,113	CCCCEEEEE11CCEE11ECCCCCHHHHHHHHH111111H1C11CCCCCCHHHHHHHHHHHH--------------HCCCCEE1--------------------1111111EEEC	-
PF00611.18_FCH_seed	157	133	!Q:64,88|91,107	Q:0,63|89,90|108,132	CCCCCCC111111111HHHHHHHHHHHHHHHHH1HHHHHHH1HHHHHHHHHHHHHHH1HHHHHH-------------------------HH-----------------HHHHHHHHHHHHHHHHHHHHHHHCC	-
PF00612.22_IQ_seed	345	21	!Q:	Q:0,20	CCHHHHHHHHHHHHHHHHHCC	-
PF00613.15_PI3Ka_seed	16	270	!Q:141,204	Q:0,140|205,269	CCCCC1CHHHHHHHHHHHCCCCCCCCCHHHHHHHHHHH1H1HHHCCHHHHH1111111HHHH1CCCCCCHHHHHHHHHHH111111111111HHHHHHHCCCCCCC111HHHHHHHHHHHCC1CCHHHHHHHHHHHHHHHH----------------------------------------------------------------HHHHHHHHHHHHH1CHHHHHHHHHHHCC111111CCHHH1HHHHHHHHHHHHHHH1HHHHHHHCC	-
PF00614.17_PLDc_seed	48	40	!Q:	Q:0,39	CCCEEEEEEEEE111111111111111EEEEEECCCCCCC	-
PF00615.14_RGS_seed	74	180	!Q:41,69|112,136	Q:0,40|70,111|137,179	CHHHHHCCHH1HHHHHHHHHHHCCCH11HHHHHHHHHHHHH-----------------------------HHHHHHH11HHHHHHHHH1111111111111HHHHHHHHHHH-------------------------11111CCHHHHH1HHHHHHHH1HHHCCCCHHHHCH11HHHHCC	-
PF00616.14_RasGAP_seed	115	439	!Q:13,36|126,249|327,363|406,417	Q:0,12|37,125|250,326|364,405|418,438	CHHHHHH111HHH------------------------H1111111111111111111HHHH1HHHHHHHH11111HCHHHHHHHHHHH1111HHHH1H1111111111111111111111111111----------------------------------------------------------------------------------------------------------------------------1111111111HHHHHH11111111HHHHHH111HHHHHHHHHHHHH1111111111111HHHHHHHHHHHHHHHHH1-------------------------------------HHH11HHHHHHHHHHH11HHHH11HH111111111…	-
PF00617.14_RasGEF_seed	148	571	!Q:36,55|58,87|119,138|173,185|202,212|214,233|278,289|312,339|343,360|381,413|423,443|453,478|492,509|516,559	Q:0,35|56,57|88,118|139,172|186,201|213,213|234,277|290,311|340,342|361,380|414,422|444,452|479,491|510,515|560,570	CCCCHHHHHHHHHHHHH111HH1111HCC1111CCH--------------------HH------------------------------HH11HHHH11111111111111111111111--------------------CH1H111111HHHHHHHHHHHHHHHHHHH11111-------------1HHHHHHHHHHHHHHH-----------H--------------------H1HHHCCCHHHHHHH1HHHHCCHHHHHHHHHHHHCCHHHH111H------------H1HHHHHHH1111111111111----------------------------111------------------11HHHH11H11111HHHH11------------------…	-
PF00618.15_RasGEF_N_seed	88	223	!Q:17,29|61,128|130,158|202,213	Q:0,16|30,60|129,129|159,201|214,222	CCCCCCHH11HHHHHH1-------------1H1HHHHHHHHHCCCCC1CHHHHHHHHHHHH--------------------------------------------------------------------H-----------------------------1111HHH11H111HHHHHHHHHHH11111111111111111HH------------1HHHHHHCC	-
PF00619.16_CARD_seed	60	102	!Q:	Q:0,101	CHHHHHHHHHHHHHHH111HHH111HHHHHHHHCCCCHHHHHHHHH111CCC111HHHH1HHH11HHHH1HHHHCHHHHHHHHHHHHH11CCHHHHHHHCCC	-
PF00620.22_RhoGAP_seed	87	234	!Q:43,76|113,129|134,150|192,205|223,233	Q:0,42|77,112|130,133|151,191|206,222	CHHHHHHHHHHHH1HC11CCCCCCEECCCCHHHHHHHHHHH11----------------------------------1HHHHHHHHHHHHHHCCCCCCCHHHHHHHH1H11HH-----------------HHHH-----------------1111HHHHHHHHH11HCCHHHHHHHHHHHHHHHHHHH1111--------------1111HHHHHHHHH1111-----------	-
PF00621.15_RhoGEF_seed	192	466	!Q:31,64|124,166|169,181|184,201|203,214|229,239|276,320|353,375|394,405	Q:0,30|65,123|167,168|182,183|202,202|215,228|240,275|321,352|376,393|406,465	CHHHHHHHHHHHHHHHHHH11HHHHHHHHHH----------------------------------11111HHH111111111HH1111H11HH1C1CHHHHHHHH1HH11111H1HHHHHH111-------------------------------------------HH-------------11------------------H------------1HHHH111HH1HHC-----------111HHHH1HHHHHHC111HHHHHHHH1111HH11HH---------------------------------------------HHCH111111H11HHH1111111HHHHHHH11-----------------------1111HHHCCCCCCCHHHH-----…	-
PF00622.23_SPRY_seed	68	232	!Q:10,24|29,113|126,144	Q:0,9|25,28|114,125|145,231	CCEEEEEEEE---------------EEEE-------------------------------------------------------------------------------------EEEECCCCCEEE-------------------1111111111111EEEEEEECCCC1111EEEEE1ECCEEEC11111EEEEE1ECCCC111CCEEEEEEECC1111CCEEEEEECCCC	-
PF00623.15_RNA_pol_Rpb1_2_seed	33	189	!Q:51,62|91,108	Q:0,50|63,90|109,188	CCCCCCCCCEEE1111111111111HHHHHHHHCCCCEHHHHHHHHHHHHH------------E1ECCCCCHHHHHHCHH11111111111------------------EEEEEEECCCEEEEE111111111111EEEEEECC111CEEEEEE11111111111111EEECCCCCHHHHHHHHHHHCC	-
PF00624.13_Flocculin_seed	173	48	!Q:	Q:0,47	CEEE1EEEE1CECC1CEEEEEEEEEEEEECCCCC1EEEEEEEEEECCC	-
PF00625.16_Guanylate_kin_seed	12	198	!Q:26,41|161,173	Q:0,25|42,160|174,197	CCCEEEEECCCCCC111HHHHHHHHH----------------1111111111111111111HHHHHHCCHHHHHHHHHH1CCCCCCHHHHHHHHHHHHCCCC111EEEEEC1CCHHHHHHHC1CCCCEEEEECCCCHHHHHHHHHHCCCCHHHHHHHHHHH-------------CCEEEECCCHHHHHHHHHHHHHCC	-
PF00626.17_Gelsolin_seed	54	103	!Q:	Q:0,102	1111111111111111111EEEEECCC11111111111EEEEEECCC11CCHHHHHHHHHHHHHHH11111111111HCCCCCCCCEEEE1111111111111	-
PF00627.26_UBA_seed	141	46	!Q:	Q:0,45	CCHHHHHHHHHC11C111CCHH1HHHHHH1HHHCC11CHHHHHHHC	-
PF00628.24_PHD_seed	92	76	!Q:5,22|44,66	Q:0,4|23,43|67,75	CCEE1------------------EEEE11C11C1CC1CEEE111-----------------------EECCCCCCC	-
PF00629.18_MAM_seed	92	264	!Q:3,14|21,32|35,71|120,132|163,178|250,260	Q:0,2|15,20|33,34|72,119|133,162|179,249|261,263	111------------1111EE------------EE-------------------------------------EEEEE1111111111111111111111EE1EEE111111111111111-------------E1EE1EEEEE1ECCCC1111CE1EEEEEEE----------------EE11111EEEE1E111111111111EEEEEEEECCC111CCEEEEEEEE1EECC11CCC1CEEEEEEEEE1-----------111	-
PF00630.14_Filamin_seed	132	362	!Q:10,36|84,102|109,269|288,308|338,350	Q:0,9|37,83|103,108|270,287|309,337|351,361	CCCCCC1EEE---------------------------11111E11EEEEEE111111111111E1C11111111E1111EEE11-------------------1E1111-----------------------------------------------------------------------------------------------------------------------------------------------------------------EEEE11111E111EEE11---------------------1111EEE1EEE1ECCCC11EE1EEEEEEE-------------E1ECCCC1CCC	-
PF00631.17_G-gamma_seed	50	94	!Q:49,89	Q:0,48|90,93	CCHHHHHHHHHHHHHHHHHCC11HHH1HHHH11HHHHHHHHHH111111-----------------------------------------EEEC	-
PF00632.20_HECT_seed	133	1101	!Q:15,26|30,111|125,168|173,192|237,280|284,306|324,344|368,387|391,403|415,664|666,679|824,845|856,885|944,1037	Q:0,14|27,29|112,124|169,172|193,236|281,283|307,323|345,367|388,390|404,414|665,665|680,823|846,855|886,943|1038,1100	CHH11111HHHHH11------------11E----------------------------------------------------------------------------------1111111111E11--------------------------------------------HHHH--------------------H111HHHHHHHHHHHHH1111111111111111111111HHHHH--------------------------------------------HHH-----------------------1111111111111HH11---------------------11HHHHHH1HHHHHHCCCCCCC1--------------------111--------…	-
PF00633.18_HHH_seed	104	30	!Q:0,11	Q:12,29	------------HHCCCCCCHHHHHHHHCC	-
PF00634.13_BRCA2_seed	25	35	!Q:	Q:0,34	CCCCCCCEEECCCCEEEECHHHHHHHHHHHCCCCC	-
PF00635.21_Motile_Sperm_seed	63	129	!Q:13,26|79,97	Q:0,12|27,78|98,128	CCEECC1CCCEEE--------------EEEE11EEEECCCC1EEEEEEEECCCCEEEECCCEEEECCCCEEEEEE11EE-------------------11EEEEEEEECCCCCCCCHHHHHHHHCCCCC	-
PF00636.21_Ribonuclease_3_seed	239	356	!Q:29,46|86,97|99,137|161,171|174,333	Q:0,28|47,85|98,98|138,160|172,173|334,355	CCHHHHHHHHHHHHHHHHHHH1111111H------------------HHHHHH11111111H111HHHHH1111CHHHHH11HHHH------------H---------------------------------------1111111111111HHHHHHHHHH-----------11----------------------------------------------------------------------------------------------------------------------------------------------------------------1HHHHHHHHHHHHHHHHHHCCC	-
PF00637.15_Clathrin_seed	150	186	!Q:0,10	Q:11,185	-----------HHHHHHHHHH111CCCHHHHHHHHHHHH1111HCC1CC11CCHHHHHHHHHHHHHC111111CCHHHHHHHHH1111111111111HHHHHHHH11HHCC1CHHHHHH111HHHH11CCCHHHHHH111H1HHHHCCHHHHH11HHHHHCCC1111HHHHHHHHHHHHHCCCCCC	-
PF00638.13_Ran_BP1_seed	8	127	!Q:	Q:0,126	CCCCCCCCHHHHEEECCEEEEEE1111111111111EEEEEEEECCC1CEEEEEEEECCCCEEEECEEECCCEEE1ECCCCCCCHHEEHH1CCCCCCCCCCHEEEHHCCCHHHHHHHHHHHHHHHCC	-
PF00639.16_Rotamase_seed	87	146	!Q:5,23|66,77|81,101|111,124	Q:0,4|24,65|78,80|102,110|125,145	CEEEE-------------------HHHHHHH1111HHHHHHHHHHHHCCC11111C1HHHHHHHH1------------111---------------------HH1HHHHHH--------------E11111EC11CCCEEEEEEEC	-
PF00640.18_PID_seed	25	188	!Q:37,71|129,142	Q:0,36|72,128|143,187	CCEEEEEEEE111111111111HHHHHHHHHHHHHHH-----------------------------------EEEEEEECCCEEEEE1111111111111111111111EEEEEEE1CCCC1CCCEEEE--------------EECCCCCCEEEEEEEEECC111CHHHHHHHHHHHHHHHHHHHHCC	-
PF00641.13_zf-RanBP_seed	24	34	!Q:	Q:0,33	CCC1CEEC11CCEE1EECCCCCCEEEECCCCCCC	-
PF00642.19_zf-CCCH_seed	88	29	!Q:	Q:0,28	CCCCCCHHHHHH11111111111111111	-
PF00643.19_zf-B_box_seed	106	71	!Q:6,22	Q:0,5|23,70	111111-----------------HEEECCCCCC1EEHHHHHH111111111111111111111EE111ECC	-
PF00644.15_PARP_seed	28	280	!Q:26,38|71,84|146,157|189,236|238,259	Q:0,25|39,70|85,145|158,188|237,237|260,279	CCC1CEEECCCCCHHHHHHHHHHHH1-------------EEEEEEEEE11111111111111111111111--------------EEEEECCCCHHHHHHHHH11111111111111EE11111EEEEEEE111111111111111------------11111111EE111111EEEEEE111111111------------------------------------------------E----------------------EEEEEECCEEEEEEEEEEEC	-
PF00645.13_zf-PARP_seed	54	118	!Q:35,53|61,82	Q:0,34|54,60|83,117	111111111111111HH111HHHCCCCEEEEEEEE-------------------EEE1111----------------------1111111111111111111HHHHHH1111HHHHHC	-
PF00646.28_F-box_seed	463	81	!Q:9,30	Q:0,8|31,80	CCCCCCCHH----------------------11HHHHHHHCCCHHH111111111HHHHHHHHHHHHHHHHHHCCHHCCCC	-
PF00647.14_EF1G_seed	40	135	!Q:	Q:0,134	1111111111111111111111HHHHHHHH1111111111111HHHHHHH1CC1CCCCEEEEEEEE11CCCCC11CE1EEEEHHHHHHHH1HHH11H1HCCCEEEEEEEEEECC1CCCCEEEEEEEE11111CCC	-
PF00648.16_Peptidase_C2_seed	9	371	!Q:14,26|192,227|241,260	Q:0,13|27,191|228,240|261,370	11111111111111-------------1EEE11111111111EEE111111111111111111111111HHHHHHHHHHH11111111111111111111111EEEEEEEEECCCEEEEEE1111111111111EEEEECCCCCHHHHHHHHHHHHHHHCCHHH111111111111111111EEEE111111------------------------------------HHH11HHHHHHHH--------------------111111111HHHHHHCCCCCCCEEEECCCEEECC1111CCCEEEEEEEECCCC1CCEE111111111111111HHHHHHCCCCCCCCCEEEEEHHHHHHCCCEEEEECCC	-
PF00649.13_Copper-fist_seed	23	49	!Q:	Q:0,48	C1EEECCEEEEEHHHH11111111111EEC1CCCEE1111EECCCCCCC	-
PF00650.15_CRAL_TRIO_seed	110	240	!Q:44,65|81,97	Q:0,43|66,80|98,239	CCCCCCCCEEECCC1CCCCCEEEEEE1111111111111111HH----------------------HHHHHHHHHHHHHHH-----------------HCCC1111111CCCCEEEEEEE1111111111111111111HHHH1HHHHHHHH1HHHHHHCCEEEEECCCHHHHHHHHHHH11HHC1CHHHHCCEEEE1CCCCH111111111HHHH111111111111111111111111	-
PF00651.26_BTB_seed	96	157	!Q:2,12|50,68|70,81|110,125	Q:0,1|13,49|69,69|82,109|126,156	11-----------1EEEEECC11111CEEEEEEHHHHHCCCHHHHHHH11-------------------1------------EEEECCCCHH11HHHHHHHHH11H1111----------------HCHHHHHHHH1HHCCCHHHHHHHHHHHHHCC	-
PF00652.17_Ricin_B_lectin_seed	97	197	!Q:18,29|92,107	Q:0,17|30,91|108,196	CCCEEEECCC1CCEEEEE------------EEEEE11111111111111EEE111EEECC111111CEEEE1111111111111EEEE1111----------------EEEEE111111111111111EEEE111111111111EEEECC1CC11EEEEE1111111111111EEEE1E111111111111111111	-
PF00653.16_BIR_seed	184	134	!Q:5,31|61,78	Q:0,4|32,60|79,133	11111---------------------------11111CCCCCCCHH111H1HHHCCCEE11------------------1EEEECCCCEEE1111111111111111111HHHHHHHH1111111111111111	-
PF00654.15_Voltage_CLC_seed	139	730	!Q:116,129|163,175|229,245|255,273|324,336|366,388|395,406|409,513|519,577|635,675	Q:0,115|130,162|176,228|246,254|274,323|337,365|389,394|407,408|514,518|578,634|676,729	CHHHHH1111111HHHHHHH1111111111111111HHHHHHHH11111111111111111HHHHHHHHHHH11HHHHHHCCCCCCCHHHHHHHHHHHHHH11H11111111111H--------------HH1HHH1HHHHHHHHHHHHHHCCCHHHHHHHHH-------------H1HH1CCC11CH1111111HH1111HHHHHHHHHHHHHHHHHH1111111111-----------------111111111-------------------HHHHHHHHHHHHHHHH1HHHHHHHHHHHHH1H11111HHHHC1111CCC1-------------H1HHHHHHH111HH1111HHHH1111HHH-----------------------H1H11H----…	-
PF00656.17_Peptidase_C14_seed	115	664	!Q:11,25|71,153|210,223|237,253|284,383|388,436|445,525|543,562|579,591|605,646	Q:0,10|26,70|154,209|224,236|254,283|384,387|437,444|526,542|563,578|592,604|647,663	CEEEEEE1111---------------1111HHHHHHHHHHH1HHC1C11111CEEEE1111111111E111-----------------------------------------------------------------------------------1HHHHHHH1HHHHHH11111111111111EEEEEEE1111111111111111EEEE--------------111E11E111E11-----------------HHHHH111111111111E1EEEEE111111----------------------------------------------------------------------------------------------------1111-----------…	-
PF00657.17_Lipase_GDSL_seed	65	494	!Q:7,45|47,83|99,122|125,153|205,254|284,312|315,328|364,375|386,468	Q:0,6|46,46|84,98|123,124|154,204|255,283|313,314|329,363|376,385|469,493	1111111---------------------------------------H-------------------------------------111111111111111------------------------11-----------------------------111111111111111HH111111HHHHHH111111111111EEEEE11111--------------------------------------------------HHHHHHHHHHHHHHHH1HHCCCCEEE111-----------------------------11--------------HHHHHHHHHHHHHHHHHHHH111111111111111------------11EEECHHHH-------------…	-
PF00658.13_PABP_seed	38	93	!Q:	Q:0,92	CCCHHHHHHCCCHHH1111111HHHHHHHHHHHHH1111H11111111HHCC11CHHHHHHHHHHCCCHHHHHHHHCCHHHHHHHHHHHHHHC	-
PF00659.13_POLO_box_seed	81	99	!Q:49,64|77,87	Q:0,48|65,76|88,98	CCCCEEEEEEEECCEEEEE1ECCCCEEEE1ECCCC111EEEEE111111----------------111EEEEECCC1-----------HHHHHCCCCCC	-
PF00660.12_SRP1_TIP1_seed	14	121	!Q:0,18|41,53	Q:19,40|54,120	-------------------HHHHHHHHHHHHHHHHHHHHHH-------------1HHHHHHHHHH1HH11111111111111HHHHHHHHHCCCCCCCCCH11111HHHHHHHHHCCCCCC	-
PF00661.16_Matrix_seed	13	355	!Q:0,22|24,35|40,54|62,90|218,232	Q:23,23|36,39|55,61|91,217|233,354	-----------------------E------------EEEE---------------EEEEEEE-----------------------------ECCCCCCCCCCHHHHHHHHCCCEEEEEECCCCCCEEEEEECCCCCCCCCCEEECCCCEEEECCEEE11111111111EEEEEEEEEEEEECCCCCEE111111111111EEEEEEEEEEEEEE1111---------------1EEEEEEEECEEECCCCC1EEEHHHHHHHHHHCCCEEEECCCCCCEEEEEE11111111111111111EEECCCCCCHHHHHHHHHCEEEEEEEEEEE1111111111111EEEECCCCCCC	-
PF00662.15_Oxidored_q1_N_seed	32	71	!Q:	Q:0,70	CEEEECCCECCC1EEEEEEEEEEHHHHHHHHHHHHHHHHHHHHHHHHHC1CCCCHH1111111HHHHHHCC	-
PF00664.18_ABC_membrane_seed	70	377	!Q:30,45|48,71|81,102	Q:0,29|46,47|72,80|103,376	CHHHHHHHHHHHHHHHH111HHHHHHHHHH----------------11------------------------HHHHHHHHH----------------------HHHHHHH11HHHHHHHH1HHH11HHHHHHHHHHHHHHH1HHH1HHH11111111111111111HHHHHHHHHHHHHHHHHHH1HHHHHHHH1HHHHHHHHHHHHH111HHH11HHHHHHHHHHHHHHHHHHHHHH1HHHHHHHHHHHHHH111111111HHH1HHH1111HHHHHHHCHHHHHHHCCHHHHHHHHHHHHHH1HHHHHHHHHHHHHHHHH1HHHHHHHHHH1HHHHHHHH11HH111HHCCCCC11HHHHH1HHHHHHHHHHCCC	-
PF00665.21_rve_seed	230	190	!Q:23,56|105,120|135,148	Q:0,22|57,104|121,134|149,189	CCCCCCCEEEEEEE111EE1111----------------------------------EEEEEEEECCCCEEEEEE1111111111111HHHHHHHHHHHHHH111----------------EEEEECCCCCCCHH--------------1HHHHHHHHCC11CEEEECCCCCCCCCCHHHHHHHHHHHHC	-
PF00666.12_Cathelicidins_seed	8	68	!Q:28,45	Q:0,27|46,67	CCCHHHHHHHHHHHHHHHCCCCCHHHHH------------------EEEEEE1111111111111111	-
PF00667.15_FAD_binding_1_seed	15	242	!Q:34,44|83,110	Q:0,33|45,82|111,241	CCCCCCCCEEEEEEEE11111111111EEEEEEE-----------11111EEEECCCCCHHHHHHHHHHHCCCC111CCEEEE----------------------------HHHHHHHHCCC1CCCHHHHHHHHCCCCCCHHHHHHHHHHCC11CCHHHHHHHHHHCCCCHHHHHHHCCCCCCCHH1HHHHHCCCCCCCEEEECCCCCCCCCEEEEEEEEEEEE11111111111EECCCCC	-
PF00668.15_Condensation_seed	42	355	!Q:19,29|178,188|190,205|235,267	Q:0,18|30,177|189,189|206,234|268,354	CCCCCCCCHHHHHHHHHHH-----------EEEEEEEEEECC11CCCHHHHHHHHHHHHHHHHHHHEEEEECCC1111EEEEEECCCCCCCEEEEEECCCCC11111HHHHHHHHHHH111111111111111EEEEEEEEECC1CEEEEEE111ECEEEEEHHCHHHHHHHHHHHHH-----------1----------------1HHHHHHHHHHHHHCH1HHHHHHHHHHHH---------------------------------EEEEECCHH111HHHHHHHHHHHCCCCHHHHHHHHHHHHHHHHHCCCCE1EEEEE1111111111111111111111EECEEEEECC	-
PF00669.15_Flagellin_N_seed	34	152	!Q:	Q:0,151	CCCHHHHHHHHHHHHHHHHHHHHHHHHH111111111111111HHHHHHHHHHHHHHHHHHHHHHHHHHHHHHHHH11HHHHHHHHHHH111111111HHHHHHHHCCCCCCHH11HHHHHHHHHHHHHHHHHHHHH111111111111111	-
PF00670.16_AdoHcyase_NAD_seed	16	164	!Q:	Q:0,163	CCCCCCCCHHHHHHCCCEEEEECEEEEEEECCCCCHHHHHHHHCCCCEEEEEECCHHHHHHHHHCCCEEEEEEHHCCCCCEEEECCCCCCEEEHHHHHCCCCCEEEECCCCCCCHH111111111111EEECCCCCEEEEECC1CCEEEEEECCCEEEECCCCC	-
PF00672.20_HAMP_seed	222	106	!Q:42,52|59,86	Q:0,41|53,58|87,105	CH1HHHHHHHHHHHHHHHHHHHHHHHHHHHHHHHHHHH1H11-----------111111----------------------------HHHHHHHHHHHHHHHHHHC	-
PF00673.16_Ribosomal_L5_C_seed	133	133	!Q:27,40	Q:0,26|41,132	CEEE1EEEEC1HHHHHHHHH1HHHHHH--------------1111111EEE111111111111111111111111111111EEEEEE111111111111111EECCCHH1111111111HHHHHHHHHCCCCC	-
PF00674.13_DUP_seed	32	116	!Q:4,15|35,46	Q:0,3|16,34|47,115	CEEE------------HHHHHHHHHHHHHHHHHHH------------HHHHHHHHHHHHHCCCCCCCCCHHHHHHHHHHHHHHCCCCCCCCEEECCCCHHHHHHHHHHCCCCCCCC	-
PF00675.15_Peptidase_M16_seed	26	167	!Q:	Q:0,166	11111111111EEEEEEEE1111111111111HHHHHHHHHCCC1CCCCCH1HHHHHHHHHH1111111111111111EEEEEEECCCC111111HHHHHHHHHHHHHCC111CCCHHHHHHHHH1HHHHHHHHHHHHH11HHHHHHHHHHHHH1111111111111	-
PF00676.15_E1_dh_seed	16	332	!Q:80,119	Q:0,79|120,331	CCHHHHHHHHHHHHHHHH1111111111111HHHHHHHHHHCCCCC1CCEEEC11CCCEEEE1EECCCC11HHHHHHHHH----------------------------------------HHHHH11HHHHHHH1111111111HCCCCEEEEEEECCCC1CCCHHHHHHHHHHHHCCCCE111EEEEECCCEEE111111111111111111111111EEEECCCCHHHHHHHHHHHHHHHHCCCCCEEEEEEEEE1111111111111111HHHHHHHHHCCCCHHHHHHHHHHHCCCCHHHHHHHHHHHHHHHHHHHHHHHCCCCCCCC	-
PF00677.12_Lum_binding_seed	20	97	!Q:	Q:0,96	CCEEEEEEEEEEEEEC111111CCCEEEEEECCCHHHHCCEECCCEEEECCEEEEEEEEE1111CCEEEEECCHHHHH1HCCCCCCCCCCEEEEEEC	-
PF00679.19_EFG_C_seed	172	113	!Q:	Q:0,112	CCCCCEEEEEEEEC11111CCCHHHHHHHHHH1CCC1EEEEEEE111111111111111111EEEEEEEEECHHHC1CHHHHHHHHCCCEEEEEEEE11CCEEECCCCHHCCC	-
PF00680.15_RdRP_1_seed	39	693	!Q:0,27|46,58|139,150|163,206|244,277|453,474|515,528|604,620	Q:28,45|59,138|151,162|207,243|278,452|475,514|529,603|621,692	----------------------------111111111111111111-------------1111111111111111111111HHHHHHHHHHHHHHH111111111111HHHHCCC111111111111111111111111------------111111111111--------------------------------------------HHHHHHHHHHHHHCC1CCCCCCEECCCCCCCCCHHHH----------------------------------HCCCEEEEEECCCHHHHHHHHHHHHHHHHHHHC1CCCCCCEECCCCCCCCHHHHHHHCCC11CCEEEE11111111111HHHHHHH11HHHHHHHC111CC1HHHHHHHHHHHHHHCCCCC…	-
PF00681.15_Plectin_seed	119	47	!Q:	Q:0,46	CCHHHHHHHHC1CEEC1CCCCCECCHHHHHHCCCCCHHHHHHHHHCC	-
PF00682.14_HMGL-like_seed	20	293	!Q:35,47|80,92	Q:0,34|48,79|93,292	1111111111111HHHHHHHHHHHHHCCCCEEEE1-------------11111111HHHHHHHHHHCCC111CCEEEE11-------------11111HHHHHHHHH1CCCCEEEEEECCCHHHHHHHHCCCHHHHHHHHHHHHHHHHHCCCEE1111111111EECCCCCCCCCHHHHHHHHHHHHHC111111CCCEEECCCCCCCCCHHHHHHHHHHHHHHCCCC11CEEEEEECCCCCHHHHHHHHHHHCCCCEEEEE111111111111111111H1HHHHHHHHCCC	-
PF00683.12_TB_seed	34	53	!Q:	Q:0,52	111111111111EE111111111111111111111111111111111HHHHHC	-
PF00684.14_DnaJ_CXXCXGXG_seed	63	76	!Q:8,21	Q:0,7|22,75	11111111--------------1111111EEEEEEEE11CCCEEEEEEEECCCCCCEEEE11E1111111111111	-
PF00685.22_Sulfotransfer_1_seed	45	409	!Q:23,37|69,146|211,222|246,260|343,361	Q:0,22|38,68|147,210|223,245|261,342|362,408	CCCEEEEECCCCCHHHHHHHHHH---------------HHH1111111111111111111111111111------------------------------------------------------------------------------HHHHHCCCCCC1EEE11111111111111111111EEEEEECCCCEEEEHHHHHHHHH111111------------1111HH1111111111HHHHHHH---------------1111111HHHHHHHHHH11CCCCCCEEEEEHHHHHHCHHHHHHHHHHHHCCCCC11111HHHHHHHHHHCCHHHHH111111-------------------11111111111111111111H1HHHHHHHHHHH1111…	-
PF00686.14_CBM_20_seed	101	129	!Q:46,57|118,128	Q:0,45|58,117	CEEE1EEEE1EE11111ECCCCCEEEEE111111111111111111------------11EEE11EE1ECCC1CC1111EEEEEEEE11111E1CCCC111CE1EEEE11C1CCEEEE-----------	-
PF00687.16_Ribosomal_L1_seed	255	398	!Q:9,56|93,103|115,127|134,144|241,263|266,301	Q:0,8|57,92|104,114|128,133|145,240|264,265|302,397	CHHHHC111------------------------------------------------111111111EEEEEEEE1111111111111111111-----------EEEEE111111-------------111E1E-----------EEEECCCC1HHH11111111111111111111111HHHHCCCC1EECHHHHHHH11111111HH1HHH1HHHCCCCEEEECCCHHHHHH1HH1H11-----------------------11------------------------------------11C111HHHHHHHHHCCEEEEECC1111CCC11EEEEEEECC11CC1CHHHHHHHHHHHHHHHHHH111111111111111EEEEEEE11CCCCCC	-
PF00688.13_TGFb_propeptide_seed	81	403	!Q:8,56|83,102|119,140|142,178|189,207|239,256|269,284|358,395	Q:0,7|57,82|103,118|141,141|179,188|208,238|257,268|285,357|396,402	CC111111-------------------------------------------------HHHHHHHHHHHHHH111111111111--------------------1111HHH1H1HHHHHH----------------------1-------------------------------------11EEEE1111-------------------EEEEEE111111111111EEEEEE1EEEEE1------------------11EEEEEEEEEE----------------EEEEEEE111EECCC1111CCEEEEECHHH1HHH11HHH11111111111111EEEEE1111111EE111111--------------------------------------11E…	-
PF00689.16_Cation_ATPase_C_seed	141	381	!Q:25,42|85,128|144,182|223,243|300,338	Q:0,24|43,84|129,143|183,222|244,299|339,380	CCCCHHHHHHHHHHHHHHHH1HHHH------------------11111111111HHHHHHH1HHHHHHHHHHHHH111HHHHHHH--------------------------------------------H1111111111111H---------------------------------------11111111111111111HHHHHHHHHHHHHHHH1HHHHH1---------------------111111111111111HH11111HHHHHHHHH1HHHHHHHHH11H111H11111HHH---------------------------------------HH111111111HHH11111HHHHHHHHHH11HHHH1111HHC	-
PF00690.21_Cation_ATPase_N_seed	168	94	!Q:	Q:0,93	CCCCCHHHHHHHH111111111111111111111111H1111HHHHHHH1111HHH1111111111111HHHHHHHHH1HHHHHHHHHHHHHHC	-
PF00691.15_OmpA_seed	84	189	!Q:67,87|91,105|175,188	Q:0,66|88,90|106,174	11111111111111111111HHHHHHHH1111HHH11HHHH111111111CCC111CC111EEEEEE---------------------111---------------HHH1111HHHHHHHHHHHHHHH1HHH111111111111111CE11EE11EEE11111111111111H1H--------------	-
PF00692.14_dUTPase_seed	29	142	!Q:112,123	Q:0,111|124,141	111111111111111EEEEECCEEEECC1CCCEEEEEEEEEEECCC1CCEEEEE11111111111EEEC111EEECCCCCC1EEEEEEECCCCC1CEEEECCCEEEEEEEEE------------111111111111111111	-
PF00693.13_Herpes_TK_seed	14	308	!Q:61,71|95,120|215,231|233,259	Q:0,60|72,94|121,214|232,232|260,307	CCCCCCHHHHHHHHHHCCCCCCCCEEECCCHHHHHHHHHH1HHHHHHHHHHHHHHH11111-----------111HHHHHHHHHCCCHHHHHHHH--------------------------EEEEECCCCHHHHHHHHHHHHHHCCCCHHHHHHHHHCCCCCCCCCCEEEEECC1HHHHHHHHHHCCCCCCCCCHHHHHHHHHHHHHHHHHHHHH-----------------1---------------------------HHHHHHHHH1111111111111HHHHHHHHHHHHHHHHCCCEEEEECC	-
PF00694.14_Aconitase_C_seed	18	138	!Q:	Q:0,137	CCCCEEEE1111111111111111111HHCCCCCHE11111111111111111111111111111111HHHHHHHHHHCCCCEEEE11111111111HHHCCCCCCCCCEEEEECCHHHHHHHHCCCCCEEEEEECCC	-
PF00695.14_vMSA_seed	4	400	!Q:153,167|278,332	Q:0,152|168,277|333,399	111111111111111111111111111111111111111111111111111111111111111111111111111111111111111111111111111111111111111111111111111111111111111111111111111111111---------------11111111111111111111111111111111111111111111111111111111111111111111111111111111111111111111111111111111111111-------------------------------------------------------1111111111111111111111111111111111111111111111111111111111111111111	-
PF00696.23_AA_kinase_seed	135	459	!Q:49,71|117,139|168,180|190,202|244,273|311,322|324,344|410,427	Q:0,48|72,116|140,167|181,189|203,243|274,310|323,323|345,409|428,458	CEE11E1EEE11111111111111111111H1HH1HHHHHHH111111H-----------------------HHH111111111111E1EEEE1111111111111111HHHHHHHH-----------------------111111111111111HHHHHHHHHHHHH-------------1HHHH1111-------------HHHHHHHHHH1HHHHCC1HHHHHH11111111111111111------------------------------C111CCHHHHHHHHH11C11C1CEEEE1111111111------------E---------------------11HHHHHHHHHHHCC111C1EEEEE11E1111111111111111111111111H…	-
PF00697.17_PRAI_seed	23	251	!Q:20,32|108,132|136,194|225,241	Q:0,19|33,107|133,135|195,224|242,250	CCHHCCCCHHHHHHHHH111-------------111111HHHHHHHHHCCC1CE11EEEEEECCCHHHHHHHHHHHCCCEEEECCCC11CHHHHHHCC11CCEEEEEE-------------------------EEE-----------------------------------------------------------EEEECCCCHHHHHHHHH11111CCCCCEEE-----------------HHHHHHHCC	-
PF00698.16_Acyl_transf_1_seed	12	402	!Q:48,115|176,186|191,209|288,303|355,368|371,386	Q:0,47|116,175|187,190|210,287|304,354|369,370|387,401	CEEE111111111111111111HHHHHHHHHHHHHHCCCCCCCHHHHH--------------------------------------------------------------------HHHHHHHHHHHHHHHH1HH11111111111111HHHHHHHHHHCCCCHHHHHHHHHHHHH-----------EEEE-------------------EEEEEECCCCEEEECCCHHHHHHHHHHHHHCC1CCEEEEE11111111111111HHHHHHH1111111111111EE11----------------HHHHHHHCCCCHCHHHHHHHH111HHCCCCEEEEECCCHHHHHHHHHHHH1--------------EE----------------HHHHHHHHHHCC…	-
PF00699.15_Urease_beta_seed	165	121	!Q:	Q:0,120	CCCEEE1C111CCCC111EEECCCC1C11EEEEEEEECCCCCEEECCEEEEEEE111111111111111111111111EECCCCCCEEEECC1CCEEEEEEEECCCCEEEECCCCCCCCCC	-
PF00700.16_Flagellin_C_seed	33	89	!Q:	Q:0,88	CCHHHHH111HHHHHHHHHHHHHHHHHHHHHHHHHHHHHHHHHHHHHHHHCCCHHHHHHHHHHHHHHHHHHHHHHHHHHHHHHHHHHCC	-
PF00701.17_DHDPS_seed	13	302	!Q:0,21	Q:22,301	----------------------HHHHHHHHHHHCC1CCEEEEECCCCCCCCCCHHHHHHHHHHHHHHHCCCCCEEECCCCCCHHHHHHHHHHHHHHCCCEEEEECCCCCCCCHHHHHHHHHHHH1HCCCCCEEEEECCCCCCCCCCHHHHHHHHC1CCCCEEEEECCCCH111HHHHHHHHHCCCCCEEE11111111111HHHHCCCCEEEECCCCCCHHHHHHHHHHHHCCCHHHH1HHHHHHHHHHHHHHHHC11CCCHHHHHHHHHH1111111111111111111HHHHHHHHHHCC	-
PF00702.21_Hydrolase_seed	239	720	!Q:25,66|72,102|137,150|175,225|229,241|269,300|314,426|454,489|588,615|669,684	Q:0,24|67,71|103,136|151,174|226,228|242,268|301,313|427,453|490,587|616,668|685,719	CCEEEEE111111111111EHH111------------------------------------------11111-------------------------------HHHHHHHH11HHH11111111HHHHHHHHHH111--------------111111111111111111111111---------------------------------------------------111-------------1CCHHHHHHHHHCH11CCHHHHHHHH1--------------------------------1HHCCCHHHEEE1-------------------------------------------------------------------------------------…	-
PF00703.16_Glyco_hydro_2_seed	136	179	!Q:	Q:0,178	CEE1E111E11111111EEEEEEECCC111CEEEEEEEE1111111111111EEECCCCCEEEEEEEEEEECCCCCEEEE11EEEEEEECCCCEEEE111111111111111111EEEE1111111111111111111111EE11EEEEEE1111ECCC11111CEEEEE11EEEEEEC	-
PF00704.23_Glyco_hydro_18_seed	165	681	!Q:7,41|71,135|172,189|224,244|255,290|313,334|391,480|507,571|583,612|629,642	Q:0,6|42,70|136,171|190,223|245,254|291,312|335,390|481,506|572,582|613,628|643,680	CEEEEEE-----------------------------------11111111111111EEEEEEEEECCCCCE-----------------------------------------------------------------111111HHHHHHHHH11HHCC11CCEEEEEE11111------------------11111111H111111HHHHH1HHHHHHHHHHH11---------------------11EE1EEE11------------------------------------1HHHHHHHHHHHHHHHHHHHH1----------------------1EEEEEE1111111111E11111111111111111HHHHHCC1CCEEEEEEE1111--------…	-
PF00705.13_PCNA_N_seed	13	127	!Q:103,115	Q:0,102|116,126	CCCCCCCCHHHHHHHHHHHHHHHHCCCCCCCCCCEEEEEECCCEEEEEEEEE111111111111111111111HHHHHHHHHCCCCEEEEEECCCCCEEEEEE-------------EEEEECCCCCC	-
PF00706.12_Toxin_4_seed	7	48	!Q:	Q:0,47	1111111111111111EEEE11E1111111111111111111111111	-
PF00707.17_IF3_C_seed	150	100	!Q:	Q:0,99	CEEEEEEEEECCCCCCHHHHHHHHHHHHHHC1CCEEEEEEEEC111CCCCCCHH1HHHHHHHHHHHHH11CCCEEEECCC1CCCCC111EEEEEEE1ECC	-
PF00708.13_Acylphosphatase_seed	75	129	!Q:1,15|110,124	Q:0,0|16,109|125,128	1---------------EEEEEEEEE1EEC11CCCHHHHHHHHHHHCC1CEEE1EEECCCC111EEEEEEEC1CHHH1HHHHHHHHH111111111111EEEEEEEE1EEE---------------EEEC	-
PF00709.16_Adenylsucc_synt_seed	92	680	!Q:226,239|258,301|347,378|386,412|426,438|440,502|563,582|649,663	Q:0,225|240,257|302,346|379,385|413,425|439,439|503,562|583,648|664,679	CEEEEECCCCCCCCCEEEEEE111111111111EEEEECCCCCCCCEEEEC1111C1EEEEEEE1111111111111EEEEC1CCEEECHHHHHH1HHHH1HH1HCC1CCCC1CCEEEECCCCCCCHHHHHHHHHHH1111HH1111111111111111111HHHHHHHCCC1C1CEEECC11C1CH11111HHHHHHHHHH1111111111HHHH1HHHH1HHHH--------------11111HHHHHHHHHHHHH--------------------------------------------HH1111111111111HHHHHHHHHHC1CCCEEEEECCEE111111--------------------------------EEEEEEE-------------…	-
PF00710.15_Asparaginase_seed	157	661	!Q:18,28|30,50|80,248|334,348|365,378|441,515	Q:0,17|29,29|51,79|249,333|349,364|379,440|516,660	CEE1111111EEEECCCE-----------E---------------------HHHHH111HH1111111111111111EEE-------------------------------------------------------------------------------------------------------------------------------------------------------------------------111111EEECC1CCCCCCCHHHHHHHHHHHHHHH111CCCCCCEEEEECCCCHHHHHHHHHHHH111111111111EEEE11111---------------11HHHHHHHHHHHH11--------------1EEEEECCE1111111EEEC…	-
PF00711.14_Defensin_beta_seed	54	39	!Q:	Q:0,38	CCEEEEECCCEEEECCCCCCCE1EEEE11ECCCCCCCCC	-
PF00712.14_DNA_pol3_beta_seed	15	141	!Q:	Q:0,140	CEEEEEHHHHHHHHHHHH11111111111111EEEEEEC11CEEEEEEECCEEEEEEEEEEEEE1111111EECEEEEEECHHHHHHHHHCCCCCCEEEEEEC11CEEEEE1ECC1111111CEEE111111111111111	-
PF00713.12_Hirudin_seed	8	64	!Q:	Q:0,63	CCEECCCCCCCCEEEECCCCEECCCCEEEECCCCCCCEEEE11111111111111111111111	-
PF00714.12_IFN-gamma_seed	9	139	!Q:	Q:0,138	CCCCCCCCCCHHHHHHHHHHHHHH111111111111HHHHHHHHHHHHHCHHHHHHHHHHHHHHHHHHCCCH1HHHHHHHHHHHHHHHHHHHCCCCCCHHHHHHHHCCCCCCHHHHHHHHHHHHHHHHHCCCCCCCCCC	-
PF00715.12_IL2_seed	7	162	!Q:10,36	Q:0,9|37,161	CCHHHHHHHH---------------------------HHHHHHHHHHHHHHHHHH111111111111EEEEEECCCC1CCCCCHHHHHHHHHCCHHHHHHHCCCCCCCHH111HHHHHCCCCEEEEEEECCCCEEEEECCCCCCHHHHHHHHHHHHHHHHCC	-
PF00716.12_Peptidase_S21_seed	11	421	!Q:11,27|76,91|97,126|175,204|241,375|379,420	Q:0,10|28,75|92,96|127,174|205,240|376,378	CCCCCHHHHHH-----------------1111111111EEEEEEEEEECCCCEEEEEECCHHHHHHHHHHH11111----------------HHHHH------------------------------11HHHHHHCCCCCCEEEEECCCHHHHHCCCCCCCHHHHHHHHH111HH------------------------------HHHHHHHHHHHHHHHHHHHHHHHHCCCC1CCCEEE1---------------------------------------------------------------------------------------------------------------------------------------EEE--------------------…	-
PF00717.18_Peptidase_S24_seed	228	133	!Q:31,60|76,88|108,122	Q:0,30|61,75|89,107|123,132	1111111111111111111111EEEEE1111------------------------------1111EEEE11EE111-------------EEEEEEE11EECCCEEEEE---------------1CCCEEECCC	-
PF00718.15_Polyoma_coat_seed	12	317	!Q:31,45|54,67|112,129|159,191	Q:0,30|46,53|68,111|130,158|192,316	CCEECCEEEEEEEECCCCCEEEEEEE11111---------------1111EEEE--------------11EEEEEE1111111111111EEEEEEEEEEEEEEEEEEEEEE1------------------EECCEEEEEEECCCCCCHHHHH1111111---------------------------------EECCCCCCCEEEEE11111111111EEEECCCCCCCCCEEEEECCEEEEEE1111111111111EEEEEEEEEEEEEEECCCCEEECCCCCEEEEEEEECCCCCCCCHHHHHHHHHHCCCCCCCC	-
PF00719.14_Pyrophosphatase_seed	157	222	!Q:32,43|45,59|62,95	Q:0,31|44,44|60,61|96,221	CEE111EEECCCCC1CEEEEECCCCCEEEEE1------------E---------------11----------------------------------EEEEEECC1CCCCCCCEEEEEEEEEEEEEE11111111111EEEEEE11111111111111111111111HHHHHHHHHHHHH11111111111111EE11EECCCCCHHHHHHHHHHHHHHH1HC	-
PF00720.12_SSI_seed	22	99	!Q:10,21|29,40|54,67	Q:0,9|22,28|41,53|68,98	CCCCCEEEEE------------EEEEEEE------------HHHHHHHH11111--------------11111111EEEEEEEEECCEEEEEEEECCCC	-
PF00721.16_TMV_coat_seed	47	192	!Q:120,151	Q:0,119|152,191	111111111111CCCEEECCCCCCHHHHHHHHHHHHHHHHHHHHHHHHHHHHHH1111111111111111111111111111111E1111EEEECCCHHHHHHHHHHHHHC11CCCCEEE--------------------------------HHH1HHHHHHHHHHHHHHC1C1111111111111111111	-
PF00722.16_Glyco_hydro_16_seed	120	285	!Q:9,34|42,64|162,172|219,229|250,278	Q:0,8|35,41|65,161|173,218|230,249|279,284	CCCCCEE1E--------------------------EEEEE11-----------------------1111EEEE111CEEEEEE111EEEEEEE11CCCCCCEEEEEEE11E11111111111111EEEE1EEE1111111111111EEEEEE1111E11111-----------EEEEE1111111111111EEEEEEEECCEEEEEECCEEEEEEE111-----------1111111111E1EEEE11EE-----------------------------EEEECC	-
PF00723.16_Glyco_hydro_15_seed	26	1050	!Q:10,22|28,47|107,134|273,286|331,357|370,382|399,411|419,443|468,481|483,505|512,538|555,565|636,647|675,873|898,915|966,991|1016,1026	Q:0,9|23,27|48,106|135,272|287,330|358,369|383,398|412,418|444,467|482,482|506,511|539,554|566,635|648,674|874,897|916,965|992,1015|1027,1049	CCHHHHHHHH-------------1EEEE--------------------EEEECHHHHHHHHHHH1111111111111HHHHHHHHHHHHHHHHHH1HHHHHHH1111----------------------------111111111111HHHHHHHHHHHH11111HH11111111111111EHHHHHH111HHHHHHHHHHH11111111111111111111111111HHHHHHHHHHHHHHHHHHCCCCC11111111111111111111111--------------1111111111111111111HHHHHHHHHHH11111111111111---------------------------11111EEEE111-------------11111111111111H1…	-
PF00724.15_Oxidored_FMN_seed	12	384	!Q:63,75|111,138|141,155	Q:0,62|76,110|139,140|156,383	CCCCCEEECC1CEEECEEE1111111111111111111HHHHHHHHHHHCCCCEEEEE11111-------------111111111HHHHHHHHHHCCCEEEEEEE111111----------------------------11---------------1111HHHHHHHHH1HHHHHHHHHHH1CCCCEEEEE1111111111111111111111111111HHHHHHHHHHHHHHHHHHCCCCC1111EEEEE1111111111111HHH11HHHHHHHHHHHHH111111111111111111111111111111111111111HHHHCCCCCCEEEECC11CCCHHHHHHH1HHC11CCCCEEEECCCCCCCCCHHHHHHCCCCCC	-
PF00725.17_3HCDH_seed	77	108	!Q:74,84	Q:0,73|85,107	CCHHHHHHHHHHHHHHHHHHCCCCCHHHHHHHHHHCCCCC1CCHHHHHHHHHHHHHHHHHH1111111HHHHHH-----------HHHHHHHH111111111111111	-
PF00726.12_IL10_seed	3	170	!Q:10,21	Q:0,9|22,169	1111111111------------1111111111111111111111111111111111111111111111111111111111111111111111111111111111111111111111111111111111111111111111111111111111111111111111111111	-
PF00727.13_IL4_seed	8	128	!Q:60,76	Q:0,59|77,127	CCCCHHHHHHHHHHHHHH1111111111111111111111111HHHHHHHHHHHHHH111-----------------11HHHHHHHHHHHHHCCCCCCCEECCCCCCCC11HHHHHHHHHHHHHCCCC	-
PF00728.17_Glyco_hydro_20_seed	56	600	!Q:75,134|175,213|255,282|301,318|366,400|413,424|433,445|470,495|498,518|527,538|543,555	Q:0,74|135,174|214,254|283,300|319,365|401,412|425,432|446,469|496,497|519,526|539,542|556,599	CCCCCCEEECCC1CCCCHHHHHHHHHHHHHHCCCEEEEEEE1111111111111EE1111111111111111111------------------------------------------------------------111HHHHHHHHHHHHHCCCEEEEECCCCHHHHHHHHH111---------------------------------------11111HHHHHHHHHHHHHHHH111111111111EEE11111----------------------------111111HH111HHHHHHH------------------111HHHHHHH11111111HHHHHHHHHHHCCCC1111EEEE111111---------------------------------…	-
PF00729.13_Viral_coat_seed	13	242	!Q:48,77|145,160|213,223	Q:0,47|78,144|161,212|224,241	CCCEEEE11EEEEEEE1E111111111111111111EEEECEEEEEEE------------------------------HHHHHHHHHCCCCEEEEEEEEEEEECCCCCCCCEEEEEEECCCCCCCCCCHHHHH111111111111----------------111EEEE111111111111EEE1111111111111111111111111EEEEE-----------11EEEEEEEEEECCCCCC	-
PF00730.20_HhH-GPD_seed	72	204	!Q:24,41|62,77|117,134|156,168	Q:0,23|42,61|78,116|135,155|169,203	CHHHHHCHHHHHHHHHHHHHHHHH------------------1HHHHHCCC1HHHHHHHHHH----------------111HHHHHHHHHHHHHHHHHCCCCCCCCHHHHHHH1111------------------11111CCCCCHHHHHHHHHHH-------------HHHHHHHHHHHCCCCCC11CCHHHHHHHHHHHCCC	-
PF00731.15_AIRC_seed	224	191	!Q:35,48|110,125	Q:0,34|49,109|126,190	CEEEEEECCCCCHHHH1111111HHHHHHHHH111--------------11EEEEEEECCCCHHHHHHHHHHHHH1CCCCEEEEECCC1CCCCHHHHHHCC1CCCEEEE1----------------1HHHHHHHHHCCCCCCEEEEEECCCCHHHHHHHHHHHHCCC1111CHH1HHHHHHHHHHHHHHCC	-
PF00732.14_GMC_oxred_N_seed	20	343	!Q:32,90|129,152|185,217|248,267|312,339	Q:0,31|91,128|153,184|218,247|268,311|340,342	CHHHHECCCCEEEC111111111111111111-----------------------------------------------------------111EEECCCHHHHHHHHHHCCCCCCCCHHHHHHHHHHH------------------------1HH11111111111111H11HHHHHHHHH111---------------------------------11111111111111111EEEECCEEEEEEE--------------------EEEEEEE11111111111EEEEEECCEEEEECCCCCCHHHHHH1----------------------------111	-
PF00733.16_Asn_synthase_seed	104	518	!Q:15,26|52,68|70,96|108,157|226,243|266,277|298,334|364,384|442,478	Q:0,14|27,51|69,69|97,107|158,225|244,265|278,297|335,363|385,441|479,517	CHHHHHHHHHHHHHH------------CCCCEEEEECCCCCHHHHHHHHHH1-----------------1---------------------------11EEEEE1111--------------------------------------------------1HHHHHHHHHHHCCC11CEEEEECHH11HHHHH11HHHHHHH11111111111111HHHHHHHHHHHH------------------1CCCEEEECCCCHHHH111111------------HHHHHHHHHHHHHHHHHHHH-------------------------------------111111111111111111111111111HH---------------------HHHHHHHHHHHHHH…	-
PF00734.13_CBM_1_seed	133	39	!Q:	Q:0,38	CCE1E11111111111111111111111EE11EEECCCC	-
PF00735.13_Septin_seed	14	320	!Q:29,65|204,223	Q:0,28|66,203|224,319	CCCEEEEEEEECCCCCHHHHHHHHH1111-------------------------------------EEEEE1EEEEEEECC1CEEEEEEEE111111111111111HHHHHHHHHHHHHHHHHHHH111111111111EEEEEEEECCCCCCCCHHHHHHHHHHHCCCCEEEEEECCCCCCHHHHHHHHHHHHHHHHH111111--------------------HHHHHHHHHHHHHCCCEEEEECCCEEEC11CCEEEECCCCCCEEEEECCCCCCHHHHHHHHHHHHHHHHHHHHHHHHHHHHHHHHHHHHCCCCCCC	-
PF00736.14_EF1_GNE_seed	87	125	!Q:91,112	Q:0,90|113,124	CCE1111EEEEEECCC11CCCCHHHHHHHHHHHCCCCCEEEE1EEEEEEEEEEEEEEEEEEEEEC1CCCCHHHH1HHHH111HCCCC1111----------------------CEEEEEEEEECC	-
PF00737.15_PsbH_seed	19	55	!Q:	Q:0,54	11111111111111111111111111HHHHHHHHHHHHHHHHHHHHHHHCCCCCC	-
PF00738.13_Polyhedrin_seed	17	235	!Q:	Q:0,234	CCCEEEECCCHHHHHHHHHHHHHHHHHHHHHHHHH11111111111111111111111EEEHHHHHHHCCCCCEEEEEECCCHHHHHHHHHHHHCCCCCCCCCHHHHEEEEEEEECCCCCCHHHHHHHHHHHHCCCCCCCCCEEEEECCCEECCCCEEEEEECCCCCCCCCEECHHHHCCCHHHHHHHHHHCCCCCCEEEEECCCHHHHHHHEEEEEEEEE11111111111111	-
PF00739.14_X_seed	5	145	!Q:19,59	Q:0,18|60,144	CCCEECCCCCCCCCEEEEE-----------------------------------------EEECCCCCEEEEEEE11111111111111111HHHHHHHCCCCCCCCCCH1HHHHHHHHHHHHHHHCCCCEEEEEEECCCCCCCC	-
PF00740.13_Parvo_coat_seed	24	649	!Q:0,27|64,89|173,186|199,245|303,320|322,354|356,540|545,569|575,594	Q:28,63|90,172|187,198|246,302|321,321|355,355|541,544|570,574|595,648	----------------------------EEEC11111CEEEEEEEEEEEEECCCCC11CEEEEE--------------------------EEECCCCEEECCCEECCCCHHHHHHHHHHCCCCCCCCEEEEEEEEEEEEEEE1111CCCCCEEEECCCCEEEEEEE1111111--------------1111111111EE-----------------------------------------------11EEEEE11111111111111EE1EEE11111111111111111111111111111E------------------1---------------------------------1-------------------------------------------…	-
PF00741.13_Gas_vesicle_seed	52	39	!Q:	Q:0,38	CHHHHHHHHHCCCEEEEEEEEEEECCEEEEEEEEEEEEC	-
PF00742.14_Homoserine_dh_seed	147	252	!Q:108,127|147,164	Q:0,107|128,146|165,251	CHHHHHHHH1HCCCCEEEEEEEECCCHHHHHHHHH1111CC1CCCHHHHHHHHHH111111111111111HHHHHHHHHHHHHH111111111111EEECCCCCCCHH--------------------111HHHHH1HHCCCEEEEE------------------EEE11EE1111E1111111CCEE1EEEEEEEEE11111111111111EEEEEE111111111111EEEECCCCCCCHHHHHHHHHCC	-
PF00743.14_FMO-like_seed	5	533	!Q:67,77|503,514	Q:0,66|78,502|515,532	CCEEEEECCCCCCCCCHHHHH111111111111111111EEECCCCCCCCEEEEEEEEE11111111-----------11111HHHHHHHHHHHHHCCCCCEEEEEEEEEEEECCCCCCCCCCEEEEEEECCCEECEEEEEEEEE111111111111111111111111111111111111111EEEEEEECCCCCCHHHHHHCCCCEEEEEECCCCEEEEECCCCCCCCCEEEHHHHHHHHHHHCCHHHHHHHHHHHHHHH1111111111111111111111111111EEEEEEEECCCCEEEEECEEEECCCCCCCCCCEEEEE11111111111111EEEECCEEEEEE11111111111EEEEEH11111111111111HHHHHHHHCCCCCCC…	-
PF00745.15_GlutR_dimer_seed	164	132	!Q:	Q:0,131	CHHHHHHH111HHHHHHHHHHHHC1C1111HHHHHHHHHHHHHHHHHHHHHHHHHH1111111111111H1HHHHHHHHHHHHHHHHHHHHHHHHH1HH1HCCC11HHH11111HHHHHHHHC11C11111C	-
PF00746.16_Gram_pos_anchor_seed	84	42	!Q:	Q:0,41	111111111111111111HHHHHHHHH1HHHHHHHHHHHCCC	-
PF00747.12_Viral_DNA_bp_seed	11	1251	!Q:73,83|207,226|289,323|402,421|426,462|492,505|571,639|806,818|849,879|903,915|1030,1040|1090,1111|1131,1142|1153,1165|1226,1250	Q:0,72|84,206|227,288|324,401|422,425|463,491|506,570|640,805|819,848|880,902|916,1029|1041,1089|1112,1130|1143,1152|1166,1225	111111111111111111111EEEEEEEECCCCCHHHHHHHHCCCCCCCEEEHHHHCCCCCCCCCCEE111EE-----------EEEEECC11CCCEEEEEE11111111111111HHHHHHHHHHH111111111111111111HHHHHHHCCCCCCCCEEEEEECCCHHHHHHHCCCCCCCCCCEEEEECCEEEEEE11111111--------------------111111111111HHHHHHHHHHHHCHHHEEECCCHHHHHHHHHHHH1111111111111111-----------------------------------HHHHHHHHHHHHHHHHHHHH11111111111111111111111HHHHHHHHHHHHHHHHCCEEEEEECCCCEEEE…	-
PF00748.14_Calpain_inhib_seed	24	152	!Q:4,75|87,102|120,150	Q:0,3|76,86|103,119|151,151	1111------------------------------------------------------------------------HHHHHHHHHH1----------------HHHHHHH1HHHHHHH11-------------------------------1	-
PF00749.16_tRNA-synt_1c_seed	18	343	!Q:65,81|186,198	Q:0,64|82,185|199,342	111111111111111HHHHHHHHHHHHHHHHCCCEEEEEECCCCCCCCCHHHHHHHHHHHHH111-----------------11HHHHHHHHHHHHHHHCCCCCCCCCCHHHHHHHHH1111111111111111111111111111HHHHHHCCCCCCCCEEEEE1111111111111EEEEE111-------------111E111111111111111111111EEHCCCCCCCCCHHHHHHHHHHCCCC1CCEEEEEEEE111111111111111H11111111111111HHHHHHH111111111111111111HH1111111111111111111111111	-
PF00750.14_tRNA-synt_1d_seed	9	375	!Q:6,20|322,346	Q:0,5|21,321|347,374	CCHHHH---------------EEEEEE11111111111111HHHHHHHHHHHHHHHHCCEEEEECCCCCCHHHHHHHHHHHHHH1111111111111H111111111111HHHHH1CCCCCHHHHHHHHCCCCCCCCHH1111HHHHHHHHHHHHHHHHHHHH11111111111111111111111HHHHHHHHHHCCCEEEECCCEEEEE11111111111111EEEECCCCCEEECHHHHHHHHHHHHCCCCEEEEEECCCCHHHHHHHHHHHHHCC1CCCC1CEEEEEEEEEEEECCCCC1ECEEECCCCEEEHHHHHH-------------------------HHHHHHHHCEEEEE11111111111111	-
PF00751.13_DM_seed	26	49	!Q:	Q:0,48	11111111111111EE1111111111111111111HHHHHHHHHHHHHC	-
PF00752.12_XPG_N_seed	10	111	!Q:	Q:0,110	CCHHHHHHHH111111111111111111111EEEEEHHHHHHHHHHHHHHHCCCCCCC11111HHHHHHHHHHHHHHHHCCCEEEEEECCCCC1CCCHHHHHHHHHHHHHC	-
PF00753.22_Lactamase_B_seed	305	345	!Q:44,62|121,192|234,257|291,315	Q:0,43|63,120|193,233|258,290|316,344	CCCCCEEEEEEE11111111EC1CEEE11EEECCCCCHHHHHHH-------------------11111111HHHHCCCCCCCEEE11ECCCCCCCCCCHHHHHHHCCCCEEECCHHHHHHH------------------------------------------------------------------------EEEECEEEEEEECCCCCCCCCEEEEE11111CCCCEEEE11------------------------111111111111111111111111111111111-------------------------HHHHHHHHHHHHCCCCCE11111EEE1CC	-
PF00754.20_F5_F8_type_C_seed	185	232	!Q:6,52|54,68|129,143|150,191|207,225	Q:0,5|53,53|69,128|144,149|192,206|226,231	CEEEEE-----------------------------------------------E---------------1111EEEE11EC1CCEEEEEEEEEE1111111111111111111CCCEEEEEEEE11111---------------1EEEEE------------------------------------------EEE11111EEEEEEE-------------------EEEEEC	-
PF00755.15_Carn_acyltransf_seed	17	759	!Q:146,159|163,183|325,342|354,382|430,455|597,609|679,706	Q:0,145|160,162|184,324|343,353|383,429|456,596|610,678|707,758	CCCCCCCCCHHHHHHHHHH1HCCCCCCH1HHHHHHHHHHHHHHH1C1CCHHHHHHHHHHHHH111111111111HHHHHHHHHH111111111111111111111111111111111111HHHHHHHHHHHHHHHHHHHHHH1111--------------111---------------------1111HHHHHHHH1111111111111111111E1111111111111EEEEEECCEEEEEEEECC11CCCCCCHHHHHHHHHHHHH11111111111EEEECCCCCHHHHHHHHHHHCCCC11HHHHHHHHHHEEEEEEE111------------------111111111HH-----------------------------111111EEEEEECCCC…	-
PF00756.15_Esterase_seed	20	329	!Q:16,29|38,54|73,108|126,141|170,228|230,244|255,275|301,316	Q:0,15|30,37|55,72|109,125|142,169|229,229|245,254|276,300|317,328	CCCC1CCCEEEEEE11--------------1EEEEE11-----------------HHHHHHHHCCCCCCEEEE------------------------------------HH11HHHHHHHHHHHH1----------------EEEEECCCHHHHHHHHHH11CCCCCCEE-----------------------------------------------------------1---------------EEEE111111---------------------HHHHHHHHCHHHHHHHHCCCCCCEE----------------HHHHHHHHCCCC	-
PF00757.15_Furin-like_seed	40	252	!Q:4,31|34,45|48,67|100,113|170,200|225,236	Q:0,3|32,33|46,47|68,99|114,169|201,224|237,251	1111----------------------------11------------11--------------------11111111111111111111111111111111--------------EEEECCEEC1111CCEEECCCCC111111111111111111111111111111111-------------------------------EEE11111ECCEEEEECCCCCEEE------------EEE111111111111	-
PF00758.13_EPO_TPO_seed	6	166	!Q:107,129	Q:0,106|130,165	CCCCCCHHHHHHHHHHHHHHHHHH11111111111111111111111HHHHHHHHHHHHHHHHHHHHHHHHHHHH1111111111111HHHHH1HHHHHHHHHHHHH-----------------------HHHHHHHHHHHHHHHHHHHH1111111111111111	-
PF00759.14_Glyco_hydro_9_seed	37	596	!Q:19,89|114,129|171,188|197,209|321,348|364,374|397,413|441,456|499,533|543,571	Q:0,18|90,113|130,170|189,196|210,320|349,363|375,396|414,440|457,498|534,542|572,595	CHHHHHHHHHHHHHH1111-----------------------------------------------------------------------11111HHHHHHHHHHHHHH11111----------------11111HHHHHHHHHHHHHHHHHCCCC1CCE11111EEEE11------------------11111111-------------11111111HHHHHHHHHHHHHHHCCCCCC1CHHHHHHHHHHHHHHHHH11HHH111111111111111111111111111HHHHHHHHHHHHHHHCC11111HHHHHHHHH----------------------------11111HHHHHHHHHH-----------111HHHHHHH11HHHHHHHH11--…	-
PF00760.13_Cucumo_coat_seed	4	210	!Q:	Q:0,209	111111111111111111111111111111111111111111111111111111111111111111111111111111111111111111111111111111111111111111111111111111111111111111111111111111111111111111111111111111111111111111111111111111111111111111	-
PF00761.15_Polyoma_coat2_seed	8	403	!Q:298,311|335,351	Q:0,297|312,334|352,402	CCHHHHHHHHHHHHHHHHHHHCCHHHHHHHCHHHHHHHH111HHHHHH1HHC1CC1111HCHHHHHHHHCCCHHHHHHHHHC1111H1111HHH111HHH1111111HHHH1HHHHH1111HHHH111HHH11111111111111111111111EEEE1111111111111HHHHHHH11111111111HHHHHHHHHHHHH1H1HHHH111111HHHHH11H11H11HHHHHHHHHHHH1111111HHHHHHHHHCCEEEECCCCCCHHHH1111HHHHHCCCCCCCHHHHHHHHHH--------------1111HHHHHHHHH11H1111111-----------------1111EEEE111111111111HHHHHHHHHHHCCCCHHHHH1111111…	-
PF00762.14_Ferrochelatase_seed	217	571	!Q:108,134|206,224|262,277|310,340|342,378|399,438|449,464	Q:0,107|135,205|225,261|278,309|341,341|379,398|439,448|465,570	CEEEEEEECCCCCCCC1HHHHHHHHH111H111111111111111111H11HHHHHHHHHHCCCCCH1HHHHHHHHH1111111111111HHHHHHHHHHHHHHHH11---------------------------1111EEEEEECC1CCCCH1HHHHHHHHH111111111111EEEEEECCCCCCCCCHHHHHHHHHHHH11HH-------------------11111EE1EECCCCCCHHHHHHHHHH1111HHHHHHH----------------111111111111EEEEEECCCHHHH1H11111-------------------------------1-------------------------------------1HHHHHHHH1111HHH1HHH…	-
PF00763.18_THF_DHG_CYH_seed	105	126	!Q:	Q:0,125	CCCCHHHHHHHH111HHHHHHHHHHHHHC11CCCCEEEEEEECCCHHHHHHHHHHHHHHHHCCCEEEEEECCCCCCHHHHHHHHHHHHCCCCCCEEEEECCC11CCCCCHH11HHHHHCCCCCCCC	-
PF00764.14_Arginosuc_synth_seed	12	406	!Q:206,217	Q:0,205|218,405	CCCCCCCCCCHHHHHHHHHHCCCCEEEEEEEECCCCCCCHHHHHHHHHHCCCEEEEEEECHHHHHHHHHHHHHHCCCCCCCCCCHHHHHHHHHHHHHHHHHHHHHCCEEEEECCCCCCCCEEEEEEEEEECCCCCEEEEE1111111111111HHHHHHHHH1111111111111111111HHHHH1111111111111HHHHHH1------------EEEEECCCCEEEEC111111CEECCH111HHHHHHHHHHHHCCCCCCCEEEECEE11111111111111EEHHHHC1CCCCCCCHHHHHHHHHHHHHHH1HHHHHHHCCCCCHHHHHHHHHHHHHCCEEEEEEEEEEECCEEEEEE1111111111111111111111111111HHHHHHC…	-
PF00765.12_Autoind_synth_seed	13	188	!Q:	Q:0,187	CCCCCCCCCH1HHHHHHHHHHHCCCCCCEEEE111111111111111EEEEEEC1CEEEEEEEEE1111111111111111111111111111EEEECCEEEHH1HHHHHCC1CCCHHHHHHHHHHHHHHHHCCCCCEEEEECHHHHHHHHHCC1CCEEEEEECCCCCCCEEEEEE111111111111	-
PF00766.14_ETF_alpha_seed	39	102	!Q:51,62	Q:0,50|63,101	CCC1CCCCCEEEEE11111111111HH11HHHHHHHHH1CCHHHHCHHHHH------------1111111111111EECCEEEEEECCHHHHHHHCCCCCCC	-
PF00767.13_Poty_coat_seed	33	249	!Q:	Q:0,248	11111111111EEEE111111111111111111111EEE1111111111111111HHHHHHHHHHHHHHHHHHHHCCCCH1HHHHHECCEEEEEEE11111111111EE11111EEEECCEEEECCCHHHHCCCCCCHHHHHHHH1HHHHHHHHHHHCCCCCCCCCHHHH1111111111111EEEEECCCCCHHHHHHHHHHHHHHHH1111111111111111111111111111111111111111	-
PF00768.15_Peptidase_S11_seed	12	280	!Q:79,89|163,182|214,231|237,248	Q:0,78|90,162|183,213|232,236|249,279	11111111111111111111111EEEEECCCCCEEE11111111111HHHHHHHHHHHHHHHHCCCCCCCCEEE11111-----------111111111111HHHHHHHHHHCCCCHHHHHHHHHHCCCH111111HHHHHHHHHHHHH11111111111111--------------------11HHHHHHHHHHHHCC1CCCEEEEE111111------------------11111------------11111111EEEEEEEEC1CEEEEEEECCCCC	-
PF00769.14_ERM_seed	10	298	!Q:122,222	Q:0,121|223,297	CHHHHHHHHHHHHHHHHHHHHHHHHHHHHHHHHHHHHHHHHHHHHHHHHHHHHHHHHHHHHHHHHHHHHHHHHHHHHHHHHHHHHHHHHHHHHHHHHHHHHHHHHHHHHHHHHHHHHHHHHH-----------------------------------------------------------------------------------------------------HHHHHHHHHHCHHHHHHHHHHHHHHHHCCCCCH1HHHHHHHHHHH1HHHHHHHHHHHHHHHHCCHHHHHHHHHCC	-
PF00770.13_Peptidase_C5_seed	13	183	!Q:115,143	Q:0,114|144,182	111111111111111111111EEEECCCCCCCCCEEEEEEECCCCCCEEEECCCCCCHHHHHHHHHHCHHHHHHHHHHCCCCCCEEEEEEECCCEECCCCCHHHHHHHHHHHHHH-----------------------------HHHHHHHHHHHHHHHHHCCHHHHHHHHHHHHHCCCCCCC	-
PF00771.15_FHIPEP_seed	180	830	!Q:68,78|247,257|313,408|495,536|560,573|730,747	Q:0,67|79,246|258,312|409,494|537,559|574,729|748,829	CEEEEEECCCCHHHHHHHHHHHHHHHHHHHHHHHHCCCCCCCCCCHHHHHHHHHHHHHHHHHHHHHHH-----------1HHHHHHCCEEECC11111CCHHHHHHHHHHHHHHHHEECCCCCCHHHHHHHH111111111111HHHHHCCCCCHHHHHHHHHHHHHHHHHH11111111111HHHHHHHHHHHHHHHHHHHHHHHCCCCCHHHHHHHHEEEEECCHHHHHHHHHHHHHHHHEEEE1-----------1HHHHHHHHHHCCCHHHHHHHHHHHHHHHCCCCCHHHHHHHHHHHHHHHHHHHHH--------------------------------------------------------------------------------------…	-
PF00772.16_DnaB_seed	156	132	!Q:	Q:0,131	CCCCC111H1HHHHHHHHHHH11111111111HHHHHH1111111111111HHHHHHHHHHHHHHHCC111CCCCHHHHHHHH11111HHCCCCCH1H1CHHHHHHHHHHHCCC111HH1HHHHHHH1HHHC	-
PF00773.14_RNB_seed	86	700	!Q:40,55|66,93|132,156|191,228|290,326|380,413|418,438|458,473|549,576|647,661	Q:0,39|56,65|94,131|157,190|229,289|327,379|414,417|439,457|474,548|577,646|662,699	111111111111111111EE1EE111111111111111EE----------------EEEEEC1CCE----------------------------EEEEEEE1111111111111111111HHHH1HHHHH11-------------------------1EECCCC1EEECCCHHHH11H1111HH1111111--------------------------------------11EEEEEEEEEE1CCC1CC1111111E1EE111EEEEEEEEEECCCCCHHHHHHHH11111-------------------------------------111HHHHHHHH1111H1HHHHHHHHHHH1111111111111111111111111-------------------…	-
PF00775.16_Dioxygenase_C_seed	20	231	!Q:4,33|71,82|176,219	Q:0,3|34,70|83,175|220,230	1111------------------------------EEEEEEEECCCCCCCCCCEEEEEEE111111111111------------EEEEECCCCCEEEEEEEECCCCCCCCCCHHHHHHH1HCCCCCCCCEEEEEEECCCC1CCEEEEEEECCCCCCC1CCEEEE11111E1111111--------------------------------------------EEEEEEEEECC	-
PF00777.13_Glyco_transf_29_seed	105	387	!Q:64,76|137,151|208,248|325,337	Q:0,63|77,136|152,207|249,324|338,386	CCCCCC11EEECCCCCCCC11111CCEEC1CCCCCCC1CCHHHHHH111111111111111111-------------1EEEEE1111111111111111111EEEEE11111111111111111EEEEECCCHHH11---------------1111EEEEEE11CCCCCEEEHHHHHCCC11111111111111111111111111EE-----------------------------------------EECCH11111111HHHHHHHHHHHH111111111111111111111111111HHHHHHHHHHHCCCE1EEEEEE11-------------111111111111111111111111HHHHHHHHHH1HHCC11CEEEECCC	-
PF00778.12_DIX_seed	25	93	!Q:	Q:0,92	CCCEEEEEE1ECCCCCEEEEEECCCCCCCCHHHHHHHH1CCC1CCCEEEEEECCCCCC11EEEEEE11111111111111EEEEE111EEECC	-
PF00779.14_BTK_seed	26	34	!Q:	Q:0,33	CCCCCCEEE11CCEEEHH11111111111EECCC	-
PF00780.17_CNH_seed	62	461	!Q:27,45|109,137|199,222|234,249|274,284|317,337	Q:0,26|46,108|138,198|223,233|250,273|285,316|338,460	11111111111EEEEE1ECCEEEEEE1-------------------EEE11111111111EEEEEEECCCCEEEEE11111111E111111C1111CEEEEEE111111-----------------------------1111CCCCCCCEEEEE1111111111EEEECCCEEEEEEECC11111EEEEEEE1111111------------------------1EEEE11EE11----------------111EEEEEE1111111CCEEEEEE-----------111EEEEE111111111111111111111111---------------------1EEEEEE11111111111111EEEEEECEEEEEE1111111111111111111111EEEEE…	-
PF00781.19_DAGK_cat_seed	125	272	!Q:58,68|126,136|138,151|153,176|205,226|244,271	Q:0,57|69,125|137,137|152,152|177,204|227,243	CEEEEECCCC11CCCCHH11H111HHHHHH1H11HHC11C1CC111111E11EE1EE1-----------H11HH111111HHH1HHH1HCCC11111111111111CEEEEE1CCCCCHHHHHHHH-----------H--------------1------------------------EEEEECCCHHHHHHHHCC1CCCHHH111----------------------11111111111111111----------------------------	-
PF00782.15_DSPc_seed	24	168	!Q:29,52|62,76	Q:0,28|53,61|77,167	111111111111111HHHHCCCCEEEE11------------------------EEEEE1111---------------HHHHHHHHHHHHH1HH111HHCCCEEEEEECCCCCHHHHHHHHHHHHHCCC1CHHHHHHHH111111HHHC1CCCCCCHHHHHHHHHHHCC	-
PF00784.12_MyTH4_seed	11	120	!Q:73,87	Q:0,72|88,119	CCHHHHHHHHHHHHHCCCCCHHHHHHHHHHHHHCCCC11CHHHHHHHHHHHHHHHCCCCCCHHHHHHH1HHHH---------------HHHHHHHHHHHHH11111111111HHHHHHCC	-
PF00786.23_PBD_seed	44	74	!Q:18,33|40,55	Q:0,17|34,39|56,73	CCCCC1CCCEEEEEEEE1----------------HHHHHH----------------HHHHHCHHHHHHHHHHCC	-
PF00787.19_PX_seed	71	208	!Q:37,51|75,96|107,163	Q:0,36|52,74|97,106|164,207	CCCEE11EEEECCEEE1111CCCCCEEEEEEEEE111---------------EEEEEEEHHHHHHHHHHHHHH11----------------------1111111111---------------------------------------------------------1HHHHHHHH1HHHHHHHHHHH1111111111111HHHHHHHCCC	-
PF00788.18_RA_seed	54	135	!Q:13,25|110,125	Q:0,12|26,109|126,134	CCCEEEEE11111-------------EEEEEECCCCCHHHHHHHHHHH111111111111111EEEE11111111111EEECCCCEE1111111111EECCCCCHHHHHH----------------EEEEEECCC	-
PF00789.15_UBX_seed	22	114	!Q:39,74|78,97	Q:0,38|75,77|98,113	CCCCCEEEEEEECCCCCEEEEECC1CCCCHHHHHHHHHH------------------------------------EEE--------------------HHC1CCCCCEEEEEEC	-
PF00790.14_VHS_seed	15	155	!Q:	Q:0,154	CCCHHHHHHHHHHH11111111111HHHHHHHHHHHHCC1111CCCHHHHHHHHHHHHCC11CCHHHHHHHHHHHHHHHHCCCHHHHHHHHCHHHHHHHHHHHCCCCCCHHHH11HHHHHHHHHHHHHHHH1111CCCCCHHHHHHHHHHHHHCC	-
PF00791.15_ZU5_seed	30	150	!Q:47,98|127,139	Q:0,46|99,126|140,149	CCCEEEEEEECCCCEEE1ECCCCEEEEECCCCCCCCCEEEEEEEEE1----------------------------------------------------EEEEEEEEECCCCCCCCCCEEEE11111-------------EEEEECCCCC	-
PF00792.19_PI3K_C2_seed	24	194	!Q:21,36|38,50|89,108|139,193	Q:0,20|37,37|51,88|109,138	CCCCEEEEEEEE111ECCEEE----------------1-------------111EEEEEE1EECCCCCCCCEEEEEEE11111EE1111--------------------EEEEEEEEECCCC1CCCCEE1CCEEEEE11-------------------------------------------------------	-
PF00793.15_DAHP_synth_1_seed	28	343	!Q:234,245|255,276|301,320|322,333	Q:0,233|246,254|277,300|321,321|334,342	CCCCCCH1111111111111CEEECCCCCEEEEECCCCCCCHHHHHHHHHHHHHHHHHCCCCCEEEE11111111111111111111111111111HHHHH11111111111111CCCEEEECCCCCCHHHHHHHHHHHHCCCCCCCCHHHHHHHHCCCCCEEECCCCC1111CCHHHHHHHHHHHHHCCC1111111111CCCEEEEE1111111111111111HHHHHHHHH------------1EEEE1111----------------------HHHHHHHHHHHC111CCEEEEEE1--------------------1------------HHHHHHHCC	-
PF00794.13_PI3K_rbd_seed	12	129	!Q:23,36|73,83	Q:0,22|37,72|84,128	CCCCCCCCCHHHCCCCEEEEEEE--------------11EEEEEECCCCCHHHHHHHHHHH111111111111-----------1EEEEECCCCEEEE1CCCCCCHHHHHHHHHHHCCCCCEEEEEECC	-
PF00795.17_CN_hydrolase_seed	58	419	!Q:47,66|94,114|122,138|155,187|329,340	Q:0,46|67,93|115,121|139,154|188,328|341,418	CEEEEE111111111111111111HHHH1HHHHHHHH1111111111--------------------HHHHHC11CCC1EEE111111111111---------------------HHHHHH1-----------------11111111CHHHHHHH---------------------------------111111111111111111111111111111111111111111HHHHHCCEEEEEE1EEEE111111111111111EEEEEEEECCC11111CCEE1111111111E1EEE1111111111111111111111111111111------------CEE111111111111111CEEEE11EE111111111HHC11CCCHHHHHH1HHH1111…	-
PF00796.13_PSI_8_seed	36	25	!Q:	Q:0,24	CCEEHHHHHHHHHHHHHHHHHHHHC	-
PF00797.12_Acetyltransf_2_seed	33	287	!Q:81,92|168,184|243,256	Q:0,80|93,167|185,242|257,286	CHHHHHHHHHHH11111111111111111111111111HHHHHHHHHHCCCCCEEEEHHHHHHHHHHHCCCEEEEEEEEEE------------1EEEEEE1EECCE11EEEEE1111111111111EE1111111111111EEEE1EEECC1111EEEEEEECCCCCE-----------------EEEEEECCCCCCCEEEE11111111111111111111EEEEEECCC1CEEEEECCEEE--------------EEEECCHHHHHHHHHHHCCCEEC111CCCC	-
PF00798.13_Arena_glycoprot_seed	20	549	!Q:129,143|227,255|280,290|311,322	Q:0,128|144,226|256,279|291,310|323,548	CCCEEECCCCHHHHHHHHHHHHHHHHHHHHHHHHHHHHHHHHHHHHHHHHHHHCCCCC111E1111111EECCEEEEEEEEEE111111111111111111111EEEEECCCCCCEEEEEEEECCEEEE---------------11111111111H11111HHHHHHHHHH111111111111111111111EEEEEEEE111111111111HHHHHHHHHHHHH11-----------------------------111111111111EEEE1EE11111-----------111111111111HHHHHHHH------------EEEEEEE111111111111HHHHHHHHHHCCCCCCCHHHHHCCCCCCHHHHHHHHCCCCCHHHHHHHHHHHHHHHH…	-
PF00799.15_Gemini_AL1_seed	11	120	!Q:	Q:0,119	CEEECCEEEEECCCCCCCHHHHHHHHHHHHHHCCCC1EEEEEHHHCCCCCCCEEEEEEECCCEEE111111111111111111111111111HHHHHHHHHCCC1111CEEEEEEEEECC	-
PF00800.13_PDT_seed	134	315	!Q:43,57|101,123|147,179|241,260	Q:0,42|58,100|124,146|180,240|261,314	CEEECCCCCHHHHHHH1111HH111111111111EEEECCCHH---------------HHHHHHHCCC111C1CEEEEEECCCC11CCCHHHHHHHH11H1-----------------------1EEEEEEE111EEEEEEEE1111---------------------------------11111E11111111EEECHHHHHHHHHHHHHC111CCCCE11EEECCCHHHHHHH111HHH--------------------HCCCC11111EEEECCHHHHHHC1CC1CEEE11111111111EEEEEEEEECCC	-
PF00801.15_PKD_seed	93	142	!Q:24,46|63,93|101,123	Q:0,23|47,62|94,100|124,141	CCCC111111CCCECCCCEEEEEE-----------------------111EEEE1111EECCC-------------------------------EEEEE11-----------------------11EEEEEEEECCCCCCCC	-
PF00802.14_Glycoprotein_G_seed	4	285	!Q:249,280	Q:0,248|281,284	111111111111111111111111111111111111111111111111111111111111111111111111111111111111111111111111111111111111111111111111111111111111111111111111111111111111111111111111111111111111111111111111111111111111111111111111111111111111111111111111111111111--------------------------------1111	-
PF00803.13_3A_seed	27	289	!Q:179,192	Q:0,178|193,288	CCCCCCCCHHHHHHHHCCHHH1HHHHHHHCCCCCCEEEECCCCCEEE1111111111111HHHHHHHHH1111111111111111111111111111111111111EEEECEEEEEEEECCCCCCCCEEEEEEE111111111111111111EEEEECCCC111CEEEEEE11111111--------------111EEEEEEEECEE11CCCCEEEEEEE1111111111111111111EEEEE1CCCCCHHHHCHHHHHH111HHHHH11111111111111111111	-
PF00804.20_Syntaxin_seed	171	197	!Q:52,84|142,152|156,172	Q:0,51|85,141|153,155|173,196	CHHHH11111HHHHHHHHHHHHHHHHHHH1HHHHHH1111HHHHCCCC11CH---------------------------------HHHHHHHHHHHHHHHH111HH1111111HHHHHHHH111111111H111111HHHH1-----------HH1-----------------11HHHHHHHHHH1HHHHHHHHHHC	-
PF00805.17_Pentapeptide_seed	95	40	!Q:	Q:0,39	1111111111111111111111111111111111111111	-
PF00806.14_PUF_seed	50	37	!Q:	Q:0,36	CCCHHHHHHHH1CCHHHHHHHHHHHH1CCCCHHCCCC	-
PF00807.12_Apidaecin_seed	2	28	!Q:	Q:0,27	1111111111111111111111111111	-
PF00808.18_CBFD_NFYB_HMF_seed	28	69	!Q:	Q:0,68	CCCCHHHHHHHHHHC1CCHHH11HHHHHHHHHHHHHHHHHHHHHHHHH1HHHHHHCCCCCCHHHHHHHC	-
PF00809.17_Pterin_bind_seed	42	289	!Q:0,17|49,70|89,103|168,185|235,246	Q:18,48|71,88|104,167|186,234|247,288	------------------HH1HHHH1111111111HHHHHHCCCCEEEE----------------------11HHHHHHHHHHHHHHHH---------------111EEEECCCHHHHHHHHHH1CCCEEECCCCCCC1111111CCHHHHHHHHCCC11CEEEEE11------------------11111111111111CHHHHHHHHHHHH1HHHHHHCCCCC1CCEEEE111------------HHHHHHHHHH111111111HHHH1111CCCEEEEECCCCCCC	-
PF00810.13_ER_lumen_recept_seed	61	230	!Q:108,150	Q:0,107|151,229	CCCCCCH111111HHHHHHHHHHHHHHH1111111111111HHHH111111HHHH11111HHHHHHHHHHHHHH11H111111111111111111EEEE1EEHHHHHH-------------------------------------------HHHHH111111111111111HHHHHHHHHHHHHHHHHHHHHHHHHH1HC1CCCCHHHHHHHHHHHHHHHHHHHHHHHCC	-
PF00811.13_Ependymin_seed	20	152	!Q:	Q:0,151	11111111111111EEEEEECC11CEEEEECCCCCEEEEEE111111111111111EEEEEEECCCCCCCCCEEEEEE111111111111111111CEEEEEEEEECEEEEEEE1EECCCC111E1EEEEEEEEEE1111111111111111	-
PF00812.12_Ephrin_seed	14	176	!Q:44,54|90,116|148,161	Q:0,43|55,89|117,147|162,175	CCCCCCCEEEE1111111111111EEEEEECCEEEEE1111111-----------1111EEEEEEE1111111111111111EEEEE111---------------------------11HHHHHHH11111111111111EEEEEE11--------------EEEEEEEEEEEECC	-
PF00813.15_FliP_seed	141	276	!Q:85,103|151,169|194,207	Q:0,84|104,150|170,193|208,275	CHHHHHHHHHHHHHHHHHHHHHHHHHHHHHHHCCCCCCHHHHHHHHHHHHHHHHHHHHHHHHHHHHC111111111CCCCCCCC1-------------------1CHHHHHHHHHHHHHHHHHHCC1111CHH1111HHHHH11111HHH1-------------------1111111111111111111HHHHH--------------HHHHHHHHHHHHHHHHHHHHHHHHHHHHHHHHHHCCCCCCCCHHHHHHHHHHHHHHHCCHHHHHHCCC	-
PF00814.20_Peptidase_M22_seed	113	390	!Q:46,59|105,120|183,197|209,241|265,286|313,323	Q:0,45|60,104|121,182|198,208|242,264|287,312|324,389	CCCHHHHHHHHH11111111111111111HHHHHHHHHHHHHHHHH--------------EEEEECCCCCHHHHHHHHHHHHHHHHHHCCC1EEEECHHHHHHHH----------------111111111EEEEEEECCCEEEEEEEC1CCCEEEE1111111111111HHHHHHHHHHHHHH---------------HH11HHHHHHH---------------------------------1EECC1111CHHHHHHHHH11HH----------------------HHHHHHHHHHHHHHHHHHHHHHHHHH-----------111EE11EEECC11CCCCHHHHH1111111HHHHHHHH1111CC1CEEE11111111111111111	-
PF00815.15_Histidinol_dh_seed	16	439	!Q:152,162	Q:0,151|163,438	11111111111HHH1HHHHHHHHHHHHHHCHHHHHHHHHHHCC11CEE1ECCC11CCCHHHHHHHHCCCCHHHHHHHHHHHHHHHHHHHHHCC1CCCCCEEEECCEEEEEEEEEECCEEEEECCCCCCCCHHHHHHCCCCCCCCCCEEEEE1-----------1HHHHHHHHHCHHHHHHHCHHHHHHHHHH111111111111111EECCCHHHHHHHHHHHH1111111111111111EEEEEECCCCCHHHHHHHHHHHHCCCCCCEEEEEECC11HHHHHHHHHHHHHHHHHCC11HHH1HHHHHHH11CCEEEEECCHHHHHHHHHHCCCCCEEEEECCHHH1HHHHHCCCCEEEE1111111111111111111111111111111HHHHHHC…	-
PF00816.16_Histone_HNS_seed	151	160	!Q:62,106	Q:0,61|107,159	CHHHHHHHHHH111111111HHHHHH11HHHH1HHHHHHHHHHHHHH11CC11CC111HHHH---------------------------------------------111111111111111111111111111111HHHHHHH1111111111HCCCCC	-
PF00817.15_IMS_seed	113	413	!Q:41,92|124,138|161,194|219,230|265,355|357,374	Q:0,40|93,123|139,160|195,218|231,264|356,356|375,412	CCCCCHHHHHH111HHH1111111111111111111EEEE1----------------------------------------------------EEEEEECHHHHH1CCCCCC1CCHHHHHH11H---------------C111C1C1E1111111111EEE----------------------------------111HHHHHHHHHHHH1HHHHHH11------------EEEEC1CCEEEE11111111ECCC11CCCCCCCH-------------------------------------------------------------------------------------------1------------------HHHHHHHHHHHHHHH1C11CEEEE…	-
PF00818.12_Ice_nucleation_seed	110	16	!Q:	Q:0,15	CCCCEEECCCCCEECC	-
PF00819.12_Myotoxins_seed	2	43	!Q:	Q:0,42	1111111111111111111111111111111111111111111	-
PF00820.14_Lipoprotein_1_seed	7	270	!Q:54,65|115,126	Q:0,53|66,114|127,269	111111111111111111111111111111EEEEECCCCCCEEEEEEEEEEEEE------------EEEECCCCCEEEEEEECCCCCEEEEEECCCC1CEEEEEEEECCCCCHHH------------CEEEECCCEEEEEECCCCCCCCCHHHHHHCC1EEEEEEEECC1EEEEEEEEEEEEEEEEECCCCCEEEEE11111111111EEEECCCCCEEEEEECCCEEEEEEEEECCEEEEEE111111111111111111HHHHHHHHC	-
PF00821.13_PEPCK_seed	56	697	!Q:74,95|185,208|214,224|391,415|417,445|452,470	Q:0,73|96,184|209,213|225,390|416,416|446,451|471,696	CHHHHHHHHCCCCEEEEECCCHHHHHHHHHHHHH111111111111111EEE1111111111111EEEE11111----------------------HHHHHHHH1HHHCCCCCCCCEEEEEEE11111111111111EEEECCCHHHHHHHHHHHHCCHHHH11111HHH1CCCCCEEEEEE111------------------------EEEEE-----------EEEEECCCCCHHHHHHHHHHHHHHHHHHHH111CCC1HHHHHHHHEEEECCC11CCEEEEEE1111111111111111111111111EEEEEECCEEEEEEC1CCCEE11111EEECCCCCEEEECCCCCCCCCHHHHHHH11CC1CCEEEEEEECCCC1CEE111--------…	-
PF00822.15_PMP22_Claudin_seed	13	198	!Q:38,48|67,82	Q:0,37|49,66|83,197	CHHHHHHHHHHHHHHHHHHHHHHC1CCCEEEECCCC11-----------11111HHHHHHHHH1111----------------HHHHHHHHHHHHHHH1111HHHHHHHHHHHHHHHHHHCCCHHHH11111111HHHHHHHHHHHHHHHHHHHH111111111111111111111HHHHHHHHHHHHHHHHHHHHCC	-
PF00823.14_PPE_seed	146	177	!Q:	Q:0,176	CCC11CHHHHHHHHCCCCCHHHHHHHHHHHHHHHHHHHHHHHHHHHHHHH11111111111HHHHHHHHH1HHHHHHHHHHHHHHHHHHHHHHHHHHHHHHHHHHCCCCHHHHHHHHHHHHH11HHHHHHCCCCHHH1111111HHHHHH1HH1HHHHHHHHHHHHHHHHHHHHHCC	-
PF00825.13_Ribonuclease_P_seed	141	209	!Q:50,80|82,111	Q:0,49|81,81|112,208	11111111111HHHHHHHH1HCCCE1EEC111CCE11EEE11111111EE-------------------------------1------------------------------EE11EEEEECCCCH1HHHHHHHHHHHHHHHHHH111111111111111EEEEEE111111111111111HHHHHH111111111HHHH111HHHHCC	-
PF00827.12_Ribosomal_L15e_seed	57	216	!Q:29,43|84,112|170,215	Q:0,28|44,83|113,169	CHHHHHHHHHCCCCHHHHHHHHHHHHHHH---------------HHCCCEEEECCCCCCHHHHHCCCC1CCCCEEEEEEEEEE1-----------------------------HHHHHHHHHHHC1CCCEEEECEEEECCCCCEEEEEEEEE111111111111111111----------------------------------------------	-
PF00828.14_Ribosomal_L18e_seed	104	187	!Q:0,40|73,99|115,127|136,146|150,160	Q:41,72|100,114|128,135|147,149|161,186	-----------------------------------------1HH1111111111111111111CCCCCCCCEE---------------------------EHHHHHH11HHHHCC-------------EEEEECEE-----------EEE-----------EEEEECCCCHHHHHHHHHHCCEEEEC	-
PF00829.16_Ribosomal_L21p_seed	67	102	!Q:82,92	Q:0,81|93,101	CEEEEEECCEEEEEECCCEEEEEEC1CC1CCCCEEEECEEEEEECC1CCEEECCCEECC11CEEEEEEEEC1CCCCEEEEEE-----------111111111	-
PF00830.14_Ribosomal_L28_seed	114	86	!Q:19,31	Q:0,18|32,85	CC1CEE1111111111111-------------1111111111111111111111EEEEEEECCCCCEEEEEEECHHHHH11HCCCC	-
PF00831.18_Ribosomal_L29_seed	156	62	!Q:	Q:0,61	CHHHHHCCH1HHHHHHHHHHHHHHHHHHHHHHH1CCC11CCCCHHHHHHHHHHHHHHHHHHC	-
PF00832.15_Ribosomal_L39_seed	44	43	!Q:	Q:0,42	CHHHHHHHHHCCCCCCCEEEEECCCCEEECCCCCCHHHCCCCC	-
PF00833.13_Ribosomal_S17e_seed	32	140	!Q:	Q:0,139	CCCCCHHHHHHHHHHHHHHHHHCCC1CCHHHHHHHHHH11HHCCCCHHHHHHHH111HHHHHHHHHHHH111111111111111HHHHHHH11111111111111111111EEECHHHHHHHHH1111111111111111	-
PF00834.14_Ribul_P_3_epim_seed	13	214	!Q:170,180	Q:0,169|181,213	CCCCCCCCCCHHHHHHHHHHHHHCCCCEEEEE1111111111111HHHHHHHHCC111CCCCEEEEEEECCCCCCCCHHHHCCCC1EEEEECC11CCCCHHHHHHHHHHHCCCEEEEECCCCCHHHHHHHHHCCCEEEEEEECCCCCCCCCCHHHHHHHHHH111HHHHH-----------EEECCCCCCCCHHHHHHCCCCEEEEECCCCCCC	-
PF00835.14_SNAP-25_seed	13	75	!Q:4,19|25,39|45,59	Q:0,3|20,24|40,44|60,74	1111----------------11111---------------111EE---------------1111E11EEE1CCCC	-
PF00836.14_Stathmin_seed	4	140	!Q:	Q:0,139	11111111111111111111111111111111111111111111111111111111111111111111111111111111111111111111111111111111111111111111111111111111111111111111	-
PF00837.12_T4_deiodinase_seed	4	280	!Q:40,58|111,130|188,198	Q:0,39|59,110|131,187|199,279	1111111111111111111111111111111111111111-------------------1111111111111111111111111111111111111111111111111111--------------------111111111111111111111111111111111111111111111111111111111-----------111111111111111111111111111111111111111111111111111111111111111111111111111111111	-
PF00838.12_TCTP_seed	9	183	!Q:37,69	Q:0,36|70,182	CEEEE111111111111111111111EEEEEECEEEE---------------------------------EECEEEEEECCCCC11CCCHHHHHHHHHHHHHHHHHHHHHCCCCC11HHHHHHCHHHHHHHHHHC11CCCCCEEE11111111111EEEEEECC11CCCCCCEEEEEECCCCC	-
PF00839.12_Cys_rich_FGFR_seed	85	91	!Q:59,74	Q:0,58|75,90	CHHH1HHHHHH11HHHHHHCCC11111CCHHHHHHHHHHH111HH11H11111111111----------------HHHHHHHHHHHCC1CC	-
PF00840.15_Glyco_hydro_7_seed	18	454	!Q:44,63|198,215|238,288|332,348|401,416|418,436	Q:0,43|64,197|216,237|289,331|349,400|417,417|437,453	1111111111111EEEEECCCCC11CEEECCEEEEECCCCEEEE--------------------111HHHHHHH1111111111111EEEEECCCEEEEEEEE111111111111EEEEEECCCC1EEEEEECCCEEEEEEE11111111111EEEEEE11111111111111111111111111111111EE11111------------------1111111HHH111111111111---------------------------------------------------11111111111EEEEEEEECCCCCCCCCCEEEEEEEEECCEEE-----------------HHHHHHHHHHCCCCHHHHHCCCHHHHHHHHCCCCEEEEEEECCCCCCEEE…	-
PF00841.14_Protamine_P2_seed	4	104	!Q:	Q:0,103	11111111111111111111111111111111111111111111111111111111111111111111111111111111111111111111111111111111	-
PF00842.16_Ala_racemase_C_seed	121	188	!Q:62,76|112,127	Q:0,61|77,111|128,187	CEE1EEEEEEEEEEE1CCCCE11EECCCEEEECCCC1EEEEEE1111111111111111111---------------EE1111EECCEEE11EEE1111EEEECCEEEEE11----------------11111111111111EEEEE111111111111HHHHHHHHCCCHHHHHHCCCC1CCCEEEC	-
PF00843.12_Arena_nucleocap_seed	17	560	!Q:144,155|345,377	Q:0,143|156,344|378,559	CCCCCCCHHHHHHHHHHCCCCCCCHHHHHHCHHHHHCCCCCHHHHHHHHHHHHCCCCCHHHHHHHHHHHHHHHHHHHCCCCCCCEEEECCCCHHHHHHHHHHHHHHHHHHHH1111111111111111HHHHHHHHHHHHHH11------------1EEEEEECC11111CCC1HHHHCCCCCHHHHHHHHHH11CCCCCHHHHHHHHC1CCCCEEEEECCCCCHHHHHHH111111111111111EECCCCCCHHHHHHCCCCEECCCCC1EEEEEECCCCHHHHHHHHHHH11111111111111111HHHHHHHHH11111111111111111111111EEE---------------------------------HHHHHHHHHHCCCCCCCEEEE…	-
PF00844.13_Gemini_coat_seed	41	292	!Q:2,56|121,133|149,163|165,175|201,218	Q:0,1|57,120|134,148|164,164|176,200|219,291	11-------------------------------------------------------1EEEEE111CCCCCCEEEC1111CCCEEEEEE111111111111111EEEEEEEEEEEEEEE11-------------11CEEEEEEEE1111---------------1-----------1EEECCCCCCCEEEEEEEEEEEEEC------------------11EEEEEEEEEEEEEEEEE111111111111111EEEEEEEECCCCCCCCEEE11111111EEEEEEEECCCC	-
PF00845.14_Gemini_BL1_seed	17	314	!Q:174,200|206,251|253,265|267,286	Q:0,173|201,205|252,252|266,266|287,313	CCCCCCCCEEEECCCCCEEEEECCCHHHHHHHHHCCCCCCEEEEEEEECCCCCCCCCEEEEEEE111111111111EEEEEEEEECCCEEEEE111111111111EEEEEEECCCCCCCEEEEEE111111111111111111111EEEECCCCCCCCCEEE111111111111---------------------------1EE11----------------------------------------------1-------------1--------------------HHHHHHHHHHHHHHHH11111111111	-
PF00846.13_Hanta_nucleocap_seed	4	434	!Q:253,263	Q:0,252|264,433	1111111111111111111111111111111111111111111111111111111111111111111111111111111111111111111111111111111111111111111111111111111111111111111111111111111111111111111111111111111111111111111111111111111111111111111111111111111111111111111111111111111111111-----------111111111111111111111111111111111111111111111111111111111111111111111111111111111111111111111111111111111111111111111111111111111111111…	-
PF00847.15_AP2_seed	206	78	!Q:	Q:0,77	CCCCEE11EECCCCCC111EE11EEEEC1C11111C1111111CC1CEEEEEECCCC1HH11HHHHHHHHHHHHHCCC	-
PF00848.14_Ring_hydroxyl_A_seed	128	387	!Q:67,144|174,193|242,253|259,272|317,343|345,359	Q:0,66|145,173|194,241|254,258|273,316|344,344|360,386	CC1CE1EEEEEEEEE11111111111111111111EECCEHHHH111HH111111111111111111------------------------------------------------------------------------------111111111111111111111111111EE--------------------EEEECCCEEEE1EECCEEE111EEEEEE111CCCCEEEEEEEEEE111------------111HH--------------HHHHHHHHHHH11111111111HHHHHHHHHHHHHHH1111H11---------------------------1---------------1H1HH11HH1111HHHHHHHHH111CC	-
PF00849.17_PseudoU_synth_2_seed	57	334	!Q:8,48|52,65|115,252|269,298	Q:0,7|49,51|66,114|253,268|299,333	CE1EEEE1-----------------------------------------HHH--------------EEECCCCCCCCEEEEEEECCHHHHHHHHHHH11111111111EEEEEEE------------------------------------------------------------------------------------------------------------------------------------------111EEEEEEEECC111------------------------------111111CCCCEEEEEEEEECCCHHHHH111HHHCC	-
PF00850.14_Hist_deacetyl_seed	148	1151	!Q:0,28|77,151|170,229|240,292|299,375|406,473|485,495|498,671|695,713|747,793|795,810|812,828|839,852|854,943|948,973|982,992|1008,1038|1060,1071|1081,1097	Q:29,76|152,169|230,239|293,298|376,405|474,484|496,497|672,694|714,746|794,794|811,811|829,838|853,853|944,947|974,981|993,1007|1039,1059|1072,1080|1098,1150	-----------------------------1111111H11111HHHHH1111HHHHHHH1111111111111111111---------------------------------------------------------------------------11111HHHH1H1111111------------------------------------------------------------1HHH1HHHH1-----------------------------------------------------HHH111-----------------------------------------------------------------------------1HHHHHHH11111HHHHHHHHHH…	-
PF00851.13_Peptidase_C6_seed	19	456	!Q:	Q:0,455	CCCCHHHHHHHH11111111111111111HHHHHHHHHHHHHHHCCCCCCCHHHHHHHHCCCCHHHHHHHHHHHHHHHHHHHHHCCCCCHHHHHHHHHHHHHHHCCCCCHHHHHHHHHHHC1CCCCCCCHHHHHHHHHHHCCCCCCHHHHHHHHHHHHHHHHHHHHH111111111111111111111111111111111111111111HHHHHHHHHHCCCCEECCCCCCCCEEEE1111111111111111111HHHHHHHH111111111111111111111EEEEECEEECCCCCCEECCCCCCCCCEEEE111111111111111111EEEECCCCCHHHHHHHHHCCCCHHHHHHHHHHHHHHHCCCCCCCCHHHHHHHHHHHHHHH111111…	-
PF00852.14_Glyco_transf_10_seed	49	523	!Q:18,69|81,100|150,187|204,215|241,270|330,345|467,485	Q:0,17|70,80|101,149|188,203|216,240|271,329|346,466|486,522	CCCCHHHHHHHHHHHHHH----------------------------------------------------EE1EEEE1111--------------------111111111111EEE11111111111111EEEEE111111111111111--------------------------------------1111111EEEEE1111------------11111EEEEEEEE111111111111------------------------------1111111111111111111EEEEEECC111CCCCCH111HHHHHHHHHCC1CCEEEE11----------------111111111111111EEEEEEECCC1CCCCCHHHHHH1CHHHCCCCEEEE111…	-
PF00853.14_Runt_seed	6	135	!Q:	Q:0,134	CCHHHHHHHH111111111111EEEE11111111111111EEEEEEECCCCCCEEEEEEE111111111111HHHHHHHCCCCCCCEEEEEECCCCCEEEEEEEEEECCCEEEEEEEEEEEEE111111111111	-
PF00854.16_PTR2_seed	25	520	!Q:20,62|77,87|194,207|221,236|269,279|391,439	Q:0,19|63,76|88,193|208,220|237,268|280,390|440,519	CCEEEHHHHHHHHHHHHHHH-------------------------------------------HHHHHHHHHHHH11-----------111111111111111111HHHHHHHHHHHHHHHHHHHHH111111111111111HHHHHHHHHHHHHHHHHHHH111111111111111111111HHHHHHHHHH1--------------11H1111111111----------------1111111111111111111HHHHH11111111-----------1HHHHHHHHHHHHHH1HHHHHHHCCCHHHHHHHHHHHHHHHCHCCC1CEECCCCCCCHHHHHHHHHHHHHHHHHHHHHH1111111111111HHHHHHHHHHHHHHHHHHH--------…	-
PF00855.12_PWWP_seed	273	320	!Q:38,76|98,108|123,151|229,239|265,276|284,297	Q:0,37|77,97|109,122|152,228|240,264|277,283|298,319	CCCC1CEEEE1111E1E111111111111111EEEE11---------------------------------------111111111111111111111-----------111111111111EE-----------------------------E1111EEEE11111111111111E11E11111EE11E11C1CC1CEECC111111HH11H111111111111111HH-----------1H111HH111111111111111111------------1111111--------------111HHH111HHHHHHHH111CC	-
PF00856.23_SET_seed	267	523	!Q:40,56|66,282|286,343|371,394|421,435|438,458|468,501	Q:0,39|57,65|283,285|344,370|395,420|436,437|459,467|502,522	CCEEEECCCCCCCC11EEE1111EECCEE11ECHHHHHH1-----------------111111111-------------------------------------------------------------------------------------------------------------------------------------------------------------------------------------------------------------------------C11----------------------------------------------------------111111111111111111111111111------------------------EECC…	-
PF00857.15_Isochorismatase_seed	64	271	!Q:17,34|72,111	Q:0,16|35,71|112,270	CEEE11EE11E111111------------------HHHHHHHHHHHHHH11HHCC11111CC1111EEEEEE----------------------------------------1111111111111111111111EEE111111111111111111111111111HHHHHHH111CCC11C111EEEEEEEECCHHH111HHHHHHHHHC1CC11111EEEEE1111111111111111111HHH1HHHHHHHHH11111HCC1CEECCCCC	-
PF00858.19_ASC_seed	114	1311	!Q:21,31|34,55|57,77|177,408|410,425|432,452|493,506|518,700|725,802|832,915|974,992|1004,1022|1046,1097|1132,1153|1191,1215|1255,1285	Q:0,20|32,33|56,56|78,176|409,409|426,431|453,492|507,517|701,724|803,831|916,973|993,1003|1023,1045|1098,1131|1154,1190|1216,1254|1286,1310	111111111111E11E11111-----------HH----------------------H---------------------HHHHHHHHHHHHHHHHHHHHHHHHHH1CCCEEEEEE1111111111111EEEE11111111111111HHH11HHHHHHHHHHH11HHHHHHHHHHHHHH------------------------------------------------------------------------------------------------------------------------------------------------------------------------------------------------------------------------------…	-
PF00859.13_CTF_NFI_seed	4	319	!Q:147,158	Q:0,146|159,318	111111111111111111111111111111111111111111111111111111111111111111111111111111111111111111111111111111111111111111111111111111111111111111111111111------------1111111111111111111111111111111111111111111111111111111111111111111111111111111111111111111111111111111111111111111111111111111111111111111111111111111111111111	-
PF00860.15_Xan_ur_permease_seed	20	446	!Q:26,40|60,78|82,109|163,186|229,254|260,277|337,350	Q:0,25|41,59|79,81|110,162|187,228|255,259|278,336|351,445	CCHHHHHHHHHHHHHHHHHHHHHHHH---------------HHHHHHHHHHHHHHHHHH1-------------------HH1----------------------------HHHHHHHHHHHHHHHHHHHHHHHH1HHHHHCCCCCHHHHHHHHHHHHHHHHHH------------------------HHHHHHHHHHHHHHH111HHHHHHHHHHHHHHHHHHHHHHHH--------------------------11111------------------11HHHHHHHHHHHHHHHHHHHHHHHHHHH111111111111111111EEEHHHHHHHHH--------------EEEEEEECCCCCCHHHHHHHHHHHHHHHHHHHHHHHHCHHHH1HHHHH…	-
PF00861.17_Ribosomal_L18p_seed	33	149	!Q:55,71|87,120	Q:0,54|72,86|121,148	CCHHHHHHHHHHHHHHHCCCCCCCEEEEEEECCEEEEEEEECCCCEEEEEE1111-----------------HHHHHHHHHHHHHHH----------------------------------EEECCCCCCCHHHHHHHHHHHHHCCCCC	-
PF00862.14_Sucrose_synth_seed	4	551	!Q:	Q:0,550	111111111111111111111111111111111111111111111111111111111111111111111111111111111111111111111111111111111111111111111111111111111111111111111111111111111111111111111111111111111111111111111111111111111111111111111111111111111111111111111111111111111111111111111111111111111111111111111111111111111111111111111111111111111111111111111111111111111111111111111111111111111111111111111111111111111111111…	-
PF00863.14_Peptidase_C4_seed	39	261	!Q:	Q:0,260	11111111111111HHCC1111111EEEEEEECCCCCEEEEEEEEECCEEEECCCC111CECCCCE1111EEEEEEEEEE11EECCCCCEEEEEECCCEEEEEE111111111111111111111EEEEEEEEEECCCCEEEEEEEEEEEE11CCCCCCEEEEEECCCCCCCCCEEECCCCCEEEEEE11111CCCCCCCEE111EEEECCHHHHHHHH111111111111111111EECCCEEEE111111111111111	-
PF00864.14_P2X_receptor_seed	19	478	!Q:64,76|112,145|165,176|330,361|427,447|467,477	Q:0,63|77,111|146,164|177,329|362,426|448,466	CCCCCEEEEEEEEEEEHHHHHHHHHHHHHHEEEEEEEEECCEEEECCCC1EEEEEEEEEEEEEE-------------1111111EECCCCCCCEEEEEECEEE111111111----------------------------------111111111111EEECEEE------------EEEEEEEEE111111111111111111111111EEEEEECCEEE11111111111111111111111111111111111EEEHHHHHHHHCCCHHHHHHHCCEEEEEEEEE1111111111111111EEEE1111111111111111111EEE--------------------------------EEEEECCCCEEEEEEEEEEEEEEEEEEECCCCCCCCH…	-
PF00865.13_Osteopontin_seed	7	329	!Q:47,153|157,179|184,194|206,225|249,267	Q:0,46|154,156|180,183|195,205|226,248|268,328	CCCCCCCHHHH111111HHHCCCCHHHHHH11111111111111111-----------------------------------------------------------------------------------------------------------HHH-----------------------HHHH-----------111111HHH11--------------------11111111HHHHHHHHHH11111-------------------111111111111111HHHHH11111111111111111111111111EEEEECCCCCCCCCC	-
PF00866.13_Ring_hydroxyl_B_seed	44	169	!Q:38,57	Q:0,37|58,168	111111111111111HHHHHH1CCCCCEEEEEEEE111--------------------EEEEECCHHHHHHHHEEECCCCEEECCCCCCCEEEEEEEEEEEC1CCCCEEEEEEEEEEEEEECC111CEEEEEEEEEEEEEEECCCC11111EEEEEEEEEEECCCCCCC	-
PF00867.13_XPG_I_seed	207	147	!Q:69,79|83,96	Q:0,68|80,82|97,146	CCC1CCCEEECC11CCHHHHHHHHH1111HCCC111111EEEEECCCCCEEEE1111CCC111EEEEE1-----------111--------------EEEEEH111HHHHHH11111111111H1HH1111HHHHHHHH11111CCC	-
PF00868.15_Transglut_N_seed	50	162	!Q:25,36|95,113	Q:0,24|37,94|114,161	CEEEEEE111111111111111111------------11EEEECCCCEEEEEEE111111111111EEEEEEEE1111111111111111EEEEE-------------------1EEEEEEECCCE11111EEEEEECCCCCEEEEEE1EEE11111EEECC	-
PF00869.15_Flavi_glycoprot_seed	35	334	!Q:149,163|235,250|305,317	Q:0,148|164,234|251,304|318,333	CEECCCCCCCEEEECCCCEEEEEEEECCCEEEEEECCCCEEEEEEEEEEEECCHHHEEEEEEEEEECEEEE111111111111111111EEEE1111111111111111111EEEEEEEEE111CCEEEEEEEECCCEEEEEEEEEE11---------------11EEEEEEEECCCEEEEECCCC11CEEEEEEEECCCCCCCCEEEEEEC111111CCEEEEE1111111111----------------111111EEEECCCCEEEEEEEEECCCHHHHHHHHCCCEEEEEECCE111EEEE1-------------1EEEEEEEECCEEECC	-
PF00870.13_P53_seed	7	198	!Q:86,100	Q:0,85|101,197	111111111111EEEEEEEEC1CCCCEEEEEECCHHHHHHHHHHHCCCCEEEEECCCCCCCCEEEEEEECCCCHHHHHHHHH1111---------------1EEEEECCCEEEEECCCCCCEEEEEEECCCCCCCCHHHHEEHHHHH111111111111EEEEEEEECCCCEEEEEEEEEEEEEE1111111111111	-
PF00871.12_Acetate_kinase_seed	11	404	!Q:18,28|78,88	Q:0,17|29,77|89,403	CEEEEECCCCCCEEEEE1-----------1HHHHHHHHHHCCCCCEEEEEECCCEEEEECCCCCCHHHHHHHHHHHHH-----------11HCCCCEEEECCCCCCCCEEECHHHHHHHHHH11111111111HHHHHHHHHHCCCCC11EEEEE111111111111111111HHHHHH111111111111HHHHHHHHHHHHCCCCCCCCEEEEECCCCEEEEEEECCEEEEE111111111111111111111HHHHHHHHHCCCCHHHHHHHHHCCCCEEEECCCCCHHHHHHHHHHC1CCHHHHHHHHHHHHHHHHHHHHHHHHHC1CCCCEEEEECCCCCCHHHHHHHHHHHHCCCCEEE11111111111111111111111EEEEEEECCCC…	-
PF00872.13_Transposase_mut_seed	14	414	!Q:55,75	Q:0,54|76,413	CCCCHCHHHHHHHHHHH11HCCCHHHHHHHHHHHHHHHHHHHHHHHH11111111---------------------1EEEECCC1EEEEE1111111111111111111111111111HHHHHHHHHHHHHCCCHHHHHHHHHHHHCCCC11CCHHHHHHHHHHHHHHHHHHHCCCCCCCCCCEEEEEEEEEEEE1ECCEEEEEEEEEEEEECCCCCEEEEEEEEC11CCCCHHHHHHHHHHHHHCCCCC1EEEEEECCCCCHHHHHHHHCCCCCCHHHHHHHHHHHHHHCCCCCH1HHHHHHHHHHHCCCCHHHHHHHHHHHHHHHHC11CCHHHHHHHHHH11111111111HHHHHHCCCCCHHHHHHHHHHHHHCCCEECCCHHHHHHHHHHHHH…	-
PF00873.14_ACR_tran_seed	16	1088	!Q:219,238|437,453|524,547|650,662|1049,1059	Q:0,218|239,436|454,523|548,649|663,1048|1060,1087	CCCCCCCHHHHHHHHHHHHHHHHHHHH11111111111111EEEEEEECCCCCHHHHHHHHHHHHHHHHCCCCCCEEEEEECCCCCCEEEEEEEECCCCHHHHHHHHHHHHHHH11111111111111111111111EEEEEEE11111111111111HHHHHHHHHHH111111111111EEEECCCCCEEEEEECCHHHHHHCCCCHHHHHHHHHHH--------------------EEEEECCCCCCCHHHHCCEEEEE11111CCCCCEEEEECCEEEEECCCCCCCCEEECC1CCEEEEEEECCCCCCHHHHHHHHHHHHHHHHCC11CCCCCEEEECCCCCHHHHHHHHHHHHHHHHHHHHHHHHHHHHHCCCCHHHHHHHHHHHHHHHHHHH…	-
PF00874.15_PRD_seed	211	117	!Q:51,64	Q:0,50|65,116	CHHHHHH11111HHHH11111111111HHHHHHHHHHHH11HHHHH1HH11--------------1HHH1HHHHHHH1HHHHHHHHHHHHHHHHHH1CCCCCHHHHHHHH1HHHHCC	-
PF00875.13_DNA_photolyase_seed	143	279	!Q:60,84|257,272	Q:0,59|85,256|273,278	CEEEEE1CCCCCCCCHHHH1111HH111111HHC111C11CC111111EEEEE11EE111-------------------------1HHHHH11HHHHHHHHHHHHH1111HHCC111CCEEEEEC1C1111111HHHHHH1111HH1HH11111111HHC1CCEEEECCCCCHHHHHHHHHHHHHHH1H111111C11CCEE11EEECCC1EEE111111111111111111111111111111HHHHHHHH1111H----------------111111	-
PF00876.13_Innexin_seed	99	713	!Q:77,130|140,172|187,201|248,266|289,307|347,359|361,378|411,440|595,660	Q:0,76|131,139|173,186|202,247|267,288|308,346|360,360|379,410|441,594|661,712	CCCCCEEHHHHHHHHHHHHHH111HHHH111111111111111EEEE111111111111111111EE11EEEEEEEE------------------------------------------------------111111111---------------------------------1111111EEEECCC---------------HH11111HHHHHHHHHHHHHHHHHHHH1H111HCCCCCHHHHHHHH-------------------H111111111111111HHHHHH-------------------HHHHHHHH1HHHHHCCH11HH111111111111111111-------------1------------------1HHHHHHHHHHHHHHHHHHH…	-
PF00877.14_NLPC_P60_seed	28	169	!Q:8,27|53,69|109,124|153,168	Q:0,7|28,52|70,108|125,152	CC1CEE11--------------------111HHHHHHHHHC1CCCCCCCHHHH-----------------HH1111111111111111EEEEEC111CCCCCCEEEEEE----------------CCCEEEECC1CCCCEE1111111111EE----------------	-
PF00878.13_CIMR_seed	12	163	!Q:12,24|106,116|140,150	Q:0,11|25,105|117,139|151,162	CCEEEEEEEEEE-------------EE111111111111EEEEEEEEEE11111111111EEECCCC1CEEE1111111111111EEEEECCCC1CCEEEEEEE11-----------111111EEEEECC1CCCEEEEEE-----------EEEEEECCCCCC	-
PF00879.13_Defensin_propep_seed	23	54	!Q:20,42	Q:0,19|43,53	CHHHHHHHH1HHHHHHHHH1-----------------------EEEEEECCCCC	-
PF00880.13_Nebulin_seed	143	29	!Q:0,14	Q:15,28	---------------HHHHHHHHHHHHCC	-
PF00881.19_Nitroreductase_seed	141	344	!Q:39,55|116,126|146,174|317,329	Q:0,38|56,115|127,145|175,316|330,343	1111111111111111111111111HHH111HHHHHHHH-----------------HH1111111111111111111E1111EEEEE1E1111111CHHHH1111111HHHHHHHH-----------1111111111111111111-----------------------------1111111111HCCCCCCCCCCEEEEE11111111111111111111111111111111111111111111111HHHHHH111HHHHHHHHHHH11HHHHCCCCEEEECCCC1111111HHH111111111111HHHHH1111-------------EEE11EEEEE11CC	-
PF00882.13_Zn_dep_PLPC_seed	152	330	!Q:57,72|74,97|109,119|144,162|213,229|254,299	Q:0,56|73,73|98,108|120,143|163,212|230,253|300,329	CHHHHHHHHHH11111HC1C1CCCCC111111111111111HHCCHHHHH1111111----------------1------------------------11111111111-----------HH111111HHHHHHHHHHHHHHHH-------------------11111111HHHHHHHHHHHHHHHHH1111111111111111111111111-----------------HHHHHHHHHHHHHHH111111111----------------------------------------------HHH11111111HHHHHHHHHHHHHHHHCCC	-
PF00883.16_Peptidase_M17_seed	17	333	!Q:98,121	Q:0,97|122,332	CCHH111111111111HHHHHHHHHHHHHHCC111CEEEEECHHHHHHHCCCCEEEE11111111111EEEEEE11111111111111EEEEECCEEE------------------------HHHHHHHHHHHHHCCCC1CEEEEEEE111111111111111EEEEECCEEEEEECCCCCCCEEEECEEEEHHC1CCCCEEEEECCHHHHHHHHCCCCCEECCCCCHHHHHHHHHHHHHHCCCCCCCCCCHH1HHH11111111111111111111111HHHHHHHHHHHHCCCC1CCEEEEEE1111111111111111111111111111	-
PF00884.18_Sulfatase_seed	59	610	!Q:8,52|55,66|76,89|103,126|161,194|213,296|332,351|360,387|390,436|485,550|580,597	Q:0,7|53,54|67,75|90,102|127,160|195,212|297,331|352,359|388,389|437,484|551,579|598,609	CCEEEEEE---------------------------------------------HH------------H11CCCCEE--------------1HHHH11111111------------------------111111HHHHHHHC1CCCEEEEE11111111111----------------------------------111111111111111111------------------------------------------------------------------------------------1HHHHHHHHHH11111HHCC1CCCEEEEEEE1111--------------------11111111----------------------------11---------…	-
PF00885.14_DMRL_synthase_seed	104	175	!Q:	Q:0,174	CCCCEEEEEEEECCHHHHHHHHHHHHHHHHHCC1CCCCCEEEEEECCCCCHHHHHHHHH1H11111111111111111EEEEEC1EEEECCCCHHHHHHHHHHHHHH11HH11111HHHHCCCEEEEEECC1CCHHHHHHH1111111111111HHHHHHHHHHHHHH111HHCC	-
PF00886.14_Ribosomal_S16_seed	158	102	!Q:35,81	Q:0,34|82,101	CCCCCCCCEEEEEEE11111111111EEEEEE111-----------------------------------------------EEEECHHHHHHHHHCCCCCC	-
PF00887.14_ACBP_seed	101	132	!Q:58,71	Q:0,57|72,131	CHHHHHHHHHHHHH11111111111111HHHHHHHHHHHHHH1111111111111111--------------11CHHHHHHHHHHHHC11111111111111HHHHHHHHHHHHHH1111HHH111111HHC	-
PF00888.17_Cullin_seed	47	1105	!Q:53,98|142,163|207,227|267,277|291,319|474,559|614,637|652,663|667,685|740,768|804,863|884,898|958,1000|1019,1033|1071,1086	Q:0,52|99,141|164,206|228,266|278,290|320,473|560,613|638,651|664,666|686,739|769,803|864,883|899,957|1001,1018|1034,1070|1087,1104	CHHHH1HH11111HH11HHH1111111111111CCCCCHHHHHHHHHHHHHH1----------------------------------------------1H11HHHHHHHH1111HH111111111HHHHHH1HHHHHHHC1----------------------HHHHHHH11HHHHHHHHHHHHHHH1HHHH11HH11HHH1HH11---------------------11HHHHHHHHHHHH1HHH11HHHHHHHHHHHHHHHH11H-----------HHHHHHHHHHHHH-----------------------------HHHHHHHHHHHHHHHHHHHHHHHHHHHC1CHHHHHHHHHHHHHHHHHHHH11111111HCCCCCCHH11HHHHHHHHHH…	-
PF00889.14_EF_TS_seed	168	459	!Q:56,79|81,92|94,106|151,166|242,253|276,314|323,374	Q:0,55|80,80|93,93|107,150|167,241|254,275|315,322|375,458	CCCCEEEEEE11ECCC11111111EEEEEEECCCCCCCCCHHHHHHHHHHHHHHH1------------------------H------------H-------------1HHHHHHHHHHHHCCCEEEEE11E1EEEEE1111CCCE1EEEE1----------------1EEEEEEEECCCCH11111111HHHHHHHHHHHH111111111111111HHHHH11HHH1111111111111111------------HH1111111111111HHHHHHH---------------------------------------C1111CCC----------------------------------------------------H111HHH1111HH11111HHHHHH…	-
PF00890.19_FAD_binding_2_seed	63	708	!Q:123,155|164,187|294,304|344,363|391,411|445,467|514,527|594,633|662,677|687,706	Q:0,122|156,163|188,293|305,343|364,390|412,444|468,513|528,593|634,661|678,686|707,707	CEEEECCCHHHHHHHHHHHH1CCC1CEEEEECCCCCCC11CEEE1111111111111111CCCCCCHHHHHHHHHH11111111111111HHHHHH1HHH1HHHHHHHHHHH11111111111---------------------------------11111111------------------------11111111111111111111111111111111111111111HHHHHHHHHHHH11HHCC1111CEEEEEEEEEEEEE111111E1111111111111EEEEEEEEE-----------1111EE1111EEEEC1EEEEECCCCCC1111111111HH--------------------1HHHHHHHH111111111111111111--------…	-
PF00891.13_Methyltransf_2_seed	30	287	!Q:0,13|165,177	Q:14,164|178,286	--------------111111111111111111111HHHHHHHHCCCCHHHHHHHHHH11HHHH1111111111111111111111111111H111HHHHHHHHHHHHHHHHHH1HHHHHHHCCCCCCCEEEEECCCCHHHHHHHHHHCCCCEEEECCHHHHHH11-------------EEE111111111111111EEEEHHHHCCCCHHHHHHHHHHHHHHCCCC1CCCEEEEEEEE1111111111111111111111HHHHHHHHHHCC1CCCCCHHHHHHHHC	-
PF00892.15_EamA_seed	98	148	!Q:45,67	Q:0,44|68,147	CCHHHHHHHHHHHHCC11111CCHHHHHHHHHHHHHH1HHHHHHH-----------------------HHHHHHHHHHHHHHHHHHHHHHH111HHHCCHHHHHHHHH1HHHHHHHHHH1HHHHCCCCHHHHHHHHHHHHHHHHHHCC	-
PF00893.14_Multi_Drug_Res_seed	17	107	!Q:	Q:0,106	CCHH111HHHHHHHHHHHHHHHHHH1111111HCCCCCCCHHHHHHH111HHHHHHHHHHHHHCC1CCHHHHHHHHHHHHHHHHHHHHHHHHCCCCCHHHHHHHHCC	-
PF00894.13_Luteo_coat_seed	13	140	!Q:6,18	Q:0,5|19,139	CEEEEE-------------E1111111111111HHHHHEEEEEEEEEEEEEEECCCCCCEEEEEEE111111111111EEEEEEEEECCCCCEECCCCCCEECEECCCCEEEEEEEECCCCC1EEEEEEEEEEEEEECCC	-
PF00895.15_ATP-synt_8_seed	66	68	!Q:36,58	Q:0,35|59,67	CCCCCCCH111111HHHHHHHHHHHHHHHHHHHHHH-----------------------111111111	-
PF00897.12_Orbi_VP7_seed	7	356	!Q:17,29|123,151|196,210|227,244|290,307|326,345	Q:0,16|30,122|152,195|211,226|245,289|308,325|346,355	CCHHHHHHHHHHHHHHH-------------HHHHHHHHH111111111111111HHHHHHHHHHHHHHHHHH11111111111111111HHHHHCCCCCCCCHHHHHHHHHHH1111111111-----------------------------EEECCCEEEEEE111111111111111111EEEEEEEEEE1111---------------EEECCEEECCCC1EEE------------------EEEEEEEEEEECCCCCCCCCCHHHHHHHHCCCCCCHHHHHHHHHH------------------HHHHHHHHHHHHHHHHHH--------------------1111HHHHHC	-
PF00898.12_Orbi_VP2_seed	25	984	!Q:616,633	Q:0,615|634,983	CCCCCCCEEEEE11111111111111111111111111HHHHHHHHHCCCCCCCEEE1111111111111111HH11111111111HHHHHHHHHCCCCCCCCEEE111111111111111EEEECCCCCCEEEEEEEE11111111111111111HHHHHHHHHHHHHHHHHHHHHHHCCCCEEEEEE111111111111111111EEEECCCCEECCCCCHHHHHHHCCEEEEECCCCCHHHHHHHHHHHH111HHHHHHHCCCCCC11CHHHHHHHHHHHHHHHHH1111111111111111111HHHHHHHHHHHCCCCCCEEEE11111111111111EEEEHHHHCCCCCCEEEECCCCCCCHHHHHHHHHCCCHHHHHHHCEEEEE111111…	-
PF00899.16_ThiF_seed	90	221	!Q:101,121|182,195	Q:0,100|122,181|196,220	CCCEEEEECCCCCHHHHHHHHHHH1CC11111CEEEEEE111111111111111111111111111111HHHHHHHHHHHHCC1CCE11EEE1111EE111---------------------11HHHHH11111111111111111111EEEE11111111111111HHHHHHHHH11HHHH--------------1111111EEEEEEC1CCEEEE1EEC	-
PF00900.15_Ribosomal_S4e_seed	81	95	!Q:	Q:0,94	CCCCEEEEEECCCCCEEEEECCCHHHCCEEEEEEEEEEECCCEEEEECCCCCEEEE111111111111111111EEEEE1111111111111111	-
PF00901.12_Orbi_VP5_seed	14	515	!Q:283,294|331,345	Q:0,282|295,330|346,514	CCCCHHHHHHHHCCCHHHHHHHHHHHHHHHHHHHHHHHHHHHHHHHHHHHHHHHCCCCHHHHHHHHHHHHHH11111111111HHHHHHHHHHHHHHHHHHHHHHHHHHHHHHHHHHHHH1HHHHHHHHHHHHHHHHHHHHHHHHHHHHHHHHHHHHHHHHHHHHHHHHHHHHHHHHHCHHHHHHHHHHHHHHHHHHHHHHHHHHHHHHHHHHHHHHCCHHHHHHHHHCCCCCHHHHHHHHHHHHHHHHHHHHHHHHHHHH1111111111111HHHHHHHHH------------HHHHHHHHHHHHHHHHHHHHHHHHHHHHHHHHHHHH---------------111111111111111111EEEECCCCCCCCEEEEEEECCCCCCCCEEEEEECC…	-
PF00902.13_TatC_seed	144	426	!Q:32,59|62,73|98,192|284,344	Q:0,31|60,61|74,97|193,283|345,425	CCC1HHHHHHHHHHHHHHHHHHHH1H1111HH----------------------------HH------------HHH1HH1H1111111111111111-----------------------------------------------------------------------------------------------EEEECC11CCHHHH1HHHHHHHHHHHHHHHHHHHHHHHHHHHC1CC11111CHHHHHHHHHHHHHHHHHHHHHHHHHHHHHHHHHHHHHHH-------------------------------------------------------------EECCCHHHHHHHHHHHHHHHHHHHHH1HHHHHHHHH11HCCCCHHHHHHCH1HH…	-
PF00903.20_Glyoxalase_seed	82	326	!Q:51,70|102,232|255,272	Q:0,50|71,101|233,254|273,325	CCCEEE11111111EECCCHHHHHHHHHHH111CCCEEEEEEE11111111--------------------EEEEEECCCCCEEEEE111111111111111-----------------------------------------------------------------------------------------------------------------------------------EEEEEECHHHHHHHHHHHHH11------------------1EEEECCCCCCCCCEEEE11111111111111111111111EECC1CCCEEEC	-
PF00904.12_Involucrin_seed	129	10	!Q:	Q:0,9	CHHHHHHHCC	-
PF00905.17_Transpeptidase_seed	42	425	!Q:17,57|140,156|170,232|275,301|325,344|355,375	Q:0,16|58,139|157,169|233,274|302,324|345,354|376,424	CCEEEEECCCCCEEEEE-----------------------------------------1111111HHHHH1HHHHHCCCCCCCCCE111111111111111111111111111111HHHHHHHHHHHHHHHH1HHHHCHH-----------------1H11HHHHHHH11---------------------------------------------------------------111111111111111HHHHHHHHHHHHCCCEEECCEEEEE11---------------------------11111HHHHHHHHHHHHHHH111--------------------EEEEEEEEEE---------------------EEEEEEE1EECCCCCEEEEEEEE…	-
PF00906.15_Hepatitis_core_seed	12	265	!Q:96,136|198,264	Q:0,95|137,197	CCCHHHHCCCHHHHHHCCCCCCCCCHHHHH1HHHHHH11HHHHHCCCCCC11CHHHHHH1111HHHHHHHHHHHHHHHHH111111111111EEEE-----------------------------------------HCHHHHHHHHHHHHHHHHHHHHHHHHHHHHHHHHCEEE11111111111111111111EEE-------------------------------------------------------------------	-
PF00907.17_T-box_seed	22	206	!Q:77,87|146,164	Q:0,76|88,145|165,205	CEEECCHHHHHHHHHCCCEEEEEECCCCCCCEEEEEEEC1111CCCCCEEEEEEEEEECCCCCEE11EECCEEEE11-----------EECCCCCCCHHHHHHCCCCEEEEEEEECC1C1CCCCE1E111EEECCCCCEEEEEEEE-------------------E1EEEEEECCCEEEEEEEEECCCCEEEE1111111111111	-
PF00908.12_dTDP_sugar_isom_seed	19	185	!Q:150,184	Q:0,149	CCCCCCCCEEEEECCEECCCCCCEEEECCHHHHHHHCCCC1CEEEECCCEECC1CEEEEEECCCCCCCCCCEEEEEECCEEEEEEEECCCCCCCCCEEEEEECCCCCCEEEEECCCCEEEEEEECC1CEEEEEE1111111111111111-----------------------------------	-
PF00909.16_Ammonium_transp_seed	25	495	!Q:61,96|103,114|164,196|224,237|404,437	Q:0,60|97,102|115,163|197,223|238,403|438,494	CHHHHHHHHHHHH1HHHHHHHHHCCCCCHHHHH11HHHHHHHHHHHH11HHHHHHHHHHHH------------------------------------111HHH------------HHHHHHHHHH1HHHHHHHHHHHHCCCHHHHHHHHHHHHHHHCCCCCCHE---------------------------------ECCCCCH1HHHHHHHHHHHHHHHH111--------------111111HHHHHHHHHHHHHHH1111111111111HHH1111111111111HHHHHHHHHHHHHHHHHHHHHHHC11CC11CCHHHHHHHHHHHHHHH1CCCCCCCC1CHHHHHHHHHHHHHHHHHHH1111HHHHH11111111111111111HHHHHHHH…	-
PF00910.17_RNA_helicase_seed	99	133	!Q:25,50|53,63	Q:0,24|51,52|64,132	CEEECCC1CCCHHHHHHH1HHHHHH--------------------------EE-----------11111111EEEEEE1111111111111H1HHHHHHHHH11111111111111111111111EEEEECCC	-
PF00912.17_Transgly_seed	172	339	!Q:34,47|106,119|140,152|245,256|284,315	Q:0,33|48,105|120,139|153,244|257,283|316,338	CC111111CEEEEE11111111111111111111--------------1111111HH1111111HHHHHHHHH11111111111111111HHHHHHH1HHHHH1H1--------------111HHHHHHHHHH111H1H1-------------111111111111111111H111111HH111HHHHHHHHHHH111111HHH11CCHHHHHHH1HHHH1111111111111HHHHHHHHHHH11------------11111111HH11111HHHHHHHH1111--------------------------------HHHHH1111H111HHHH1HHHCC	-
PF00913.14_Trypan_glycop_seed	63	457	!Q:161,284|289,317|330,356|368,380	Q:0,160|285,288|318,329|357,367|381,456	CHHHHHHHH11111111111111111111HH1HHHHHHHHHHHHH1HHHHHHHHHHHHHHHHHHHHHHHHHHHHHHHH1111HCCCCHHHHHHHHHHHHH1111HHHHHHHHHHHHHHHHHHHHHHHHHHHHHHHHHHHHHH111HHHCCCCCCCC111EE----------------------------------------------------------------------------------------------------------------------------EEEE-----------------------------HHHHHHHHH111---------------------------HHHHHHHHHHH-------------HHHHHHHHHHCCCCCCCH…	-
PF00915.15_Calici_coat_seed	11	313	!Q:0,48|72,86|135,150|199,212|232,266	Q:49,71|87,134|151,198|213,231|267,312	-------------------------------------------------H111111111111111EEEEEEE---------------CCEEEECCCCCCCCHHHHHHHHHHHCCCCCEEEEEEEECCCCCCCEEE----------------111111EEEEECEECCEEEEE111111111111111111EEEEEEEEE--------------EEEEEEEECCCCCCEEEEE-----------------------------------EEEEEECCCCCEEEEEECCEE1111111111111111EEEEEEECC	-
PF00916.15_Sulfate_transp_seed	34	320	!Q:59,79|100,122|137,150|155,179	Q:0,58|80,99|123,136|151,154|180,319	CCCCCHHHHHHHCHHHHHHHHHHHHHHHHHHHHHHHHH11111111111111EEHHHHH---------------------HHHHHHHHHHHHHHHHHHHH-----------------------HHHHHHHHHHHHHH--------------1111-------------------------HHHHHHHHHHHHHHHHHHHHHHHHHHHHHCCCCC1CCCHHHHHHHHHHHHHHHCCCCCCCHHHHHHHHHHH1CCCCCHHHHHHHHHHHHHHHHHHHHHHHHHHHHHHHHHHHHHHHH1CCCHHHHHH11HHCCCCCCCCC	-
PF00917.21_MATH_seed	52	209	!Q:34,49|79,90|136,174	Q:0,33|50,78|91,135|175,208	CCCCCEEC1111111CCCEEEC1CCCEECCCCEE----------------EEEEEECC1111111CEEEEEEE111111------------11EEEEEEEEEEECCCCCC111111111EEECCC11111EEEE11---------------------------------------111111EEEHHHHHCCC111ECCCEEEEEEEEEC	-
PF00918.12_Gastrin_seed	11	135	!Q:20,68	Q:0,19|69,134	CCCEEHHHHHHHHHH11111-------------------------------------------------1HHHHHHHHHHHHHHHHHHH1111111111111111111111111111111HH1111111111111	-
PF00919.15_UPF0004_seed	160	156	!Q:78,113|117,127	Q:0,77|114,116|128,155	CEEEEEECCCCCHHHHHHHHHHHHHC1CCEE11111111111EEEEECCCCCCCHHHHHHHHHHHHHHHH111111C1------------------------------------EEE-----------EEEECCCCCH11HHHHHHCC1CCCEECC	-
PF00920.16_ILVD_EDD_seed	89	761	!Q:11,21|127,158|184,195|203,215|416,450|455,488|539,549|590,610|626,637|705,741	Q:0,10|22,126|159,183|196,202|216,415|451,454|489,538|550,589|611,625|638,704|742,760	CCEEEEEE111-----------11111111HHHHHHHHHHHHHHCCCCE1EEE1111111111111111111111HHHHHHHHHHHHCCCC1CCEEEEECCCCCCHHHHHHHHHHC1CCCEEEEE11--------------------------------HHHHHHHHHH1HH1111HCCCCHHH------------HHHHHHH-------------1HHHHHHHHHHH11111111111111111111HHHHHHHHHHHHHHHHH11H11111H1111111111111111111HHHHHHHHHHHHHHCCCHHHHHHHHHHHHH111HCCC111CCH1HHHHHHHCCCCEEEEECCC1C1CCC1HHHHHHCCCHHHHHHHHHH11111111111111111…	-
PF00921.12_Lipoprotein_2_seed	16	199	!Q:8,40|42,53|84,102|108,124|147,157	Q:0,7|41,41|54,83|103,107|125,146|158,198	CCHHHHHH---------------------------------H------------HH1111HHHHHHHHHHCCCHHHHHHHHHH1-------------------HHHHH-----------------HHHHHHHHHHHHHHHH111111-----------HHHHHHHHHHHH111HHHHHHHHHHHHHHHHHHHHHHHHHC	-
PF00922.12_Phosphoprotein_seed	5	324	!Q:27,105|180,266|270,281	Q:0,26|106,179|267,269|282,323	CH111HHHHHHHCHHHHHHHHHHHHHH-------------------------------------------------------------------------------EEEECCCCCCCCEEECCCCEEEEEECCCCCCCHHHHHHHHHHHHHHHHHHCCCCCCCEEEEECCCCEEEEE111---------------------------------------------------------------------------------------HHH------------HHHHHCCCHHHHHHHCCCCCCCHHHHHHH1111111111111	-
PF00923.14_Transaldolase_seed	131	475	!Q:69,116|221,235|270,280|299,324|352,362|408,431	Q:0,68|117,220|236,269|281,298|325,351|363,407|432,474	CCCCCCCHHHHH11111HHHHHCCCCCCCCCHHHHHH111111HHC11111CCHHHHHHH1111HHHHH------------------------------------------------11CHHHHHHHHHHHHHHHHHHHH11111111CCCC1CEEEEECCCCCCCHHHHHHHHHHHHHHHC11111111CCCEEEECCCC1111HHHHHHHHHHH1H111---------------1EEEEEECCCHHHHHHHHHH11111111111111-----------11EEEECHHHHHHHH1HH--------------------------HHHHHHHHHHHHHHHC1C111111111-----------1CCEEEECCCCCHHHHH11HHHCCCCC1CCCHHHHH…	-
PF00924.13_MS_channel_seed	37	286	!Q:74,89|171,222	Q:0,73|90,170|223,285	CCCEEHHHHHHHHHHHHHHHCCC111HHHHHHHHHHHHHHHHHHHHHHHHHHHHHHHHHHCC1CCCCCCEEEE1----------------EEEEEEEEEEEEEEEECCCCCEEEEECCCCCCCCEECCCC111CCCEEEEEEEEEECCCC1HHHHHHHHHHHHHHHH1111----------------------------------------------------EEEEEECCCCEEEEEEEEEE11111111111HHHHHHHHHHH111111111HHHHHHHCCCCC	-
PF00925.15_GTP_cyclohydro2_seed	161	265	!Q:105,138|192,205	Q:0,104|139,191|206,264	CEEEEEEE111111111111111EEEEEEE1111ECCCCCEE111EEEEE111111111111111111EEEEECCCCHHHHHCCC111CCCCHHHHHHHHHHHHH----------------------------------C1CC11111EEEEEE11111111111HHH111HHHHHHHHH111111111111--------------1111H1HHHHHHHHHCCCC111111EE1EE11111111111111111111EEEEEE1EC	-
PF00926.14_DHBP_synthase_seed	97	255	!Q:87,109	Q:0,86|110,254	CHHHHHHHHC1CCEEEEEE1111111111111EEEECCCCCHHHHHHHHHHCCCEEEEECCHHHHHH11111111111111111111-----------------------111EEEEEE1111111111111111HHHHHHHHHHHH111111111111111111111111111111EEE11111111111HHHHHHHHHHCCC1CC1CEEEEEEE11CC1CC1CCCCHHH11HHHHHHHCCCCEEEHHHHHHCC	-
PF00927.17_Transglut_C_seed	41	112	!Q:	Q:0,111	CCEEEEECCCCC1CCCEEEEEEEEECCCCCCEECEEEEEEEEEEEECCCCC1CCCEEEEEEEECCCCCEEEEEEEEEECCCCC1EEEEEE111EECCCCCCEEEEEEEEECC	-
PF00928.16_Adap_comp_sub_seed	46	669	!Q:78,124|146,165|197,251|272,327|380,413|469,522|529,555|557,584|600,626	Q:0,77|125,145|166,196|252,271|328,379|414,468|523,528|556,556|585,599|627,668	111111111111111111EEEEEEEEE1111E1EE1EECC1CCC111EEEEE1EEEEEEEEEEECC1CCEEEEEE111-----------------------------------------------EE1111111111111111111--------------------11EEEEECCCC11CEEE111111EEE111EE-------------------------------------------------------11111111111EEE1EEEEE--------------------------------------------------------1111111EEEEEEEEE11111111111111EEEEEEEEEE111111111111-------------------…	-
PF00929.19_RNase_T_seed	57	220	!Q:11,27|40,54|141,154|166,183	Q:0,10|28,39|55,140|155,165|184,219	CEEEEE11111-----------------EEEEEEEEEEE1---------------EEEEEEE11111111111HHHHCCCCHHH11HCCCCCHHH11HHHHHHHHHCHC11111111CEEEEEC11CCCCHHHHHHHHHHH--------------HHHHHHHHHHH------------------HHHHHHH11111111111111111HHHHHHHHHHCC	-
PF00930.16_DPPIV_N_seed	43	532	!Q:40,51|57,72|191,205|309,322|359,370|400,419	Q:0,39|52,56|73,190|206,308|323,358|371,399|420,531	CCCCCEEEEEEC11111111CEEEEEEEEEEEEEEEE111------------1EEE1----------------EEEEEECCC11CCEEEEEECCCEEEE111ECCCC11CEEEEEE11CC11111CCEEE11111ECCCCEEEEEEECCCCEEEEECCCCC1111111111EEEEEEECCCCCCEEEEE11---------------11EEEEEE111CCCCCCCC1CEEEEEEEEC111CCCCEE111111EEE111111111111EEEEEEE11ECC11111CC11EEEEEECCCCCEEEEEEE111E--------------1111EEEEE1111111EEECCCEE1111ECCCCCEE------------111EEEEE11111111111EEEEEE111…	-
PF00931.17_NB-ARC_seed	12	360	!Q:86,121|158,171|222,236|285,298	Q:0,85|122,157|172,221|237,284|299,359	CHHHHHHHHHHHCCCC111CCCEEEEEECCCCCCHHHHHHHHH1111111111111EEEEEEECCCCHH1111HHHHHH11HHHHH------------------------------------111H1HHHHHHHHHHCC11CEEEEECCCCCHH11HH--------------EEEEEECCHHHHHHCCCC1CCCEEEC1CCCCHHHHHHHHHH111111111---------------HHHHHHHHHHHCCCCHHHHHHHHHHHHCCC1CH1HHHHHHHHH1HHHH--------------HHH1HHCCCCCCCHH1HHHHHHHHH111111111111111111HEEHHHHHHCCCCCCCCC	-
PF00932.14_LTD_seed	51	170	!Q:0,11|17,34|58,68|95,121|123,145	Q:12,16|35,57|69,94|122,122|146,169	------------EEEEE------------------1EEEEEECCC1CEEECCCCEEEE-----------EEECCCEEEC1111111CCCEEEEEE---------------------------1-----------------------EEEEECCC11CCEEEEEEECCCCC	-
PF00933.16_Glyco_hydro_3_seed	39	447	!Q:6,35|44,74|77,92|103,121|172,195|253,272|317,330|363,379|400,417	Q:0,5|36,43|75,76|93,102|122,171|196,252|273,316|331,362|380,399|418,446	CHHHHH------------------------------11111111-------------------------------11----------------EEE1E11111-------------------11111HHHHH11CCCCHH1111HHHHHHHHHHHHHHH111111CCCCEEE------------------------HH1HHHHHHHHHHHHH11111111111111111111HHHH11111111111111111--------------------1111111HHHHHHHCCHHHHHHH1HCCCCEEEE11111111111--------------1111HHHHHHHHHHH11111111111EEEE11-----------------11HHHHHHHH111111111…	-
PF00934.15_PE_seed	135	98	!Q:	Q:0,97	CCCE1ECCHHHHHHHHHHHHHHHHHHHHHHHHHHHH1HHHHCCCCCCHHHHHHHHHHHHHHHHHHHHHHHHHH1HHHHHHHHHHHHHHHHHHHH1HCC	-
PF00935.14_Ribosomal_L44_seed	44	88	!Q:31,56	Q:0,30|57,87	CCCCEEEEEEE1CCCCCHHHHHHHHHHH11H--------------------------EEEEEEEECCCCCEEEEEC11EEEEEEEECC	-
PF00936.14_BMC_seed	128	111	!Q:36,51|77,90	Q:0,35|52,76|91,110	CEEEEEEE1CCHHHHHHHHHHHHHHCCEEEEEEEEE----------------EEEE1EEEE1CHHHHHHHHHHHHHH--------------EEEEEE1111E1111C11CC	-
PF00937.13_Corona_nucleoca_seed	21	500	!Q:1,26|28,77|84,99|102,112|125,136|147,165|186,198|212,300|302,372|475,485	Q:0,0|27,27|78,83|100,101|113,124|137,146|166,185|199,211|301,301|373,474|486,499	1--------------------------E--------------------------------------------------11111E----------------11-----------1EEEEEEE11EE------------EEEEEE1111-------------------EEEEE111111111111111-------------1111111111EEE-----------------------------------------------------------------------------------------H-----------------------------------------------------------------------EEEEE11111111111111HHHHHHC…	-
PF00938.12_Lipoprotein_3_seed	16	89	!Q:	Q:0,88	CCHHHHHHHHHHHHHHHHHHHCCCCCCHHHHHHHHHHHHCCCCHHHHHHHHHHHHHHHHHHHHHCCCCC1H1HHHHHH11111111111	-
PF00939.14_Na_sulph_symp_seed	11	596	!Q:65,84|151,163|170,229|307,327|364,387|403,424|540,553	Q:0,64|85,150|164,169|230,306|328,363|388,402|425,539|554,595	CCCHHHHHHHHHHHHHHHHCCCCCCCCHHHHHHHHHHHHHHHHHHCCCCCHHHHHHHHHHHHHHH--------------------1HHHHHHHCCCCCHHHHHHHHHHHHHHHHHHCCCHHHHHHHHHHHHCCCC11CCHHHHHHHHHHHH-------------EEHHHH------------------------------------------------------------HHHHHHHHHHHHHHHHHHHHHHHHHCHHHHHHHHHHH111HHCCHHHHHHHHHH1111HHHHHHHHHHHHHHHHHHH---------------------1HHHHHHHHHHHCCCCCHHHHHHHHHHHHHHHHHHH------------------------HHHHHHHHHHH…	-
PF00940.14_RNA_pol_seed	94	1050	!Q:59,74|92,172|314,360|421,554|607,647|713,729|780,790|830,841|851,864|896,906|908,1026|1029,1039	Q:0,58|75,91|173,313|361,420|555,606|648,712|730,779|791,829|842,850|865,895|907,907|1027,1028|1040,1049	CCCC1CCCHHHHHHHHHHHH111111111111H111111111HHHHHHHH11HH11H11----------------HHHHHHH1111111111---------------------------------------------------------------------------------11111111H1111111HHHH111111CCCHHHHHHHHHHHHHH1111H11111111111111111111111111111111HHHHHHHHHCCCHHHHHH1111111111111111111HHHHHHHHHHHHHHH11111HH11-----------------------------------------------HHCCCHHHHHH11H111111111111111111111111…	-
PF00941.16_FAD_binding_5_seed	94	253	!Q:136,187	Q:0,135|188,252	CCCEEECCCCHHHHHHHHH111111HCCCCEEEECCCCHHHHHHHCCCCCCEE1EECCCC1CCCCEEEEE11C1111CEEEEEECCCHHHHHHH111111111HHHHHHHH1HHHHHHHHH1111111111111HH----------------------------------------------------1HHHHHHHHCCEEEEEECCC11EE1111EEECHH1HH111111111111111111EEEEEECCCC	-
PF00942.13_CBM_3_seed	29	96	!Q:62,72|80,90	Q:0,61|73,79|91,95	CEEE11111111111EEEEEEEE111111111111EEEEEEEEE1111111111111EECC1-----------EEEEEEE-----------EEECC	-
PF00943.14_Alpha_E2_glycop_seed	23	427	!Q:	Q:0,426	CCEEE1111111111111EEEEEEECCCCCCEEEEEEEEEEE11111111111EEEECCC111CCCEEECCCCEEEECCCCCEEECCCEEEEEEECCCCCEEEEEEE1ECCCEEEEEEEEEE111111111111111111111111111EEEEECCCCCCCE1EEE11111111111EEEEEECCCEEEECCCCCEEEEEEEE1CCCEEEEE1EEEEEEECCCCC1EEEEEEEECCEEEE111111111111111EEEEECCCCCCCEEEECCCCCCCEEEEECEEEEEECCCCCCCEEEE11111111111EEEECEEEEEEECCCCEEEEECCCCCEEEEEE1ECCCCCCCCCCEEEEEEECCCCCHHHHHHHHHHHHHHHHHHHHHHHHHHH1111…	-
PF00944.14_Peptidase_S3_seed	5	159	!Q:100,114	Q:0,99|115,158	11111111111111111EEEEEEEEECCEEEEEEEEEEECCCHHHCCEE11111111111111111111111111111111111111EEEEEECCEEEEE---------------1111EEEEEECCCCCCCCCEEEEEEECCCCEEEECCCCCCCCCC	-
PF00945.13_Rhabdo_ncap_seed	11	425	!Q:5,26|108,126|167,178|288,303|355,398|400,416	Q:0,4|27,107|127,166|179,287|304,354|399,399|417,424	CCCEE----------------------1111EEECCC11CCHHHHHHHHHCCCCCCCCCHHHHHHHHHHHHHHCCCCCCCCCCEECEEEECCCCCCCCCEEEEEEE11-------------------111HHHHHHHHHHHHHCCCCCC111HHHHHHHHHHHHHH1------------1111111111111111HHHHHHHHHHHHHHHCCCCCCEEEEEEEEECCCCCHHHHHHHHHHHHHCCC1HHHHHHHHHCCCHHHHHHHH111111111111111HHHHHH----------------HHHHHHHHHH1111111111111111111HHHHHHHEEEEECCCHHHHHHE--------------------------------------------…	-
PF00946.14_Mononeg_RNA_pol_seed	41	1463	!Q:71,89|164,180|187,226|245,259|453,472|550,587|662,675|782,899|958,973|1179,1199|1216,1236	Q:0,70|90,163|181,186|227,244|260,452|473,549|588,661|676,781|900,957|974,1178|1200,1215|1237,1462	CCCCCCCHHHHHHHHHHH1H1111111111111111111111HHHHHHCCCCHHHHHHHH1HHHHHHH111-------------------11111111111111111111HHHHHHHHH11HHHHHHHHHHHHHHHH11111HHHH111111111111111111-----------------1111HH----------------------------------------HHHCCCCCCCHHHHHHHH---------------HHHHHHHHHHH11111111111EEE1EECCCEEEEECCCEEEEEECCCCE11EEEECHHHHHHHHHHHHHHHHHHHHHHH111111111111111HHH11111111111HHHHHHHHHH11HHHHCCCCHHHHHHHHHH…	-
PF00947.14_Pico_P2A_seed	9	127	!Q:	Q:0,126	1111111111111EEECCCCCEEEEE11111111111111111EEEEEECCCEECEEEECCCEEEECCCCCCCCHEECEEEEEECCCCCCCCCEEEEEECCEEEEEEECCCCEEEEEECCCEEEECC	-
PF00948.16_Flavi_NS1_seed	11	377	!Q:146,156	Q:0,145|157,376	CCCEECCCCCEEEECCCEEEECCHHHHHHCCCCCCCCHHHHHHHHHHHHH1111111111111HHHHHHHHHHHHHHHHHHHCCCEEEEEEE111111111111111111111111EEEECCCEEEEECCCCCCCEEEEE111111-----------11111111111111EEEEEEEEEEEEEEEEEEEEECCCCCCCCCEEEEEEECCEEEEECCCEEEEE1EECCEEEEEEEEEE11111111111111111111111EEE11111111111111111111111111111EEEEECCCCCCEEEE11111111111EEE1111111111111111111EEEECCCCEEEEEEEEE11111111111EEECCCCC	-
PF00949.16_Peptidase_S7_seed	50	180	!Q:161,171	Q:0,160|172,179	CC1CCCCEE11EEEECCCC1CCEE1111111EEEEEEECCEEEEEEEEECCCEEEE111CCEEEECEEEC1111CCCCEEEE11111111111111EEEEEEECCCCCEEEEEECCCEEECCCCCEEEEEE11111111111EE111CCCCCEEEEEECEE-----------EEEEEECC	-
PF00950.12_ABC-3_seed	16	268	!Q:107,118	Q:0,106|119,267	CHHHHHHHHHHHHHHHHHHHHHHHHHHHHHHHHHHHHHHHHHHHHHHHHHHHCHH11111HHHHHHHHHHHHHHHHHHHHHHHHHHHHHHHHHHHHHHHHHHHHHHH------------HHHHHHHHHCCCCHHHHHHHHHHHHHHHHHHHHHHHHHHEEEECCCCHHHHCCCHHHHHHHHHHHHHHHHHHHHHHHHHHHHHHHHHHHHHHHHHHHCCHHHHHHHHHHHHHHHHHHHHHHHHHCC1CCCCCHHHHHHHHHHHHHHHCC	-
PF00951.13_Arteri_Gl_seed	11	191	!Q:	Q:0,190	111111111111111EE1EEE111111111111111111EEEEEEHHHHHHHHHHHHHHHHHHHHHHHHHHHHE1ECCCEEEEEHHHHHHHHHHHHHHHHHHHH1HHHH1111HH11HHHH111111111111111111111111111111EEECCCCEEECCCEC1EEEEEEE11111111111111111	-
PF00952.12_Bunya_nucleocap_seed	17	229	!Q:69,84	Q:0,68|85,228	11111111111111111HEEEEECCCCCCEECEEEEEEECCHHHHHHHCCCCCCEEEEEECCEEEEEE1----------------1HHHHHHHHHHHHHHHHCCCC1HHHHHHHHHHH11111111111111111EEE11111111111111111EEEEEEEHHCCCCCHHHHHHHHHHHHCCCCHHHHHHHHHHHHHHHHHHHHCCCCCCCCCCHHHHHHHHHHCCCC	-
PF00953.16_Glycos_transf_4_seed	116	338	!Q:30,45|68,161|243,257	Q:0,29|46,67|162,242|258,337	CHHHH1111HHHH111HHHHHHHHHH111C----------------111HHHHHHHHHHHHHHHHHHH----------------------------------------------------------------------------------------------HHHHHH11111HH1111HHHHHHHHH11111HHHHHHHCHHHHH1111111HHHHHHH1HHHHHHHH11111111111111---------------HHHHH1111HH1111111HHHH1HH1HH1111HHHH11111111111111EECCCCCHHHHHHHH11HH1111HHHHHCC	-
PF00954.15_S_locus_glycop_seed	52	131	!Q:	Q:0,130	11111111111EEE111111111111111EEEEEE11111ECCCEEEEEEEEE1CCCC1EEEEEECCCCCEEEEEECCCCCCEEE1EEE1111111111111111EEE111E111111111111111EECC	-
PF00955.16_HCO3_cotransp_seed	18	548	!Q:179,260|498,513	Q:0,178|261,497|514,547	CCCCCCCCCCHHHHHHHHHCCCCCCHHHHCCCHHHHHHHHHHHHHHHHHHHHHCCCCHHHHCCHHHHHHHHHHHHHHHHHHHHHCCCCEEEEECCCCHHHHHHHHHHHHHHCCCCEEEEEHHHHHHHHHHHHHHHHCCCCEEEEEECCCCHHHHHHHHHHHHHHHHHHHHHHHHHH111----------------------------------------------------------------------------------1HHHHHHHHHHHHHHHHHHHHHHCCCCCCCCHHHHHHCCCHHHHHHHHHHHHHHH111111111111111111111111EEECCC11CCCCCHHHHHHHHHHHHHHHHHHHHCCCEEEEEE1111111111111HHHH…	-
PF00956.13_NAP_seed	97	440	!Q:56,66|68,149|196,210|249,272|296,331|333,415|426,439	Q:0,55|67,67|150,195|211,248|273,295|332,332|416,425	C11HHH1HHHHHHHHHHHHHHHHHHHHHHHH1HHHHHHHHHHHHHH111HHHHHCC-----------1----------------------------------------------------------------------------------111HHHHHHH1HCCHHHH11HCCC1CCCHHHH1HHCCCEEEEEE11---------------1EEEEEEE11111111111111EEEEEEEEE1111111------------------------1111111111111111EEEEEEE------------------------------------E------------------------------------------------------------------…	-
PF00957.16_Synaptobrevin_seed	111	94	!Q:	Q:0,93	CCHHHHHHHHHHHHHHHHHHHHHH1HHHHHHHHHHHHHHHHHHHHHHHHHHHHHHHHHHHHHHHHHH1111HHHHHHHHHHHHHHHHHHHHHHC	-
PF00958.17_GMP_synt_C_seed	161	231	!Q:80,107|128,159	Q:0,79|108,127|160,230	CHHHHH11111111111111EECEEE1ECCCEEEEEECCCCCCCEE1111111111111111111111111111111111----------------------------11111111111111111111--------------------------------1EEEEEEE1111111111111111111111111111HHHHHHHHHHHHHCCCCCCEEEEE11111111111	-
PF00959.14_Phage_lysozyme_seed	18	160	!Q:18,41|68,78|97,113	Q:0,17|42,67|79,96|114,159	111111111111111111------------------------1HHHHHHHHHHHHH1HHHHHHHHH11-----------111HHHHHHHHHHHHHH1-----------------HHHHHHHHHHCHHHHHHH111111111111111111111HHHHHCC	-
PF00960.13_Neocarzinostat_seed	4	113	!Q:	Q:0,112	11111111111111111111111111111111111111111111111111111111111111111111111111111111111111111111111111111111111111111	-
PF00961.14_LAGLIDADG_1_seed	91	167	!Q:16,37|42,58|91,111	Q:0,15|38,41|59,90|112,166	CCCEEEECEEEEEEEE----------------------EE11-----------------11EEEEEEEEEE11111CCCHHHHHHHHHHH1---------------------1EEEEECCCC11EEEEEEEC11CCCHHHHHH1111111111111HHHHHHHHHHC	-
PF00962.17_A_deaminase_seed	15	470	!Q:68,87|245,255|279,298|360,370	Q:0,67|88,244|256,278|299,359|371,469	11111111111111111HHHHHHHHHHCCCCCCCCCEEECCCCCCH1111111111111111111111--------------------1111111111111111111111111111111111111111111111111111HHHHHHHHHH11111CCCE1CHHHHHHHHHHHHHHHHHCCHEEEEEEE1111111111111111111111111HHHHHHHHH11111111111111111111111-----------11111111111HHHCH11CEEEH--------------------HHHHH11111111111111111111HHHHHHH1111H11111111111111HHHHHHHHH1-----------111EEECCCCCCHH11111111111HHH…	-
PF00963.13_Cohesin_seed	40	174	!Q:51,70|72,82	Q:0,50|71,71|83,173	CEEEECCCCC1CCCCEEEEEEEEEEC1CCCC1EEEEEEEEEECCCCEEEEE--------------------E-----------EEECCCCEEEEE11EEE111111111111111EEEEEEEECCCCCCCEE11111111111EEEEECCCEEEECCCCCEEEEEE1ECCEEEC	-
PF00964.12_Elicitin_seed	87	112	!Q:18,28|30,51	Q:0,17|29,29|52,111	CCCCHHH1111HHHHHHH-----------1----------------------1HHHHHHHHCCHHHHHHHHHHHHCCC1CC11C11111EECCCCCHHHHHHHHHHHHHCCC	-
PF00965.12_TIMP_seed	25	238	!Q:21,31|52,64|99,110	Q:0,20|32,51|65,98|111,237	11111111111111111111E-----------EEEEEE1111EEEEE11111-------------EEEEEEEEEEE1111111111111EEE1111111------------11EE1EECCCCCEEEEEE11EEEECCEEEE11EE11111111111HHHHH111111111111EEEE1111111EE1111111111111111111111111H11111111111EEEE1ECCCCCCECC	-
PF00967.12_Barwin_seed	8	131	!Q:	Q:0,130	CCCCEEEEEEEE1111111111111111EE111111111111111111EEEEE11111111111111EEEEECCCCCEEEEEEEE11111111111111111HHHHHHH11111111111EEEEEEEEECC	-
PF00969.14_MHC_II_beta_seed	121	84	!Q:	Q:0,83	CCEEE1ECCCCCEEEEEEEEECCEEE111EEEECCCCEEEEE11111111111HHHHHCCCHHHHHHHHHHHHHCCCCCCCCCC	-
PF00970.19_FAD_binding_6_seed	115	133	!Q:	Q:0,132	CCEEEEEEECCCCEEEEEE1E1111111111111111111111EEEEEEE111CC1CEEEEEEE11111111111111111EEEEEEEEE111111111111HHH1HH1HC1C1CCCCE1EEEECCCEE1EEC	-
PF00971.13_EIAV_GP90_seed	3	392	!Q:143,156	Q:0,142|157,391	11111111111111111111111111111111111111111111111111111111111111111111111111111111111111111111111111111111111111111111111111111111111111111111111--------------1111111111111111111111111111111111111111111111111111111111111111111111111111111111111111111111111111111111111111111111111111111111111111111111111111111111111111111111111111111111111111111111111111111111111111111111111111111111111111111	-
PF00972.15_Flavi_NS5_seed	7	660	!Q:253,265|271,282|284,300|386,396	Q:0,252|266,270|283,283|301,385|397,659	111111111111111111111111HHHHHHHHHHHHHH111111111111111EEEEEEEEECCCCCCHHHHHHHHHHCCCCCHHHHHHHH111111111111HHHH1111111111111HHHHHHHHHHHHHHHH11111111111HHHHHHHHH1111111111111111HHHHHHCCCHHHHHHHHHHHHHCCCCCCHHHHH111111111111111111HHHHHHHHHHHCHHHHH1111111111111-------------HHHHH------------E-----------------HHHHHHHH11CHHHHHHHHHHHHHHHHCEEEEEECCCCCCC11EEEEEEECCCCCCCCCEEEEECCCCCCHHHHHHHH1111111-----------HH…	-
PF00973.14_Paramyxo_ncap_seed	9	524	!Q:13,31|57,67|131,141|424,489|504,523	Q:0,12|32,56|68,130|142,423|490,503	CHHHHHHHHHHHH-------------------EEEEEECCCCCCCCHHHHHHHHHHH-----------HHHHHHHHHHHHH1111111111111111EEEEEEEEECCCCCCCCEEECCCCCCCHHHH111-----------1111111111EEEEECCCCCHHHHHHHHHHHHHHHHHHHCCCCCCCCHHHHHHHHHHHHCEEEEEEEECCCHHHHHHHHHHHCCCHHHHHHHHHHHHCCCCCCCCCCHHHHHCCCCHHHHHHCHHHEEEEEEE111111111111111111HHHHHHHHHHHHHCCCCCEEEEEE111111111111HHHHHHHHCCCEEE1111111111111111HHHCHHHHHHHHCCCCCHHHHHHHHCCCHHHHHHHHHHHH…	-
PF00974.13_Rhabdo_glycop_seed	8	546	!Q:8,29|42,65|90,100|125,139|294,306|386,414|419,429|434,453|466,494|496,506|520,545	Q:0,7|30,41|66,89|101,124|140,293|307,385|415,418|430,433|454,465|495,495|507,519	CEEEEEEE----------------------111111111111------------------------1111111ECCEEEEE1111EEEEE-----------EE1111EEEEECCCCHH1111111---------------11111111EEEECCCCEEEEECCCEEEE111111111111111EE1111111111111111EEE1111111111111111EEEEEEEEEECCCCEEE1111111111111111111EEEEECCCCCEEECCCCEEEEEEC1111CCCEE11111-------------1111111HHHHHHHH1HHHHHHHHHHHHHHHHCCCCCCEE1111111111111EEEEEECEEEEEEEEEEEEEEEC1CE-------------…	-
PF00975.15_Thioesterase_seed	38	314	!Q:40,50|116,130|154,168|184,236|245,271	Q:0,39|51,115|131,153|169,183|237,244|272,313	CCEEEECCCCC1CHHHHHHHHHHCCCC11CCEEEE11111-----------1HHHHHHHHHHHHHHHCCCC111CEEEECCCHHHHHHHHHHHHHHHC111CCCCCEEEEE11111---------------H111111111111111HHHHHHH---------------HHHHHHHHHHHHHHH-----------------------------------------------------EEE11111---------------------------HHHCCCCCE11EEEECCCCEEECC111C11HHHHHHHHHHCC	-
PF00976.13_ACTH_domain_seed	13	44	!Q:31,41	Q:0,30|42,43	1111111111111111111EEE111111111-----------11	-
PF00977.16_His_biosynth_seed	146	339	!Q:194,205|207,219	Q:0,193|206,206|220,338	CEEEEEEE1111CCC1E1EEEEEE11111111111111EEECCCHHH111HHHHH11H11HCCCCEEEEEE11111111111111H11HHHH111H111H11HHHCC111CCEEECCC1111CCCHHHHHHH11HH1CC1111CC1111EEEE1111111111111HHH11HHHHHHHH1CCCEEEEEEE1111------------1-------------EEEEE11111111111111HHHHHHHHHHCC11CCEEEEEE11111111111111H1HH1HHHHHHHC1C1CC1EEEECCCCCHHHHHHHH11111HCCC11CEEEEEHHH11HCCCCC	-
PF00978.16_RdRP_2_seed	36	554	!Q:	Q:0,553	1111111111111EEE1111111111111111111111EEE111111111111111HHHHH11HHHHHH1111111111111HHHHHH1HHHHHHH11HHH111111111111111111111HHHHHHHHHHHCHHHHHHH111111111111111111111EEEHHH1111111111111111111111EEEECCCHHHHHHHHHHHHHHHHHHHHCCC1CEEECCCC1111CHH1HHHH111111111111E111111EEEECCCCCCCHHHHHHHHHHHHHHHCCCCHHHHHH1HH1HC1111111CEEEEE11111E111ECCC11CEEEEEEEE11111111111HHHH111H111HHHHHHHH111111111111111EEEEECCCEEE111E…	-
PF00979.12_Reovirus_cap_seed	5	390	!Q:350,389	Q:0,349	CCEECCCCCCHHHHH11111111111111111111111111EEEECCEEEE11111111111111111111111111111111111EEEEE11CHHHHHHH111HHHHHHHHHHHHHHHHHH11111111111111111111111111111111111111111111111HHHH1HHHHHHHH1111111111111111111HHHHHHC11CCCEEEEHHH111111111111111111111111111111111111111111111111111111111111111111111111111111111111111HHHHHHHHHHH111111111111111HH1HHHHHCCCHHHHH1----------------------------------------	-
PF00980.12_Rota_Capsid_VP6_seed	3	396	!Q:	Q:0,395	111111111111111111111111111111111111111111111111111111111111111111111111111111111111111111111111111111111111111111111111111111111111111111111111111111111111111111111111111111111111111111111111111111111111111111111111111111111111111111111111111111111111111111111111111111111111111111111111111111111111111111111111111111111111111111111111111111111111111111111111111111111111111111111111111111111111	-
PF00981.12_Rota_NS53_seed	14	500	!Q:	Q:0,499	CCCCCCCHHHHHHHHHHHHHHHH11111111111111111EEE111111111111111HHHHHHHHH1111111111111EECCCCCCCCCHHHHHHHHHHHHHCCCCCHHHHHHHHHHHHCCCCHHHHHHHHHHHHHHHHHCCEEEEEEC1CCEEEEEEEE111111111111HHHHHHHHHH111111111111111HHHHHHHHHHHHHH11111111111111111HHHHH1HCCCCCCCEEEEE1111111111111HHHHHH1111HHCCHHHHHHHHHHCCEEEEEECCCCHHHHHHHHHHHHCCCCCCEE11111111111111111111111EECCCHHHHHHHHHHHHHHHHHHH111111111111HHHHHHHHHHHHCCCHHHHHHH…	-
PF00982.16_Glyco_transf_20_seed	23	575	!Q:7,28|282,299|484,498	Q:0,6|29,281|300,483|499,574	CCEEEEE----------------------EEEEECCCC11HHHHH11111111111111E11EEEE111111111111111111111111111HHHHCCCE1111111111EEEEECC111111HHHHHHHHHH111111HHHHHHH11111111111111111111HHHHHHHHHHHHHHHHHHHHCCC111CCCEEEEECCCCCCHHHHHHHHCCC111111CEEEEEEECCCCCHHHHHHCH11HHHHHHHHHHCCCEEECCCHHHHHHHHHHHHHH11------------------1111111111EEEECCEEEEEEEEEECCCHHHHHHHHCCCCHHHHHHHHHHHHCCCCEEEEECCCCCCCCCHHHHHHHH1HHHHHHCCCCCCCEEEEEE…	-
PF00983.13_Tymo_coat_seed	9	176	!Q:4,25|153,167	Q:0,3|26,152|168,175	1111----------------------EEEEEEEECCCCCCCEEEEEECCCHHHHHHHHHCEEEEEEEEEEEE11111111111EEEEEEECCCCCCCHHHHHE11ECCCCEEEECCCCCCCCEEEEECCCCCCCCEECCCEEEECCCCEEEEE---------------EEEEEEEC	-
PF00984.14_UDPG_MGDP_dh_seed	26	100	!Q:48,68|78,93	Q:0,47|69,77|94,99	CHHHHHHHHHHHHHHHHHHHHHHHHHHHHHHHCCCHHHHHHHH11111---------------------1HHHHHHHH----------------HHHCCC	-
PF00985.12_MSA_2_seed	5	171	!Q:45,57	Q:0,44|58,170	111111111111111111111111111111111111111111111-------------11111111111111111111111111111111111111111111111111111111111111111111111111111111HHH111111111111EEEEEEEHHHHHEEEECC	-
PF00986.16_DNA_gyraseB_C_seed	72	74	!Q:	Q:0,73	CCCCCEEEEEECCCCCCCHHHHHHHHCCCCCCEEEEEECC11C1111HHH11HHHHHHHHHCC1CCHHHHHHCC	-
PF00988.17_CPSase_sm_chain_seed	134	167	!Q:75,86|91,104	Q:0,74|87,90|105,166	CCEEEEECCCCEEEEE1EECC111C11E11EEEEEEEEECCCCCCEEEECCCCCCCEEEEE11111111111111------------1111--------------EEEEEEE111111111111111111HHHHHHHCCCCEEECCCHHHHHHHHHH1CCCCCEEEC	-
PF00989.19_PAS_seed	49	134	!Q:90,101	Q:0,89|102,133	CCHHHHHHC111CCCEEEEEC11CCCCEEEECHHHHHHHCCCH11HHH11111111111111111111HHHHHHHHHHHCCCCCCCEEEE------------111EEEEEEEECECCCCCCCE11EEEEEEECC	-
PF00990.16_GGDEF_seed	49	181	!Q:120,130|144,158	Q:0,119|131,143|159,180	11111111111HHHHHHHHHHHHHHH1HC111CCCCEEEEEEECCCCCCHHHHHCCCHHHHHHHHHHHHHHHHCCC1111CCEEEEECCCEEEEEECCCCHH111HHHHHHHHHHHHHHH-----------EEEEEEEEEEEEE---------------HHHHHHHHHHHHHHHHHCCCCC	-
PF00992.15_Troponin_seed	56	151	!Q:33,45|92,106	Q:0,32|46,91|107,150	CCHHHHHHHHHHHHHHHHHHHHHHHHHHHHHHH-------------HHHHHHH1HHHHHHHHHHHHHHHHCHHHHHHHHHHHHHHHHHHH11---------------HH111111111111111HHHHHHHHCCCCCCCCCHHHHHCCCCC	-
PF00993.15_MHC_II_alpha_seed	51	85	!Q:0,10|46,56	Q:11,45|57,84	-----------EECCCCCCEEEEECCCEEEEEECCCEEEEE11111-----------HHHHHHHHHHHHHHHHHHHHHCCCCCCC	-
PF00994.19_MoCF_biosynth_seed	149	278	!Q:10,25|118,130|155,201|203,213|259,272	Q:0,9|26,117|131,154|202,202|214,258|273,277	CEEE111111----------------11E1111111111ECCCHHHHHHHHH11H11111CCC1EEEEEE1ECCCCHHHHHHHH111111HHHHCCC11CEEEE11111111111HHH-------------HH1HHHCCCCC1C1HHHHHHHEE1-----------------------------------------------1-----------CCEE11CCE11111111E1111EE1ECCCCHH111HHHHHHHHHH--------------HCCCC	-
PF00995.18_Sec1_seed	150	1346	!Q:34,52|58,83|86,100|128,146|150,189|202,219|238,248|296,325|335,430|459,470|479,530|548,607|668,697|754,773|954,1008|1010,1033|1035,1058|1070,1092|1104,1129|1145,1244|1278,1314|1325,1335	Q:0,33|53,57|84,85|101,127|147,149|190,201|220,237|249,295|326,334|431,458|471,478|531,547|608,667|698,753|774,953|1009,1009|1034,1034|1059,1069|1093,1103|1130,1144|1245,1277|1315,1324|1336,1345	CEEEEE11CCCCCHHHHHHCCHHHHHHCC1CEEE-------------------EE111--------------------------11---------------1111111EEEEECCC1HHHHHHH1HHH-------------------HH1----------------------------------------1111EEEEEE11------------------11111HHHHHHHHHCC11-----------CCCCCCEEEE1111EEEEEEE111CCCCEE11111EE11111E1111------------------------------1H1111HHH----------------------------------------------------------------…	-
PF00996.13_GDI_seed	9	493	!Q:62,101|194,204|260,277|417,429	Q:0,61|102,193|205,259|278,416|430,492	11111111111EEEECCCHHHHHHHH1CCCCCCCEEEEE111111111111111HHHHHHH1----------------------------------------11111111HHHHHCCCCEEEEEEECCCEEEEEEEEEEEEEEEE111111111CCEEEEE111111111111HHHHHHHHHHHHHHHH11111-----------1111HHHHHHHCCCCCCHHHHHHHHHHHCCCCCCCCCCHHHHHHHHHHHHHHHHH------------------1HHHHHHHHHCCCEEECCCCCCEEEECCC1CEEEEEEC1CCCEEEECEEE1111111111111111111EEEEEEEE111111111111111EEEE1EECCCCCCCCCEEEEEE1111111…	-
PF00997.13_Casein_kappa_seed	9	179	!Q:46,58|69,104|109,169	Q:0,45|59,68|105,108|170,178	11111111111111111EEEEEEEEEEEEE1111111111111111-------------111111EEE1------------------------------------EEEE-------------------------------------------------------------EEEECCCCC	-
PF00998.18_RdRP_3_seed	33	544	!Q:59,80|462,475	Q:0,58|81,461|476,543	11111111111111111EEEECC1CCCCCEEEECCCCHHHHHHHHHCEEEEEE111111----------------------HHHH1HHHHHHHHCCCCC11111111111111111111HHHHHHHHHHH1HCCCCCCCC1CCCCCCEEE11111111111111111111111111111111111111HHHHHHH111111HHHHHCCCEEEECCCHHHHHHHHHHHHCCCCCCEEEEECCCCCCCCCCHHHHHHHHHHHHHCCCCHH111HHHHHHHHHHHCCEEEECCCCC1EEEEEECEECCCCCCCCHHHHHHHHHHHHHHHHH111111111111111EEEEEECCCHHHHHH111HHHHHHHH11111111111111111EEC11CCCCEEEE…	-
PF00999.16_Na_H_Exchanger_seed	80	593	!Q:48,96|129,141|182,193|259,272|275,287|370,382|422,452|481,501|532,542|544,557	Q:0,47|97,128|142,181|194,258|273,274|288,369|383,421|453,480|502,531|543,543|558,592	CCHHHHHHHHHHH11H1HHCCC111CCH11111111HHHHHHHHHHH1-------------------------------------------------HHHHHHHHHHHHHHHHHCCCCHHH1HHHHHHH-------------1HHHHHHHHHHHHHHH111111111111HHHHHHHH1111------------HHHHHHHHHHH1HCCHHHHHHHHHH11111HCCCCCCCHHHHHHHHHHHHHHHHHHHHHHHHHHH--------------HH-------------11HHHHHHHHHHHHHHHHHHHHHHHHHHHHHHH111111CCCHHHHHHHHHHHHHH11HHHHHHH1CCHHHHHHHHHHHHH1-------------111HH11HHHH1111H…	-
PF01000.21_RNA_pol_A_bac_seed	59	196	!Q:49,60|77,93|101,114|122,141|174,186	Q:0,48|61,76|94,100|115,121|142,173|187,195	CEE11CE1111111EEEECCCCCCHHHHHHH1111HHHCCCCCEE11EE------------1111EEEEEEEEECCE-----------------1EEE111--------------111EEEE--------------------1111EEEECCCCCE1EEEEEEEEE11111111-------------EEEECCCCC	-
PF01001.14_HCV_NS4b_seed	11	199	!Q:	Q:0,198	11111111111111HHHHHHHHHHH11111HHHHHHHHHHHHHHHHHHHHHHHHHCCCCCCCHHHHHHHHHHHHHCCCCHHHHHHHHHHHHHHHHHHCCCCHHHHHHHHHHHHCCCCCCCHHHHHHHHHHHCHHHHHHHHHHHHHHHCCCCCCHHHHHHHHHHHCCCCHHHHHHHHHHHHHHHHC11CCCCHHHHHHCC	-
PF01002.14_Flavi_NS2B_seed	30	131	!Q:	Q:0,130	CCCHHHHHHHHHHHHHHHHCCCCCHHHHHHHHHHHHHHHHHHHCCCCCEEEEEE111111111111111EEEEEEECCCCCEEEECCCCCHHHHHHHHHHHHHHHHHHHHHHHHHHHHHHHHH111HCCCC	-
PF01003.14_Flavi_capsid_seed	27	127	!Q:0,25	Q:26,126	--------------------------HHHHHHHCCCCCHHHHHHHHHHHHH111HHCCCCCHHHHHHHHCCCHHHHHHHHHHHHHHHHHHHHHH1HH11111111111HHHHHHH1111HHHHHHCC	-
PF01004.14_Flavi_M_seed	30	76	!Q:	Q:0,75	11111111111111111111111HHHHHHHHHHHHHHHHCHHHHHHHHHHHHHHHCCHHHHHHHHHHHHHHHCCCC	-
PF01005.14_Flavi_NS2A_seed	37	231	!Q:108,119	Q:0,107|120,230	CCHHHHHHHHHHHHHCC11CCCHHHHHHHHHHHHHHHCCCCHHHHHHHHHHHHHHHHH1CCCHHHHHHHHH1HHHHHHHHHHHHHHHHCCCCHHHHHHHHHHHHHHHH------------HHHHHHHHHHHHHHHHHHHCCCCCHHHHHHHHHHCCCHHHHHHHHHHHHHHHHHHHHHHHHCCHHHHH1HHHHHHHHHH11111HHCC1CCHHHHHHHHHHHHHCCCCC1C	-
PF01006.15_HCV_NS4a_seed	15	72	!Q:31,55	Q:0,30|56,71	CEEEEEHHHHHHHHHHHHHHCCEEEEEEEEE-------------------------CCHHHHHHHHHHHHHC	-
PF01007.15_IRK_seed	13	378	!Q:67,90|357,373	Q:0,66|91,356|374,377	CCCCCCCCEEECCCCCC1CHHHHHHHHHHHHCCCHHHHHHHHHHHHHHHHHHHHHHHHHHHHHH111------------------------111111111EEECCCCCEEEEEEEEEEEEEEECEEEEECCCHHHHHHHHHHHHHHHHHHHHHHHHHHHHHCCCCCCCCEEEECCCEEEEEECCEEEEEEEECCCCCCEEEEEEEEEEEEEEEECCCCCEEECCEEEE11111111111EEEEECEEEEEEECCCCCCCCCCHHHH1CCCCEEEEEEEEEEEECCCEEEEE111111111111111EEEEEE11ECCEEEEECCCCCCEEEEC1111CCCCCHH1111111111111-----------------1111	-
PF01008.12_IF-2B_seed	18	445	!Q:21,31|74,87|93,132|206,222|344,415	Q:0,20|32,73|88,92|133,205|223,343|416,444	CCCCCHHHHHHHHHHHHHHHH-----------HH111111111HHHHHHHHHHHHHCCCCCCCHHHHHHHHHH1--------------HHHHH----------------------------------------HHHHHHHHHHH1HHHHHHHHHHHHH1111111111111111EEEEE11111111111111HHHHHHH1HHH11-----------------11EEEEEECCCC1CCCH1HHHHHHHHHCCCCEEEEEHHHHHHHHHC111CCCEEEECCCCCCCCCC1EEEHHHHHHHHHHHHHCCCCEEEE111111111111111111111111111111-------------------------------------------------------…	-
PF01010.14_Oxidored_q1_C_seed	113	382	!Q:55,74|76,108|159,169|197,219|233,250|303,314	Q:0,54|75,75|109,158|170,196|220,232|251,302|315,381	CEEEEEECCCEE111111EEEE11111111111111111E1111EEEEE111111--------------------E---------------------------------1111111111111111111111111111111111EEE1111111111111-----------11111111HHHHHHHHHHHHHHHHH11-----------------------1111111111111------------------11111111111111111111111HHHHHH111HHHHHHHHHHHHHHHHHHHH------------HHHH11HH11111111111111111111EEEEEEC11CCCCCHHHHHHHHHHHHHHHHHHHHHCCCC	-
PF01011.16_PQQ_seed	130	41	!Q:30,40	Q:0,29	CEEEEE11CCCCEEEEEECCC1CCEEEEEE-----------	-
PF01012.16_ETF_seed	174	244	!Q:7,20|39,52|99,109|124,134|184,198	Q:0,6|21,38|53,98|110,123|135,183|199,243	CEEEEEE--------------111HHHHHHHHHHHHHHH--------------EEEEE1111111EC11111C1HHHHHH11111HHHHCCCCEEEEEE-----------HHHHHHHHHHHHHH-----------111EEEE111111111111HHHHHHHHHCCCCEEEEE11EEEE11CCCE---------------1EE11EEEEEC111CCE1EEEEEEEC11CCCEEEEECC11CCCCC	-
PF01014.13_Uricase_seed	122	215	!Q:49,59|81,98|171,197	Q:0,48|60,80|99,170|198,214	CCCCCCCCEEEEEEECCC1111111111111111111EEEEEEEEEEEE-----------E111111111111HHHHHHHH------------------HHHHHHHH111111111111HHHHHHHHHHHHH1HCCCC1EEEEEEECCCCCEEEE1111111111111111---------------------------11EEEE11111111111	-
PF01015.13_Ribosomal_S3Ae_seed	69	243	!Q:195,208	Q:0,194|209,242	1111111111111111111EEEEE1111111111111EEEEEE11111111111111111EEEEE11111111111111EEEEEEEEEEE1CCC11EEEEEEECCEEHHHHHHHHHHCCCCEEEEEEEEECCCCCE1EEEEEEEEEE11111111111111CCHHHHHHHHHHHHHHHHHHHHCCCHHHHHHHH1--------------11HHHHHHHH1HCCCCCCCCCEEEEEEEEEECCC	-
PF01016.14_Ribosomal_L27_seed	88	91	!Q:72,83	Q:0,71|84,90	1111111111111111111111EEEEECCEEEEECCEEEEEECCEEECCCCEECCCCCEEEEEECCEEEEEE------------1EEEEEC	-
PF01017.15_STAT_alpha_seed	26	219	!Q:33,48|95,106	Q:0,32|49,94|107,218	CHHHHHHHHHHHHHHHHHH1HHHHHHHHHHHHH----------------HHHHHHHH1111111HHHHH1111111111111HH1HHHHHHHHHH------------HHHHHHHHHHHHHHHHHHHHHHHHHHHHHHHHHHHHHHHHHHCCCC1C1CCCHHHHHHHHHHHHHHHHHHHHHHHHHHHHHHH11111111111HHHHHHHHHHHHHHHHCC	-
PF01018.17_GTP1_OBG_seed	8	156	!Q:24,41|65,82|116,143	Q:0,23|42,64|83,115|144,155	CCCEEEEEEEECCCCCCEEEEEEE------------------EEEEECCCCCEEEECCCCCEEE1------------------EEEECCCCEEEEECCCCEEEEECCCCCEEEEEE----------------------------11EEEEEEEECC	-
PF01019.16_G_glu_transpept_seed	52	763	!Q:25,36|75,91|216,229|300,310|336,353|422,495|533,585|634,646|658,675|727,748	Q:0,24|37,74|92,215|230,299|311,335|354,421|496,532|586,633|647,657|676,726|749,762	CHHHHC11CCCHHHHHHHHHHHHHH------------EEEEEECCCCCEE1EE11ECCCCCCCCCCH11111HHH-----------------1111111111111HHHHHHHHHHHCC11CCCHHHHHHHHHHHHHCCCCCCHHHHHHHHHHHHH111111111111111111111111111111111111111111111HHHHHHHHHHHH11H1--------------11111111H11HHHHHHHH1111111111HHH111C11CCCCCHHHHCCCC111C1EEECC1EEEE1111-----------EEEECCCCCHHHHHHHHHHHH1111------------------HHHHHHHHHHHHHHHHHHH1111111111111111111111111H…	-
PF01020.12_Ribosomal_L40e_seed	3	52	!Q:	Q:0,51	1111111111111111111111111111111111111111111111111111	-
PF01021.14_TYA_seed	4	98	!Q:	Q:0,97	11111111111111111111111111111111111111111111111111111111111111111111111111111111111111111111111111	-
PF01022.15_HTH_5_seed	42	51	!Q:	Q:0,50	CHHHHHHHHHHHH111CC1CCHHHHHHHHCCCHHHHHHHHHHHHHCCCCCC	-
PF01023.14_S_100_seed	24	44	!Q:	Q:0,43	CHHHHHHHHHHHHHHHHHCCCCCCCCHHHHHHHHHHHHHHHHHC	-
PF01024.14_Colicin_seed	14	200	!Q:65,76|103,114|159,170	Q:0,64|77,102|115,158|171,199	CHHHHHHHHHHHHHHHHHHHHHHHHHHHHHHHHHHHHHHHHHHH11111111111HHHHHHHHHH------------HHHHHHHHHHHCCHHHHHHHHHHHHH------------HHHHHHHHHHCCCCCCHHHHHHHHHHHHHHHHHHHHHHHHHHHH------------HHHHHHHHHHHHHHHHHCHHHHHHHHHCC	-
PF01025.14_GrpE_seed	111	286	!Q:0,18|29,40|44,72|163,176	Q:19,28|41,43|73,162|177,285	-------------------HHHHHHHHHH------------HHH-----------------------------HH1111111HHH11111HH11HHHHH1111111111HHHHHHH1HHHHHH11HHHHH1HHHHHHHHHHHHH111HHHHHH111HHHHHHH--------------11HH1111111HHHHH11HHHHHHHHHHHH1HHCCCEEE111111111111HHH11HHCE11111111111111111111EEEEEECCCCCC1CE111EECCCEEEECC	-
PF01026.16_TatD_DNase_seed	98	580	!Q:13,43|68,95|158,191|239,253|260,270|324,347|366,409|476,532|546,562	Q:0,12|44,67|96,157|192,238|254,259|271,323|348,365|410,475|533,545|563,579	1111111111111-------------------------------HHHHH1HH11111HHHCCCCEE1E----------------------------EE11111111111111111111H1HHH11HHHHHHHH11CCC1EEEEEE1111111111111----------------------------------HHHH1111111111HHH11HHH111H1CCCCEEEEEE1111111111---------------11111H-----------HHHHH1HHHHHHHHHHHC1CCCEEEEECC111111CHH111111111HHHHHH------------------------HH11111111111EEEEE---------------------------------…	-
PF01027.15_Bax1-I_seed	511	486	!Q:38,79|118,129|176,191|205,220|256,276|330,340|421,440	Q:0,37|80,117|130,175|192,204|221,255|277,329|341,420|441,485	CHHH1HHHHHHH111111HHH1111HH1HH1HHHHHHH------------------------------------------HHHH1111111HHHHH1111HHHH1H1HHH111HHHHH------------C1111CCHH11111111HH1HH111111HHH111HHHHHHHHHHHH----------------HHHH1111111HH----------------HHHHHHH11HH11111HHHHHHHHHHHH111HHHH---------------------HH1HH11HHHH111H11111111HHHH11HH1111HHHHHHH1H1H111111H-----------HHHHHHHH1H1111HHH1111HHHHH1HH11H111HHHH111H1HH1111H1111111…	-
PF01028.15_Topoisom_I_seed	134	535	!Q:46,56|76,91|126,202|240,253|262,273|279,310|323,343|370,475	Q:0,45|57,75|92,125|203,239|254,261|274,278|311,322|344,369|476,534	CCCCCCCHHHCCH1HHHHHHHHHHHHHHHHHHHHHHHHH1HHHHHH-----------11111H1HHHHHHHHHHHH----------------HH111111111111111111EECCCCCCEE1EE1-----------------------------------------------------------------------------11EEEEEEECCCCEEEEEEEC1111CHHHHHHHHHHH--------------11111111------------EECCC--------------------------------HHHHHHHHHHH1---------------------1111HHHCCCHHHHHHHH11111HHH-----------------------------…	-
PF01029.13_NusB_seed	114	179	!Q:23,45	Q:0,22|46,178	CC111H1111HHHHHHHHHHHH1-----------------------11HHHHHCHHHHHH1111111111HHCCCCCHH1HHHHHHHHHHHHHHCHHHHHHHHHH1HCCCCCCCCCCHHHHHHHHHHHHHHHH11CC1CCCCHHHHHHHHHHHHHH111CCCCCCH11HHHHHHHHHHC	-
PF01030.19_Recep_L_domain_seed	68	175	!Q:19,46|104,118	Q:0,18|47,103|119,174	CCEEEEC1111CEEEEEE1----------------------------11111EEEEEEEEEEEC11CCEEECCCCCCEEEE1111111111111EEEEEEE111---------------11111111111EEEEE11111111111EEEEE11111111111111111CCCCCCC	-
PF01031.15_Dynamin_M_seed	93	326	!Q:140,154	Q:0,139|155,325	CCCCCCCCCEECCCCEEEEECC1CHHHHHCCCCHHHHHHHHHHHHH1111111111111111HHHHHHHHHHHHHHHHHHHHHHHHHHHHHHHHHHHHHHH111111111111HHHHHHHHHHHHHHHHHHHHHH11111---------------1111HHHHHHHHHHHHHHHH1111111111111HHHHHHHHHH11111111111HHHHHHHHHHHHHHHHCHHHHHHHHHHHHHHHHHHHHHHH1111HHCCCHHHHHHHHHHHHHHHHHHHHHHHHHHHHHHHHHHHHHCCCCCCCHCHHH11HHHH1HH11111HHCCC	-
PF01032.13_FecCD_seed	145	429	!Q:42,61|151,162|237,250|358,368	Q:0,41|62,150|163,236|251,357|369,428	CH11HH1111HHHHH111H1111HHCCC111CCCHHHHHHHH--------------------111HHH11111111HHHHHHHHHHHHHHHHHHHHHHHHHHHHHHHHCCCCCCCHHCHHHHHHHHHHHHHHHH111111111111HHHHH------------HHHHHHHH11HHHHHH111HHHHH1HHH111111HHCCCCCCCHHHHHHHHHHHHHHHHHHHHH1HCC111CHH--------------HHHHHHHHHHCCC11C1CCCHHHH1HHHHHHHHHHHHHHHH1HHHHHHHCCCCHHHHHHCCCCHHHHHHHHHHHHHHHHHHHHHHHHHHHHHHHHHHHHHHH111HH-----------HHHHHHHHHHHHHHHHHHHHHHHCC1CCC1…	-
PF01033.12_Somatomedin_B_seed	73	58	!Q:12,30	Q:0,11|31,57	111111111111-------------------111111111111111HHHHHHCCCCCC	-
PF01034.15_Syndecan_seed	8	77	!Q:55,66	Q:0,54|67,76	CCCCHHHHHHH1111HHHHHHHH1HHHHHHHHHHHHHHHHHH1111111111111------------1111111111	-
PF01035.15_DNA_binding_1_seed	93	130	!Q:80,113	Q:0,79|114,129	CHHHHHHHHH111HHC1CCCCEEECHHHHH1111HH11111111111HHHHHHHHH111HH11111111111111EEE11----------------------------------HH1HHHHHCCCCC11C	-
PF01036.13_Bac_rhodopsin_seed	17	275	!Q:60,79|112,129	Q:0,59|80,111|130,274	CCHHHHHHHHHHHHHHHHHHHHCCCCCCCCEEEHHHHHHHHHHHHHHHHHHHHCCCEEEE--------------------1EEE11EHHHHHHHHHHHH1111HHHHHHHHH------------------1111HHHHHHHHHHHHHHHHHHHHHHCC11CHHH11111HHHHHHHHHHHHHHHHHHHH1HHHHHHHCCCCCHH11HHHHHHHHHHHHH111HHHHHHHHH11111111111111EEEEEEEHHHHHHHHHHHHHHHHHHCCCCC	-
PF01037.16_AsnC_trans_reg_seed	263	92	!Q:	Q:0,91	CEEEE111111111111HHHHHHHHHHC111111CCCEEEEEEEEC1CCCEEEEEEE1CCHHHHHHHHHHH11HHCCCCEEEE1EEEEEEEC	-
PF01039.17_Carboxyl_trans_seed	34	616	!Q:17,27|31,50|201,214|264,313|326,338|374,395|535,555	Q:0,16|28,30|51,200|215,263|314,325|339,373|396,534|556,615	CCCCCCCCCHHHHHHHH-----------HHH--------------------EEEEEEEECCEEEEEEE1111111111111HHHH111HHHHHHHHHHH111111111111111CCCEEEEE1111111111111111111111HHHHHHHHCCC1CCCEEEEEECCCCCCEEECCCCCCEEEEECC1CCEEEEECHHHHH--------------HH111111111111111EEEEEECCCEEEEECCHHHHHHHHHHHH1111--------------------------------------------------11HHHHHHH111-------------1111HHHCCCCCCCEEEEEEEECCEEEEEEEECCE----------------------111…	-
PF01040.13_UbiA_seed	138	480	!Q:22,35|85,117|197,219|257,300|342,354|429,440|445,463	Q:0,21|36,84|118,196|220,256|301,341|355,428|441,444|464,479	CCHHH111HHHH11HH11HHHH--------------1HHHHHHHHHHH111111111111HHHH1HHHHH111HH11HHHH1111---------------------------------11111111111HH1HHHH1HHHHHHHHH11HH11111HH1111111111111HHHH1HHHHHHHHH11HHHH11H1HHH-----------------------11111HHHHHHHHH111HH111111HHHH11HHHHH1--------------------------------------------HHHHHHHHHHHHHHHHHH1111111CCCCCHHH1HHCCCCC-------------HHE11111111HHHHHHH111111HHHHHHHHHH1111111111…	-
PF01041.12_DegT_DnrJ_EryC1_seed	38	472	!Q:67,79|187,205|222,233|263,273|349,361	Q:0,66|80,186|206,221|234,262|274,348|362,471	CCCHHHHHHHHHHHHH111111111111111HHHHHHHHHHHHHC11CCEEEEECCHHHHHHHHHHH-------------11EEEECCCCHHHHHHHHHHCCCEEEEEE111111111111111HHHHHHHHCCCC11111CEEEEEECCCCCC1CHHHHHHHHHHCCCEEEECCCHH111111111-------------------EECCCCC11CEEEEEC------------CEEECCCHHHHHHHH11111111HHH111-----------1111111111111111111CCCCCCCCHHHHHHHHHHHHHHHHHHHHHHHHHHHHHHHH1111111111111111-------------1EEEEEEEECCCCC1CC1HHHHHHHHHH111111111…	-
PF01042.16_Ribonuc_L-PSP_seed	30	148	!Q:0,14|31,43|107,119	Q:15,30|44,106|120,147	---------------1EEE11ECCEEEEEEE-------------111111HHHHHHHHHHHHHHHHHHHCCCCCC111111EEEEEEEECCCCC1HHHHHHHHHHH1-------------1111HHH11111111111EEEEEEEEEC	-
PF01043.15_SecA_PP_bind_seed	120	198	!Q:28,48|84,123	Q:0,27|49,83|124,197	C1CCC111HHHHHHHHHHHHHH111111---------------------1EEEECCCCEEEECHHH111HHHHHHHH1111111----------------------------------------1111111H1HHHHHHHHHHHHHHHHHCCCCEEE1E1CC1111E11111EEEEE11111111111111HHHHHHC	-
PF01044.14_Vinculin_seed	10	1289	!Q:22,41|250,262|305,317|353,458|461,621|670,690|927,942|955,1083	Q:0,21|42,249|263,304|318,352|459,460|622,669|691,926|943,954|1084,1288	CCCCHHHHHHHHHHHHHHHHHH--------------------HHHHHHHHHHHHHHHHHHHHCCCHHHHHHHHHHHHHHHHHHHHHHHHHHHHHHHCCCCCCHHHHHHHHHHHHHHHHHHHHHHHHHHHHHHHHHHHHHHHHHHHHHHHHHCCHHHHHHHHHHHHHHHHHHHHHHHHHHHHHCCHHHHHHHHHHHHHHHHHHHHHHHHHHHHHEC1CCCCCCCHHHHHHHHHHHHHHHHHHHHHHHHHH1-------------HHHHHHHHHHHHHHHHHHHH111111111111HHHHHHHH11-------------HHHHHHHHHHHHHHHHHHHHHHHHHH1CCC1HHHH----------------------------------------------…	-
PF01047.17_MarR_seed	38	64	!Q:	Q:0,63	CCHHHHHHHHHHHHCCC1CCHH1111HHHHHHCCCHHHHHHHHHHHHH1111111111111111	-
PF01048.15_PNP_UDP_1_seed	159	504	!Q:9,20|30,40|48,61|118,142|190,202|220,275|313,336|359,374|445,477	Q:0,8|21,29|41,47|62,117|143,189|203,219|276,312|337,358|375,444|478,503	CEEEEE111------------HHHHHHHHH-----------1111111--------------1EEEEEEEE111111CCEEEEEEE111111111111111HHHH1HHHHHHHHH11H-------------------------11EEEEEE111111111111111111111111111111111EEEE11-------------11111111111111111--------------------------------------------------------1111111111111HHHHHHHHH111111111HHHH11------------------------11EEE1111EEEEE11111111----------------HHHHH111HHHH111111111111…	-
PF01049.12_Cadherin_C_seed	64	228	!Q:3,58|63,137|151,161|163,213	Q:0,2|59,62|138,150|162,162|214,227	111--------------------------------------------------------HH11---------------------------------------------------------------------------HHHHHHHHHHHH1-----------H---------------------------------------------------1HHHHHHHHHHCCC	-
PF01050.13_MannoseP_isomer_seed	17	153	!Q:	Q:0,152	CCCCEEEEEECCCEEEEECCCCHHHHHHHHHHHHHCCCHH11HHHCCEEECCCCCCEEEECCCCEEEEEEEEECCCEEEEEEECCCCCEEEEEECEEEEEECCEEEEEEECCEEEEECCCEEECCCCCCCCEEEEEEEECCCCCCCCEEECCC	-
PF01051.16_Rep_3_seed	166	425	!Q:50,70|124,136|245,264|331,344	Q:0,49|71,123|137,244|265,330|345,424	CCCEEEECHHHH1HH1111111111111HHHHHHHHHHHH1111111111---------------------1EEE111EHHHHHHHH1111CCCCCC11H1HHHHHHHHHHHH1CCC1EEE111-------------11111EEECCEE1EEEEEEEEEE11111EEEE111111111CCCEEEE11EECCHHHHHHH111111111111H1HHHHHHHHHC1C1CCHHHHHHHHHH11111HHH--------------------11111111111EE1111111111EEH1111111H11111111111HHHH11111111HHCCC1111--------------11111CCCCCCCHHHHHHHH1HHHHHH111HHC11111111CCCE1EEEEEEE1…	-
PF01052.15_SpoA_seed	130	89	!Q:	Q:0,88	CCCCCCCCCEEEEEEEEEEEECHHHHHCCCCCCEEECCCC1CCCCEEEEE1111CCEEEEEEEEE111EECC1111EEEEEEEEECCCC	-
PF01053.15_Cys_Met_Meta_PP_seed	30	475	!Q:5,22|27,43|260,287|392,403	Q:0,4|23,26|44,259|288,391|404,474	CCEEE------------------EEEE-----------------111111111111111HHHHHHHHHHHCCC11CEEEEECCCHHHHHHHHHHHCCC1CCE11111EEECCCCCCH11111HHHHHHHHHCC1CCEEEEEECC1111CCHHHHHHHCCC11CCCEEEEE11111111111HHHHHHHHHHC11C11CEEEE111111111111111111111EEEE11111111111EEEEEEEECCCHHHHHHHHHHH----------------------------111111111111HHCCCCCCHHHHHHHHHCCCHHHHHHHHHHHHHHHHHHHHHH11111111111EEEEECCCCCCCCCHHHHHHHHCCCCC11EEEEEECCCH-------…	-
PF01054.12_MMTV_SAg_seed	5	315	!Q:79,93|215,227	Q:0,78|94,214|228,314	CCHHHHHHHCCCCCCCCHHH111111111111111111111111EEEEEHHHHHHHHHHHHHHHHHHHHHH11111111---------------EEEE111111111111111111HHHHHHHHCCCEECCCCCCHHHHHHHHHHCCCCCCHHHHHHHHHHHHCCCCCCCCCCHHHHHHHHHHHCCCEEECCCCEEEEEE1111111111111EE-------------111111EEEEECCEEEEEECCCHHHHHHHHCCCCEEECHHHHHHHHHHHHEEEEECCCCE1EEE1CCCCCHHHHHHHHHHHHCCCCC	-
PF01055.21_Glyco_hydro_31_seed	107	1047	!Q:6,24|93,140|165,178|211,232|309,328|332,369|424,640|653,665|735,746|778,793|834,851|945,961	Q:0,5|25,92|141,164|179,210|233,308|329,331|370,423|641,652|666,734|747,777|794,833|852,944|962,1046	CEEE11-------------------111H1HHHHHHH1HH1111111111111111111111H1HHHH11111111111111111111111HH------------------------------------------------HHHHHHHHHHHCCCCCEEEEE111--------------1111111111E111EE1111111111111111----------------------1HHHHHHHHH1HCCCEEEEEE1111111111111111111111111111HHHHHHCCC1EE1111111E1111111--------------------EEE--------------------------------------111111111H1H1HHHHH1HHHHHH1111…	-
PF01056.13_Myc_N_seed	9	432	!Q:11,48|55,97|110,135|169,227|230,330|337,367|404,430	Q:0,10|49,54|98,109|136,168|228,229|331,336|368,403|431,431	11111111111--------------------------------------HHHHHH-------------------------------------------HHHHHHHHHHH1--------------------------1111EEEECCCCCCCHHHHHHHHHHHHHHHHHH-----------------------------------------------------------EE-----------------------------------------------------------------------------------------------------EEEEEE-------------------------------1111111111111111111111111111111…	-
PF01057.12_Parvo_NS1_seed	24	404	!Q:0,22|30,43|119,131|174,198|211,229|334,345	Q:23,29|44,118|132,173|199,210|230,333|346,403	-----------------------CHHHHHH--------------HHHHHHHH11111111HCCCCCHHHHHHHC1HHHHHHHHCCCCCHHHHHHHHHHHHHHHH111111111111111-------------11111HHHHHHHHCCCCHHHHHHHHHHHHHHCCCCCCEEEEE-------------------------CCCCCCHHHHHH-------------------HHHHHCCCEEEE11E11111111111111EEE1EECCCCCCHHHHHHHHHHHCCCCEEE1111111111111111111EEEEECCCEEEE1E111111111111------------1111EEEEEECEE1111111111111HHHHHHHH1HHHH11111111111111…	-
PF01058.17_Oxidored_q6_seed	169	241	!Q:24,37|56,66|100,113|142,159|167,216	Q:0,23|38,55|67,99|114,141|160,166|217,240	CCCC111HHHH1CCCCCCHHHHH1--------------EEECC1CCCCCCC11111-----------11111HCCC1CCCEEEEE111111111111111--------------HHHHHHHHHHH1CCCCEEEEE1111111------------------1111111--------------------------------------------------EE11EECCCCCCCHHHHHHHHHCC	-
PF01059.12_Oxidored_q5_N_seed	143	117	!Q:47,57	Q:0,46|58,116	CHHHHHHHH1HHHHHHHHCCCH1HHHHHHHHHHHHHHHHHHH1H11H-----------HHHH1HHHHHHHHHHHHHHHHHHHHHHHHHHHHHHHCCCCHHHHHHHHHHHHHHHHHCC	-
PF01060.18_DUF290_seed	60	114	!Q:23,36|62,77|91,102	Q:0,22|37,61|78,90|103,113	CCEEEECCCC11CCCCE1EEEEE--------------11111EEEE11CCCCEEEEEEE111----------------11111EEEEEE11------------EE1EEEEEECC	-
PF01061.19_ABC2_membrane_seed	298	297	!Q:55,68|77,87|174,186	Q:0,54|69,76|88,173|187,296	CHHHHHHHHHHH11HHHHCHHHH1H11111111HHHHHH1HHHHHHHHHHHHC11--------------HHHHH1HH-----------111111HHHHHHHHHHHHHHHHHHHHHHHHHHHHHH1HHHHCCCCCCHHHHHHHHH111HHH1HHHHHHHHHHHHH1HHHH1111H-------------H1111111HHH11111HHHHHHHHHHHHHHHH1HHHHHHHHHCCHHHHHHHH1HHHHHHHHHHH1111111111111H1H111HHH11H1HHHHCHHHHHHHH1HHHHCC	-
PF01062.16_Bestrophin_seed	123	457	!Q:14,29|82,101|109,123|169,179|181,197|214,227|271,286|373,401	Q:0,13|30,81|102,108|124,168|180,180|198,213|228,270|287,372|402,456	11111111111111----------------1HHHHHHHHHHHHCCHHHHH11111111HHHHHHHHHHHHHHH1111HH111--------------------111HHHH---------------HHHHHHHHHHHHHHHHHHHHHHHHHHHHHHHHHHHHHHHHHHHHH-----------1-----------------111111HHHHHHHHHH--------------1HHHHHHHH1HCCCCCHHH11111HHHCC1111CHHHHH1HHH----------------HHHHHHHHHHHH1HHH1HHCCC1CCHH1111111111HHHHHHHHHHHHHHHHHHCHHCCCCCCCCHHHHHHHHHHHHHHHHHHHH--------------------------…	-
PF01063.14_Aminotran_4_seed	78	397	!Q:17,31|85,100|111,131|136,167|223,259|265,279|370,382	Q:0,16|32,84|101,110|132,135|168,222|260,264|280,369|383,396	CCHHHHHHHHHHHHHH1---------------1HHH1111111111HHHHHHHHH11111111HHCC111CCCC1EEEEE11EE1----------------1111111111---------------------1111--------------------------------11111HHHHHHHHHHH1111HHC111CCCE11E1EEECCCCC111EEEECCEEEE-------------------------------------1EEE1---------------1E1111EEE1111111111111HHHHHHHH1HHHHH1CCCC1111EEEEECCHHHHH1CCC11111EEEEECCCCCEEE111EEEECCEE-------------HHHHHH1111HHCC	-
PF01064.18_Activin_recp_seed	26	146	!Q:7,17|35,56|83,97|99,128	Q:0,6|18,34|57,82|98,98|129,145	CCEE1E1-----------1111111111111EEEE----------------------EEEEEEECCCC111CEEEEE111111---------------E------------------------------EEE11111111111111	-
PF01065.14_Adeno_hexon_seed	36	613	!Q:84,131|138,153|155,181|188,211|215,234|247,269|276,293|314,336|427,473|510,535	Q:0,83|132,137|154,154|182,187|212,214|235,246|270,275|294,313|337,426|474,509|536,612	11111111111111111111EEEEEEECCCCCCCCEE1EEEEEEEECCCCEEECCCCCEEEEE111111111111111111111------------------------------------------------EEEEEE----------------1---------------------------111111------------------------EEE--------------------111111111111-----------------------EEEEEE------------------EEEEEEEEC11CCCCCEEEE-----------------------111EEECCCCEEEEEEEECCCCEEEECCCCCCCEEEEE1CCCCCCHHHHHHHHHHHCCCCCH…	-
PF01066.16_CDP-OH_P_transf_seed	124	233	!Q:42,80|149,210	Q:0,41|81,148|211,232	CCCCHHH11HH111H1111HHHHH1HHHHHHHHHHH11111H---------------------------------------111HHHHHHHHHHHHHHHHHHHHHHHHHCCCCC1111HHHHHHHHHH11111111HHHHHHHH11111--------------------------------------------------------------1HHHHHHHHHHHHHHHHHHHCC	-
PF01067.17_Calpain_III_seed	91	277	!Q:31,49|52,64|69,83|92,119|139,152|161,173|194,206	Q:0,30|50,51|65,68|84,91|120,138|153,160|174,193|207,276	CC111EEEEEECEE1E11111E111111111-------------------11-------------EEEE---------------EEE11111----------------------------EEEEE1111111111EEEE--------------CCHHHH11-------------11EE11111111EEEEEEEE-------------11111111111111111111EEECEEEEEE1EEECCCC11EEEE11111111111E1EEEEEECCCCCCC	-
PF01068.16_DNA_ligase_A_M_seed	46	300	!Q:18,37|141,167|220,238	Q:0,17|38,140|168,219|239,299	11111111111HHHHHHH--------------------111EEEEEEECCEE11EEEE11E1ECCEEEEEEE11111111111111111HHHHHHHH1HHCCCCCCC11EEEEEEEEE11EECCCCCCCCCCCH1111111---------------------------111EEEEEEEEEEE11111111111111111111111111HHHHHHHHHHH1-------------------111EEEEEEEECCCHHHHHHHHHHHHHCCCCEEEEE111111111111111111111EEEC	-
PF01070.13_FMN_dh_seed	180	617	!Q:147,160|242,253|273,359|442,472|494,534	Q:0,146|161,241|254,272|360,441|473,493|535,616	C1CCCCCHH11HHHHHCCCCCCHHHHHH1HHHHHH111111111111111111111111111EEE1111111111111EEECHHHHHHCCCC1H11HHH1111HHH1HHHHHCCC11CEEECCCCCCCH11111HHH111111HH1H--------------111111111111111EEEEEEC11CCHHHHHHHHHH1HH11HCCCCEEEEEECCCCCCCCH11HHHH11111111111111------------1H1HHCCCCHH11111111---------------------------------------------------------------------------------------111HHHHHHHH1111111111111111H1HH1HHHHHH1…	-
PF01071.14_GARS_A_seed	19	249	!Q:83,94|134,165|174,184	Q:0,82|95,133|166,173|185,248	CCHHHHHHHHHH11111111111111111HHHHHHHHHHCCCCE11111EEEECCCCCCCCEEEE1111CCHHHHHHHHHHHH------------EEEEECCCCCEEEEEEEEECCEEEE11111111111111--------------------------------11111111-----------11HHHHHHHHHHHHHHHHHHHHHCCCCEEEEEEEEEEEE1ECC111111CEEEEEECCCCCCCC	-
PF01073.14_3Beta_HSD_seed	12	306	!Q:31,56|136,148|150,162|251,267|287,305	Q:0,30|57,135|149,149|163,250|268,286	CCCCCCCHHHHHHHHHHHCCCC1CCEEEEEE--------------------------1EEEECCCCCHHHHHHHHCCCCEEEEECCH1111111111111111EEEEEECCHHHHHHHHHHCCCCEEEEECCEEEE-------------1-------------1HHHHHHHHHHHHHHCCCCCCCCC1EEEEEE11111111111111HHHHHHHHHCCCCEEEECCCCCCCCCEEEHHHHHHHHHHH111-----------------EEEECCCCCCCHHHHHHHH-------------------	-
PF01074.17_Glyco_hydro_38_seed	50	393	!Q:174,188|214,267|285,297|299,312|332,342|362,386	Q:0,173|189,213|268,284|298,298|313,331|343,361|387,392	CEEEE11111111111HHHHH111111111HHHHHHH11HHHH111HHHHHHCCCCEE11EEHHHHHHHHHHHH1CHHHHHHH1HHHHHCCCEEEE1111111111111HHHHHHHHHHHHHHHHHHH11111111111111111111HHHHHH1HCCCCEEEEEE11111111---------------EEEEEE11111111111111EEEE1------------------------------------------------------111CHHHHHHHHHHHHH-------------E--------------1CCCCCCHHHHHHHHHHH1-----------1EEECCH1HHHHHHHHH11-------------------------111111	-
PF01075.12_Glyco_transf_9_seed	18	287	!Q:53,66|87,97|106,125|189,201|244,286	Q:0,52|67,86|98,105|126,188|202,243	CHHHHHHHHHCC1CCEEEECCCHHHHHHHHHHHCCCCEE11111111111111--------------HHHHHHHHHHH111111111-----------1111HHHH--------------------1EEEE1111111111111111HHHHHHHHHHHHHCC11CEEEECCCCCH111HHHHHHHHH11-------------111111HHHHHHHHHCCCEEEECCCHHHHHHHHHCCCEEEEE-------------------------------------------	-
PF01076.14_Mob_Pre_seed	18	234	!Q:138,148	Q:0,137|149,233	CCCEEEEEEEEEE1CCCHHHHHHHHH1111111111111111111111HHHCCC1CCCCHHHHHHHHHHH1111111111111EEEEEEEEECCHHHH1CCCCHHHHHHHHHHHHHHHHHHHCC1CCEEEEEEE1111-----------111EEEE1111111EEE1111111111111HHHHCC1HHHHHHHHH1111HHHHHHHH111111111111111111111111111	-
PF01077.17_NIR_SIR_seed	91	312	!Q:24,48|59,73|139,164|198,210	Q:0,23|49,58|74,138|165,197|211,311	111111111111111111111111-------------------------HHHHHHHH11---------------1HHH111111111111EEEEEE11111111111111111HHCC1CEEEEEEECCCCCC1111111--------------------------111111111111111111111111111111111-------------EEEEEE11111111111111111111111111111111H1HHHHHHHHHHHHH111111111111111111HHHHHHHHH11HHHHHHHHH11HHHHCCCC	-
PF01078.16_Mg_chelatase_seed	56	215	!Q:63,87|92,104|162,180	Q:0,62|88,91|105,161|181,214	CCCCCCCHHHHHHHHHHHHHCCCCEEEECCCCCCHHHHHHHCCCCCCCCCHHHHHHHHHHHHH-------------------------HHHH-------------EEECCCCEEECCCCCCCCHHHHHHHCCCCCCCCEEEEECCCEE1EECCCCEEEHH11-------------------HHHHHHHHHHHCCCCCCCEEEEEEE1CCCCCCCC	-
PF01079.15_Hint_seed	46	341	!Q:0,13|108,153|244,268|274,314	Q:14,107|154,243|269,273|315,340	--------------HHCCCCCCCCCEEEECCCCEEECCCCCCCCEEEE111EC1CCCCEEEEEEEEEEE111111111111EEEEEEEECCC1CEEEECCCEEEEEE1----------------------------------------------1EEECCCCCCCCEEEE1111111ECCCCCEEEEEEEEEEEE1EEEEEEEECCCCECEEEECCEEEEEEEEHCCCHHHHHHHHHH1HHHHH-------------------------HH111-----------------------------------------111111111EEHHHHHHHHHCCCCCC	-
PF01080.12_Presenilin_seed	6	480	!Q:227,397	Q:0,226|398,479	11111111111EEEEEEEEHHHHHHHHHEEECCCEEEEECCC1EEEEECCCCCCCCHHHHHHHHHHHHHHHHHHHHHHHHHHHHHHHHHHHHHHHHHHHHHHHHHHHHHHHHHHHHHH111111111111111HHHHHHHHHHCCCCEEEEEEECCCCHHHHHHHHHHHHHHHHHHHHHCCCHHHHHHHHHHHHHHHHHHHCCCCHHHHHHHHHHHHCCCCCCEEEE---------------------------------------------------------------------------------------------------------------------------------------------------------------------------1…	-
PF01081.14_Aldolase_seed	5	196	!Q:174,191	Q:0,173|192,195	CHHHHHCCCCCEEEEECCCCCCCHHHHHHHHCCCEEEEEEEECHHHHHHHH1HHHHCCCEEEECCCCCCHHHHHHHHHCCCCEEECCCCCHHHHHHH1111111111111HHHHHHHHHHCCCEEEEECCCCCC1HHHHHHHHCCCCCEEEE11111111111HHHCCCCEEEE------------------1111	-
PF01082.15_Cu2_monooxygen_seed	38	174	!Q:67,111|138,153|162,173	Q:0,66|112,137|154,161	CCEEEEE1111111111111EEEEEEEECCCCC11CCCEEEEEEEE11111111111EEEEEEE111---------------------------------------------1111111111EEEEEE1111111111----------------EEEEEEE1------------	-
PF01083.17_Cutinase_seed	23	243	!Q:14,25|54,69|108,126|141,188|204,217	Q:0,13|26,53|70,107|127,140|189,203|218,242	CCCCCEEEEEE111------------1HHHHHHHHHHHCCCCEEEEE1111111----------------HHHHHHHHHHHHHHHHHCCCCEEEEEECCHHHHHHHHH-------------------HHHHHCEEEEEEE1------------------------------------------------111EEE111111111--------------111111111111HHHHHHHHHHHCC	-
PF01084.15_Ribosomal_S18_seed	121	63	!Q:	Q:0,62	11111111111111111HHHHHHHCCC1CCCEECCCCC11CCCHHHHHHHHHHHHHHHHHCCC	-
PF01085.13_HH_signal_seed	4	163	!Q:	Q:0,162	1111111111111111111111111111111111111111111111111111111111111111111111111111111111111111111111111111111111111111111111111111111111111111111111111111111111111111111	-
PF01086.12_Clathrin_lg_ch_seed	28	290	!Q:1,37|43,149|205,222|258,270	Q:0,0|38,42|150,204|223,257|271,289	1-------------------------------------HHHHH-----------------------------------------------------------------------------------------------------------HHHHHHHHHHHHHHHHHHHHHHHHHHHHHHHHHHHHHHHHHHHHHHHHHHHHHHH------------------HHHH1111HHHHHCCCC1CCCCCHHHHHHHHH111-------------HHHHHHHHHHHCCCCCCCC	-
PF01087.17_GalP_UDP_transf_seed	135	362	!Q:10,45|62,75|81,97|134,151|190,207|273,295|310,320	Q:0,9|46,61|76,80|98,133|152,189|208,272|296,309|321,361	C1CCCCCCC1------------------------------------1111111111111EEE--------------E1111-----------------111111111111111111111111111111111111------------------11CCEEEEH1111111111111111HHH1111111111------------------11111111111EEEEEE1111111111111H111111HHHHHHHHHHHHHHHH1111111H1C11-----------------------1EEEEEHCCCCEEE-----------111111111111111111111111111111CCEEECCCCCC	-
PF01088.16_Peptidase_C12_seed	72	291	!Q:60,95|123,136|191,223|249,272	Q:0,59|96,122|137,190|224,248|273,290	CCCCCCCCH11HHHHHHHHHHCC11CCCEEEEEECC1CH1111HHHCCCCCEEEEEEE11------------------------------------111EEEEC11CCCHHHHHHHHHHHHH1--------------1111HHHHHHHHHHCCC1CH1HHHHHHCCCC1111HHHHHHHHH1111111111---------------------------------EEEEEEEE11111ECCEEEEE1111------------------------HHHHH11HHHH1HHHHHC	-
PF01090.14_Ribosomal_S19e_seed	62	153	!Q:80,99	Q:0,79|100,152	CCCCCCCHHHHHHHHHHHHHHC1CCCCCCCHHHHHH111111111111111HHHHHHHHHHHHHHHCC1CCCCCHHHHHH--------------------11HHHHHHHHHHHHCCCEEE11111111111EECCCHHHHHHHHHHHHHHHCC	-
PF01091.13_PTN_MK_C_seed	10	66	!Q:42,65	Q:0,41	11111111111111111111EEEHHHHHHHHCCCCCCCEEEE------------------------	-
PF01092.14_Ribosomal_S6e_seed	7	127	!Q:80,93	Q:0,79|94,126	CEEEEECCCCCEEEEEEEECCCCCHHHHHHHCCCEE11111111111EEEEEE111111111111111111EEEEEE111--------------EEEECEEECCCCCEEEEEEEE111111111111	-
PF01093.12_Clusterin_seed	14	462	!Q:168,235|252,285|400,415	Q:0,167|236,251|286,399|416,461	CHHHHHHHHHHHHHHHHHHHHHHHHHHHHHHHHHCHHHHHHHHHHHHHHHHHHHHHHHHHHHHHHHHHHHHHHHHHHHHHHHHHCHHHHHCCCCHHHCCCCCCCCCCHHHHHHHHHHH11111111111111111111111HHHHHHHHHHHHHHHHHHHHHHHH111--------------------------------------------------------------------HHHHHHHHHHHHHHHH----------------------------------11111HHHHHCCCCCCCCCHHHHHHHHHHH1H11111111111HHHHHHHHHHHHHHHHHHHHHHHHHHHHHHHHHHHHHHHHHHHHHHCHHHHHHHCCCC1CCCCEEEEEEE…	-
PF01094.23_ANF_receptor_seed	119	662	!Q:122,147|193,210|351,375|436,449|453,496|533,602|614,624|644,654	Q:0,121|148,192|211,350|376,435|450,452|497,532|603,613|625,643|655,661	CCHHHHHHHHHHHH1111111111111EEEEEEECCC1111111111111111111111111111CCHH11111HHHHHHHHHHCCCEEEEE11CCCCHH1HHHHHHHHHHHC11CC1CEE1--------------------------111111111111111111111EEE11CCCCCHHH1HHHHHHHHHH------------------1111EEEEEEECCCC111CHHH1111111HHHHHHHHHHC1CCCEEEE11111111EEECCCCCCCHH11HHHHHHHH1HC11CCCCEEEEECCHHHH111111HHHHHHH111111HHCCC1CCCCE1EEEEE111111-------------------------111111111111111HHHHHHHC…	-
PF01095.14_Pectinesterase_seed	35	318	!Q:71,81|217,229|305,317	Q:0,70|82,216|230,304	CCEEEECCCCCCCCHHHHHHHCC1CCCCCC111EEEEEECEEE1EE1EEEEECCCEEEEEEECCCCCEEEE-----------EEEEEEEEEEECCCEEEEEEEEEECCCCCCCCEEEEEECCCEEEEEEEEEEEECCEEEEECCCCEEEECEEEEEEEEEECCEEEEEECCEEEE1111ECCCCCC1CCEEEE11111111111EEEEEEEE11111-------------1111111111EEEEEE11111111111111111111111111EEEEEE111111111111EECCCEEEECCHHHH-------------	-
PF01096.13_TFIIS_C_seed	109	46	!Q:	Q:0,45	11111111111111EEEE1EEECCCCCCCCEEEEEEC11CCCCEEC	-
PF01097.13_Defensin_2_seed	15	38	!Q:	Q:0,37	CCCCCCCHHHHHHHHHHH11111111111111EEEEEC	-
PF01098.14_FTSW_RODA_SPOVE_seed	15	402	!Q:21,34|84,95|131,153|245,258|269,288|367,379	Q:0,20|35,83|96,130|154,244|259,268|289,366|380,401	CCHHHHHHHHHHHHHHHHHHH--------------HHHHHHHHHHHHHHHHHHHHHHCCCHH11HHHHHHHHHHHHHHHHHHHH------------1111EEEEC11CEEECCCHHHHHHHHHHHHHHH11-----------------------HHHHHH1HHHHHHHHHHHCCCCHHHHHHHHHHHHHHHHHCCHH1HHHHHHHH111111HHHHHHHHH1111HHCCHH1111HHHHHHH111--------------HHHHHHHHHH--------------------1111111HHHHHHHHHHHHHHHHHHHHHHHHHHHHHHHHHHH111CCCCCHHHHHHHHHHHHHHHHHHHHHHH11111-------------HHHHHHHHHHHHHHHHHCC…	-
PF01099.12_Uteroglobin_seed	32	75	!Q:	Q:0,74	CCHHHHHHHHHCCC11CHHHHHHHHHHCCCCHHHHHHHHHHHHHHH1CCCHHHHHHHHHHHHHHHCC11111CCC	-
PF01101.13_HMG14_17_seed	18	116	!Q:51,64	Q:0,50|65,115	111111111111111111111111111111111111111111111111111--------------1111111111111HHHHH111111111111111111111111111111111	-
PF01102.13_Glycophorin_A_seed	5	151	!Q:0,47|57,70|107,142	Q:48,56|71,106|143,150	------------------------------------------------111111111--------------1111111HHHHHHHHHHHHHHHHHHHHHHHHHHHHH------------------------------------EEECCCCC	-
PF01103.18_Bac_surface_Ag_seed	70	651	!Q:14,42|65,79|92,130|191,258|273,283|287,298|307,327|382,430|434,481|495,507|518,580|617,636	Q:0,13|43,64|80,91|131,190|259,272|284,286|299,306|328,381|431,433|482,494|508,517|581,616|637,650	CCCCCCCEEEEEEE-----------------------------1111EEEEEEEE1111111111---------------1EEEEEEEEEEE---------------------------------------111111EEEEEEEEEEEEEE1111111111111111EEE11111EEEEEEEEEEE11111--------------------------------------------------------------------111EEEEEEEEEEE-----------1EE------------EEEEEEEE---------------------E11CCCCCE11EEEEEEEE1EEEEECCC11CCCEEE1111111EEEEEEEEEE1-----------------…	-
PF01104.12_Bunya_NS-S_seed	24	91	!Q:35,54	Q:0,34|55,90	CCCCCEEEEEEEECCEEEEEEECCCCEEEEEE111--------------------EEECCCCEEEEEEEECCCCCEEEEEEECCCCCCCCC	-
PF01105.19_EMP24_GP25L_seed	232	418	!Q:51,82|99,111|136,150|159,193|211,242|262,293|317,344	Q:0,50|83,98|112,135|151,158|194,210|243,261|294,316|345,417	CEEEEECCC111CEE11EE1111EEEC11CC1CCEEEEEEEEE11111E11--------------------------------EEEEE111111111EE-------------111111111111EEEEEEECC11C---------------EEEEEE11-----------------------------------11E1EEEE1EEE11111--------------------------------11EEEEEEEEE11111111--------------------------------1111111111111111HH11HHH----------------------------HHHH1111111HHHHHHHHHHHHHHHHHHHHHHHHHHHHHHHHHHHHHHHHHHH…	-
PF01106.12_NifU_seed	20	74	!Q:	Q:0,73	CHHHHHH1CCHHHHHCCCCEEEEEEECC1111EEEEEEECCCCCCHHHHHHHHHHHHHHHHHHHC1CCEEEEEC	-
PF01107.13_MP_seed	18	211	!Q:	Q:0,210	111111111111111111111111111111HEEEEEEEEEEEEEEEEEE11111111ECCCCEEEEECCCHHHHHHHHH111111HCCEEEEEEEEEEEEEEEEECCCCCCCCEEEEEEE11111111111EEEEEEEEEEEEEEEEEEECCCEEEECCCCCCCCEEEEEEEECCC1CCCCCEEEEEEEEEEEEEECCEEEEEEECECCCC	-
PF01108.12_Tissue_fac_seed	59	168	!Q:6,39|87,112	Q:0,5|40,86|113,167	CCHHHH----------------------------------1EEEEEECCEEEEEE11111111111111EEEEEEE111111E1111--------------------------11EEC11C1111CCEECCC1CEEE111111111111111EEEEEEEEECCCCCCC	-
PF01109.12_GM_CSF_seed	7	124	!Q:	Q:0,123	1111111111111HHHHH1HHHHHHHHCCCCCHHHHHCC1CHHHHHCCCCCCCCHHHHHHHHHHHH11111111111HHHHHHHHHHH11111111111HHHCCHHHHHHHHHHHCCCCCCCCC	-
PF01110.12_CNTF_seed	2	200	!Q:	Q:0,199	11111111111111111111111111111111111111111111111111111111111111111111111111111111111111111111111111111111111111111111111111111111111111111111111111111111111111111111111111111111111111111111111111111111	-
PF01111.14_CKS_seed	33	89	!Q:31,41	Q:0,30|42,88	CCE11111111111EEEEEEECHHHHH1111-----------1111HHH1HHHH11111111111111EEEEEEECCCCEEEEEEECCC	-
PF01112.13_Asparaginase_2_seed	7	365	!Q:5,34|164,217|222,264	Q:0,4|35,163|218,221|265,364	CCEEE------------------------------H1HHHHHHHHHHHHHHCCCCCHHHHHHHHHHHH1111111111111111111EEEEEEEECCCCCEEEEEECCCCCCCHHHHHHHHHCCCCCEEEECCHHHHHHHH1111111111111HHHHHHHHHH------------------------------------------------------EEEE-------------------------------------------EEECCCHHHHHHHHHHHHHHHHHHCCC11CHHHHHHHHHHHHH111111111111EEEEEE111111111111111111H11111111111111111111	-
PF01113.15_DapB_N_seed	99	167	!Q:22,32|40,73	Q:0,21|33,39|74,166	CEEEEECCCCHHHHHHHHHHHH-----------EEEEEEE----------------------------------111111HHHH11111111111111111EEEECC1CCHHHHHHHHHHHHC1CCCEEEECCCC111CHHHHHHHHH1HH111HC11CCEEECCCC	-
PF01114.13_Colipase_seed	9	40	!Q:	Q:0,39	CCEEEEECCCCCEEE1111111111111111HHCCCCCCC	-
PF01115.12_F_actin_cap_B_seed	31	378	!Q:30,43|87,119|166,188|200,244|265,276|293,315	Q:0,29|44,86|120,165|189,199|245,264|277,292|316,377	CCCHHH11HHHHCCCCCCHHHHHHHHH111--------------HHHHHHHHCCCCCEEEEE1ECCCC11CCEEE111111111111---------------------------------1HHHHHHHHHHHHHHHHHHHHHHCC1CC11111111EEEEEE1111-----------------------1EEEEEEEEE1---------------------------------------------11111111EEEEEEEEE111------------EEEEEEEEEEEEEEE1-----------------------EEEECCCCCCCEE111111111111111111HHHHHHHHHHHHHHHHHHHHHHHHCCCCCCC	-
PF01116.15_F_bP_aldolase_seed	188	528	!Q:57,71|198,238|304,338|353,370|412,422|455,467|481,493	Q:0,56|72,197|239,303|339,352|371,411|423,454|468,480|494,527	CCCCHHHHHHHHHHCCCEEEEEEECCHHHHHHHHHHHHHCCCCEEEEECCCHH1HHH---------------11C1HHHHHHHHHHHHHH1111111111111EEEE111111111111HHHHHHHHHC11111111CC1CEE1111111EE11111111111111HHHHHHHHHHHHHHHHHCC11CE111EEEE11-----------------------------------------11HHHHHHHHHHHCCCE11111EEEE1111111111111111111111111111111111HH11H-----------------------------------HHHHHHHC111111------------------11111111111EEEE1111111111111…	-
PF01117.15_Aerolysin_seed	14	408	!Q:10,20|187,199|256,274	Q:0,9|21,186|200,255|275,407	CCHHEEEEEE-----------HHHH1HHHHCEEE11111111111111EEEEE1111CC1CEEEE1111111111111111111EEEEEEEEEEEECCCCCCCCCEEEECCEEEEEEEEEEECCCCCCCE1EEEEEEEEEEEEE11111EECCCEEEEEEEEEEEEEECC1CCE1111EEEEEEEEE-------------EEEEEEEEEEEECCCCCEEEEEEEEEEEEECEEEEEEEEEEEEE11EEEEEEE111-------------------111EEEEEE11E111111111111111111111111111EHHHHHH1HCCHHHHHHHH111111111111111EEEEEEECEEEEEEE11111111111111111111111111111111E1EE…	-
PF01118.19_Semialdhyde_dh_seed	188	183	!Q:44,65|71,88|145,155	Q:0,43|66,70|89,144|156,182	CEEEECCCCHHHHHH1HHHHHC11CCC1EEEEEEEE11111111----------------------11111------------------CCEEEEC11CCCCHHHHHHHHH11HHCCC1111EEEE11CCCCCCCCC11111111-----------11111CCCEECCCC11C111HHHHHCC	-
PF01119.14_DNA_mis_repair_seed	151	148	!Q:23,33	Q:0,22|34,147	CCCC11CCHHHHCCC1EEEE1E1-----------EEEEEEE111111111111111111EEEEEECCCCCCCH11111HHHHHHHHHHH11111HCCCCCCCCEEEEEEEECCCCEEEECCCCCCEEECCCHHHHHHHHHHHHHHHHC	-
PF01120.12_Alpha_L_fucos_seed	48	568	!Q:18,29|42,54|80,102|110,128|279,301|305,349|375,410|441,482	Q:0,17|30,41|55,79|103,109|129,278|302,304|350,374|411,440|483,567	CHHHHH1111111HHHHH------------111111111111-------------11111111111EEEEEEE1111111-----------------------1111111-------------------111111CCCCHHHHH11111111HH11111111111111111111111111HHHHHHHHHHCCCCEEEEE111111111111111111111111111111111111111HHHHHHHHHHHC1CCEEEE11EEE11111111111111111-----------------------11H---------------------------------------------HH1HHHHHHHHHHHHC1CCCEEEE1------------------------…	-
PF01121.15_CoaE_seed	13	190	!Q:53,65	Q:0,52|66,189	CEEECCCCCCCCHHHHHHHHHH1CCCCEEHHHHHHHHHCCCCHHHHHHHHHHH-------------1111HHHHHHHHCCCHHHHHHHHHHHHHHHHHHHHHHHHHHCC111CEEEEEECEEECC1CCCCCCCEEEEEECCHHHHHHHHHHHC1CCCHHHHHHHHHHCCCHHHHHHHCCEECCCCCCCCC	-
PF01122.14_Cobalamin_bind_seed	11	350	!Q:11,27|40,52|77,101|117,128|147,158|218,229|319,349	Q:0,10|28,39|53,76|102,116|129,146|159,217|230,318	CHHHHHHHHHH-----------------HHHHHH1HHHHH-------------HEEEHHCCCCCCCCHHHHHHHHHH-------------------------HHHHHHHHHHH1111------------HHHHHHHHHHHHHHHHHH------------11111HHHHHHHHCCCCCCHHHHHHHHHH111111111111111HHHHHHHHHHHHH11------------HHHHHHHHHHHHHHHHHH111111111111HHHHHHHHHHCCCCCCC1HHHHHHHHHHHHHHHHHCCCCCHHHHHHHHHH111111111-------------------------------	-
PF01123.15_Stap_Strp_toxin_seed	22	106	!Q:33,45|78,94	Q:0,32|46,77|95,105	1111111111111EE1111111111111EEEEE-------------1EEEEECCHHHHHHH1CCCEEEEEEE111111-----------------EEEEECCEECC	-
PF01124.13_MAPEG_seed	319	241	!Q:31,49|54,78|89,125|152,173	Q:0,30|50,53|79,88|126,151|174,240	CH11HHH1111HHHHHHHHHHHHHHHHHHHH-------------------1111-------------------------11111HHHHH-------------------------------------HHHHHHHHHHHHHHHHHHHHHHHH1H----------------------HHHHHHHHHHHHHHHHHHH1HHH111HH111111111111HHH1HH1111HHHHHHHHHHHHHHHHC	-
PF01125.12_G10_seed	28	234	!Q:32,49|66,80|85,95|167,195	Q:0,31|50,65|81,84|96,166|196,233	111111111111111111111HHHHHHHHHHH------------------HHHH111111111111---------------1111-----------1HHHHHHHCHHHHHHHHHHHHH111HHHHHHHHHHHHCCCCCHHHHHHHHHCCHHHHHHHH1111111111-----------------------------11EEEE11111111111111111111111111111111	-
PF01126.15_Heme_oxygenase_seed	18	262	!Q:144,191	Q:0,143|192,261	CCHHHHHHHHHHHHHHHHHHHHHHHHHHCCCCCHHHHHHHHHHHHHHHHHHHHHHHHH11111111111111111HHHHHHHHHHHH1111111111111HHHHHHHHHHHHHHHC111CCHHHHHHHHHHHHCCCCHHHHHHH------------------------------------------------HHHHH11111111111111111111111HHHHHHHHHHHHCCCCCCHHHHHHHHHHHHHHHHHHHHHHCC	-
PF01127.17_Sdh_cyt_seed	125	190	!Q:6,16|76,87	Q:0,5|17,75|88,189	111111-----------11111111111111111111111HHHHHHHHHHHHHHHHHH1HHHHHHH11111111HH------------HHHHH1H1111111HHHHH111111111HHHHHHHHHHHHHHHHHHHHHHHHHHH11H111H11CCC1C11HHH11111111HHHH1HHHH1HHHHHHHHCC	-
PF01128.14_IspD_seed	6	232	!Q:35,45	Q:0,34|46,231	CEEEEE11111111111111HHHHCCCCHHHHHHH-----------EEEEE11111111111111111111EEEEECCCCHHHHHHHHHHCCCCCC11CEEEEECCCCCCCCHHHHHHHHHHHHH1CCCEEEECCCHHHHHHHCCCC11CEECCCCCCCHHHHCCCCCCCHHHHHHHHHH111111111111HHHHHHHC1CCCEEEECCCCCCEEECCCHHHHHHHHHHHC	-
PF01129.13_ART_seed	9	271	!Q:72,91|148,163	Q:0,71|92,147|164,270	CCCCCCCCHHHHHCHHHHHHHH1CCHCCHHHHHHHHHHHHHHHHHHHHHH1111111111HH1111111111--------------------1EEEEEEECCC1111CHHHHHHHHHHHH11111111111111HHHHHHHHHHHHHH----------------EEECCC11111CEEEEECCCCCEEEE111111111111111111HCCCCEEEEEEEE111111111111111EEECCCCCEEEEEECCC1CCCCEEEEEECCCCCCC	-
PF01130.16_CD36_seed	52	713	!Q:198,244|299,324|350,369|374,419|422,435|483,552	Q:0,197|245,298|325,349|370,373|420,421|436,482|553,712	CCHHHHHHHHHHHHHHHH1HHHHHHHHHHH11111111111111111111111111111111111111EEE1E111111111EEEEECCCHHHHCCC1CCCCCEEEECCEEEE1EEEEEEEEEECCCC11CEEEE11EECCEEEE1111111111111111111EEEECCHHHHHHHHHHHC1111111111CHHHHH-----------------------------------------------HHHHHHHHHC1111CCCCE1EEE111111111111111111111HH11HHHH11--------------------------1111111111111111111EEEE11--------------------EEEE-------------------------…	-
PF01131.15_Topoisom_bac_seed	126	701	!Q:37,49|113,132|145,170|327,339|481,511|581,598	Q:0,36|50,112|133,144|171,326|340,480|512,580|599,700	CCCHHHHHHHHHHHHHHHHHHHHHCH1HH1111HH11-------------1111111111HHHHHHHHHHHHHHHCCC1111CCC11E11EEEE111EE111111111E111E--------------------111EEE111111--------------------------111111HH11HHHHHHHHH1C1111CC1E11111E111111EE11EEEEEEE11EC1CCCCCCCHHHHHHHHHHHCC1CCHHHHHHHHHHHHH1111111111111111111111111111111HH111111HHHHHHHHHHHHH11111111111-------------111111111111111111111111111111111111111111111111111HHHH1111…	-
PF01132.15_EFP_seed	271	67	!Q:	Q:0,66	CEEEEEEECCCC1E1EEEECCC1CCCEEEEC111HHHHH1HHHHCCCC11CCEEEEEE11EC1CEEC	-
PF01133.12_ER_seed	13	104	!Q:	Q:0,103	CCCEEEEEE1111111111111111HHHHHHHHHHHHHHHHHHHCCCCCCCCEEHHHHHHHHHHHCCCEEEEEECCCCCCCCCCHHHHHHHHHHHHHHHHC1CC	-
PF01134.17_GIDA_seed	122	523	!Q:30,41|54,66|145,164|215,231|271,288|290,304|307,318|355,366|381,396	Q:0,29|42,53|67,144|165,214|232,270|289,289|305,306|319,354|367,380|397,522	CEEEECCCHHHHHHHHHHHHCCCCEEEE11------------EECCCCEEE111-------------HHHHHHHHHHHC1CHHHHHHHHHCCHHHH11111111111HHHHHHHHHHHHHHHHHHHC111CCCEEEEECCCCEEE--------------------EEEE1EEECCCCEEECC11111111EEEEE1111111111111111EEEE-----------------HHHHHHHH1H111111111111111111111111111EE------------------1---------------11------------111HHHHHCCHHH111111HHHHH111111111111------------11111111111111----------------11…	-
PF01135.14_PCMT_seed	9	232	!Q:31,50|149,159	Q:0,30|51,148|160,231	CC1HHHHHHHHHHCCCCCCHHHHHHHH1111--------------------1111111111111HHHHHHHHHHHHHHCCCCCCEEEEECCCCHHHHHHHHHHHCCCC11111CEEEEEECHHHHHHHHHHH1111111111111EEEE-----------1111EEEECCCCCCCCHHHHHCCCCCCEEEEECCC11CCCCCEEEEEECCCCEEEEEECCEEEEEECCCCCC	-
PF01136.14_Peptidase_U32_seed	166	406	!Q:14,36|121,135|147,157|175,200|214,249|260,293|352,368	Q:0,13|37,120|136,146|158,174|201,213|250,259|294,351|369,405	CHHHHHHHHH1H1H-----------------------HCCCCE111EEECCHHHHHHHHHHCCCCCEEEEECCCCCCHHHHHHHHHC111CCCEEEECCCC111CHHHHHH111HHH11H1---------------1EEEEEEE111-----------HHHHCCCHHHHH11111--------------------------1111111111111------------------------------------1111111111----------------------------------EEECCCC1C11CHHHCHHHHHHCC1CCEEEECCCCCC1HHHHH1HHHHHHHHHHHHHH-----------------H11HHHHHHHHH111111111111111111…	-
PF01137.16_RTC_seed	29	382	!Q:76,86|188,204|253,281|290,305	Q:0,75|87,187|205,252|282,289|306,381	CCCCCCCCCCHHHHHHHHHHHHCCCCEEE1EEEECCCCC1CCCCHHHHHHHHHHHHHCCCEEEEEECCEEEEEEE1-----------1EEECC1EEEEEE111111CCCCCHHHHHHHHHHHHCCCCCCEEEEEECCCCCCCCCCHHHHHHHHHHHHHHCCCCEE111EEEEEEECCCCCCCEEEEEE-----------------EEEECCCEEEEEEEEEEECCCHHHHHHHHHHHHHHHHCCCCCCEEEEE-----------------------------EEEEEEEE----------------HHHHHHHHHHHHHHHHHCCCCCCCCCHHHHHHHHHHHCC11CEEEECCCCH11HHHHHHHHHHHH1CCEEE1EECC	-
PF01138.16_RNase_PH_seed	192	362	!Q:21,35|44,61|80,113|115,125|146,169|212,223|231,250|275,291|294,320	Q:0,20|36,43|62,79|114,114|126,145|170,211|224,230|251,274|292,293|321,361	CCCEEEEEE111111111111---------------EEEEEEE1------------------111EEEEEEEEE111111----------------------------------1-----------1E1EEEEEEEC111111111------------------------111111111111HHHH111111111HHHH1111H1111111H------------HHHH111--------------------111CCC1111CC1CEEEEEEEEEE-----------------11---------------------------11111111111111111CHHHHHH1111HHHHHHHHHCCCC	-
PF01139.12_RtcB_seed	136	785	!Q:68,78|150,177|201,211|217,237|249,269|392,425|481,504|514,525|529,540|549,559|563,576|579,599|613,632|683,701|730,745	Q:0,67|79,149|178,200|212,216|238,248|270,391|426,480|505,513|526,528|541,548|560,562|577,578|600,612|633,682|702,729|746,784	CCCCEEEEC11CCCCCH111111111111111111HHHHHHHHHHH11111111111111E1EEEE11-----------EEEEEEC11111CEEE11111111111EEEEE1111111111111111H111HH111HHHHHHHHHH1111----------------------------HHHHHHHHHHCHHHHH1HH1111-----------11111---------------------HHHHHHHHHH1---------------------111111111EEEEEE11111111EE11E111EECCHHHHHHH1111111111111111111EEEEEECCCCCHHHHHHHHHHHHHHH1111HH1111HHCC111C11CCC111111111111-------…	-
PF01140.14_Gag_MA_seed	9	139	!Q:46,56|89,138	Q:0,45|57,88	111111111111EEECCCHHHHHHHHCCCCEEEECCEEEEEEE111-----------1111HHHHHHHHHH1111111111111EEEEE--------------------------------------------------	-
PF01141.13_Gag_p12_seed	10	101	!Q:3,16|38,72	Q:0,2|17,37|73,100	111--------------1111111111EE111111111-----------------------------------1HH11111HH111111111111111111	-
PF01142.13_TruD_seed	69	512	!Q:1,35|138,154|256,266|272,303|348,358|369,379|408,422|445,460	Q:0,0|36,137|155,255|267,271|304,347|359,368|380,407|423,444|461,511	1-----------------------------------EEE111111111111EEEEEE11111111111111E1EEEEEEECCCCHHHHHHHHHHH111111111111111111EEEEEEEEE1111111111111111-----------------11EEEEEE1E1111111111111EEEEEE111C1CCC1C1H11HH111HHHHHHHHHH11111111111111111111HHHHHHHHCCC111111111111-----------1CCCC--------------------------------11111111111111111111CCHHHHHHHHHHHHHHHHHHHHHH-----------111111EEEE-----------111EEEECCCH11HHHHHH…	-
PF01144.18_CoA_trans_seed	43	283	!Q:132,143|146,179	Q:0,131|144,145|180,282	CCCHHHHHHHCCCCCCEEEECCCCCCC1CHHHHHHHH1111111111111EEEE111111111111111111HCCCCCEEE1111E11111111111111HHHHHHHHCCCE1EEEEHCHHHHHHHHHH111------------11----------------------------------11111111111111EEEECCCCCCEEEEEEEECCCCCCEEEECCCCCCCCHHHHH1111111111111EEEEEEE111111111111111111111EEEEECC	-
PF01145.20_Band_7_seed	120	554	!Q:5,22|42,70|77,89|104,123|147,194|202,212|232,257|269,283|337,357|372,429|432,452|458,479	Q:0,4|23,41|71,76|90,103|124,146|195,201|213,231|258,268|284,336|358,371|430,431|453,457|480,553	11111------------------1EEEEE111EE11CCEEEE-----------------------------1EECCC-------------1111111EEE1E11--------------------111EEE111EEEEE1EEEEEE11------------------------------------------------1111111-----------1EEEE111EEEE1EE11EE--------------------------11HHHHHHHH1---------------111111111HHHHHHHHHHHHHHHHH1111CCCCH111HHHH111111111H1---------------------H1HHHHHHHHHHHH---------------------------…	-
PF01146.12_Caveolin_seed	21	188	!Q:0,62	Q:63,187	---------------------------------------------------------------1111111111111111EE111111111111EEEEEEEEEEEHHHHHHHHHHHHHHHHHHHHHHHHHHHHHHHHHHHHHHHHHHHHHHHHHHHHHHHHHHHHHHHHHHHHHHHHHHCCCEEEECCC	-
PF01147.12_Crust_neurohorm_seed	45	76	!Q:	Q:0,75	111111111111HHHHHHHHHHHHHHHHHHHCCCCHHHHHHHCCCCHHHHHHHHHHHHCCH1HHHHHHHHHHHH1C	-
PF01148.15_CTP_transf_1_seed	48	393	!Q:21,31|52,64|66,85|98,117|123,140|142,152|164,183|191,201|266,326|359,372	Q:0,20|32,51|65,65|86,97|118,122|141,141|153,163|184,190|202,265|327,358|373,392	CCEHHHHHHHHHHHHHHHHHH-----------HHHHHHHHHHHHHHHHHHHH-------------H--------------------11HHHHHHHHHH--------------------HHHHH------------------1-----------HHHHHHHHHHH--------------------1111111-----------HHHHHHHHHHHHHHHHHHHHHHHHH111111111111111111HHHHHHHHHHHHHHHHHHHHH-------------------------------------------------------------HHHHHHHHHHHHHHHHHHHHHHHHHHHHH111--------------11HHHHHHHHHHHHHHHHCC	-
PF01149.19_Fapy_DNA_glyco_seed	109	360	!Q:33,44|86,171|174,189|207,271|274,298|322,345	Q:0,32|45,85|172,173|190,206|272,273|299,321|346,359	CCCCHHHHHHHHH111HH1HCCCCEEEE1EEEE------------11111111HH111111HHHHHCCCEEE1EEEECCEEEEEEE--------------------------------------------------------------------------------------11----------------EEEE11EECCEEEEEE1-----------------------------------------------------------------11-------------------------1EEEEE11EEE111111111111------------------------EEEEECCCCCCCCC	-
PF01150.12_GDA1_CD39_seed	9	560	!Q:27,40|73,90|112,125|199,216|249,262|293,314|326,355|367,381|383,401|485,497|528,555	Q:0,26|41,72|91,111|126,198|217,248|263,292|315,325|356,366|382,382|402,484|498,527|556,559	CCCCCCCCEEEEEEECCCCCCEEEEEE--------------11111111111111111EEE11111111111H------------------HHHHHHHHHHHHHHH111111--------------11EEEE11111111111111HHHHHHHHHHH1111111111111111EEEECCCCCCHHHHHHHHHHH11111------------------EEEEEECCCCEEEEEEE111111111111111--------------111111EEEEEECCCCHHHHHHHHHHHH11----------------------111111111EE------------------------------HHHHHHHHHHH---------------1----------------…	-
PF01151.13_ELO_seed	181	580	!Q:24,43|72,99|142,184|192,238|355,366|403,517	Q:0,23|44,71|100,141|185,191|239,354|367,402|518,579	CCCCCCH1HHHHHHHHHHH111HH--------------------1HHHH1HHH1111111111111111111----------------------------111HHHHHHHHHHHHHHHHHHHHHH111H1111HHHHHH11H-------------------------------------------11111E1-----------------------------------------------1111111H11HHHHHHHHH1HHHHHHHHHHHHHHH1111111111111111111HHHHHHHHHHHHHHHHHHHCC1CCC11CHHHHHHHHHHHHHHH1111111HHHHHHH11H11------------11111HH11HHHHHHHHHHHHHHHH1HHHHHH…	-
PF01152.16_Bac_globin_seed	12	126	!Q:	Q:0,125	CHHHHHCCHHH1HHHHHHHHHHHHCCCHHHHHHHHCC1CCCCHHHHHHHHHHHHHHH11111111111111HH11111111111HHHHHHHHHHHHHHHHHHCCCHHHHHHHHHHHHHHHHHHCCC	-
PF01153.14_Glypican_seed	15	663	!Q:7,24|36,49|155,170|373,423|451,465|521,662	Q:0,6|25,35|50,154|171,372|424,450|466,520	CCH1HHH------------------HHHHHHHHH1H--------------1111111111111111HHHHHHHHHHHHHHHHHHHHHHHHHHHHHHHHHHHHHHHHHHHHHHHHHHHHHHHHHHHHCCCCHHHHHHHHHHHHHHHHHHH111111----------------1HHHHHHHHHHHHHHHHH1HHH11111111111HHHHHHHHHHH1111111111111HHHHHHHHHHHHHHHHHHHHHHHHHHHHHHHCCCC111CCCHHHHHHHHHHH1111111111111111111111HHHHHHHHHCCCCC1CCHHHHHHHHHHHHHHHH1HCCCCCHHHHHHCCHHHHHHHHHHHHHHHHHHHHHHH--------------------------…	-
PF01154.12_HMG_CoA_synt_N_seed	4	174	!Q:	Q:0,173	111111111111111111111111111111111111111111111111111111111111111111111111111111111111111111111111111111111111111111111111111111111111111111111111111111111111111111111111111111	-
PF01155.14_HypA_seed	169	188	!Q:62,94|130,160	Q:0,61|95,129|161,187	CCHHHHHHHHHHHHHH1HHHHCC11111CC1EEEEEEEEECCCCCCCHHHHHHHHHHHH111---------------------------------11111EEEEEEECCEEECCCCCCEEECCCCE111E-------------------------------11111111E1EE1EECCCEEEEEEEEC	-
PF01156.14_IU_nuc_hydro_seed	118	896	!Q:23,33|54,72|85,96|119,137|156,198|200,342|356,367|440,486|494,509|568,580|596,617|641,658|689,702|704,783|798,808|813,824|830,854	Q:0,22|34,53|73,84|97,118|138,155|199,199|343,355|368,439|487,493|510,567|581,595|618,640|659,688|703,703|784,797|809,812|825,829|855,895	CCEEEEE111111111111111H-----------HH1HHHHHHHH111111111-------------------1111EEEEEEEE------------1111111HHHHHHHHHHHHHHH-------------------1111111EE111111111-------------------------------------------1-----------------------------------------------------------------------------------------------------------------------------------------------11111111111HH------------HHHHHHH1H11HCCCC111111EEEEEECCH…	-
PF01157.13_Ribosomal_L21e_seed	6	99	!Q:50,61|63,77	Q:0,49|62,62|78,98	1111111111111111111111111111EEEEEECCCEEEEEE1111111------------E---------------ECCEEEEEEEEEEECCCCCCC	-
PF01158.13_Ribosomal_L36e_seed	39	121	!Q:21,50	Q:0,20|51,120	CCC11CCCEEE1111111111------------------------------HHHHHHHHHHHHHHCCCHHHHHHHHHHHHCCH111HHHHHHHHHHHCHHHHHHHHHHHHHHHHHHH1HCC	-
PF01159.14_Ribosomal_L6e_seed	46	155	!Q:27,45|54,93	Q:0,26|46,53|94,154	111111111111EEEECCC1EEE1111-------------------H1111HHH----------------------------------------HHHHH1111111H11111HHHHHHHHHHHHHHC1HH111HHHHHHHH11111111111111	-
PF01160.13_Opiods_neuropep_seed	31	50	!Q:	Q:0,49	CCHHHHHHHHHHHCCCCC1CCCCEEEEEEECCCCCCHHHHHHHHHHHHCC	-
PF01161.15_PBP_seed	128	356	!Q:4,24|49,76|85,114|118,142|159,256|282,297|319,330	Q:0,3|25,48|77,84|115,117|143,158|257,281|298,318|331,355	1111---------------------111111111E11EEECC11CC111----------------------------E1EEEEEE------------------------------111-------------------------EE1EEE111111EEE1--------------------------------------------------------------------------------------------------1111111111111EEEEEEEEEE11----------------111111111111HH11HHHHH------------11111HCCE11EEEEEEEEE11EEC	-
PF01163.17_RIO1_seed	28	233	!Q:16,36	Q:0,15|37,232	CEEEEE1111111111---------------------EEEEEEEEEECHHH1111111111111111111111HHHHHHHHHHHHHHHHHHHHHCC1CCCCCCEEECCCEEEEEE1111111111111111111111HHHHHHHHHHHHH11111HHHHHHHHCCEEEECCCCCEEEEECC1CEEEEE111111111111HHHHHHHHHHHHHHHHHH111111111111111	-
PF01165.15_Ribosomal_S21_seed	140	63	!Q:	Q:0,62	C1EEECCCCC1CHHHHHHHHHHHHHHHHHHHHHHHHH111HCCCCHHHHHHHHHHHHHHH1CC	-
PF01166.13_TSC22_seed	10	62	!Q:	Q:0,61	CHHHHHHHHHHHHHHHHHHHHHHHHHHHHHHHHHHHHHHHHHHCCHHHHHHHHH11HHHHCC	-
PF01167.13_Tub_seed	11	347	!Q:61,73|91,124|154,164|166,211|269,306	Q:0,60|74,90|125,153|165,165|212,268|307,346	CCCCCCEEEEEEEECCCCCCCCCCEEEEEEEEC111CCC11EEEEE11111111111EEEE-------------EEEEECCCCCCEEEEE1----------------------------------1111EEEEEEECCCCCCCCCEEEEEE111-----------1----------------------------------------------11111111HHHHHHCCCCCCCEEEE111111111111EEEEECCEEEEEEEECEEEE--------------------------------------1111EEEEEECCCCCCEEEECCCCCCCHHHHHHHHHCCCC	-
PF01168.15_Ala_racemase_N_seed	613	435	!Q:17,32|90,103|119,132|186,204|304,315|317,329|362,382|394,416	Q:0,16|33,89|104,118|133,185|205,303|316,316|330,361|383,393|417,434	CCHHHHHHHHHHHHHH1----------------1EEEEEECCCCCCCCHHHHHHHH11HHC11111C11C11111EEEECCHHHHH1111--------------111111HHH1111H1--------------1EEEECC1111C1CCHHHHHHHH11111C1CCEEEECCHHHH1H1HHHHHHHH-------------------1EEEEEEE11111111111111111111111111111H11111111HHH11111111HHHHH111HHH111111111C1CC1111CEEEEEEE111111------------1-------------1HHHHHH1HHHH1111HHHHHHH11111111H---------------------EEECCCCHHHH-----…	-
PF01169.14_UPF0016_seed	145	95	!Q:65,77	Q:0,64|78,94	C1111H11HHHHHHHHHHHCCHHHHHHHHHHCCCCCCHH1HHHHHHHHHHHHHHHHHHHH1HHHH-------------H11HHHHHHHHHHHHHC	-
PF01170.13_UPF0020_seed	16	225	!Q:49,70|85,95|133,143	Q:0,48|71,84|96,132|144,224	111111111111HHHHHHHHHHH11111111111111111HHHHHHHHH----------------------11111111111111-----------EEEECCCHHHHHHHHHHHHHCCCCCEEEEEE111111-----------111EEEE1111111111111H1HHHHHHHHHHHHHHCCC111CEEEEECCCHHHHHHHHHC11CCEEEEEEEECCCCCCCC	-
PF01171.15_ATP_bind_3_seed	33	228	!Q:22,38|80,96|144,180	Q:0,21|39,79|97,143|181,227	CEEEEEECCHHHHHHHHHHHHH-----------------EEEEEECCCCC1C1CCHHHHHHHHHHHHHHC11CCEEEEEE-----------------1HHHHHHHHHHHHHHHHHHHCCCCEEEEECCCCCHHHHHHHHHHH11-------------------------------------EEEECCCC1CCCHHHHHHHHHHCCCCCEECCCCCCCCHH1HHHHHCC	-
PF01172.13_SBDS_seed	103	132	!Q:45,55	Q:0,44|56,131	CCEEEEEEE1E111CCEE11EEEEECCHHHHHHH11111111111-----------111HHHHHHHCEEEEE1111111111111111HHHHHHHH1111111C1CCCHHHHHHHHHHCCCCCCCHHHHHCC	-
PF01174.14_SNO_seed	4	211	!Q:21,33	Q:0,20|34,210	111111111111111111111-------------111111111111111111111111111111111111111111111111111111111111111111111111111111111111111111111111111111111111111111111111111111111111111111111111111111111111111111111111111111111	-
PF01175.13_Urocanase_seed	57	630	!Q:161,182|372,382|521,532|553,563	Q:0,160|183,371|383,520|533,552|564,629	1111111111111111111111111HHHHHHHHHHHHCCCHHHHCCCCCEEEECCCHHHHCCHHHHHHHHHHHHHCCCCCEEEEECCCCEEEECCCCCCCEEEEECCCCCCCCCCHHHHHHHHH1111111111111EEEEECCCCCCCHHHHHHHHHHHH----------------------EEECCCCCCCCHHHHHHHCCCEEEEEEECHHHHHHHHHCCCHHHHCCCHHHHHHHHHHHHHCC1CCEEEEECCHHHHHHHHHHHC1111111111111111111111111111111111111HHHHHHHHH11HCC111HHHHHHHHHHHHHHHHHHHHHHHCCCEEEECCCHHHHHHHH111111111-----------111111HHHHHHHC1C…	-
PF01176.14_eIF-1a_seed	63	73	!Q:	Q:0,72	CCCEEEEEEEEECCCCEEEEEECCCCEEEEEECCC1CCEEEEEECCCEEEEEE11111CCCC11CCEEEEEEC	-
PF01177.17_Asp_Glu_race_seed	177	438	!Q:38,59|100,114|121,134|154,185	Q:0,37|60,99|115,120|135,153|186,437	CCEE11CCCCHHHHH111HHH111111111HHH11111----------------------EEEEE11111111111111111111H111111111HHH11---------------HH1HHH--------------HHHHHHHH1111111CCCC--------------------------------EEEEECCCC1HHHHHHH11111HH11C1CCC111E1EE1CCHHH111111111111HH11111111HHHH111111CCCE111EEEEEC11CCHHCHHHHHHHHHHCCC11111C111111C1CEHE1111111CCC11111111111111111111HH11HHHHHHHHHH1111HH111111HCCC1111CEEEEC1CCCCCCC1HHHHHHH…	-
PF01179.15_Cu_amine_oxid_seed	75	514	!Q:101,116|218,249|294,317|367,387|416,447	Q:0,100|117,217|250,293|318,366|388,415|448,513	CCEE1111ECCCCCEEEE1E11111CCEEEECCEEEEEEECCCCCEEEEEEEECCCC111111111EEEEEEEEEEEEECCCCCCCCCEEEEEE1111111----------------111111EEEEEEEEECCCCCEEEECCEEEEEEECCC1CEEEEEECCC11C1CE1EEEECEEEEEEEEEEEEECCEEEEEEEEECCEEEEEEEEEEEEEEEE--------------------------------EEEC1CCCCCCCCEEEEEEEE11111111111111111EEEEEE------------------------EEEEEEEEECHH11111111111111EEEEE1111111111111EEEEE---------------------11111111111…	-
PF01180.16_DHO_dh_seed	12	386	!Q:91,127|197,250	Q:0,90|128,196|251,385	1111111111111111111111111HHHHHHHCCCCCCEEEEE11111111111111EEECCCH11HHHHCCCCCCCHHHHHHHH111111-------------------------------------11EEEECCCCC11111HHHHHHHHHHHCCCCCCCEEEEEE111111111111111HHHHHHHHHHHHHH------------------------------------------------------EEEECCCCCCCHHHHHHHHHHHCHCCCCEEEEEECECCCCE1111111111111111111111111HHHHHHHHHHHHHHCCCCCCEEEECCCCCHHHHHHHHHHCCCHHHHHHECECCCCCCHHHHHHHHHHCC	-
PF01182.15_Glucosamine_iso_seed	317	374	!Q:24,34|59,90|132,143|145,155|158,200|223,275|295,317|322,337	Q:0,23|35,58|91,131|144,144|156,157|201,222|276,294|318,321|338,373	CHHHHHHHHHHHHHHHH11111HH-----------111EEEEECCCCCHHHHHHH11HH--------------------------------111111111111EEEEE11111111111111HHHHHHHHH1------------1-----------EE-------------------------------------------H11111H1HHHHHHH1HHHHHH-----------------------------------------------------11EEEE1111111111111-----------------------EEEE----------------1EEECHHHHHC1CCCEEEEEEC1CCHHHHHHH1HHC	-
PF01183.15_Glyco_hydro_25_seed	28	218	!Q:88,99|105,123|182,205	Q:0,87|100,104|124,181|206,217	11111111111111HHHH11111HHCCC11CEEEEEECCCCCCCCCHHHHHHHHHHHCCCEEEEEEEEECC1CCCHHHHHHHHHHH11------------EEEEE-------------------1HHHHHHHHHHHHHHH1HHHCCCCEEE1EE1111111111111111111111EEEEE1------------------------EEECCCCCCCCC	-
PF01184.14_Grp1_Fun34_YaaH_seed	58	254	!Q:0,36|188,204	Q:37,187|205,253	-------------------------------------HHHHHHHHHHHHHHHHHHCCCCCCCCCHHHHHHHHHHHHHHHHHHHHHHHHHCC111HHHHHHHHHHHHHHHHHHHHHH11111111111111HH1111111111HHHHHHHHHHHHHHHHHHHHHHHHHHHHHHHHHHHHHHHHHHHHHH-----------------HHHHHHHHHHHHHHHHHHHHHHHHCCCCCE11EEE11111111111111	-
PF01185.13_Hydrophobin_seed	69	126	!Q:15,30|38,65|75,94	Q:0,14|31,37|66,74|95,125	C1CC11CCCEEECCE----------------HHHHH1H----------------------------EE111E1EE--------------------EEE11111111111EEE1EC111EE111ECC	-
PF01186.12_Lysyl_oxidase_seed	4	206	!Q:	Q:0,205	11111111111111111111111111111111111111111111111111111111111111111111111111111111111111111111111111111111111111111111111111111111111111111111111111111111111111111111111111111111111111111111111111111111111111	-
PF01187.13_MIF_seed	6	115	!Q:	Q:0,114	CEEEEECCCCCCCCCHHHHHHHHHHHHHHHCCCCCEEEEEEECCCEEECCCCCCCEEEEEEEEECEE1CCCCCCHHHHHHHHHHHHHHCCCCCEEEEEEEE11111111111111	-
PF01188.16_MR_MLE_seed	1272	188	!Q:59,75	Q:0,58|76,187	CH111HHHHHH1111HCC1CC11111111111E1EEEE111111111111111111111-----------------H11111111111H1HHHHH111HHHH1111111C11111111111111111111EEE11111111111111H1111111HHHHH1H111H1111H1HC11111111111111	-
PF01189.12_Nol1_Nop2_Fmu_seed	10	335	!Q:0,12|29,53|87,100|163,176|228,244|289,327	Q:13,28|54,86|101,162|177,227|245,288|328,334	-------------11111111111HHHHH-------------------------11111111111EEEEECCCCCCHHHHHCCCCCC--------------EEEECCCCCCHHHHHHHHCCC1CCEEEEECCCHHHHHHHHHHHHHCCCEEEEEE11111111--------------11EEEE111111111111111111111111HHHHHHH11HHHHHHHHHHH1-----------------1111EEEEEECCCCCCCCHH1111111111HHHHHHHH111111---------------------------------------EEEECCC	-
PF01190.12_Pollen_Ole_e_I_seed	91	134	!Q:10,21|35,45|71,91|110,133	Q:0,9|22,34|46,70|92,109	CEEEEE1111------------1111111EEEEEE-----------111EEEEEEEEECCCEEEE111EEE---------------------EEEEE1111111111111------------------------	-
PF01191.14_RNA_pol_Rpb5_C_seed	64	95	!Q:33,44	Q:0,32|45,94	11111111111EEECCHHHHHHHHHHH111111------------111111111HHHH1111111111111EEEEEECC111CCCCCEEEEEEEC	-
PF01192.17_RNA_pol_Rpb6_seed	57	63	!Q:	Q:0,62	CHHHHCCCCHHHHHHHHHHHHHH11HH111111111111111111HHHHHHHHHHCCCCCCCC	-
PF01193.19_RNA_pol_L_seed	218	597	!Q:36,46|64,74|86,117|122,406|423,439|463,512|530,548	Q:0,35|47,63|75,85|118,121|407,422|440,462|513,529|549,596	CEEEEECCCHHHHHHHHHHHHHCCCCEEEEEEEE11-----------111111111CCCC1111-----------11E111EEEE1--------------------------------1111-------------------------------------------------------------------------------------------------------------------------------------------------------------------------------------------------------------------------------------------------------------------------------------…	-
PF01194.12_RNA_pol_N_seed	49	91	!Q:	Q:0,90	CCCCEEEEEC1CCHHH1111111HHHHHHHHHHHC11111CCCH11111111HHHHHHHCC1CHHHHHHHHHHH111111HH111HHHHHC	-
PF01195.14_Pept_tRNA_hydro_seed	116	247	!Q:68,80|140,151|174,193	Q:0,67|81,139|152,173|194,246	CEEE11111111111111HHHHHHHHHHH111111HH11111111111111111EEEEE1EE11EC11-------------1111EEEEEECC1CCCCCCCHHHHHHHHH1111111111111EEEEEECCCCCCCEEEE------------HHHHHHHHCC1CCCCEEEEEE1--------------------1111111111HHHHHHHHH1HHHHHHHHHHHHHHC111C1111HHHHHHHC1C	-
PF01196.14_Ribosomal_L17_seed	153	323	!Q:12,40|64,80|89,106|110,140|154,176|184,199|203,238|280,311	Q:0,11|41,63|81,88|107,109|141,153|177,183|200,202|239,279|312,322	CH1HHHHHHHHH-----------------------------CCCEEECHHHHHHHHHHHHHHHH-----------------HHH1111C------------------C11-------------------------------HHHHHH11HHHH1-----------------------11111HH----------------11H------------------------------------HHHHHHH11111111HHHHHCC1CCCCEEEEEE11111111--------------------------------1111EEEEEEC	-
PF01197.13_Ribosomal_L31_seed	163	96	!Q:	Q:0,95	11111111111EEE1EEEEC1CCCEEEEEECC111111111111111CCC1E111EEEE1111111111111E1EEE1EECCCHHHHHHHHH1CCC	-
PF01198.14_Ribosomal_L31e_seed	59	86	!Q:10,22|75,85	Q:0,9|23,74	CCCCCEEEEE-------------HHHHHHHHHHHHHHHHCCCC11CEEECCHHHHHHHHCCCCCCCCEEEEEEEE-----------	-
PF01199.13_Ribosomal_L34e_seed	52	108	!Q:9,28|44,63	Q:0,8|29,43|64,107	CC1C1EEEE--------------------ECCC11CCEEEEEEE--------------------111111HHHHHH1111111111111111111HHHHHHHHHHHHC	-
PF01200.13_Ribosomal_S28e_seed	38	93	!Q:2,18	Q:0,1|19,92	11-----------------EEE111EEECCCCCCCCCEEEEEEEEE11111111111EEEEEECCCEEEC11CE1EEE111EHHHHHH1HHCC	-
PF01201.17_Ribosomal_S8e_seed	93	357	!Q:29,86|116,133|148,177|244,295|333,348	Q:0,28|87,115|134,147|178,243|296,332|349,356	11111111111111111111111111HHH----------------------------------------------------------11111111111111CCC11CEEEEEE111------------------1111ECCCCE1EEE------------------------------EEEEEEEEEEECCCCEEEEEEEEEEEECCCCCCEEEECCEECCEEEEECCC111111111111111----------------------------------------------------111111111111111111111111111EEEEE11111----------------1111EECC	-
PF01202.17_SKI_seed	98	257	!Q:114,125|232,243	Q:0,113|126,231|244,256	CCCCCCHHHHHHHHHHCCCCCCH1HH1H11H1111HHHHC1111CCHHHHHH1HH1CHHHHHHHHHHH111H11HHHHCCC11111CEEEECCCC11CCCCHH111HHHHHH11------------CCC1EEEEECCHHHHHHHH11H111111111111111111111H111111HHH1H1111H11HHHHHHHHHHHHH11H11111C111111C1E11E1EEC1CCCCH------------1HHHHHHHHHHHC	-
PF01203.14_T2SN_seed	42	262	!Q:61,73|239,254	Q:0,60|74,238|255,261	CCCCCC1EEEEEEEEEEECCEEEEEEEC111CE1ECC1EEEEEEECCCCCCCCEEEEEEE1-------------EEEE1EEECC1CEEEEEEEEEEEHHHHH11111111111EEE1111EEEEEE11111EEEEEE1111ECCCCEEEE1EEEEEEE1CCEEE1111111111111EEEEEEE1C1CEEEEEEECCCCCEEEEEEEEEE11CCCCEEEEEEEC1CCCCCCHHHHHHHH----------------EEEECCC	-
PF01204.13_Trehalase_seed	20	629	!Q:50,82|129,143|174,185|278,300|395,409|447,458|504,523|586,616	Q:0,49|83,128|144,173|186,277|301,394|410,446|459,503|524,585|617,628	1111111111111111111HHHHHHHHHHH1111111111111HHHHH11---------------------------------11111111CCHHHHHHHHHHHHHHHH11HHHH11111111111111---------------EEE11111111111HHHHHHHHHHHCCCHH------------HHHHHHHHHHHHHHHHCCCCCCCCEEEECCCCCCHHHHHHHHHHHHH1111111111HHHHHHHHHHHHHHHHHHHHH11111111111111-----------------------11HHHHHHHHHCCC11111HCCHHHHH111111111111111111111111111111111111111111HHHHHHHHHHHHH11111HHHHH11----…	-
PF01205.14_UPF0029_seed	179	174	!Q:65,105|126,137	Q:0,64|106,125|138,173	CCCCEEEEEEEECCCH1H111111HHHHHHHHHHHH11111111111EEEEEEE11111111111-----------------------------------------1111111111HHHH1HHHHH------------1111EEEEEEEEECCEEECCCHHHHHHHHHHHHHHC	-
PF01206.12_TusA_seed	195	103	!Q:77,87	Q:0,76|88,102	CEEECCCCCCCHHHHHHHHHHH111111111111EE111E11111EEECCCCHH1HHHHHHHHHCCC1EEEEE11EE-----------EC11CEE1EEEE1EC	-
PF01207.12_Dus_seed	17	378	!Q:23,49	Q:0,22|50,377	11111111111HHHHHHHHHH11---------------------------EEEEECCCCHHH1111111111111111111111111EEEEECCCCHHHHHHHHHHHHH111111111111111111111111111111HHHHHHHHHHHHHCCC111CCEEEEEE11111111111HHHHHHHHHHCC1CCEEEEE1111111111111111111111HHHHHHHHHHCC111CCEEECCCCCCH111HHHHHHHHHHCCCEEEEECCCCCCCCHHH111HHHHHCCCCCCCC1HHHH1111HHHHHHHHHHHHHHHCCCHHHHHHHHHHHHHHCC111CCCHHHHHHHHHHCCCHHHH111HHHHH111HHHHCCC	-
PF01208.12_URO-D_seed	173	590	!Q:120,130|145,155|172,182|184,196|351,369|414,432|454,467|475,495|543,559|565,575	Q:0,119|131,144|156,171|183,183|197,350|370,413|433,453|468,474|496,542|560,564|576,589	111111111111HHHHHHH111111111111111111111EEEECCCCCCCHHHHHHHH11CCCHHHHC1CCHHHHHHHHHCHHHHHC11CCEEEE11111111111111111111EEEE-----------11111111111111-----------1111HHH111H11111-----------1-------------HHHHHHHHHHHHH1111HH11111CC1111CCCEEEECC111CHHHHHHHHHCCCCCC11CHHHHHHHHH111111HCHHHHHH1HHHHHHHHHHHHHHHHH1HHCCC111EEEEE111111111111HHH1111HHHHHHHHH1HHHHHHHHH-------------------1EEEEECCC11111C1H1HHHHHH11H11…	-
PF01209.13_Ubie_methyltran_seed	5	260	!Q:45,59|74,94	Q:0,44|60,73|95,259	CCHHHHHH111HHHHHHHHHHHHHHHHHHHHHHHHHHHHH1HHH1---------------EEECCCCCCCHHHH---------------------1EEEEECCHHHHHHHHHHHHHCCCC1111CEEEEE111111111111111EEEECCCCCCCCCHHHHHHHHHHHCCCCCEEEEEEECCCCCHHHHHHHHHHHH1HHCCHHHHCCCC1HHHHHHHHHHHCCCCHHHHHHHHHHHCCCEEEEEEECCEEEEEEEECC	-
PF01210.18_NAD_Gly3P_dh_N_seed	44	208	!Q:143,153	Q:0,142|154,207	CEEEECCCHHHHHHHHHHHH111111111111EEEEECCH111111111HHHHHHHH11111111111111111111EEECCHHHHHCCCCEEEEECCCCCHHHHHHHHH111111111111EEEE11111111EE1111111-----------1111HHHHHHHHCCCCC11CEEEEECCCCHHHHHCCCCCEEEEEC111CCCCCC	-
PF01212.16_Beta_elim_lyase_seed	53	575	!Q:55,65|67,96|111,124|197,213|232,242|366,397|402,413|467,481	Q:0,54|66,66|97,110|125,196|214,231|243,365|398,401|414,466|482,574	111111111111HHHHHHH1HH111111111111111H1111111HHHHHHHHHH-----------H------------------------------HHCCC1EE11E11E--------------CC1C1HHHHHHHHH1111HHHH1C11CCCEEEECCC11111111111111111HHH1111111111111111-----------------1111HHHHHH1HH11111-----------111EEEEEE111111111111H1HHHHHHHHHHHHCC1111111CEEEEEHHHHHH11HH111111111111HHCCCCHHHHH11CC1CCEEEEEECCCCCCCCC1EEEECCHH111111111--------------------------------1…	-
PF01213.14_CAP_N_seed	6	381	!Q:19,91|259,329|356,380	Q:0,18|92,258|330,355	CHHHHHHHHHHHHHHHHHH-------------------------------------------------------------------------HHHHHHHHHHHHHHHHHHHHHHHHHHHHHHHHHHHHHHHHHHHHHHHHHHCCCCHH11HHHHHHHHHHHHHHHHHHHHHHCCCCHHHHHHHHHHHCCCCCCEEEECCCCCCHHHHHHHHHHHHHHHHHHHHHCCCCHHHHHHHHHHHHHHHHHHHHHHHHH111111-----------------------------------------------------------------------HHHH1111111111111111111111-------------------------	-
PF01214.13_CK_II_beta_seed	66	310	!Q:51,100|185,195|210,306	Q:0,50|101,184|196,209|307,309	CCHHHHHCC1CCCCCEEECCCHHH11111111111111111HHHHHHHHH1--------------------------------------------------HHHHHHHHHHHHHHHHHHHHCCHHHHHH11111HHHHHH11111111111111111EEE1111111111111EEEE11111111-----------11111111HHHHHH-------------------------------------------------------------------------------------------------111	-
PF01215.14_COX5B_seed	4	138	!Q:126,136	Q:0,125|137,137	111111111111111111111111111111111111111111111111111111111111111111111111111111111111111111111111111111111111111111111111111111-----------1	-
PF01216.12_Calsequestrin_seed	3	386	!Q:	Q:0,385	11111111111111111111111111111111111111111111111111111111111111111111111111111111111111111111111111111111111111111111111111111111111111111111111111111111111111111111111111111111111111111111111111111111111111111111111111111111111111111111111111111111111111111111111111111111111111111111111111111111111111111111111111111111111111111111111111111111111111111111111111111111111111111111111111	-
PF01217.15_Clat_adaptor_s_seed	7	165	!Q:47,64	Q:0,46|65,164	CEEEEEEEECCCCEEEEEEE1CCCCCHHH1HHHHHHHHHHHH11111------------------1111111111EEEEEECCCEEEEEEEE1CCCCHHHHHHHHHHHHHHHHHHHH1HHHHHHHHHHHHHHHHHHHHHHHC1CEEEECCHHHHHHHHHHHHCCC	-
PF01218.13_Coprogen_oxidas_seed	93	370	!Q:24,67|111,128	Q:0,23|68,110|129,369	CHHHHHHHHHHHHHHHHHH1111H--------------------------------------------EEECCEEEEEECEEEEEEECCCCCHHHHHC1111111111111------------------EEEEEEEEEEE11111111111EEEEE11EE111ECC111CCCCEEEEE1111111111111111HHHHHHHHHHHHHHHCCC1CCCCHHHHHHHHHHH1111111111111EEE111111111111111111HHHHHHHHHHHHHHHHHHCHHHHHHHCCCCCCHHHHHHHHHHHCCEEEEEEEEECCCEECCCCC1CCCCHHE11111111111111111111HHHHHHHHHCCCCCCC	-
PF01219.14_DAGK_prokar_seed	186	112	!Q:36,46	Q:0,35|47,111	CCHHHHHH1HHHHHCHHHHHHHHHHHHHHHHHHHHH-----------HHHHHHHHHHHHHHHHHHHHHHHHHHHHHC1CCHHHHHHHHHHHHHHHHHHHHHHHHHHHHHHHC	-
PF01220.14_DHquinase_II_seed	191	173	!Q:	Q:0,172	CEEEEEE11111111111111111111HHHHHHHHHH11HHHHC11C11CEEEEEECCCHHHHHHHHHHH11111HCC11CCEEEECCCCCHHHHHHHHH1111HHHH11111111111EEEEE11111111111111111111111111111EEEECCCCCHHHHHHHHHHC	-
PF01221.13_Dynein_light_seed	75	114	!Q:0,10	Q:11,113	-----------111EEECCCCCHH11HHHHHHHHHHHHH11H1111HCC111HH11HH1HHHHHHHHHCCCCCCCEEEEECCCCCCEEEEECCCEEEEEEC1CE11EEEEEECC	-
PF01222.12_ERG4_ERG24_seed	5	508	!Q:177,202|359,374|425,460	Q:0,176|203,358|375,424|461,507	11111111111HHHHHHHHHHH1111HHHHHH1111111111111111111HHHH11111111111111111111111HHHHHH11HHHHHHHHHHHCCCEEEECEECC11CCCCCCHHHHHHHH111HHHHHHHHHHHHHCCCCEEEEEEHHHHHHHHHHHHHHHHHHHHHHHH11--------------------------HHHH11111111111111111111HHHHHCCCCHHHHHHHHHHHHHHHHHHHCCCCCHHHHHHHH11HHHHHHHCCCCCCCCCEEECCCCCCEEEEEEECCCCCCCEEEEEEEEEEEEC1CCCCCHH111HHHHHHHHHHHHHHHHCCCCCHHH11----------------111111111EEECCCCCEEEEECH…	-
PF01223.18_Endonuclease_NS_seed	59	377	!Q:9,19|25,80|88,106|110,125|177,190|207,255|309,349	Q:0,8|20,24|81,87|107,109|126,176|191,206|256,308|350,376	CCCCEEEEE-----------EEEEE--------------------------------------------------------11HH1HH-------------------111----------------HHHHHHHH111111111111111111HH111111111HHHHHHHHHHHHH1--------------CCCEEEEEE1111111-------------------------------------------------1111CCCCCCEECCCEEEEEEEECCCCC1111111111111CC1EEEEEE111-----------------------------------------HHHHHHH11111111111111111111	-
PF01225.20_Mur_ligase_seed	236	141	!Q:32,46|79,93|99,110	Q:0,31|47,78|94,98|111,140	CCC1EEEE11111111111111EEEEE11111---------------1HCCCHHH111111HHHCC1CEEEE1111111---------------11111------------HHHC1CCCHCEECE1CCHHHHHHHHHHHCC	-
PF01226.12_Form_Nir_trans_seed	190	366	!Q:50,82|157,175|217,229|323,337	Q:0,49|83,156|176,216|230,322|338,365	CHHHHHHHHHH1HHHH111HCCCHHHHHHHHHHHHHHHHHHHHHHHHHHH---------------------------------HHHHHHHH1HHHHHHHHHHHCCCCCCCHHHHHHHHHHCCC11CCH1HHHHHHHHHHHHHHHHHHHHHHHHHHHH-------------------H11111111HHHHHHHHHHH111111HH11H111111CC1C-------------HHHHHHHHHHHHHHHHHHHHHHH1HCCCH11HHHHHHHHHHHHHHHHHCCCHHHHHHHHHHHH1111111HHC1CCCC111111111111111---------------HHHHHHHHHHHHHHHHHHHHHHHHHHHC	-
PF01227.17_GTP_cyclohydroI_seed	104	220	!Q:66,87	Q:0,65|88,219	CHHHHHHHH1HHH111111111111CHHHHHHHH1HHHHCC1CCCCH111HHHH111111111111----------------------11E11EEEECCCEEECCCCCCCCEEE1EEEEEEE1C11C1CEEEEECHHHHHHHHHHHCHHHHHHHHHHHHHHHHHH1CCCCEEEEEEEEEECEEEEC1CCCCCCCEEEEEEEECCCCCCHHHHHHHHHHCC	-
PF01228.16_Gly_radical_seed	141	176	!Q:57,71|102,125	Q:0,56|72,101|126,175	11111111111111111111HHHHH1HH11HH11111111111EEEEEE11E11111---------------HHHHHHHHHHHHH11111111HH111111H------------------------11EE1EEEECCH1111111HHHHHHHHCCCC11CCCCEEEEEEEEE1EEC	-
PF01229.12_Glyco_hydro_39_seed	4	547	!Q:214,225|408,418|440,453	Q:0,213|226,407|419,439|454,546	1111111111111111111111111111111111111111111111111111111111111111111111111111111111111111111111111111111111111111111111111111111111111111111111111111111111111111111111111111111111111111111111111111111111111111111111------------11111111111111111111111111111111111111111111111111111111111111111111111111111111111111111111111111111111111111111111111111111111111111111111111111111111111111111111111111111…	-
PF01230.18_HIT_seed	26	127	!Q:75,98	Q:0,74|99,126	CCCCCCEEEEECCCEEEEEECCCCCCEEEEEEE111111111111111111111HHHHHHHHHHHHHHHHHHHHH------------------------EEEEEECCCCCCCEEEEEEEEEECCCCC	-
PF01231.13_IDO_seed	39	639	!Q:0,14|49,61|114,160|311,322|327,354|383,449|475,509|563,622	Q:15,48|62,113|161,310|323,326|355,382|450,474|510,562|623,638	---------------1111111111111111111HHHHHH111HHHHHH-------------HHC1CHHHHHHH111111111111111111HH1HHHHHHHHHHHHHHHH111-----------------------------------------------11111HHHHHHHHH11111111111HHH1111111111111111111111111111111EEECCCCCCCC1CHHHHHHHHHHHHHCCHHHHHHHHHHHHC1CCCH11HHHHHHHHHHHHHHHHHHHHHHHHHH11111111111111111------------1EEE----------------------------EE111CCCCCHHHHHHHHHHHHHH1111----------------…	-
PF01232.18_Mannitol_dh_seed	16	172	!Q:118,128|136,161	Q:0,117|129,135|162,171	CCEEEECCCHHHHHHHHHHHHHHHHC1CCCEEEEEEECHCCHHH11HHHHHHHCCCEEEEEEE1C1111CCCCEEEEEE111111111111HHHHHHHHCCCCEEEEEEEECCC1EEE-----------HHHHHHH--------------------------CCEEEEECCC	-
PF01233.14_NMT_seed	6	164	!Q:0,15	Q:16,163	----------------11111111EEEEECCCCHHHHHHHHHHHHHCCCCCCCCEEEECCCHHHHHHHHCCCCCCCCEEEEEEEEECCCEEEEEEEEEEEEEEE11CEEECEEEEEEEEEECCCCCCCCCHHHHHHHHHHCCCHHHHHHHHHCCEECCCCCCCC	-
PF01234.12_NNMT_PNMT_TEMT_seed	7	289	!Q:0,15|24,40|154,185|260,274	Q:16,23|41,153|186,259|275,288	----------------111HHHHH-----------------HHHHHHHH1111HHHHHCCCCCCCCEEEEECCCCHHHHHHHHHCCCCCEEECCCCCCCHHHHHHHHHHCCCCCCCHHHHHHHHHH111111111111HHHHHHHHHHHHH11H--------------------------------EEEHHHHHCCCCCHHHHHHHHHHHHCCCCCCCEEEEEEEEEEEEEEECCEE1EEEEECCHHHHHHHHHH11111---------------111111EEEEEECC	-
PF01235.12_Na_Ala_symp_seed	6	528	!Q:0,25|232,245|286,333|337,400|445,458	Q:26,231|246,285|334,336|401,444|459,527	--------------------------HHHHHHHHHCCCCCCHHHHHHHHHHCCCHHHHHHHHHHHHHHHHHHHHHHHHHHHH11111111111HHHHHHHHHCCHHHHHHHHHH1HHHHHHHHCCHHHHHHHHHHHHHCCCCCCHHHHHHHHHHHHHHHHHCHHHHHHHHHHHHHHHHHHHHHHHHHHHHHCCCCCCHHHHHHHHHCCCHHHHHHHHHHHHH1111HHHHHH--------------HH111111111111HHHHHHHHHHHHHHHHHHHHHHHHHH------------------------------------------------111--------------------------------------------------------------…	-
PF01237.13_Oxysterol_BP_seed	149	763	!Q:58,76|149,173|193,207|249,349|450,463|487,572|581,595|614,627|668,681|701,721|730,746	Q:0,57|77,148|174,192|208,248|350,449|464,486|573,580|596,613|628,667|682,700|722,729|747,762	CHHHHHHC1111111111111111111111111HHHHHHHH1HCCC1HHHHHHH1111-------------------11HHHHHHHHHH1HHHHHH11111111111111111111111111EE1111E1EEE1CCC1111CEEEEEEE-------------------------CCCCCCCEEEEEEC11C1C---------------EEEEEEEECCEEEEEE1EEEEE1111111EEEEEE111EEE-----------------------------------------------------------------------------------------------------1EEEEEC11CCEEEEEEEEECEEEEECCEEEEEE111111111111111…	-
PF01238.16_PMI_typeI_seed	8	455	!Q:65,76|88,98|131,148|252,271|377,399|427,437	Q:0,64|77,87|99,130|149,251|272,376|400,426|438,454	111111111111111111HHHHHHHH1111111111111111111EEEE1111111111111111------------HHHHHHHCCHH-----------11111111EEEEECCCCCEEEEECCCHHHHHH------------------111111111EEEE111111111111HHHHHHHHHCCCCHHHHHHHHHHHHHHHH11111111111HHH1HHHHHHHHHHHHHCCCHHHHHHHHHHHHHHH111--------------------HHHHHHHHHHHCCCCCCCHH11HHHHHCCCCCCCEE111111111111111111111111EEEEECCCCCEEECCCCCCCCCHHHHHHH1111111111111111----------------------…	-
PF01239.17_PPTA_seed	143	32	!Q:	Q:0,31	CHHHHHHHHHHHCCCC1HHHHHHHHHHHHHCC	-
PF01241.13_PSI_PSAK_seed	9	98	!Q:21,57	Q:0,20|58,97	CCCCCEEEEEHHHHHHHHHHH-------------------------------------111111111111HHHHHHHHHHHHHHHHHHHHHCCCCCCC	-
PF01242.14_PTPS_seed	149	219	!Q:15,34|136,151|181,191	Q:0,14|35,135|152,180|192,218	CEEEE1EEEE11111--------------------111111111111EEEEEEEEEEE1E111111CCCCE111EEEEHHHHHHHHHH1HHH1H111111111111111111111111111111111111111111----------------11111111C11CHHHHHHHHHHHHHHHC1-----------EEEE1EEEE11E1CCCCEEE11EE1CC	-
PF01243.15_Pyridox_oxidase_seed	141	155	!Q:15,35	Q:0,14|36,154	CCH11HHH1111HHH---------------------EEEEEE1111EC11CC11CCEEEEEEE11EEEECCC11111111111EEEEEECCCC111111HHHHHHHHCCC1EEEEEEE11111111111111111EEE111E11EEEEEECCCCC	-
PF01244.16_Peptidase_M19_seed	48	497	!Q:21,45|68,96|185,204|299,339|383,401|405,463	Q:0,20|46,67|97,184|205,298|340,382|402,404|464,496	CCCCCCCEECCCCCHHHHHHH-------------------------111HHHHHCCCCCEEEEEEE1E-----------------------------1HHHHHHHHHHHHHHHHHHHCCCCEEEECCHHHHHHHHH1CCCEEEEEEE11111111111H111HHHHHHHHCCCEEEEEE111111--------------------111HHHHHHHHHHHHCCCEEEECCCCHHHHHHHH1111111HHCCCCEEEE11111111111111111HHHHHHHHHCCCEEEEEE11111111-----------------------------------------1111111111111111CCCCHHHHHHHHHHHHHHHC1CCEEEE----------------…	-
PF01245.15_Ribosomal_L19_seed	127	192	!Q:63,87|149,162	Q:0,62|88,148|163,191	CH1HHH111HHHHHHH11111C11111111111111EEEEEEEEE111111111C111111CC-------------------------EEEEEEEEEEEEEE11111111111EEEEEEEE1ECCEEEEEEEEECCCCCCEEEEEE11E--------------11HHHHHHHHC1111CCCCCE1E1CECCC	-
PF01246.15_Ribosomal_L24e_seed	7	71	!Q:4,18	Q:0,3|19,70	CCEE---------------EEEECCCCEEEEECHHHHHHHHCCCCCCCHHHHHHHHHHHCCCHHHHHHHCC	-
PF01247.13_Ribosomal_L35Ae_seed	44	114	!Q:53,66	Q:0,52|67,113	CE11EEEEEEEEECCCCCCCCCEEEEEECCCCCCCCCCEEECCEEEEEEE111--------------1EEEEE1EEEEECCCCCCC1111EEEEEE1111111111111EEEEC	-
PF01248.21_Ribosomal_L7Ae_seed	54	111	!Q:	Q:0,110	CHHHHHHHHHHHHCC1CEECHHHHHHHHHCC11CCEEEEECCCCCHHHHHH111111HHHHHHH11HCCCCE11EEEC11CHHHHHHHHCCCCC1EEEEEEECCCCCCCCC	-
PF01249.13_Ribosomal_S21e_seed	36	86	!Q:	Q:0,85	CCCCCCCEEEEEEE111111111111111EEEEEEEEEECCC1CC1EECCEEEEE111EEHHHHHCCCCHHHHHHHHHHHCCCCCC	-
PF01250.12_Ribosomal_S6_seed	180	115	!Q:62,73	Q:0,61|74,114	CEEEEEEEECCCCCHH1HHHHHHHHHHHHHHHC1CCEEE1EEEC111C1CE1EECC1EE111------------EEEEEEE1EEEE11C1CCHHHHHHHHHCCCCCEEEEEEEEC	-
PF01251.13_Ribosomal_S7e_seed	27	203	!Q:104,125	Q:0,103|126,202	111111111111111HHHHHHHHHHHHHHCCC11HHHHHCCCCCEEEEEEE1EEECC1CEEEEEEEECCHHHHHH1HHHHHHHHHHHHHHCCCCEEEEEEEE11----------------------11HHHHHHHHHHHCCCCCEEECCEEEEEECCCEEEEEE111111111111HHHHHHHHHHHHHCCCEEEEEECCCCC	-
PF01252.13_Peptidase_A8_seed	181	293	!Q:28,63|95,108|129,139|179,206|223,248	Q:0,27|64,94|109,128|140,178|207,222|249,292	CHHH11HH1111HH1HHHHHHHHHHHHC------------------------------------11E11E1EECC111E1EEEEEEE11ECCEEE--------------HHHHHHHHHHHHHHHH1HHH-----------HHHHHH1H1111HHHHHHHHH1H1HHHHH111111111H----------------------------1E111111EEEEEE1E--------------------------11111HHHHHHHHHHHHHHHH1111HHHH1H1111111111111	-
PF01253.17_SUI1_seed	161	150	!Q:29,39|60,72|95,111	Q:0,28|40,59|73,94|112,149	CCCCCEE11111EEEEE111111E11111-----------1EEEEE111E1111111111-------------1HHHHHHHHHHHHCCC1EEE11-----------------E11CCE1EEEECCHHHH1HHH1111HHH11HCCCCCCC	-
PF01254.13_TP2_seed	4	143	!Q:	Q:0,142	11111111111111111111111111111111111111111111111111111111111111111111111111111111111111111111111111111111111111111111111111111111111111111111111	-
PF01255.14_Prenyltransf_seed	94	394	!Q:171,199|201,216|230,280|309,324	Q:0,170|200,200|217,229|281,308|325,393	C1CCCCHHHHHHC1111CCC1CHHHHHHHHHHHHHHHHHHHHC11CCCEEEEEEECCCCC1CCCHH1HHHHHHHHHHHHH1HHHHHHHH111H111CCCEEEEECCC1CCC1CHHHHHHHHHHHHH111111111111EEEEEEECCCCHHHHH1111111111HHHHHHH-----------------------------1----------------1HHHH11111111---------------------------------------------------11H11HH1111H111HH11111111111----------------1EEEECCCCCCCCHHHHHHHHCCE11EEECCCCCCCCCHHHHHHHHHHHHHC11111111111CCCCCC	-
PF01256.12_Carb_kinase_seed	9	290	!Q:55,65|127,143|157,178|200,225|236,251	Q:0,54|66,126|144,156|179,199|226,235|252,289	111111111111HHHHHHHHHHHHC11CCCEEEE111111111111111111111-----------HHHHH1111HHHHCCCEEEECCCCCCCHHHHH1111HHHHHHHCCCC111EEEECCCCHHH-----------------EEECCCHHHHHHH----------------------HHHHHHHCCCEEEEECCCCEE--------------------------HHHHHHHHHH----------------HHHHHHHHHHHHHHHHHH11111111111HHHHHHCCC	-
PF01257.14_2Fe-2S_thioredx_seed	178	199	!Q:	Q:0,198	CHHHHHH11111111111HHHHHHHHHHH111111111111111HHHHHHHHHHCC11CCCCEEEEEEEE111111111111111111EEEEECCCHHHHHC11CHHHHHHHHHHHH11111111111111111111111EEEEEE11111111111EEEE1111111111111111E11ECCCC1CHHHHHHHHHHHC	-
PF01258.12_zf-dskA_traR_seed	241	47	!Q:	Q:0,46	CCCCC1111111111111HHH1HHHC11C1CCCCCHHH111HHHHCC	-
PF01259.13_SAICAR_synt_seed	11	307	!Q:76,100|257,274|284,306	Q:0,75|101,256|275,283	1111111111111111EEEEECC11CEEEEEECCCCCCHHHHHHCCCCCCCHHHHHHHHHHHHHH11111111111-------------------------111EEEEECCCEEEEEEEEEEEEE111111111111111111111111111111111111111111111111111111111111111HCCHHHHHHHHHHHHHHHHHHHHHHHHHHHHHHCCCEEEEEEEEEEECCCC1CEEEEEEE111111111------------------HHHHHHHHH-----------------------	-
PF01261.19_AP_endonuc_2_seed	311	470	!Q:26,44|66,87|91,132|161,174|194,256|312,333|365,381|397,410|422,455	Q:0,25|45,65|88,90|133,160|175,193|257,311|334,364|382,396|411,421|456,469	CHHH111HHCC11CCEEEE1111111-------------------11111HHHHHHHHHHHHCCCE----------------------EEE------------------------------------------1111111HHHHHHHHHHHHHHH111HH1--------------11111E1111111EEE111---------------------------------------------------------------1111H1111HHHHHHHH11HHHHHHHHHH11HCC1111CE1EEEE1111111111----------------------HHHHHHHHHHCCCCC111EEEEEECHHHHH1-----------------111HHHHHHHHCCC1--…	-
PF01262.16_AlaDh_PNT_C_seed	96	227	!Q:10,23|72,102|148,166	Q:0,9|24,71|103,147|167,226	CCCCCCCCEE--------------EEEEECCCHHHHHHHHHHHHCCCEEEEEECCHHHHHHHHHHCCCEEEE-------------------------------111EHCCHHHHHHHHCCCCEEEEEEE11111111111HHHHH111-------------------111EEEEEEE11111111111EEEECCCCC111111111111111CCCCEEEECCEEEEC	-
PF01263.15_Aldose_epim_seed	66	402	!Q:40,59|88,112|129,141|212,224|241,268|270,287|293,307|335,362|367,387	Q:0,39|60,87|113,128|142,211|225,240|269,269|288,292|308,334|363,366|388,401	CEEEEECC1CCEEEEEECCCCEEEEEEECCCC1CCCEEEE--------------------EECCEEECCCCEE1CCCEEEECCEEEEE-------------------------11111111111EEEEE-------------EEEEEEE1111111111111EEEEEEEEEEEECCCE111EEEEEEEEECC1111CCEEEEECCCCEEE11-------------EEEEEC11CCEEEE11----------------------------1------------------1EEEE---------------EEEEEECCCCCEEEEEECCCCEEEEE1----------------------------EEEE---------------------ECCCCEEEEEE…	-
PF01264.16_Chorismate_synt_seed	158	469	!Q:100,128|151,162|184,195|205,234|353,400	Q:0,99|129,150|163,183|196,204|235,352|401,468	CEEEEECCCCCCEEEEEEECCCCCCCCCHHHHHHHHHH1111111111111111111111EEEEE1111111111111111111EEEEEE1111111111-----------------------------1111111111111111111111------------HHHHHHHHHHHHHHHHHHHHH------------EEEEEEEEE------------------------------HHHH1111111H1111111111111111HHHHHHHHHHHHH1HHHCCCCCCCEEEEEEE1111111111111111111111HHHHHHHHCCCCCEEEEEE111111111111111111----------------------------------------------…	-
PF01265.12_Cyto_heme_lyase_seed	46	500	!Q:1,204|206,267|285,296|328,361|443,473	Q:0,0|205,205|268,284|297,327|362,442|474,499	1------------------------------------------------------------------------------------------------------------------------------------------------------------------------------------------------------------1--------------------------------------------------------------EECCCHHHHHHHHHH11------------HHHHHHHHHHHHHCCHHHHHHHHHHH11HHH----------------------------------11111111EEEEE11111111111HHHHHHHH1H111…	-
PF01266.19_DAO_seed	530	1715	!Q:21,36|48,84|103,114|123,136|185,278|289,307|354,366|407,434|445,463|466,480|517,536|580,591|609,652|659,689|781,793|795,806|810,820|845,968|972,999|1018,1073|1083,1119|1126,1169|1172,1240|1262,1328|1356,1400|1420,1508|1511,1603|1608,1641|1644,1667|1672,1696	Q:0,20|37,47|85,102|115,122|137,184|279,288|308,353|367,406|435,444|464,465|481,516|537,579|592,608|653,658|690,780|794,794|807,809|821,844|969,971|1000,1017|1074,1082|1120,1125|1170,1171|1241,1261|1329,1355|1401,1419|1509,1510|1604,1607|1642,1643|1668,1671|1697,1714	CEEEEC1CCHHHHHHHHHHHH----------------EEEEE111111-------------------------------------111111111111111111------------11111111--------------111111111111111111C1HCCH1HHH1HH1HH1HHHHHH1111HHH----------------------------------------------------------------------------------------------H11111HHHH-------------------1111111111111111EECCEEEEE1C1111111CHHH11HH11HH-------------HHHHH11HHHH111111111111E11111ECC…	-
PF01267.12_F-actin_cap_A_seed	39	492	!Q:34,45|88,101|126,141|180,316|319,347|413,431	Q:0,33|46,87|102,125|142,179|317,318|348,412|432,491	CHHHH11HHHHHHCCCCCCHHHHHHHHHHH1111------------HHHHHH111HHHHHHHHHHHCCEEEECCC1CCEEEEEE1111--------------EEEECCCCEEEEEEEEEEEEE111----------------HHH11111H11HHHHHHHH1111HHHHHHC1CCCEEEE-----------------------------------------------------------------------------------------------------------------------------------------EE-----------------------------1EEEEEEE11111111111EEEEEEEEEC11CCCCC11EEEEEEEEEEEEE…	-
PF01268.14_FTHFS_seed	141	721	!Q:64,76|86,99|194,205|219,230|395,409|461,481|699,713	Q:0,63|77,85|100,193|206,218|231,394|410,460|482,698|714,720	CCCHHHHHHHCC11CCCHHHHHH1H1111111111111111111111HH1HHH11H11111111-------------111EEEEEE--------------EEHHHHH1HHC111111CCCEEEEE11111111111111111111EEEEE11111111111HHHHHHHHHHHHHHHHHCCCCCC1C11111111------------1111111111111------------1111111111111111EEEEEECCCCCCCCCCEEE111111111111111111111EEHHHHHHHHHHHCCC111111HHHHHHHHCCEEEEEC1111CCCCCEEECCCCCHHHHHHHHHHH1111111111111EEEECCCCCHHHCCCHHHHHHHHHHH111----…	-
PF01269.12_Fibrillarin_seed	42	246	!Q:43,54	Q:0,42|55,245	CCCCCCCCCEEEEE1CCCCE11EEEECCCCCCCEECCEEEEE1------------EEEEEECCCHHHHHHHHH111111111111EEEEEE1111111111111111111EEEEEECCHHHHHHH11HHHCCCCCEEEEE111111111111111111EEEEECCCHHHHHHHHHHHHCCCCCCCEEEEEEECCCCCCCCCHHHHHHHHHHHHHH111CCCCCEEEE1CCCCCCCCEEEEEEEECC	-
PF01270.12_Glyco_hydro_8_seed	7	402	!Q:0,30|39,51|55,69|118,133|190,203|240,250|252,286|293,311|313,348|351,389	Q:31,38|52,54|70,117|134,189|204,239|251,251|287,292|312,312|349,350|390,401	-------------------------------HHHHHHHH-------------EEE---------------1111HHHHHHHHCC11111CHHHHHHHHHHHHHH11111111111EEE----------------111HHHHHHHHHHHH11111111111HHHHHHHHHHH1HHHH11111111111111--------------11111HHHH1HHHHHHCCCHHHHHHHHHHHHHH111-----------1-----------------------------------11HHHH-------------------H------------------------------------HH---------------------------------------HHHHHHHHH…	-
PF01271.12_Granin_seed	9	680	!Q:38,167|188,200|207,259|261,365|375,436|438,528|530,607|614,651	Q:0,37|168,187|201,206|260,260|366,374|437,437|529,529|608,613|652,679	CCCCCCHHHHHHHHHHH111111111111HHHHHHHHH----------------------------------------------------------------------------------------------------------------------------------11HHHHCCCCCHHHHHHHHH-------------HHHHHH-----------------------------------------------------H---------------------------------------------------------------------------------------------------------HHHHHHHHH------------------------…	-
PF01272.14_GreA_GreB_seed	137	104	!Q:38,49	Q:0,37|50,103	CCC11111CEEEECCEEEE11EE11CCCCCEEEEEEE1------------111111111111EEEECCHHHHHHHCCC1CCCEEEEECCCC1CEE1EEEEEEEC	-
PF01273.20_LBP_BPI_CETP_seed	36	228	!Q:30,55	Q:0,29|56,227	CHHHHHHHHHHHHHHHH1111111111111--------------------------EEEEEEEEEEEEEEECC1EEEEEECCCEE1EEEEE111111EEEEEEEE11EEEEE111111C1CEEEE111111111EEEEEEEEEEEEEECCC1CCEEEEECCCCCCCCCEEEEECCC11111HHHHHHHHHHHHHHHHHHHHHCC1111CHHHH11111HHH111CCCC	-
PF01274.17_Malate_synthase_seed	16	744	!Q:51,64|86,221|265,275|671,684|700,712	Q:0,50|65,85|222,264|276,670|685,699|713,743	1111111111111111HHHHHHHHHH1HHHCHHHHHHHHHHHHHHHHHHHC--------------111111111111111111111----------------------------------------------------------------------------------------------------------------------------------------1111111111111111111HHHHHHHHCCCHHHH111111111-----------11HHHHCCCHHHHHH11111111111111EEE1111111111111EEEEECCCCCCCCCEEE1E11111111111111111HHH111HHHHHHCHHHH1111111HHCCCCCEEECCCCCCHH…	-
PF01275.14_Myelin_PLP_seed	7	288	!Q:106,140	Q:0,105|141,287	11111111111111HHHHHHHHHHHHHHHHHCCCCCCCCCHHHHHHHHHHH11CCCCCHHHHHHHHHHHHHHHHHHHHHHHHHHHHHHHHCCCCHHHHHHHH1111-----------------------------------111111111111HHHHHHHHHHHHHHHHHHCCCC111EEEEE1111111111111111111111EEEECCCCCEE11111111111H11HHHHHHCCCCCCHHHHHHHHHHHHHHHHHHHHHHHHHHHHCHHEEEE11111111111	-
PF01276.15_OKR_DC_1_seed	10	461	!Q:219,240|354,399|407,418	Q:0,218|241,353|400,406|419,460	CCHHHHHHHHHHHCCCEEE1111111111111111111H1111111111111111111111111111HHHHHHHHHHHHCCCCEEEEECCCCCHHHHHHHHCCCCCCEEEECCCCCHHHHH1HHHHCCCEEEEEE1111111111111111111HHHHHHHHH1111111111111EEEEEECCCCCEEECCHHHHHHHHCCCCCCEEE1111111111----------------------EEEEEEHH1111111111111111111111111111HHHHHHHHHHCCCCCCHHHHHHHHHHHHHHCCCHHHHHHHHHHHHHHHHHHHHH11111111111111111111111---------------------------------------------…	-
PF01277.12_Oleosin_seed	15	118	!Q:	Q:0,117	CHHHHHHHHHHHHHHHHHHHHHHHHHHHHHHHHHHHHHHHHHHHHHHHHHHHHHHHHHHHHHHHHHHHHHHHHHHHHHHHHHHHCCCCCCCHHHHHHHHHHHHHHHHHHHHHHHCCCC	-
PF01278.15_Omptin_seed	7	304	!Q:0,12|88,99|107,123|156,168|261,271|273,297	Q:13,87|100,106|124,155|169,260|272,272|298,303	-------------EEEEEEEEEECCCCCEEEEECCCCCCCCEEEEEEEEEEEEEE11111111111EEECCCEEEE111111111111------------1111111-----------------EECCCCCCEEEEEEEEEEEEEEEEEECCEEEE-------------11111EEEEEEECCCEEEEEECCEEEECEEEEEEEEECCEEECCCCCCCC11EEEEEEEECCCCCCEEEEEEEEEEEECCCEEEEEEEEEEE-----------E-------------------------EEEEEC	-
PF01279.12_Parathyroid_seed	11	137	!Q:37,136	Q:0,36	CCCCHHHHHHHHHCCCHHHHHHHHHHHHHHHHHHHH1----------------------------------------------------------------------------------------------------	-
PF01280.15_Ribosomal_L19e_seed	63	183	!Q:57,84|98,114	Q:0,56|85,97|115,182	CCHHHHHHHHHHHH111111111111EEE11CCCCHHHHHHHHCHHHHHHHHHCCCE----------------------------1HHHHHHHHHHHH-----------------1111HHHHHHHHHHHHHHHHHHHHHCCC1CCHHHHHH111HHHHHHCCCCCCHHHHHHHHH1HHHCCC	-
PF01281.14_Ribosomal_L9_N_seed	157	55	!Q:	Q:0,54	CEEEE111111111111EEEECCCCCCCCCCCCCCEEECCHHH111HHHH1111C	-
PF01282.14_Ribosomal_S24e_seed	70	89	!Q:73,88	Q:0,72	CEEEEECCCC1CCCCHHHHHHHHHHHHCC1CCCEEEECCCEECCCCCEEEEEEEEECCHHHHHHCCCHHHHHH----------------	-
PF01283.14_Ribosomal_S26e_seed	37	127	!Q:4,21|103,126	Q:0,3|22,102	1111------------------EE1111111111111EEEEEECCCCHHHHHHHHHH111111111111111EEEEEEEEEEEEEECCEEE111111111111------------------------	-
PF01284.18_MARVEL_seed	93	261	!Q:34,82|119,130|162,233	Q:0,33|83,118|131,161|234,260	CCH11HHHHHHHH111HHHH11HHHHHHHHHHH1-------------------------------------------------111111111111HHHHHHHHHHHHHH1HHHHHHHHH------------HHHHHHHHHHHHHHHHHHHHHHHHHHHH111------------------------------------------------------------------------1111HHHHHHHHHHHHHHHHHHHHHCC	-
PF01285.13_TEA_seed	19	660	!Q:0,84|142,190|210,220|229,345|407,425|448,464|565,600|604,650	Q:85,141|191,209|221,228|346,406|426,447|465,564|601,603|651,659	-------------------------------------------------------------------------------------11HHHHHHHHHHHHHCCCCCCCEEEECCCCCCCCHHHHHHHHHHHHHCCCCCHHHHH-------------------------------------------------HHHHHH1111HHHHHHHHC-----------HHHHHHHH---------------------------------------------------------------------------------------------------------------------EEEEEECE1111111111111111EEEEEE11111111111111111111111…	-
PF01286.13_XPA_N_seed	10	34	!Q:	Q:0,33	CCHHHHHHHCCHHHHHHHHHH1111111111111	-
PF01287.15_eIF-5a_seed	97	100	!Q:43,58	Q:0,42|59,99	CCCCEEEE1EEEE111111111111EEEE11111111111111----------------HHHHHHHHH1111HCC1CCEEEEEECC1CCCEE111EEEEC	-
PF01288.15_HPPK_seed	115	202	!Q:133,146|169,180	Q:0,132|147,168|181,201	CEEE11111111111HHHHHHHHHHHHHCCCCCEEEEEECCEE11111111111111111111EEEEEEEEC1CCCHHHH1HHHHHHHH1HHH1111111111111111111111111111EEEEEE111CCE--------------E111E11111111111111111------------111111111111HHHCCCCCC	-
PF01289.14_Thiol_cytolysin_seed	5	468	!Q:	Q:0,467	CHH1HHHHHHHCCCCCCEEEEECCCEEEE11111111111EEEEEEE11111111111EEEEECCCCCCCCCEEEE11111111111EEEEECCCEEEEEECCCCCCCCCEEEEECCCCCCHHHHHHHHHHHHHH111111111111111HHHHHCHHHHHHHHHCCCCCCCCCCE11111111111EEEEEEEEEEEEEEEE1111111111111111HHHHHHCCCCCCCCCEEEEEECCCCEEEEEEECCCCCHHHHHHHHHHHCCCCCCCCCCHHEEECCCEEEEEEECCCCCCCCEEECCCHHHHHHHHH1111111111111EEEEEEEECCCEEEEEECCCCEEEEEEEEEECCCEEECCCCCEEEEEEEEEEEECCCCCCCEEEEE11111…	-
PF01290.15_Thymosin_seed	25	47	!Q:	Q:0,46	CCCHHHHH11111HHHCCCCCCCCHHHHHCCCCCCHHH1HHHHHHCC	-
PF01291.12_LIF_OSM_seed	5	179	!Q:9,19|38,56|88,102|123,153	Q:0,8|20,37|57,87|103,122|154,178	CHHHHHHHH-----------HHHHHHHCCCCCH1HHHH-------------------HHHHHHHHHHHHHHHHH11111111111111---------------HHHHHHHHHHHHHHHHHHHH-------------------------------HHHHHCCCCCCCHHHHHHHHHHHCC	-
PF01292.15_Ni_hydr_CYTB_seed	84	338	!Q:9,19|58,117|149,173|204,221|241,287	Q:0,8|20,57|118,148|174,203|222,240|288,337	CC11CHHHH-----------HHHHHHHHHHHHHHH111HHHHHHHCCCCCCHHHHH11------------------------------------------------------------11HHH1111HHH11HHHHHHHHH1HHHHHHH-------------------------1HHHHHHHHH1HH11111111111HHHHH1------------------HHHHHHHHHHHHHHHHHHH-----------------------------------------------HHHHHHHHHH1HHHHHHHH1HHHHHH1HHHHHHHHHH1111111111111	-
[truncated: 13,600 more rows]
