# Supplementary material for: dissectHMMER: a HMMER-based score dissection framework that statistically evaluates fold-critical sequence segments for domain fold similarity
Source: Biol Direct. 2015 Aug 1;10:39. doi: 10.1186/s13062-015-0068-3 (PMC4521371; doi:10.1186/s13062-015-0068-3)
Supplement: Additional file 5: — False–positive rates of the fold-critical E-values computed for the sets of HMMER2 and HMMER3 negative hits over the 1330 SCOP superfamilies set. (TXT 8 kb) [file 13062_2015_68_MOESM5_ESM.txt]

Threshold(log10)	FPR_HMMER2	FP_HMMER2	TN_HMMER2	FPR_HMMER3	FP_HMMER3	TN_HMMER3
-205	0	0	136642	4.82E-05	2	41504
-204	0	0	136642	4.82E-05	2	41504
-203	0	0	136642	4.82E-05	2	41504
-202	0	0	136642	4.82E-05	2	41504
-201	0	0	136642	4.82E-05	2	41504
-200	0	0	136642	4.82E-05	2	41504
-199	0	0	136642	4.82E-05	2	41504
-198	0	0	136642	4.82E-05	2	41504
-197	0	0	136642	4.82E-05	2	41504
-196	0	0	136642	4.82E-05	2	41504
-195	0	0	136642	4.82E-05	2	41504
-194	0	0	136642	4.82E-05	2	41504
-193	0	0	136642	4.82E-05	2	41504
-192	0	0	136642	4.82E-05	2	41504
-191	0	0	136642	4.82E-05	2	41504
-190	0	0	136642	4.82E-05	2	41504
-189	0	0	136642	4.82E-05	2	41504
-188	0	0	136642	7.23E-05	3	41503
-187	0	0	136642	7.23E-05	3	41503
-186	0	0	136642	7.23E-05	3	41503
-185	0	0	136642	7.23E-05	3	41503
-184	0	0	136642	7.23E-05	3	41503
-183	0	0	136642	7.23E-05	3	41503
-182	0	0	136642	7.23E-05	3	41503
-181	0	0	136642	7.23E-05	3	41503
-180	0	0	136642	7.23E-05	3	41503
-179	0	0	136642	7.23E-05	3	41503
-178	0	0	136642	7.23E-05	3	41503
-177	0	0	136642	7.23E-05	3	41503
-176	0	0	136642	7.23E-05	3	41503
-175	0	0	136642	7.23E-05	3	41503
-174	0	0	136642	7.23E-05	3	41503
-173	0	0	136642	7.23E-05	3	41503
-172	0	0	136642	7.23E-05	3	41503
-171	0	0	136642	7.23E-05	3	41503
-170	0	0	136642	7.23E-05	3	41503
-169	0	0	136642	7.23E-05	3	41503
-168	0	0	136642	9.64E-05	4	41502
-167	0	0	136642	9.64E-05	4	41502
-166	0	0	136642	0.000120465	5	41501
-165	0	0	136642	0.000120465	5	41501
-164	0	0	136642	0.000120465	5	41501
-163	0	0	136642	0.000120465	5	41501
-162	0	0	136642	0.000120465	5	41501
-161	0	0	136642	0.000120465	5	41501
-160	0	0	136642	0.000120465	5	41501
-159	0	0	136642	0.000120465	5	41501
-158	0	0	136642	0.000120465	5	41501
-157	0	0	136642	0.000120465	5	41501
-156	0	0	136642	0.000120465	5	41501
-155	0	0	136642	0.000120465	5	41501
-154	0	0	136642	0.000120465	5	41501
-153	0	0	136642	0.000120465	5	41501
-152	0	0	136642	0.000144557	6	41500
-151	0	0	136642	0.000144557	6	41500
-150	0	0	136642	0.000144557	6	41500
-149	0	0	136642	0.000144557	6	41500
-148	0	0	136642	0.000144557	6	41500
-147	0	0	136642	0.000144557	6	41500
-146	0	0	136642	0.000144557	6	41500
-145	0	0	136642	0.000144557	6	41500
-144	0	0	136642	0.000144557	6	41500
-143	0	0	136642	0.00016865	7	41499
-142	0	0	136642	0.00016865	7	41499
-141	0	0	136642	0.00016865	7	41499
-140	0	0	136642	0.000192743	8	41498
-139	0	0	136642	0.000192743	8	41498
-138	0	0	136642	0.000192743	8	41498
-137	0	0	136642	0.000216836	9	41497
-136	0	0	136642	0.000216836	9	41497
-135	0	0	136642	0.000216836	9	41497
-134	0	0	136642	0.000216836	9	41497
-133	0	0	136642	0.000216836	9	41497
-132	0	0	136642	0.000240929	10	41496
-131	0	0	136642	0.000240929	10	41496
-130	0	0	136642	0.000240929	10	41496
-129	0	0	136642	0.000240929	10	41496
-128	0	0	136642	0.000240929	10	41496
-127	0	0	136642	0.000240929	10	41496
-126	0	0	136642	0.000240929	10	41496
-125	0	0	136642	0.000240929	10	41496
-124	0	0	136642	0.000240929	10	41496
-123	0	0	136642	0.000265022	11	41495
-122	0	0	136642	0.000265022	11	41495
-121	0	0	136642	0.000265022	11	41495
-120	0	0	136642	0.000265022	11	41495
-119	0	0	136642	0.000265022	11	41495
-118	0	0	136642	0.000265022	11	41495
-117	0	0	136642	0.000265022	11	41495
-116	0	0	136642	0.000265022	11	41495
-115	0	0	136642	0.000265022	11	41495
-114	0	0	136642	0.000265022	11	41495
-113	0	0	136642	0.000265022	11	41495
-112	0	0	136642	0.000289115	12	41494
-111	0	0	136642	0.000289115	12	41494
-110	0	0	136642	0.000289115	12	41494
-109	0	0	136642	0.000289115	12	41494
-108	0	0	136642	0.000289115	12	41494
-107	0	0	136642	0.000289115	12	41494
-106	0	0	136642	0.000289115	12	41494
-105	0	0	136642	0.000289115	12	41494
-104	0	0	136642	0.000289115	12	41494
-103	0	0	136642	0.000289115	12	41494
-102	0	0	136642	0.000289115	12	41494
-101	0	0	136642	0.000289115	12	41494
-100	0	0	136642	0.000289115	12	41494
-99	0	0	136642	0.000289115	12	41494
-98	0	0	136642	0.000289115	12	41494
-97	0	0	136642	0.000289115	12	41494
-96	0	0	136642	0.000289115	12	41494
-95	0	0	136642	0.000289115	12	41494
-94	0	0	136642	0.000289115	12	41494
-93	0	0	136642	0.000313208	13	41493
-92	0	0	136642	0.000313208	13	41493
-91	0	0	136642	0.000313208	13	41493
-90	0	0	136642	0.000313208	13	41493
-89	0	0	136642	0.000313208	13	41493
-88	0	0	136642	0.000313208	13	41493
-87	0	0	136642	0.000313208	13	41493
-86	0	0	136642	0.000313208	13	41493
-85	0	0	136642	0.000337301	14	41492
-84	0	0	136642	0.000337301	14	41492
-83	0	0	136642	0.000385486	16	41490
-82	0	0	136642	0.000385486	16	41490
-81	0	0	136642	0.000385486	16	41490
-80	0	0	136642	0.000385486	16	41490
-79	0	0	136642	0.000433672	18	41488
-78	0	0	136642	0.000433672	18	41488
-77	0	0	136642	0.000433672	18	41488
-76	0	0	136642	0.000457765	19	41487
-75	0	0	136642	0.000481858	20	41486
-74	0	0	136642	0.000481858	20	41486
-73	7.32E-06	1	136641	0.000481858	20	41486
-72	7.32E-06	1	136641	0.000505951	21	41485
-71	7.32E-06	1	136641	0.000530044	22	41484
-70	7.32E-06	1	136641	0.000554137	23	41483
-69	7.32E-06	1	136641	0.000554137	23	41483
-68	7.32E-06	1	136641	0.000602323	25	41481
-67	7.32E-06	1	136641	0.000650508	27	41479
-66	7.32E-06	1	136641	0.000650508	27	41479
-65	7.32E-06	1	136641	0.000674601	28	41478
-64	7.32E-06	1	136641	0.000698694	29	41477
-63	7.32E-06	1	136641	0.000722787	30	41476
-62	7.32E-06	1	136641	0.00074688	31	41475
-61	2.20E-05	3	136639	0.00074688	31	41475
-60	2.20E-05	3	136639	0.000770973	32	41474
-59	2.20E-05	3	136639	0.000819159	34	41472
-58	2.20E-05	3	136639	0.000843252	35	41471
-57	2.20E-05	3	136639	0.000843252	35	41471
-56	2.93E-05	4	136638	0.000867344	36	41470
-55	2.93E-05	4	136638	0.000891437	37	41469
-54	3.66E-05	5	136637	0.000939623	39	41467
-53	5.12E-05	7	136635	0.000963716	40	41466
-52	5.12E-05	7	136635	0.000963716	40	41466
-51	5.85E-05	8	136634	0.001180552	49	41457
-50	5.85E-05	8	136634	0.001252831	52	41454
-49	5.85E-05	8	136634	0.001276924	53	41453
-48	5.85E-05	8	136634	0.001397388	58	41448
-47	7.32E-05	10	136632	0.001397388	58	41448
-46	7.32E-05	10	136632	0.001445574	60	41446
-45	7.32E-05	10	136632	0.001445574	60	41446
-44	7.32E-05	10	136632	0.001469667	61	41445
-43	8.05E-05	11	136631	0.001566039	65	41441
-42	8.05E-05	11	136631	0.001566039	65	41441
-41	8.78E-05	12	136630	0.001566039	65	41441
-40	8.78E-05	12	136630	0.001566039	65	41441
-39	9.51E-05	13	136629	0.001566039	65	41441
-38	0.000102458	14	136628	0.001566039	65	41441
-37	0.000102458	14	136628	0.00166241	69	41437
-36	0.000109776	15	136627	0.001686503	70	41436
-35	0.000117094	16	136626	0.001710596	71	41435
-34	0.000131731	18	136624	0.001758782	73	41433
-33	0.000146368	20	136622	0.001782875	74	41432
-32	0.000161005	22	136620	0.001879246	78	41428
-31	0.00018296	25	136617	0.001903339	79	41427
-30	0.000219552	30	136612	0.001903339	79	41427
-29	0.000263462	36	136606	0.001975618	82	41424
-28	0.000300054	41	136601	0.00207199	86	41420
-27	0.000322009	44	136598	0.002096082	87	41419
-26	0.000336646	46	136596	0.002120175	88	41418
-25	0.00036592	50	136592	0.002168361	90	41416
-24	0.000380556	52	136590	0.002192454	91	41415
-23	0.000395193	54	136588	0.002192454	91	41415
-22	0.000417148	57	136585	0.002192454	91	41415
-21	0.000417148	57	136585	0.002216547	92	41414
-20	0.000431785	59	136583	0.002288826	95	41411
-19	0.000468377	64	136578	0.002312919	96	41410
-18	0.000490332	67	136575	0.002361104	98	41408
-17	0.000556198	76	136566	0.002481569	103	41403
-16	0.000614745	84	136558	0.002602033	108	41398
-15	0.000695247	95	136547	0.002770684	115	41391
-14	0.000724521	99	136543	0.002867055	119	41387
-13	0.000761113	104	136538	0.003035706	126	41380
-12	0.000892844	122	136520	0.003421192	142	41364
-11	0.001061167	145	136497	0.004409001	183	41323
-10	0.00145636	199	136443	0.006625548	275	41231
-9	0.002129653	291	136351	0.010914085	453	41053
-8	0.00341769	467	136175	0.021490869	892	40614
-7	0.00642555	878	135764	0.047848504	1986	39520
-6	0.013948859	1906	134736	0.10061196	4176	37330
-5	0.030261559	4135	132507	0.205319713	8522	32984
-4	0.065243483	8915	127727	0.366163928	15198	26308
-3	0.139964286	19125	117517	0.551703368	22899	18607
-2	0.283785366	38777	97865	0.695923481	28885	12621
-1	0.530642116	72508	64134	0.791861418	32867	8639
0	0.860247947	117546	19096	0.866549415	35967	5539
1	0.990822734	135388	1254	0.916253072	38030	3476
2	0.998946151	136498	144	0.945333205	39237	2269
3	0.999912179	136630	12	0.97708765	40555	951
