# Supplementary material for: dissectHMMER: a HMMER-based score dissection framework that statistically evaluates fold-critical sequence segments for domain fold similarity
Source: Biol Direct. 2015 Aug 1;10:39. doi: 10.1186/s13062-015-0068-3 (PMC4521371; doi:10.1186/s13062-015-0068-3)
Supplement: Additional file 7: — The web output of dissectHMMER search results for the protein sequence TIP12_MAIZE. (ZIP 9 kb) [file 13062_2015_68_MOESM7_ESM.zip]

Archive with 1 entries (1 files):
- 5864776041655568_add7.html
