# Supplementary material for: dissectHMMER: a HMMER-based score dissection framework that statistically evaluates fold-critical sequence segments for domain fold similarity
Source: Biol Direct. 2015 Aug 1;10:39. doi: 10.1186/s13062-015-0068-3 (PMC4521371; doi:10.1186/s13062-015-0068-3)
Supplement: Additional file 9: — Mapping of each of the 1330 SCOP superfamilies to its associated Pfam domain models. (TXT 358 kb) [file 13062_2015_68_MOESM9_ESM.txt]

0	46456.101214.101215;5;PF08673.5|RsbU_N|Phosphoserine phosphatase RsbU, N-terminal domain|PF07688.7|KaiA|KaiA domain
3	46456.101237.101238;3;PF09280.6|XPC-binding|XPC-binding domain
4	46456.101256.101257;2;PF01003.14|Flavi_capsid|Flavivirus capsid protein C
7	46456.101282.101283;3;PF01465.15|GRIP|GRIP domain
8	46456.101287.101288;9;PF09058.5|L27_1|L27_1|PF02828.11|L27|L27 domain|PF09045.5|L27_2|L27_2|PF09060.5|L27_N|L27_N
9	46456.101306.101307;4;PF04608.8|PgpA|Phosphatidylglycerophosphatase A
16	46456.101385.101386;13;PF01503.12|PRA-PH|Phosphoribosyl-ATP pyrophosphohydrolase|PF03819.12|MazG|MazG nucleotide pyrophosphohydrolase domain|PF08761.6|dUTPase_2|dUTPase
19	46456.101446.101447;3;PF02181.18|FH2|Formin Homology 2 Domain
20	46456.101472.101473;3;PF02734.12|Dak2|DAK2 domain|PF02733.12|Dak1|Dak1 domain
23	46456.109603.109604;29;PF13328.1|HD_4|HD domain|PF05153.10|DUF706|Family of unknown function (DUF706)|PF00233.14|PDEase_I|3'5'-cyclic nucleotide phosphodiesterase|PF12917.2|HD_2|HD containing hydrolase-like enzyme|PF08668.7|HDOD|HDOD domain|PF01966.17|HD|HD domain|PF04607.12|RelA_SpoT|Region found in RelA / SpoT proteins|PF02541.11|Ppx-GppA|Ppx/GppA phosphatase family|PF13023.1|HD_3|HD domain
25	46456.109853.109854;8;PF09351.5|DUF1993|Domain of unknown function (DUF1993)|PF05163.7|DinB|DinB family|PF12867.2|DinB_2|DinB superfamily|PF04978.7|DUF664|Protein of unknown function (DUF664)|PF11716.3|MDMPI_N|Mycothiol maleylpyruvate isomerase N-terminal domain
28	46456.109884.109885;3;PF09141.5|Talin_middle|Talin, middle domain|PF01608.12|I_LWEQ|I/LWEQ domain
29	46456.109904.109905;5;PF01805.15|Surp|Surp module
35	46456.109997.109998;4;PF13616.1|Rotamase_3|PPIC-type PPIASE domain|PF05698.9|Trigger_C|Bacterial trigger factor protein (TF) C-terminus|PF13624.1|SurA_N_3|SurA N-terminal domain|PF13145.1|Rotamase_2|PPIC-type PPIASE domain|PF00639.16|Rotamase|PPIC-type PPIASE domain|PF05697.8|Trigger_N|Bacterial trigger factor protein (TF)|PF09312.6|SurA_N|SurA N-terminal domain|PF00254.23|FKBP_C|FKBP-type peptid…
41	46456.116730.46575;2;PF06440.6|DNA_pol3_theta|DNA polymerase III, theta subunit
42	46456.116747.103657;12;PF08397.6|IMD|IRSp53/MIM homology domain|PF00611.18|FCH|Fes/CIP4, and EFC/F-BAR homology domain|PF10455.4|BAR_2|Bin/amphiphysin/Rvs domain for vesicular trafficking|PF03114.13|BAR|BAR domain|PF06456.8|Arfaptin|Arfaptin-like domain
45	46456.116926.116927;2;PF11439.3|CesA|Type III secretion system filament chaperone CesA|PF03433.8|EspA|EspA-like secreted protein
52	46456.140382.140383;2;PF03909.12|BSD|BSD domain
53	46456.140580.140581;2;PF05261.6|Tra_M|TraM protein, DNA-binding
55	46456.140590.140591;4;PF09025.5|YopR_core|YopR Core|PF09059.5|TyeA|TyeA|PF07201.6|HrpJ|HrpJ-like domain
57	46456.140611.140612;3;PF03271.12|EB1|EB1-like C-terminal motif
58	46456.140656.140657;2;PF02838.10|Glyco_hydro_20b|Glycosyl hydrolase family 20, domain 2|PF07555.8|NAGidase|beta-N-acetylglucosaminidase
59	46456.140656.140663;2;PF03745.9|DUF309|Domain of unknown function (DUF309)
64	46456.140692.140693;2;PF06511.6|IpaD|Invasion plasmid antigen IpaD
66	46456.140717.140718;3;PF11221.3|Med21|Subunit 21 of Mediator complex|PF05983.6|Med7|MED7 protein
71	46456.140745.140746;2;PF09052.5|SipA|Salmonella invasion protein A
74	46456.140808.140809;2;PF00945.13|Rhabdo_ncap|Rhabdovirus nucleocapsid protein
75	46456.140868.140869;3;PF05419.7|GUN4|GUN4-like
78	46456.140923.140924;3;PF03011.10|PFEMP|PFEMP DBL domain|PF05424.6|Duffy_binding|Duffy binding domain
79	46456.140930.140931;2;PF02661.13|Fic|Fic/DOC family
80	46456.140958.140959;3;PF03301.8|Trp_dioxygenase|Tryptophan 2,3-dioxygenase|PF01231.13|IDO|Indoleamine 2,3-dioxygenase|PF08933.6|DUF1864|Domain of unknown function (DUF1864)
82	46456.140983.140984;5;PF03095.10|PTPA|Phosphotyrosyl phosphate activator (PTPA) protein
83	46456.140989.140990;2;PF01434.13|Peptidase_M41|Peptidase family M41|PF00004.24|AAA|ATPase family associated with various cellular activities (AAA)
84	46456.140995.140996;2;PF10683.4|DBD_Tnp_Hermes|Hermes transposase DNA-binding domain|PF05699.9|Dimer_Tnp_hAT|hAT family C-terminal dimerisation region
85	46456.158234.158235;2;PF07525.11|SOCS_box|SOCS box|PF00017.19|SH2|SH2 domain
91	46456.158552.158553;3;PF07531.9|TAFH|NHR1 homology to TAF
92	46456.158572.158573;5;PF05916.6|Sld5|GINS complex protein
94	46456.158614.158615;5;PF02341.10|RcbX|RbcX protein
95	46456.158621.158622;4;PF06133.6|DUF964|Protein of unknown function (DUF964)
98	46456.158650.158651;5;PF07208.6|DUF1414|Protein of unknown function (DUF1414)
99	46456.158667.158668;2;PF05068.7|MtlR|Mannitol repressor
101	46456.158681.158682;2;PF05099.8|TerB|Tellurite resistance protein TerB
102	46456.158693.158694;3;PF09349.5|OHCU_decarbox|OHCU decarboxylase
103	46456.158701.158702;2;PF00271.26|Helicase_C|Helicase conserved C-terminal domain|PF04851.10|ResIII|Type III restriction enzyme, res subunit|PF02889.11|Sec63|Sec63 Brl domain|PF00270.24|DEAD|DEAD/DEAH box helicase
111	46456.46457.46458;261;PF00502.14|Phycobilisome|Phycobilisome protein|PF11563.3|Protoglobin|Protoglobin|PF01152.16|Bac_globin|Bacterial-like globin|PF00042.17|Globin|Globin|PF00970.19|FAD_binding_6|Oxidoreductase FAD-binding domain|PF00175.16|NAD_binding_1|Oxidoreductase NAD-binding domain
112	46456.46457.46548;4;PF14697.1|Fer4_21|4Fe-4S dicluster domain|PF13534.1|Fer4_17|4Fe-4S dicluster domain|PF13450.1|NAD_binding_8|NAD(P)-binding Rossmann-like domain|PF13237.1|Fer4_10|4Fe-4S dicluster domain|PF01207.12|Dus|Dihydrouridine synthase (Dus)|PF13746.1|Fer4_18|4Fe-4S dicluster domain|PF01180.16|DHO_dh|Dihydroorotate dehydrogenase|PF13085.1|Fer2_3|2Fe-2S iron-sulfur cluster binding domain|…
114	46456.46556.109631;4;PF09228.5|Prok-TraM|Prokaryotic Transcriptional repressor TraM
117	46456.46556.140106;2;PF09032.6|Siah-Interact_N|Siah interacting protein, N terminal
118	46456.46556.140111;6;PF09454.5|Vps23_core|Vps23 core domain|PF07200.8|Mod_r|Modifier of rudimentary (Mod(r)) protein|PF03997.7|VPS28|VPS28 protein
120	46456.46556.140125;3;PF11464.3|Rbsn|Rabenosyn Rab binding domain
121	46456.46556.140129;2;PF09392.5|MxiH|Type III secretion needle MxiH like
123	46456.46556.46557;3;PF03449.10|GreA_GreB_N|Transcription elongation factor, N-terminal|PF01272.14|GreA_GreB|Transcription elongation factor, GreA/GreB, C-term
124	46456.46556.46561;5;PF00831.18|Ribosomal_L29|Ribosomal L29 protein
125	46456.46556.46565;8;PF07743.8|HSCB_C|HSCB C-terminal oligomerisation domain|PF00226.26|DnaJ|DnaJ domain
126	46456.46556.46579;3;PF01920.15|Prefoldin_2|Prefoldin subunit|PF02996.12|Prefoldin|Prefoldin subunit
127	46456.46556.46585;2;PF02185.11|HR1|Hr1 repeat
128	46456.46556.46589;4;PF10458.4|Val_tRNA-synt_C|Valyl tRNA synthetase tRNA binding arm|PF02912.13|Phe_tRNA-synt_N|Aminoacyl tRNA synthetase class II, N-terminal domain|PF01921.13|tRNA-synt_1f|tRNA synthetases class I (K)|PF08264.8|Anticodon_1|Anticodon-binding domain of tRNA|PF00133.17|tRNA-synt_1|tRNA synthetases class I (I, L, M and V)|PF02388.11|FemAB|FemAB family|PF09334.6|tRNA-synt_1g|tRNA syn…
129	46456.46556.46596;2;PF14370.1|Topo_C_assoc|C-terminal topoisomerase domain|PF02919.10|Topoisom_I_N|Eukaryotic DNA topoisomerase I, DNA binding fragment|PF01028.15|Topoisom_I|Eukaryotic DNA topoisomerase I, catalytic core
131	46456.46556.46604;2;PF00401.15|ATP-synt_DE|ATP synthase, Delta/Epsilon chain, long alpha-helix domain|PF02823.11|ATP-synt_DE_N|ATP synthase, Delta/Epsilon chain, beta-sandwich domain
132	46456.46556.46609;36;PF02777.13|Sod_Fe_C|Iron/manganese superoxide dismutases, C-terminal domain|PF00081.17|Sod_Fe_N|Iron/manganese superoxide dismutases, alpha-hairpin domain
133	46456.46625.46626;107;PF09099.5|Qn_am_d_aIII|Quinohemoprotein amine dehydrogenase, alpha subunit domain III|PF13442.1|Cytochrome_CBB3|Cytochrome C oxidase, cbb3-type, subunit III|PF14495.1|Cytochrom_C550|Cytochrome c-550 domain|PF09098.5|Dehyd-heme_bind|Quinohemoprotein amine dehydrogenase A, alpha subunit, haem binding|PF01011.16|PQQ|PQQ enzyme repeat|PF14930.1|Qn_am_d_aII|Quinohemoprotein amine…
134	46456.46688.109709;2;PF02195.13|ParBc|ParB-like nuclease domain|PF01381.17|HTH_3|Helix-turn-helix
136	46456.46688.46689;171;PF01527.15|HTH_Tnp_1|Transposase|PF13384.1|HTH_23|Homeodomain-like domain|PF09110.6|HAND|HAND|PF08360.6|TetR_C_5|QacR-like protein, C-terminal region|PF12833.2|HTH_18|Helix-turn-helix domain|PF02954.14|HTH_8|Bacterial regulatory protein, Fis family|PF11569.3|Homez|Homeodomain leucine-zipper encoding, Homez|PF05225.11|HTH_psq|helix-turn-helix, Psq domain|PF13022.1|HTH_Tnp_1_2…
137	46456.46688.46767;4;PF01035.15|DNA_binding_1|6-O-methylguanine DNA methyltransferase, DNA binding domain|PF09153.5|DUF1938|Domain of unknown function (DUF1938)|PF02870.10|Methyltransf_1N|6-O-methylguanine DNA methyltransferase, ribonuclease-like domain
138	46456.46688.46774;5;PF01388.16|ARID|ARID/BRIGHT DNA binding domain
139	46456.46688.46785;236;PF12976.2|DUF3860|Domain of Unknown Function with PDB structure (DUF3860)|PF00325.15|Crp|Bacterial regulatory proteins, crp family|PF04703.7|FaeA|FaeA-like protein|PF02237.12|BPL_C|Biotin protein ligase C terminal domain|PF01637.13|Arch_ATPase|Archaeal ATPase|PF12802.2|MarR_2|MarR family|PF01475.14|FUR|Ferric uptake regulator family|PF04824.11|Rad21_Rec8|Conserved region of …
140	46456.46688.46894;14;PF08769.6|Spo0A_C|Sporulation initiation factor Spo0A C terminal|PF03472.10|Autoind_bind|Autoinducer binding domain|PF00498.21|FHA|FHA domain|PF00486.23|Trans_reg_C|Transcriptional regulatory protein, C terminal|PF00072.19|Response_reg|Response regulator receiver domain|PF00196.14|GerE|Bacterial regulatory proteins, luxR family|PF03704.12|BTAD|Bacterial transcriptional activa…
141	46456.46688.46906;7;PF03946.9|Ribosomal_L11_N|Ribosomal protein L11, N-terminal domain|PF00298.14|Ribosomal_L11|Ribosomal protein L11, RNA binding domain
142	46456.46688.46911;3;PF01084.15|Ribosomal_S18|Ribosomal protein S18
143	46456.46688.46915;2;PF01138.16|RNase_PH|3' exoribonuclease family, domain 1|PF03726.9|PNPase|Polyribonucleotide nucleotidyltransferase, RNA binding domain|PF03725.10|RNase_PH_C|3' exoribonuclease family, domain 2|PF00013.24|KH_1|KH domain|PF13014.1|KH_3|KH domain
144	46456.46688.46919;3;PF02022.14|Integrase_Zn|Integrase Zinc binding domain
145	46456.46688.46924;2;PF01194.12|RNA_pol_N|RNA polymerases N / 8 kDa subunit
146	46456.46688.48295;8;PF01637.13|Arch_ATPase|Archaeal ATPase|PF00308.13|Bac_DnaA|Bacterial dnaA protein|PF01371.14|Trp_repressor|Trp repressor protein|PF08299.6|Bac_DnaA_C|Bacterial dnaA protein helix-turn-helix|PF01695.12|IstB_IS21|IstB-like ATP binding protein|PF00004.24|AAA|ATPase family associated with various cellular activities (AAA)|PF06627.6|DUF1153|Protein of unknown function (DUF1153)
147	46456.46688.88659;13;PF04545.11|Sigma70_r4|Sigma-70, region 4|PF04542.9|Sigma70_r2|Sigma-70 region 2|PF00140.15|Sigma70_r1_2|Sigma-70 factor, region 1.2|PF04297.9|UPF0122|Putative helix-turn-helix protein, YlxM / p13 like|PF08281.7|Sigma70_r4_2|Sigma-70, region 4|PF04539.11|Sigma70_r3|Sigma-70 region 3
148	46456.46928.109728;2;PF01172.13|SBDS|Shwachman-Bodian-Diamond syndrome (SBDS) protein|PF09377.5|SBDS_C|SBDS protein C-terminal domain
151	46456.46928.46929;4;PF07499.8|RuvA_C|RuvA, C-terminal domain|PF14520.1|HHH_5|Helix-hairpin-helix domain|PF01330.16|RuvA_N|RuvA N terminal domain
152	46456.46928.46934;41;PF02845.11|CUE|CUE domain|PF03943.8|TAP_C|TAP C-terminal domain|PF00627.26|UBA|UBA/TS-N domain|PF11976.3|Rad60-SLD|Ubiquitin-2 like Rad60 SUMO-like|PF00240.18|ubiquitin|Ubiquitin family|PF00889.14|EF_TS|Elongation factor TS|PF14555.1|UBA_4|UBA-like domain|PF09280.6|XPC-binding|XPC-binding domain|PF09145.5|Ubiq-assoc|Ubiquitin-associated|PF14461.1|Prok-E2_B|Prokaryotic E2 fami…
153	46456.46928.46938;3;PF03765.10|CRAL_TRIO_N|CRAL/TRIO, N-terminal domain|PF13716.1|CRAL_TRIO_2|Divergent CRAL/TRIO domain|PF00650.15|CRAL_TRIO|CRAL/TRIO domain
155	46456.46928.46950;2;PF01984.15|dsDNA_bind|Double-stranded DNA-binding domain
156	46456.46928.89000;3;PF00682.14|HMGL-like|HMGL-like|PF08502.5|LeuA_dimer|LeuA allosteric (dimerisation) domain|PF02436.13|PYC_OADA|Conserved carboxylase domain|PF07836.6|DmpG_comm|DmpG-like communication domain
157	46456.46954.46955;15;PF03484.10|B5|tRNA synthetase B5 domain|PF07825.6|Exc|Excisionase-like protein|PF00376.18|MerR|MerR family regulatory protein|PF03483.12|B3_4|B3/4 domain|PF01588.15|tRNA_bind|Putative tRNA binding domain|PF02316.11|HTH_Tnp_Mu_1|Mu DNA-binding domain|PF06445.10|GyrI-like|GyrI-like small molecule binding domain|PF02437.12|Ski_Sno|SKI/SNO/DAC family|PF09278.6|MerR-DNA-bind|MerR,…
159	46456.46965.109751;3;PF09236.5|AHSP|Alpha-haemoglobin stabilising protein
160	46456.46965.109755;4;PF02080.16|TrkA_C|TrkA-C domain|PF01895.14|PhoU|PhoU domain|PF01865.11|PhoU_div|Protein of unknown function DUF47
162	46456.46965.116846;3;PF04212.13|MIT|MIT (microtubule interacting and transport) domain
163	46456.46965.140356;2;PF02503.12|PP_kinase|Polyphosphate kinase middle domain|PF13089.1|PP_kinase_N|Polyphosphate kinase N-terminal domain|PF13091.1|PLDc_2|PLD-like domain|PF13090.1|PP_kinase_C|Polyphosphate kinase C-terminal domain
165	46456.46965.158366;4;PF12199.3|efb-c|Extracellular fibrinogen binding protein C terminal
166	46456.46965.46966;12;PF00435.16|Spectrin|Spectrin repeat
167	46456.46965.46973;2;PF02255.11|PTS_IIA|PTS system, Lactose/Cellobiose specific IIA subunit
168	46456.46965.46977;6;PF02910.15|Succ_DH_flav_C|Fumarate reductase flavoprotein C-term|PF00890.19|FAD_binding_2|FAD binding domain
169	46456.46965.46984;2;PF09057.5|Smac_DIABLO|Second Mitochondria-derived Activator of Caspases
170	46456.46965.46988;2;PF02970.11|TBCA|Tubulin binding cofactor A
171	46456.46965.46992;3;PF01649.13|Ribosomal_S20p|Ribosomal protein S20
172	46456.46965.63491;6;PF02179.11|BAG|BAG domain|PF01865.11|PhoU_div|Protein of unknown function DUF47
173	46456.46965.89009;8;PF01417.15|ENTH|ENTH domain|PF07651.11|ANTH|ANTH domain|PF03127.9|GAT|GAT domain
174	46456.46996.100934;4;PF00012.15|HSP70|Hsp70 protein
176	46456.46996.101089;3;PF01806.12|Paramyxo_P|Paramyxovirinae P phosphoprotein C-terminal region|PF03210.8|Paramyx_P_V_C|Paramyxovirus P/V phosphoprotein C-terminal
177	46456.46996.101094;2;PF08764.5|Coagulase|Staphylococcus aureus coagulase
181	46456.46996.158372;2;PF04010.8|DUF357|Protein of unknown function (DUF357)
182	46456.46996.46997;10;PF01468.12|GA|GA module|PF02216.11|B|B domain
183	46456.46996.81710;2;PF08998.6|Epsilon_antitox|Bacterial epsilon antitoxin
184	46456.46996.88688;4;PF09210.6|DUF1957|Domain of unknown function (DUF1957)|PF07748.8|Glyco_hydro_38C|Glycosyl hydrolases family 38 C-terminal domain|PF09094.6|DUF1925|Domain of unknown function (DUF1925)|PF03065.10|Glyco_hydro_57|Glycosyl hydrolase family 57|PF09261.6|Alpha-mann_mid|Alpha mannosidase, middle domain|PF01074.17|Glyco_hydro_38|Glycosyl hydrolases family 38 N-terminal domain|PF09095.…
185	46456.47004.47005;2;PF02817.12|E3_binding|e3 binding domain
187	46456.47013.47014;5;PF06360.6|E_raikovi_mat|Euplotes raikovi mating pheromone
188	46456.47026.47027;2;PF00887.14|ACBP|Acyl CoA binding protein
189	46456.47026.47031;9;PF00887.14|ACBP|Acyl CoA binding protein|PF00373.13|FERM_M|FERM central domain|PF09380.5|FERM_C|FERM C-terminal PH-like domain|PF09379.5|FERM_N|FERM N-terminal domain|PF02174.12|IRS|PTB domain (IRS-1 type)
191	46456.47044.47045;2;PF06401.6|Alpha-2-MRAP_C|Alpha-2-macroglobulin RAP, C-terminal domain|PF06400.6|Alpha-2-MRAP_N|Alpha-2-macroglobulin RAP, N-terminal domain
192	46456.47049.47050;6;PF02209.14|VHP|Villin headpiece domain
194	46456.47059.47060;11;PF00600.14|Flu_NS1|Influenza non-structural protein (NS1)|PF02942.9|Flu_B_NS1|Influenza B non-structural protein (NS1)|PF00458.15|WHEP-TRS|WHEP-TRS domain|PF00579.20|tRNA-synt_1b|tRNA synthetases class I (W and Y)|PF00312.17|Ribosomal_S15|Ribosomal protein S15
195	46456.47071.47072;2;PF05051.8|COX17|Cytochrome C oxidase copper chaperone (COX17)|PF08991.5|DUF1903|Domain of unknown function (DUF1903)
196	46456.47076.47077;4;PF03013.9|Pyr_excise|Pyrimidine dimer DNA glycosylase
197	46456.47081.47082;4;PF01303.12|Egg_lysin|Egg lysin (Sperm-lysin)
198	46456.47089.47090;6;PF00045.14|Hemopexin|Hemopexin|PF08291.6|Peptidase_M15_3|Peptidase M15|PF00040.14|fn2|Fibronectin type II domain|PF01471.13|PG_binding_1|Putative peptidoglycan binding domain|PF00413.19|Peptidase_M10|Matrixin
199	46456.47094.47095;19;PF14887.1|HMG_box_5|HMG (high mobility group) box 5|PF09011.5|HMG_box_2|HMG-box domain|PF00505.14|HMG_box|HMG (high mobility group) box
200	46456.47112.47113;58;PF02291.10|TFIID-31kDa|Transcription initiation factor IID, 31kD subunit|PF09123.6|DUF1931|Domain of unknown function (DUF1931)|PF00808.18|CBFD_NFYB_HMF|Histone-like transcription factor (CBF/NF-Y) and archaeal histone|PF02269.11|TFIID-18kDa|Transcription initiation factor IID, 18kD subunit|PF04719.9|TAFII28|hTAFII28-like protein conserved region|PF02969.12|TAF|TATA box bindi…
204	46456.47143.47148;2;PF02287.10|Dehydratase_SU|Dehydratase small subunit
205	46456.47143.47152;3;PF02964.11|MeMO_Hyd_G|Methane monooxygenase, hydrolase gamma chain
209	46456.47161.101116;3;PF02561.9|FliS|Flagellar protein FliS|PF01337.13|Barstar|Barstar (barnase inhibitor)
211	46456.47161.109770;2;PF09055.6|Sod_Ni|Nickel-containing superoxide dismutase
215	46456.47161.140415;3;PF08807.5|DUF1798|Bacterial domain of unknown function (DUF1798)
219	46456.47161.47162;7;PF01442.13|Apolipoprotein|Apolipoprotein A1/A4/E domain
220	46456.47161.47170;4;PF02203.10|TarH|Tar ligand binding domain homologue
221	46456.47161.47175;16;PF07361.6|Cytochrom_B562|Cytochrome b562|PF01322.15|Cytochrom_C_2|Cytochrome C'
222	46456.47161.47188;7;PF01814.18|Hemerythrin|Hemerythrin HHE cation binding domain
223	46456.47161.47195;4;PF00721.16|TMV_coat|Virus coat protein (TMV like)
224	46456.47161.47212;2;PF08771.6|Rapamycin_bind|Rapamycin binding domain
226	46456.47161.47220;16;PF08913.5|VBS|Vinculin Binding Site|PF01044.14|Vinculin|Vinculin family
227	46456.47161.47226;11;PF01627.18|Hpt|Hpt domain
228	46456.47161.47233;4;PF00102.22|Y_phosphatase|Protein-tyrosine phosphatase|PF03545.8|YopE|Yersinia virulence determinant (YopE)
229	46456.47161.47364;9;PF00448.17|SRP54|SRP54-type protein, GTPase domain|PF02492.14|cobW|CobW/HypB/UreG, nucleotide-binding domain|PF03205.9|MobB|Molybdopterin guanine dinucleotide synthesis protein B|PF02978.14|SRP_SPB|Signal peptide binding domain|PF13401.1|AAA_22|AAA domain|PF02881.14|SRP54_N|SRP54-type protein, helical bundle domain|PF06414.7|Zeta_toxin|Zeta toxin|PF13604.1|AAA_30|AAA domain|PF…
230	46456.47161.63515;4;PF01441.14|Lipoprotein_6|Lipoprotein
231	46456.47161.68993;7;PF03623.8|Focal_AT|Focal adhesion targeting region
232	46456.47161.69000;2;PF04777.8|Evr1_Alr|Erv1 / Alr family
234	46456.47161.81593;7;PF08335.6|GlnD_UR_UTase|GlnD PII-uridylyltransferase|PF05168.9|HEPN|HEPN domain|PF01934.12|DUF86|Protein of unknown function DUF86|PF01909.18|NTP_transf_2|Nucleotidyltransferase domain|PF08780.6|NTase_sub_bind|Nucleotidyltransferase substrate binding protein like|PF03710.10|GlnE|Glutamate-ammonia ligase adenylyltransferase|PF07827.6|KNTase_C|KNTase C-terminal domain
235	46456.47161.81736;2;PF01620.11|Pollen_allerg_2|Ribonuclease (pollen allergen)
236	46456.47239.140453;2;PF10824.3|DUF2580|Protein of unknown function (DUF2580)|PF06013.7|WXG100|Proteins of 100 residues with WXG
237	46456.47239.140459;2;PF00934.15|PE|PE family|PF00823.14|PPE|PPE family
240	46456.47239.47240;89;PF03405.9|FA_desaturase_2|Fatty acid desaturase|PF05138.7|PaaA_PaaC|Phenylacetic acid catabolic protein|PF00268.16|Ribonuc_red_sm|Ribonucleotide reductase, small chain|PF02915.12|Rubrerythrin|Rubrerythrin|PF05974.7|DUF892|Domain of unknown function (DUF892)|PF11266.3|DUF3066|Protein of unknown function (DUF3066)|PF02332.13|Phenol_Hydrox|Methane/Phenol/Toluene Hydroxylase|PF05…
241	46456.47239.89028;4;PF01923.13|Cob_adeno_trans|Cobalamin adenosyltransferase|PF09155.5|DUF1940|Domain of unknown function (DUF1940)
242	46456.47265.47266;63;PF02059.10|IL3|Interleukin-3|PF00758.13|EPO_TPO|Erythropoietin/thrombopoietin|PF01291.12|LIF_OSM|LIF / OSM family|PF02025.10|IL5|Interleukin 5|PF14565.1|IL22|Interleukin 22 IL-10-related T-cell-derived-inducible factor|PF00103.15|Hormone_1|Somatotropin hormone family|PF00143.14|Interferon|Interferon alpha/beta domain|PF02947.9|Flt3_lig|flt3 ligand|PF00727.13|IL4|Interleukin 4…
243	46456.47322.47323;11;PF10458.4|Val_tRNA-synt_C|Valyl tRNA synthetase tRNA binding arm|PF01921.13|tRNA-synt_1f|tRNA synthetases class I (K)|PF05746.10|DALR_1|DALR anticodon binding domain|PF03485.11|Arg_tRNA_synt_N|Arginyl tRNA synthetase N terminal domain|PF08264.8|Anticodon_1|Anticodon-binding domain of tRNA|PF00133.17|tRNA-synt_1|tRNA synthetases class I (I, L, M and V)|PF09334.6|tRNA-synt_1g|t…
244	46456.47335.47336;14;PF07377.7|DUF1493|Protein of unknown function (DUF1493)|PF00550.20|PP-binding|Phosphopantetheine attachment site
245	46456.47335.47345;7;PF01320.13|Colicin_Pyocin|Colicin immunity protein / pyocin immunity protein
246	46456.47335.47353;10;PF00607.15|Gag_p24|gag gene protein p24 (core nucleocapsid protein)|PF02023.12|SCAN|SCAN domain
247	46456.47363.101148;3;PF04043.10|PMEI|Plant invertase/pectin methylesterase inhibitor
248	46456.47363.101152;2;PF03637.12|Mob1_phocein|Mob1/phocein family
249	46456.47363.109797;3;PF08951.5|EntA_Immun|Enterocin A Immunity
254	46456.47363.158430;4;PF11155.3|DUF2935|Domain of unknown function (DUF2935)
255	46456.47363.158436;2;PF03685.8|UPF0147|Uncharacterised protein family (UPF0147)
257	46456.47363.158446;2;PF05635.6|23S_rRNA_IVP|23S rRNA-intervening sequence protein
259	46456.47363.47203;20;PF01756.14|ACOX|Acyl-CoA oxidase|PF02771.11|Acyl-CoA_dh_N|Acyl-CoA dehydrogenase, N-terminal domain|PF14749.1|Acyl-CoA_ox_N|Acyl-coenzyme A oxidase N-terminal|PF11794.3|HpaB_N|4-hydroxyphenylacetate 3-hydroxylase N terminal|PF00441.19|Acyl-CoA_dh_1|Acyl-CoA dehydrogenase, C-terminal domain|PF08028.6|Acyl-CoA_dh_2|Acyl-CoA dehydrogenase, C-terminal domain|PF02770.14|Acyl-CoA_d…
260	46456.47363.47370;6;PF00439.20|Bromodomain|Bromodomain
261	46456.47363.69012;3;PF10436.4|BCDHK_Adom3|Mitochondrial branched-chain alpha-ketoacid dehydrogenase kinase|PF02518.21|HATPase_c|Histidine kinase-, DNA gyrase B-, and HSP90-like ATPase
263	46456.47379.101160;2;PF09026.5|CENP-B_dimeris|Centromere protein B dimerisation domain
266	46456.47379.140500;2;PF09388.5|SpoOE-like|Spo0E like sporulation regulatory protein
267	46456.47379.140506;2;PF11473.3|B2|RNA binding protein B2
268	46456.47379.47380;6;PF01815.11|Rop|Rop protein
269	46456.47379.47384;3;PF00512.20|HisKA|His Kinase A (phospho-acceptor) domain|PF02895.9|H-kinase_dim|Signal transducing histidine kinase, homodimeric domain|PF01584.14|CheW|CheW-like domain|PF02518.21|HATPase_c|Histidine kinase-, DNA gyrase B-, and HSP90-like ATPase
270	46456.47390.47391;2;PF02197.12|RIIa|Regulatory subunit of type II PKA R-subunit
271	46456.47395.47396;5;PF02268.11|TFIIA_gamma_N|Transcription initiation factor IIA, gamma subunit, helical domain|PF02751.9|TFIIA_gamma_C|Transcription initiation factor IIA, gamma subunit|PF03153.8|TFIIA|Transcription factor IIA, alpha/beta subunit
272	46456.47400.47401;2;PF06457.6|Ectatomin|Ectatomin
273	46456.47405.100957;4;PF04814.8|HNF-1_N|Hepatocyte nuclear factor 1 (HNF-1), N terminus
275	46456.47405.109805;2;PF08916.6|Phe_ZIP|Phenylalanine zipper
276	46456.47405.47406;2;PF08671.5|SinI|Anti-repressor SinI|PF01381.17|HTH_3|Helix-turn-helix|PF13443.1|HTH_26|Cro/C1-type HTH DNA-binding domain|PF12844.2|HTH_19|Helix-turn-helix domain
277	46456.47412.47413;57;PF10387.4|DUF2442|Protein of unknown function (DUF2442)|PF07883.6|Cupin_2|Cupin domain|PF14590.1|DUF4447|Domain of unknown function (DUF4447)|PF13693.1|HTH_35|Winged helix-turn-helix DNA-binding|PF02560.9|Cyanate_lyase|Cyanate lyase C-terminal domain|PF04814.8|HNF-1_N|Hepatocyte nuclear factor 1 (HNF-1), N terminus|PF08965.5|DUF1870|Domain of unknown function (DUF1870)|PF0004…
278	46456.47445.47446;5;PF00448.17|SRP54|SRP54-type protein, GTPase domain|PF02881.14|SRP54_N|SRP54-type protein, helical bundle domain|PF02492.14|cobW|CobW/HypB/UreG, nucleotide-binding domain|PF03205.9|MobB|Molybdopterin guanine dinucleotide synthesis protein B|PF02978.14|SRP_SPB|Signal peptide binding domain|PF01656.18|CbiA|CobQ/CobB/MinD/ParA nucleotide binding domain
279	46456.47453.47454;2;PF03131.12|bZIP_Maf|bZIP Maf transcription factor
281	46456.47458.47459;11;PF02344.10|Myc-LZ|Myc leucine zipper domain|PF00010.21|HLH|Helix-loop-helix DNA-binding domain
282	46456.47472.47473;145;PF12763.2|EF-hand_4|Cytoskeletal-regulatory complex EF hand|PF02762.9|Cbl_N3|CBL proto-oncogene N-terminus, SH2-like domain|PF13202.1|EF-hand_5|EF hand|PF05517.7|p25-alpha|p25-alpha|PF02761.9|Cbl_N2|CBL proto-oncogene N-terminus, EF hand-like domain|PF00050.16|Kazal_1|Kazal-type serine protease inhibitor domain|PF00036.27|EF-hand_1|EF hand|PF13405.1|EF-hand_6|EF-hand domain|…
283	46456.47472.47565;6;PF01395.17|PBP_GOBP|PBP/GOBP family
284	46456.47472.47571;2;PF01328.12|Peroxidase_2|Peroxidase, family 2
287	46456.47575.47576;20;PF11971.3|CAMSAP_CH|CAMSAP CH domain|PF00307.26|CH|Calponin homology (CH) domain
289	46456.47586.47587;4;PF02877.9|PARP_reg|Poly(ADP-ribose) polymerase, regulatory domain|PF00644.15|PARP|Poly(ADP-ribose) polymerase catalytic domain
290	46456.47591.47592;7;PF02201.13|SWIB|SWIB/MDM2 domain
291	46456.47597.47598;22;PF03869.9|Arc|Arc-like DNA binding domain|PF01340.15|MetJ|Met Apo-repressor, MetJ|PF09274.5|ParG|ParG|PF08681.6|DUF1778|Protein of unknown function (DUF1778)|PF11423.3|Repressor_Mnt|Regulatory protein Mnt|PF01402.16|RHH_1|Ribbon-helix-helix protein, copG family|PF08753.6|NikR_C|NikR C terminal nickel binding domain|PF03925.8|SeqA|SeqA protein|PF10802.3|DUF2540|Protein of unkn…
292	46456.47615.47616;76;PF00462.19|Glutaredoxin|Glutaredoxin|PF13417.1|GST_N_3|Glutathione S-transferase, N-terminal domain|PF02798.15|GST_N|Glutathione S-transferase, N-terminal domain|PF13409.1|GST_N_2|Glutathione S-transferase, N-terminal domain|PF00043.20|GST_C|Glutathione S-transferase, C-terminal domain|PF13410.1|GST_C_2|Glutathione S-transferase, C-terminal domain|PF04399.8|Glutaredoxin2_C|Gl…
294	46456.47643.47644;2;PF02607.12|B12-binding_2|B12 binding domain|PF02965.12|Met_synt_B12|Vitamin B12 dependent methionine synthase, activation domain|PF02310.14|B12-binding|B12 binding domain
295	46456.47643.47648;6;PF07831.8|PYNP_C|Pyrimidine nucleoside phosphorylase C-terminal domain|PF02885.12|Glycos_trans_3N|Glycosyl transferase family, helical bundle domain|PF00591.16|Glycos_transf_3|Glycosyl transferase family, a/b domain
297	46456.47654.109843;2;PF12925.2|APP_E2|E2 domain of amyloid precursor protein
300	46456.47654.47655;3;PF02864.10|STAT_bind|STAT protein, DNA binding domain|PF01017.15|STAT_alpha|STAT protein, all-alpha domain|PF00017.19|SH2|SH2 domain|PF09267.5|Dict-STAT-coil|Dictyostelium STAT, coiled coil
301	46456.47654.47661;9;PF05008.10|V-SNARE|Vesicle transport v-SNARE protein N-terminus|PF14523.1|Syntaxin_2|Syntaxin-like protein|PF00804.20|Syntaxin|Syntaxin
302	46456.47667.140576;2;PF11467.3|LEDGF|Lens epithelium-derived growth factor (LEDGF)
305	46456.47667.47672;3;PF02225.17|PA|PA domain|PF04389.12|Peptidase_M28|Peptidase family M28|PF04253.10|TFR_dimer|Transferrin receptor-like dimerisation domain
306	46456.47667.47676;2;PF08711.6|Med26|TFIIS helical bundle-like domain
308	46456.47685.47686;3;PF01821.13|ANATO|Anaphylotoxin-like domain
310	46456.47698.47699;13;PF14547.1|Hydrophob_seed|Hydrophobic seed protein|PF14368.1|LTP_2|Probable lipid transfer|PF00234.17|Tryp_alpha_amyl|Protease inhibitor/seed storage/LTP family|PF13016.1|Gliadin|Cys-rich Gliadin N-terminal
311	46456.47718.47719;3;PF07710.6|P53_tetramer|P53 tetramerisation motif
313	46456.47728.47729;12;PF05261.6|Tra_M|TraM protein, DNA-binding|PF00216.16|Bac_DNA_binding|Bacterial DNA-binding protein
314	46456.47740.47741;8;PF03450.12|CO_deh_flav_C|CO dehydrogenase flavoprotein C-terminal domain|PF01799.15|Fer2_2|[2Fe-2S] binding domain|PF02738.13|Ald_Xan_dh_C2|Molybdopterin-binding domain of aldehyde dehydrogenase|PF01315.17|Ald_Xan_dh_C|Aldehyde oxidase and xanthine dehydrogenase, a/b hammerhead domain|PF00111.22|Fer2|2Fe-2S iron-sulfur cluster binding domain|PF00941.16|FAD_binding_5|FAD bindin…
317	46456.47761.47762;2;PF02671.16|PAH|Paired amphipathic helix repeat
318	46456.47768.116742;3;PF00575.18|S1|S1 RNA binding domain|PF07541.7|EIF_2_alpha|Eukaryotic translation initiation factor 2 alpha subunit
319	46456.47768.140652;2;PF06855.7|DUF1250|Protein of unknown function (DUF1250)
320	46456.47768.158544;2;PF03934.8|T2SK|Type II secretion system (T2SS), protein K
321	46456.47768.47769;29;PF09235.5|Ste50p-SAM|Ste50p, sterile alpha motif|PF07647.12|SAM_2|SAM domain (Sterile alpha motif)|PF02198.11|SAM_PNT|Sterile alpha motif (SAM)/Pointed domain|PF00536.25|SAM_1|SAM domain (Sterile alpha motif)|PF09246.5|PHAT|PHAT
322	46456.47768.47781;19;PF00575.18|S1|S1 RNA binding domain|PF07499.8|RuvA_C|RuvA, C-terminal domain|PF03119.11|DNA_ligase_ZBD|NAD-dependent DNA ligase C4 zinc finger domain|PF06514.6|PsbU|Photosystem II 12 kDa extrinsic protein (PsbU)|PF14520.1|HHH_5|Helix-hairpin-helix domain|PF09371.5|Tex_N|Tex-like protein N-terminal domain|PF02732.10|ERCC4|ERCC4 domain|PF01330.16|RuvA_N|RuvA N terminal domain|P…
323	46456.47768.47789;3;PF14520.1|HHH_5|Helix-hairpin-helix domain|PF03118.10|RNA_pol_A_CTD|Bacterial RNA polymerase, alpha chain C terminal domain
324	46456.47768.47794;6;PF06745.8|KaiC|KaiC|PF04471.7|Mrr_cat|Restriction endonuclease|PF14520.1|HHH_5|Helix-hairpin-helix domain|PF13481.1|AAA_25|AAA domain|PF00154.16|RecA|recA bacterial DNA recombination protein|PF08423.6|Rad51|Rad51
326	46456.47768.47802;7;PF10391.4|DNA_pol_lambd_f|Fingers domain of DNA polymerase lambda|PF14520.1|HHH_5|Helix-hairpin-helix domain|PF14716.1|HHH_8|Helix-hairpin-helix domain|PF01909.18|NTP_transf_2|Nucleotidyltransferase domain|PF14792.1|DNA_pol_B_palm|DNA polymerase beta palm|PF14791.1|DNA_pol_B_thumb|DNA polymerase beta thumb
327	46456.47768.47807;8;PF00867.13|XPG_I|XPG I-region|PF09293.5|RNaseH_C|T4 RNase H, C terminal|PF02739.11|5_3_exonuc_N|5'-3' exonuclease, N-terminal resolvase-like domain|PF00752.12|XPG_N|XPG N-terminal domain
328	46456.47768.47819;11;PF11408.3|Helicase_Sgs1|Sgs1 RecQ helicase|PF00570.18|HRDC|HRDC domain|PF01612.15|DNA_pol_A_exo1|3'-5' exonuclease|PF03874.11|RNA_pol_Rpb4|RNA polymerase Rpb4
329	46456.47768.47823;4;PF05202.7|Flp_C|Recombinase Flp protein|PF03930.9|Flp_N|Recombinase Flp protein N-terminus|PF02899.12|Phage_int_SAM_1|Phage integrase, N-terminal SAM-like domain|PF00589.17|Phage_integrase|Phage integrase family
332	46456.47768.81585;5;PF10391.4|DNA_pol_lambd_f|Fingers domain of DNA polymerase lambda|PF06514.6|PsbU|Photosystem II 12 kDa extrinsic protein (PsbU)|PF14520.1|HHH_5|Helix-hairpin-helix domain|PF14716.1|HHH_8|Helix-hairpin-helix domain|PF01909.18|NTP_transf_2|Nucleotidyltransferase domain|PF14792.1|DNA_pol_B_palm|DNA polymerase beta palm|PF12836.2|HHH_3|Helix-hairpin-helix motif|PF14791.1|DNA_pol_B…
333	46456.47768.81799;2;PF12847.2|Methyltransf_18|Methyltransferase domain|PF13659.1|Methyltransf_26|Methyltransferase domain|PF01795.14|Methyltransf_5|MraW methylase family
334	46456.47835.47836;9;PF08723.5|Gag_p15|Gag protein p15|PF02337.12|Gag_p10|Retroviral GAG p10 protein|PF02228.11|Gag_p19|Major core protein p19|PF00540.13|Gag_p17|gag gene protein p17 (matrix protein)|PF01140.14|Gag_MA|Matrix protein (MA), p15|PF02813.9|Retro_M|Retroviral M domain
336	46456.47856.47857;2;PF07464.6|ApoLp-III|Apolipophorin-III precursor (apoLp-III)
337	46456.47861.47862;5;PF03489.12|SapB_2|Saposin-like type B, region 2|PF05184.10|SapB_1|Saposin-like type B, region 1
339	46456.47873.47874;31;PF00191.15|Annexin|Annexin
340	46456.47894.47895;8;PF00503.15|G-alpha|G-protein alpha subunit|PF00025.16|Arf|ADP-ribosylation factor family
342	46456.47916.158560;3;PF06304.6|DUF1048|Protein of unknown function (DUF1048)
343	46456.47916.47917;9;PF00306.22|ATP-synt_ab_C|ATP synthase alpha/beta chain, C terminal domain|PF09378.5|HAS-barrel|HAS barrel domain|PF00006.20|ATP-synt_ab|ATP synthase alpha/beta family, nucleotide-binding domain|PF02874.18|ATP-synt_ab_N|ATP synthase alpha/beta family, beta-barrel domain
344	46456.47916.47923;3;PF00566.13|RabGAP-TBC|Rab-GTPase-TBC domain
345	46456.47916.69055;3;PF02670.11|DXP_reductoisom|1-deoxy-D-xylulose 5-phosphate reductoisomerase|PF13288.1|DXPR_C|DXP reductoisomerase C-terminal domain|PF08436.7|DXP_redisom_C|1-deoxy-D-xylulose 5-phosphate reductoisomerase C-terminal
348	46456.47932.47933;2;PF07912.8|ERp29_N|ERp29, N-terminal domain|PF07749.7|ERp29|Endoplasmic reticulum protein ERp29, C-terminal domain
349	46456.47932.81811;2;PF04815.10|Sec23_helical|Sec23/Sec24 helical domain|PF04811.10|Sec23_trunk|Sec23/Sec24 trunk domain|PF08033.7|Sec23_BS|Sec23/Sec24 beta-sandwich domain|PF04810.10|zf-Sec23_Sec24|Sec23/Sec24 zinc finger|PF00626.17|Gelsolin|Gelsolin repeat
351	46456.47942.47943;12;PF00607.15|Gag_p24|gag gene protein p24 (core nucleocapsid protein)|PF00540.13|Gag_p17|gag gene protein p17 (matrix protein)|PF02093.11|Gag_p30|Gag P30 core shell protein
352	46456.47953.47954;37;PF08934.5|Rb_C|Rb C-terminal domain|PF09241.5|Herp-Cyclin|Herpesviridae viral cyclin|PF01857.15|RB_B|Retinoblastoma-associated protein B domain|PF09080.5|K-cyclin_vir_C|K cyclin, C terminal|PF03261.10|CDK5_activator|Cyclin-dependent kinase 5 activator protein|PF00134.18|Cyclin_N|Cyclin, N-terminal domain|PF02984.14|Cyclin_C|Cyclin, C-terminal domain|PF00382.14|TFIIB|Transcrip…
353	46456.47972.47973;5;PF00177.16|Ribosomal_S7|Ribosomal protein S7p/S5e
354	46456.47978.47979;9;PF02742.10|Fe_dep_repr_C|Iron dependent repressor, metal binding and dimerisation domain|PF13463.1|HTH_27|Winged helix DNA-binding domain|PF04023.9|FeoA|FeoA domain|PF01325.14|Fe_dep_repress|Iron dependent repressor, N-terminal DNA binding domain|PF01047.17|MarR|MarR family
355	46456.47985.47986;20;PF01335.16|DED|Death effector domain|PF02758.11|PYRIN|PAAD/DAPIN/Pyrin domain|PF00531.17|Death|Death domain|PF00619.16|CARD|Caspase recruitment domain|PF00931.17|NB-ARC|NB-ARC domain
356	46456.48007.48008;2;PF07729.7|FCD|FCD domain|PF00392.16|GntR|Bacterial regulatory proteins, gntR family|PF07840.7|FadR_C|FadR C-terminal domain
357	46456.48012.48013;5;PF12847.2|Methyltransf_18|Methyltransferase domain|PF05175.9|MTS|Methyltransferase small domain|PF13659.1|Methyltransf_26|Methyltransferase domain|PF13847.1|Methyltransf_31|Methyltransferase domain|PF01189.12|Nol1_Nop2_Fmu|NOL1/NOP2/sun family|PF01029.13|NusB|NusB family|PF09185.5|DUF1948|Domain of unknown function (DUF1948)|PF01728.14|FtsJ|FtsJ-like methyltransferase
358	46456.48018.48019;13;PF05496.7|RuvB_N|Holliday junction DNA helicase ruvB N-terminus|PF12169.3|DNA_pol3_gamma3|DNA polymerase III subunits gamma and tau domain III|PF07726.6|AAA_3|ATPase family associated with various cellular activities (AAA)|PF08542.6|Rep_fac_C|Replication factor C C-terminal domain|PF09115.5|DNApol3-delta_C|DNA polymerase III, delta subunit, C terminal|PF03215.10|Rad17|Rad17 c…
360	46456.48033.48034;8;PF00217.14|ATP-gua_Ptrans|ATP:guanido phosphotransferase, C-terminal catalytic domain|PF02807.10|ATP-gua_PtransN|ATP:guanido phosphotransferase, N-terminal domain
361	46456.48044.48045;3;PF02925.11|gpD|Bacteriophage scaffolding protein D
362	46456.48049.48050;3;PF03722.9|Hemocyanin_N|Hemocyanin, all-alpha domain|PF00372.14|Hemocyanin_M|Hemocyanin, copper containing domain|PF00264.15|Tyrosinase|Common central domain of tyrosinase|PF03723.9|Hemocyanin_C|Hemocyanin, ig-like domain
363	46456.48055.48056;4;PF03722.9|Hemocyanin_N|Hemocyanin, all-alpha domain|PF00372.14|Hemocyanin_M|Hemocyanin, copper containing domain|PF14830.1|Haemocyan_bet_s|Haemocyanin beta-sandwich|PF00264.15|Tyrosinase|Common central domain of tyrosinase|PF03723.9|Hemocyanin_C|Hemocyanin, ig-like domain|PF12142.3|PPO1_DWL|Polyphenol oxidase middle domain
364	46456.48064.48065;10;PF00621.15|RhoGEF|RhoGEF domain|PF00169.24|PH|PH domain
366	46456.48080.48081;6;PF02249.12|MCR_alpha|Methyl-coenzyme M reductase alpha subunit, C-terminal domain|PF02241.13|MCR_beta|Methyl-coenzyme M reductase beta subunit, C-terminal domain|PF02745.10|MCR_alpha_N|Methyl-coenzyme M reductase alpha subunit, N-terminal domain|PF02783.10|MCR_beta_N|Methyl-coenzyme M reductase beta subunit, N-terminal domain
368	46456.48096.48097;10;PF00169.24|PH|PH domain|PF07714.12|Pkinase_Tyr|Protein tyrosine kinase|PF00069.20|Pkinase|Protein kinase domain|PF09128.6|RGS-like|Regulator of G protein signalling-like domain|PF00615.14|RGS|Regulator of G protein signaling domain
369	46456.48107.48108;2;PF02787.14|CPSase_L_D3|Carbamoyl-phosphate synthetase large chain, oligomerisation domain|PF00289.17|CPSase_L_chain|Carbamoyl-phosphate synthase L chain, N-terminal domain|PF02142.17|MGS|MGS-like domain|PF02655.9|ATP-grasp_3|ATP-grasp domain|PF07478.8|Dala_Dala_lig_C|D-ala D-ala ligase C-terminus|PF02222.17|ATP-grasp|ATP-grasp domain|PF13535.1|ATP-grasp_4|ATP-grasp domain|PF02…
370	46456.48112.48113;85;PF03098.10|An_peroxidase|Animal haem peroxidase|PF00141.18|peroxidase|Peroxidase|PF11895.3|DUF3415|Domain of unknown function (DUF3415)
371	46456.48139.48140;2;PF01280.15|Ribosomal_L19e|Ribosomal protein L19e
373	46456.48149.48150;33;PF00730.20|HhH-GPD|HhH-GPD superfamily base excision DNA repair protein|PF06029.6|AlkA_N|AlkA N-terminal domain|PF03352.8|Adenine_glyco|Methyladenine glycosylase|PF10576.4|EndIII_4Fe-2S|Iron-sulfur binding domain of endonuclease III|PF07934.7|OGG_N|8-oxoguanine DNA glycosylase, N-terminal domain|PF14815.1|NUDIX_4|NUDIX domain|PF09171.5|DUF1886|Domain of unknown function (DUF1…
374	46456.48162.48163;2;PF00749.16|tRNA-synt_1c|tRNA synthetases class I (E and Q), catalytic domain|PF01921.13|tRNA-synt_1f|tRNA synthetases class I (K)
375	46456.48167.48168;2;PF02867.10|Ribonuc_red_lgC|Ribonucleotide reductase, barrel domain|PF00317.16|Ribonuc_red_lgN|Ribonucleotide reductase, all-alpha domain|PF08343.5|RNR_N|Ribonucleotide reductase N-terminal|PF03477.11|ATP-cone|ATP cone domain
376	46456.48172.48173;5;PF00875.13|DNA_photolyase|DNA photolyase|PF03441.9|FAD_binding_7|FAD binding domain of DNA photolyase
377	46456.48178.48179;30;PF07991.7|IlvN|Acetohydroxy acid isomeroreductase, catalytic domain|PF14833.1|NAD_binding_11|NAD-binding of NADP-dependent 3-hydroxyisobutyrate dehydrogenase|PF08125.8|Mannitol_dh_C|Mannitol dehydrogenase C-terminal domain|PF02826.14|2-Hacid_dh_C|D-isomer specific 2-hydroxyacid dehydrogenase, NAD binding domain|PF01262.16|AlaDh_PNT_C|Alanine dehydrogenase/PNT, C-terminal doma…
378	46456.48200.48201;5;PF09252.5|Feld-I_B|Allergen Fel d I-B chain|PF01099.12|Uteroglobin|Uteroglobin family
380	46456.48207.48208;35;PF09985.4|DUF2223|Domain of unknown function (DUF2223)|PF00942.13|CBM_3|Cellulose binding domain|PF06205.6|GT36_AF|Glycosyltransferase 36 associated family|PF02011.10|Glyco_hydro_48|Glycosyl hydrolase family 48|PF06165.6|Glyco_transf_36|Glycosyltransferase family 36|PF06824.6|DUF1237|Protein of unknown function (DUF1237)|PF07221.6|GlcNAc_2-epim|N-acylglucosamine 2-epimerase (…
381	46456.48207.48225;7;PF01532.15|Glyco_hydro_47|Glycosyl hydrolase family 47
382	46456.48207.48230;16;PF05426.7|Alginate_lyase|Alginate lyase|PF09093.6|Lyase_catalyt|Lyase, catalytic|PF09092.6|Lyase_N|Lyase, N terminal|PF08124.6|Lyase_8_N|Polysaccharide lyase family 8, N terminal alpha-helical domain|PF02884.12|Lyase_8_C|Polysaccharide lyase family 8, C-terminal beta-sandwich domain|PF02278.13|Lyase_8|Polysaccharide lyase family 8, super-sandwich domain
383	46456.48207.48239;20;PF13249.1|Prenyltrans_2|Prenyltransferase-like|PF13243.1|Prenyltrans_1|Prenyltransferase-like|PF01397.16|Terpene_synth|Terpene synthase, N-terminal domain|PF03936.11|Terpene_synth_C|Terpene synthase family, metal binding domain|PF00432.16|Prenyltrans|Prenyltransferase and squalene oxidase repeat|PF10569.4|Thiol-ester_cl|Alpha-macro-globulin thiol-ester bond-forming region|PF0…
384	46456.48207.81853;3;PF13243.1|Prenyltrans_1|Prenyltransferase-like|PF09492.5|Pec_lyase|Pectic acid lyase
385	46456.48255.48256;12;PF00285.16|Citrate_synt|Citrate synthase
386	46456.48263.48264;59;PF00067.17|p450|Cytochrome P450
387	46456.48299.48300;2;PF00542.14|Ribosomal_L12|Ribosomal protein L7/L12 C-terminal domain
389	46456.48309.48310;2;PF02730.10|AFOR_N|Aldehyde ferredoxin oxidoreductase, N-terminal domain|PF01314.13|AFOR_C|Aldehyde ferredoxin oxidoreductase, domains 2 & 3
390	46456.48316.48317;11;PF01569.16|PAP2|PAP2 superfamily
391	46456.48333.48334;2;PF05190.13|MutS_IV|MutS family domain IV|PF05188.12|MutS_II|MutS domain II|PF00488.16|MutS_V|MutS domain V|PF05192.13|MutS_III|MutS domain III|PF01624.15|MutS_I|MutS domain I
393	46456.48344.48345;4;PF00980.12|Rota_Capsid_VP6|Rotavirus major capsid protein VP6|PF00897.12|Orbi_VP7|Orbivirus inner capsid protein VP7|PF07124.6|Phytoreo_P8|Phytoreovirus outer capsid protein P8
394	46456.48349.48350;9;PF00616.14|RasGAP|GTPase-activator protein for Ras-like GTPase|PF00620.22|RhoGAP|RhoGAP domain|PF00130.17|C1_1|Phorbol esters/diacylglycerol binding domain (C1 domain)|PF00017.19|SH2|SH2 domain
398	46456.48370.101420;2;PF08785.6|Ku_PK_bind|Ku C terminal domain like
403	46456.48370.158791;2;PF01769.11|MgtE|Divalent cation transporter|PF03448.12|MgtE_N|MgtE intracellular N domain|PF00571.23|CBS|CBS domain
404	46456.48370.48029;2;PF14842.1|FliG_N|FliG N-terminal domain|PF14841.1|FliG_M|FliG middle domain|PF01706.11|FliG_C|FliG C-terminal domain
405	46456.48370.48371;58;PF09088.6|MIF4G_like|MIF4G like|PF03399.11|SAC3_GANP|SAC3/GANP/Nin1/mts3/eIF-3 p25 family|PF09090.6|MIF4G_like_2|MIF4G like|PF00613.15|PI3Ka|Phosphoinositide 3-kinase family, accessory domain (PIK domain)|PF09246.5|PHAT|PHAT|PF03810.14|IBN_N|Importin-beta N-terminal domain|PF13513.1|HEAT_EZ|HEAT-like repeat|PF00637.15|Clathrin|Region in Clathrin and VPS|PF00792.19|PI3K_C2|Pho…
406	46456.48370.48425;9;PF00169.24|PH|PH domain|PF01369.15|Sec7|Sec7 domain
409	46456.48370.48439;4;PF07711.6|RabGGT_insert|Rab geranylgeranyl transferase alpha-subunit, insert domain|PF01239.17|PPTA|Protein prenyltransferase alpha subunit repeat|PF00560.28|LRR_1|Leucine Rich Repeat
410	46456.48370.48445;4;PF00244.15|14-3-3|14-3-3 protein
411	46456.48370.48452;37;PF00515.23|TPR_1|Tetratricopeptide repeat|PF00254.23|FKBP_C|FKBP-type peptidyl-prolyl cis-trans isomerase|PF03704.12|BTAD|Bacterial transcriptional activator domain|PF13414.1|TPR_11|TPR repeat|PF14322.1|SusD-like_3|Starch-binding associating with outer membrane|PF13371.1|TPR_9|Tetratricopeptide repeat|PF14852.1|Fis1_TPR_N|Fis1 N-terminal tetratricopeptide repeat|PF12741.2|Sus…
412	46456.48370.48464;12;PF01417.15|ENTH|ENTH domain|PF07651.11|ANTH|ANTH domain|PF00790.14|VHS|VHS domain|PF01363.16|FYVE|FYVE zinc finger
414	46456.48370.69099;3;PF07834.6|RanGAP1_C|RanGAP1 C-terminal domain
417	46456.48370.74784;2;PF01997.11|Translin|Translin family
418	46456.48370.74788;5;PF10557.4|Cullin_Nedd8|Cullin protein neddylation domain|PF03081.10|Exo70|Exo70 exocyst complex subunit|PF00888.17|Cullin|Cullin family
419	46456.48370.81901;2;PF08238.7|Sel1|Sel1 repeat|PF00515.23|TPR_1|Tetratricopeptide repeat|PF07719.12|TPR_2|Tetratricopeptide repeat
420	46456.48483.48484;14;PF01477.18|PLAT|PLAT/LH2 domain|PF00305.14|Lipoxygenase|Lipoxygenase
422	46456.48497.48498;35;PF08360.6|TetR_C_5|QacR-like protein, C-terminal region|PF08359.6|TetR_C_4|YsiA-like protein, C-terminal region|PF13305.1|WHG|WHG domain|PF13977.1|TetR_C_6|Bacterial transcriptional repressor|PF09209.6|DUF1956|Domain of unknown function (DUF1956)|PF02909.12|TetR_C|Tetracyclin repressor, C-terminal all-alpha domain|PF00440.18|TetR_N|Bacterial regulatory proteins, tetR family
423	46456.48507.48508;68;PF00104.25|Hormone_recep|Ligand-binding domain of nuclear hormone receptor
424	46456.48536.48537;7;PF02265.11|S1-P1_nuclease|S1/P1 Nuclease|PF01477.18|PLAT|PLAT/LH2 domain|PF00882.13|Zn_dep_PLPC|Zinc dependent phospholipase C
425	46456.48551.48552;11;PF00273.15|Serum_albumin|Serum albumin family|PF09164.5|VitD-bind_III|Vitamin D binding protein, domain III
426	46456.48556.48557;34;PF00206.15|Lyase_1|Lyase|PF14698.1|ASL_C2|Argininosuccinate lyase C-terminal|PF10415.4|FumaraseC_C|Fumarase C C-terminus|PF00221.14|Lyase_aromatic|Aromatic amino acid lyase|PF10397.4|ADSL_C|Adenylosuccinate lyase C-terminus
427	46456.48575.48576;28;PF06330.6|TRI5|Trichodiene synthase (TRI5)|PF00348.12|polyprenyl_synt|Polyprenyl synthetase|PF01397.16|Terpene_synth|Terpene synthase, N-terminal domain|PF03936.11|Terpene_synth_C|Terpene synthase family, metal binding domain
428	46456.48591.48592;12;PF00118.19|Cpn60_TCP1|TCP-1/cpn60 chaperonin family
429	46456.48599.48600;11;PF01817.16|CM_2|Chorismate mutase type II
430	46456.48607.48608;2;PF02429.10|PCP|Peridinin-chlorophyll A binding protein
431	46456.48612.48613;35;PF01126.15|Heme_oxygenase|Heme oxygenase|PF03070.11|TENA_THI-4|TENA/THI-4/PQQC family
432	46456.48618.48619;83;PF00068.14|Phospholip_A2_1|Phospholipase A2|PF05826.7|Phospholip_A2_2|Phospholipase A2|PF09056.6|Phospholip_A2_3|Prokaryotic phospholipase A2
433	46456.48646.48647;4;PF00964.12|Elicitin|Elicitin
435	46456.48656.48657;2;PF12602.3|FinO_N|Fertility inhibition protein N terminal|PF04352.8|ProQ|ProQ/FINO family
442	46456.48661.48662;3;PF00832.15|Ribosomal_L39|Ribosomal L39 protein
443	46456.48661.48666;3;PF02315.11|MDH|Methanol dehydrogenase beta subunit
444	46456.48661.48670;3;PF00631.17|G-gamma|GGL domain
447	46456.48661.48686;3;PF10466.4|Inhibitor_I34|Saccharopepsin inhibitor I34
449	46456.48661.69131;2;PF08992.6|QH-AmDH_gamma|Quinohemoprotein amine dehydrogenase, gamma subunit
450	46456.48694.48695;43;PF11783.3|Cytochrome_cB|Cytochrome c bacterial|PF13450.1|NAD_binding_8|NAD(P)-binding Rossmann-like domain|PF02335.10|Cytochrom_C552|Cytochrome c552|PF01946.12|Thi4|Thi4 family|PF02085.11|Cytochrom_CIII|Class III cytochrome C family|PF09719.5|C_GCAxxG_C_C|Putative redox-active protein (C_GCAxxG_C_C)|PF01593.19|Amino_oxidase|Flavin containing amine oxidoreductase|PF02276.13|Cy…
451	46456.63445.63446;4;PF13620.1|CarboxypepD_reg|Carboxypeptidase regulatory-like domain|PF00404.13|Dockerin_1|Dockerin type I repeat
454	46456.63450.63451;4;PF03020.10|LEM|LEM domain|PF08198.6|Thymopoietin|Thymopoietin protein
455	46456.63450.68906;7;PF02037.22|SAP|SAP domain|PF09159.5|Ydc2-catalyt|Mitochondrial resolvase Ydc2 / RNA splicing MRS1
456	46456.63450.68912;3;PF07498.7|Rho_N|Rho termination factor, N-terminal domain|PF14553.1|YqbF|YqbF, hypothetical protein domain|PF08206.6|OB_RNB|Ribonuclease B OB domain|PF12949.2|HeH|HeH/LEM domain|PF07497.7|Rho_RNA_bind|Rho termination factor, RNA-binding domain
458	46456.63500.63501;2;PF01392.17|Fz|Fz domain
459	46456.63519.63520;3;PF00874.15|PRD|PRD domain
460	46456.63561.63562;4;PF01192.17|RNA_pol_Rpb6|RNA polymerase Rpb6
461	46456.63569.63570;5;PF00658.13|PABP|Poly-adenylate binding protein, unique domain
462	46456.63569.74731;4;PF00453.13|Ribosomal_L20|Ribosomal protein L20
464	46456.63599.63600;2;PF08558.5|TRF|Telomere repeat binding factor (TRF)
467	46456.69064.69065;7;PF00035.20|dsrm|Double-stranded RNA binding motif|PF11469.3|Ribonucleas_3_2|Ribonuclease III|PF14622.1|Ribonucleas_3_3|Ribonuclease-III-like|PF00636.21|Ribonuclease_3|Ribonuclease III domain
470	46456.69117.69118;13;PF02627.15|CMD|Carboxymuconolactone decarboxylase family
471	46456.69124.69125;3;PF08815.5|Nuc_rec_co-act|Nuclear receptor coactivator|PF09030.5|Creb_binding|Creb binding
473	46456.81274.81273;4;PF00816.16|Histone_HNS|H-NS histone family
474	46456.81297.46946;10;PF13589.1|HATPase_c_3|Histidine kinase-, DNA gyrase B-, and HSP90-like ATPase|PF09292.5|Neil1-DNA_bind|Endonuclease VIII-like 1, DNA bind|PF09239.6|Topo-VIb_trans|Topoisomerase VI B subunit, transducer|PF06831.9|H2TH|Formamidopyrimidine-DNA glycosylase H2TH domain|PF00416.17|Ribosomal_S13|Ribosomal protein S13/S18|PF01149.19|Fapy_DNA_glyco|Formamidopyrimidine-DNA glycosylase …
475	46456.81384.81382;3;PF03931.10|Skp1_POZ|Skp1 family, tetramerisation domain|PF01466.14|Skp1|Skp1 family, dimerisation domain
476	46456.81385.81383;5;PF00646.28|F-box|F-box domain|PF12937.2|F-box-like|F-box-like|PF00400.27|WD40|WD domain, G-beta repeat
481	46456.81602.81698;6;PF01846.14|FF|FF domain
482	46456.81632.81631;6;PF03828.14|PAP_assoc|Cid1 family poly A polymerase|PF04439.7|Adenyl_transf|Streptomycin adenylyltransferase|PF01909.18|NTP_transf_2|Nucleotidyltransferase domain|PF09249.6|tRNA_NucTransf2|tRNA nucleotidyltransferase, second domain|PF04926.10|PAP_RNA-bind|Poly(A) polymerase predicted RNA binding domain|PF04928.12|PAP_central|Poly(A) polymerase central domain
483	46456.81729.81730;3;PF06384.6|ICAT|Beta-catenin-interacting protein ICAT
484	46456.81766.81767;2;PF01043.15|SecA_PP_bind|SecA preprotein cross-linking domain|PF00271.26|Helicase_C|Helicase conserved C-terminal domain|PF00270.24|DEAD|DEAD/DEAH box helicase|PF07516.8|SecA_SW|SecA Wing and Scaffold domain|PF07517.9|SecA_DEAD|SecA DEAD-like domain
487	46456.81789.81790;2;PF05361.7|PP1_inhibitor|PKC-activated protein phosphatase-1 inhibitor
489	46456.81831.81832;3;PF07487.8|SopE_GEF|SopE GEF domain
490	46456.81836.81837;2;PF14844.1|PH_BEACH|PH domain associated with Beige/BEACH|PF02138.13|Beach|Beige/BEACH domain
491	46456.81871.81872;2;PF09121.5|Tower|Tower|PF09104.5|BRCA-2_OB3|BRCA2, oligonucleotide/oligosaccharide-binding, domain 3|PF09169.5|BRCA-2_helical|BRCA2, helical|PF09103.5|BRCA-2_OB1|BRCA2, oligonucleotide/oligosaccharide-binding, domain 1
492	46456.81877.81878;3;PF09121.5|Tower|Tower|PF09104.5|BRCA-2_OB3|BRCA2, oligonucleotide/oligosaccharide-binding, domain 3|PF09169.5|BRCA-2_helical|BRCA2, helical|PF09103.5|BRCA-2_OB1|BRCA2, oligonucleotide/oligosaccharide-binding, domain 1
493	46456.81885.81886;2;PF01043.15|SecA_PP_bind|SecA preprotein cross-linking domain|PF00271.26|Helicase_C|Helicase conserved C-terminal domain|PF00270.24|DEAD|DEAD/DEAH box helicase|PF07516.8|SecA_SW|SecA Wing and Scaffold domain|PF07517.9|SecA_DEAD|SecA DEAD-like domain
494	46456.81890.81891;3;PF13735.1|tRNA_NucTran2_2|tRNA nucleotidyltransferase domain 2 putative|PF01743.15|PolyA_pol|Poly A polymerase head domain|PF12627.2|PolyA_pol_RNAbd|Probable RNA and SrmB- binding site of polymerase A
495	46456.81922.81923;4;PF00158.21|Sigma54_activat|Sigma-54 interaction domain|PF10431.4|ClpB_D2-small|C-terminal, D2-small domain, of ClpB protein|PF07724.9|AAA_2|AAA domain (Cdc48 subfamily)|PF02861.15|Clp_N|Clp amino terminal domain|PF00004.24|AAA|ATPase family associated with various cellular activities (AAA)|PF07728.9|AAA_5|AAA domain (dynein-related subfamily)
498	46456.88945.88946;5;PF04545.11|Sigma70_r4|Sigma-70, region 4|PF04546.8|Sigma70_ner|Sigma-70, non-essential region|PF04542.9|Sigma70_r2|Sigma-70 region 2|PF00140.15|Sigma70_r1_2|Sigma-70 factor, region 1.2|PF08281.7|Sigma70_r4_2|Sigma-70, region 4|PF04539.11|Sigma70_r3|Sigma-70 region 3
503	46456.89094.89095;4;PF02938.9|GAD|GAD domain|PF02637.13|GatB_Yqey|GatB domain|PF02934.10|GatB_N|GatB/GatE catalytic domain|PF09424.5|YqeY|Yqey-like protein
504	46456.89123.89124;2;PF01798.13|Nop|Putative snoRNA binding domain|PF08060.8|NOSIC|NOSIC (NUC001) domain
505	46456.89154.89155;5;PF02613.10|Nitrate_red_del|Nitrate reductase delta subunit
507	48724.100919.100920;5;PF00012.15|HSP70|Hsp70 protein|PF06723.8|MreB_Mbl|MreB/Mbl protein
508	48724.100938.100939;3;PF02037.22|SAP|SAP domain|PF03730.9|Ku_C|Ku70/Ku80 C-terminal arm|PF02735.11|Ku|Ku70/Ku80 beta-barrel domain|PF03731.10|Ku_N|Ku70/Ku80 N-terminal alpha/beta domain|PF07744.8|SPOC|SPOC domain
509	48724.101575.101576;2;PF03765.10|CRAL_TRIO_N|CRAL/TRIO, N-terminal domain|PF13716.1|CRAL_TRIO_2|Divergent CRAL/TRIO domain|PF00650.15|CRAL_TRIO|CRAL/TRIO domain
511	48724.101600.101601;2;PF09149.5|DUF1935|Domain of unknown function (DUF1935)
513	48724.101737.101738;7;PF04386.8|SspB|Stringent starvation protein B
514	48724.101743.101744;4;PF07073.7|ROF|Modulator of Rho-dependent transcription termination (ROF)|PF01868.11|UPF0086|Domain of unknown function UPF0086
516	48724.101800.101801;3;PF01052.15|SpoA|Surface presentation of antigens (SPOA)
519	48724.101935.101936;3;PF02362.16|B3|B3 DNA binding domain|PF09019.6|EcoRII-C|EcoRII C terminal|PF09217.5|EcoRII-N|Restriction endonuclease EcoRII, N-terminal
521	48724.101998.101999;2;PF15403.1|HiaBD2|HiaBD2_N domain of Trimeric autotransporter adhesin (GIN)
525	48724.110303.110304;4;PF00937.13|Corona_nucleoca|Coronavirus nucleocapsid protein
528	48724.117129.117130;2;PF02599.11|CsrA|Global regulator protein family
530	48724.141085.141086;2;PF09458.5|H_lectin|H-type lectin domain
531	48724.141090.141091;3;PF00829.16|Ribosomal_L21p|Ribosomal prokaryotic L21 protein
535	48724.141492.141493;2;PF06351.6|Allene_ox_cyc|Allene oxide cyclase
536	48724.141492.159238;2;PF11528.3|DUF3224|Protein of unknown function (DUF3224)
537	48724.141522.141523;2;PF12229.3|PG_binding_4|Putative peptidoglycan binding domain|PF03734.9|YkuD|L,D-transpeptidase catalytic domain|PF01476.15|LysM|LysM domain
540	48724.141657.141658;2;PF08932.5|DUF1914|Domain of unknown function (DUF1914)|PF08931.5|DUF1913|Domain of unknown function (DUF1913)
541	48724.141665.141666;3;PF09399.5|SARS_lipid_bind|SARS lipid binding protein
544	48724.141728.141729;2;PF13954.1|PapC_N|PapC N-terminal domain
546	48724.141738.141739;4;PF12150.3|MFP2b|Cytosolic motility protein
547	48724.158973.158974;2;PF12175.3|WSS_VP|White spot syndrome virus structural envelope protein VP
548	48724.158996.158997;3;PF03966.11|Trm112p|Trm112p-like protein
549	48724.159005.159006;3;PF09643.5|YopX|YopX protein
557	48724.48725.101546;5;PF04729.8|ASF1_hist_chap|ASF1 like histone chaperone
558	48724.48725.110069;3;PF04379.9|DUF525|Protein of unknown function (DUF525)
561	48724.48725.141066;3;PF09394.5|Inhibitor_I42|Chagasin family peptidase inhibitor I42
562	48724.48725.141072;3;PF03160.9|Calx-beta|Calx-beta domain
563	48724.48725.158911;3;PF05031.7|NEAT|Iron Transport-associated domain
564	48724.48725.48726;1309;PF09291.5|DUF1968|Domain of unknown function (DUF1968)|PF07654.10|C1-set|Immunoglobulin C1-set domain|PF09700.5|Cas_Cmr3|CRISPR-associated protein (Cas_Cmr3)|PF00047.20|ig|Immunoglobulin domain|PF13855.1|LRR_8|Leucine rich repeat|PF13895.1|Ig_2|Immunoglobulin domain|PF00629.18|MAM|MAM domain|PF07714.12|Pkinase_Tyr|Protein tyrosine kinase|PF10420.4|IL12p40_C|Cytokine interle…
565	48724.48725.49265;126;PF13343.1|SBP_bac_6|Bacterial extracellular solute-binding protein|PF01030.19|Recep_L_domain|Receptor L domain|PF00757.15|Furin-like|Furin-like cysteine rich region|PF13416.1|SBP_bac_8|Bacterial extracellular solute-binding protein|PF09294.5|Interfer-bind|Interferon-alpha/beta receptor, fibronectin type III|PF13895.1|Ig_2|Immunoglobulin domain|PF01547.20|SBP_bac_1|Bacterial …
566	48724.48725.49299;3;PF00801.15|PKD|PKD domain|PF10282.4|Lactonase|Lactonase, 7-bladed beta-propeller|PF02239.11|Cytochrom_D1|Cytochrome D1 heme domain
567	48724.48725.49303;11;PF02929.12|Bgal_small_N|Beta galactosidase small chain|PF00703.16|Glyco_hydro_2|Glycosyl hydrolases family 2|PF02836.12|Glyco_hydro_2_C|Glycosyl hydrolases family 2, TIM barrel domain|PF02837.13|Glyco_hydro_2_N|Glycosyl hydrolases family 2, sugar binding domain
568	48724.48725.49309;10;PF00927.17|Transglut_C|Transglutaminase family, C-terminal ig like domain|PF01841.14|Transglut_core|Transglutaminase-like superfamily|PF00868.15|Transglut_N|Transglutaminase family
569	48724.48725.49313;15;PF00028.12|Cadherin|Cadherin domain|PF08758.6|Cadherin_pro|Cadherin prodomain like
570	48724.48725.49319;5;PF00960.13|Neocarzinostat|Neocarzinostatin family
571	48724.48725.49329;44;PF00403.21|HMA|Heavy-metal-associated domain|PF00080.15|Sod_Cu|Copper/zinc superoxide dismutase (SODC)
572	48724.48725.49344;4;PF09985.4|DUF2223|Domain of unknown function (DUF2223)|PF09137.6|Glucodextran_N|Glucodextranase, domain N|PF09136.5|Glucodextran_B|Glucodextranase, domain B|PF06452.6|DUF1083|Domain of unknown function (DUF1083)|PF00723.16|Glyco_hydro_15|Glycosyl hydrolases family 15
573	48724.48725.49348;12;PF09066.5|B2-adapt-app_C|Beta2-adaptin appendage, C-terminal sub-domain|PF02296.11|Alpha_adaptin_C|Alpha adaptin AP2, C-terminal domain|PF02883.15|Alpha_adaptinC2|Adaptin C-terminal domain|PF08752.5|COP-gamma_platf|Coatomer gamma subunit appendage platform subdomain
574	48724.48725.49354;15;PF00345.15|PapD_N|Pili and flagellar-assembly chaperone, PapD N-terminal domain|PF02753.12|PapD_C|Pili assembly chaperone PapD, C-terminal domain|PF00635.21|Motile_Sperm|MSP (Major sperm protein) domain
575	48724.48725.49363;2;PF14008.1|Metallophos_C|Iron/zinc purple acid phosphatase-like protein C|PF00149.23|Metallophos|Calcineurin-like phosphoesterase
576	48724.48725.49367;5;PF01880.13|Desulfoferrodox|Desulfoferrodoxin|PF06397.7|Desulfoferrod_N|Desulfoferrodoxin, N-terminal domain
577	48724.48725.49373;6;PF07979.6|Intimin_C|Intimin C-type lectin domain|PF02369.11|Big_1|Bacterial Ig-like domain (group 1)|PF09134.5|Invasin_D3|Invasin, domain 3|PF02368.13|Big_2|Bacterial Ig-like domain (group 2)
578	48724.48725.69179;5;PF08441.7|Integrin_alpha2|Integrin alpha|PF07974.8|EGF_2|EGF-like domain|PF07965.7|Integrin_B_tail|Integrin beta tail domain|PF01839.18|FG-GAP|FG-GAP repeat|PF00362.13|Integrin_beta|Integrin, beta chain
579	48724.48725.74853;3;PF00932.14|LTD|Lamin Tail Domain
580	48724.48725.74863;4;PF11412.3|DsbC|Disulphide bond corrector protein DsbC
581	48724.48725.81296;139;PF09099.5|Qn_am_d_aIII|Quinohemoprotein amine dehydrogenase, alpha subunit domain III|PF09098.5|Dehyd-heme_bind|Quinohemoprotein amine dehydrogenase A, alpha subunit, haem binding|PF08191.6|LRR_adjacent|LRR adjacent|PF00630.14|Filamin|Filamin/ABP280 repeat|PF05351.6|GMP_PDE_delta|GMP-PDE, delta subunit|PF03722.9|Hemocyanin_N|Hemocyanin, all-alpha domain|PF02927.9|CelD_N|N-te…
583	48724.48725.81986;2;PF14889.1|PBP-Tp47_a|Penicillin-binding protein Tp47 domain a|PF14888.1|PBP-Tp47_c|Penicillin-binding protein Tp47 domain C
587	48724.49379.49384;17;PF00942.13|CBM_3|Cellulose binding domain|PF00553.14|CBM_2|Cellulose binding domain|PF03174.8|CHB_HEX_C|Chitobiase/beta-hexosaminidase C-terminal domain|PF12135.3|Sialidase_penC|Sialidase enzyme penultimate C terminal domain|PF00759.14|Glyco_hydro_9|Glycosyl hydrolase family 9|PF02838.10|Glyco_hydro_20b|Glycosyl hydrolase family 20, domain 2|PF00963.13|Cohesin|Cohesin domain|…
588	48724.49379.49401;26;PF09222.5|Fim-adh_lectin|Fimbrial adhesin F17-AG, lectin domain|PF10425.4|SdrG_C_C|C-terminus of bacterial fibrinogen-binding adhesin|PF03627.8|PapG_N|PapG carbohydrate binding domain|PF05775.7|AfaD|Enterobacteria AfaD invasin protein|PF09255.5|Antig_Caf1|Caf1 Capsule antigen|PF09460.5|Saf-Nte_pilin|Saf-pilin pilus formation protein|PF05737.7|Collagen_bind|Collagen binding do…
589	48724.49379.49410;3;PF07677.9|A2M_recep|A-macroglobulin receptor
590	48724.49379.49417;34;PF09270.5|BTD|Beta-trefoil DNA-binding domain|PF01017.15|STAT_alpha|STAT protein, all-alpha domain|PF09271.6|LAG1-DNAbind|LAG1, DNA binding|PF00017.19|SH2|SH2 domain|PF01833.19|TIG|IPT/TIG domain|PF09267.5|Dict-STAT-coil|Dictyostelium STAT, coiled coil|PF00853.14|Runt|Runt domain|PF00554.17|RHD|Rel homology domain (RHD)|PF05224.7|NDT80_PhoG|NDT80 / PhoG like DNA-binding famil…
591	48724.49379.49441;8;PF01333.14|Apocytochr_F_C|Apocytochrome F, C-terminal
593	48724.49379.81995;2;PF04815.10|Sec23_helical|Sec23/Sec24 helical domain|PF04811.10|Sec23_trunk|Sec23/Sec24 trunk domain|PF08033.7|Sec23_BS|Sec23/Sec24 beta-sandwich domain|PF04810.10|zf-Sec23_Sec24|Sec23/Sec24 zinc finger|PF00626.17|Gelsolin|Gelsolin repeat
595	48724.49451.49452;17;PF02806.13|Alpha-amylase_C|Alpha amylase, C-terminal all-beta domain|PF09284.5|RhgB_N|Rhamnogalacturonase B, N-terminal|PF01833.19|TIG|IPT/TIG domain|PF14686.1|fn3_3|Polysaccharide lyase family 4, domain II|PF00128.19|Alpha-amylase|Alpha amylase, catalytic domain|PF01373.12|Glyco_hydro_14|Glycosyl hydrolase family 14|PF14683.1|CBM-like|Polysaccharide lyase family 4, domain II…
596	48724.49451.49464;3;PF00246.19|Peptidase_M14|Zinc carboxypeptidase|PF04952.9|AstE_AspA|Succinylglutamate desuccinylase / Aspartoacylase family|PF13620.1|CarboxypepD_reg|Carboxypeptidase regulatory-like domain|PF00404.13|Dockerin_1|Dockerin type I repeat
597	48724.49451.49468;2;PF01847.11|VHL|von Hippel-Lindau disease tumour suppressor protein
598	48724.49451.49472;23;PF00576.16|Transthyretin|HIUase/Transthyretin family
599	48724.49451.49478;3;PF13247.1|Fer4_11|4Fe-4S dicluster domain|PF05738.8|Cna_B|Cna protein B-type domain
600	48724.49451.49482;13;PF04444.9|Dioxygenase_N|Catechol dioxygenase N terminus|PF12391.3|PCDO_beta_N|Protocatechuate 3,4-dioxygenase beta subunit N terminal|PF00775.16|Dioxygenase_C|Dioxygenase
601	48724.49492.49493;4;PF01556.13|CTDII|DnaJ C terminal domain|PF00684.14|DnaJ_CXXCXGXG|DnaJ central domain
603	48724.49502.49503;161;PF02298.12|Cu_bind_like|Plastocyanin-like domain|PF00127.15|Copper-bind|Copper binding proteins, plastocyanin/azurin family|PF07731.9|Cu-oxidase_2|Multicopper oxidase|PF00812.12|Ephrin|Ephrin|PF13473.1|Cupredoxin_1|Cupredoxin-like domain|PF08527.5|PAD_M|Protein-arginine deiminase (PAD) middle domain|PF06525.6|SoxE|Sulfocyanin (SoxE)|PF00394.17|Cu-oxidase|Multicopper oxidase|…
604	48724.49502.74877;2;PF04092.8|SAG|SRS domain
606	48724.49561.49562;29;PF01735.13|PLA2_B|Lysophospholipase catalytic domain|PF10409.4|PTEN_C2|C2 domain of PTEN tumour-suppressor protein|PF00613.15|PI3Ka|Phosphoinositide 3-kinase family, accessory domain (PIK domain)|PF00794.13|PI3K_rbd|PI3-kinase family, ras-binding domain|PF14788.1|EF-hand_10|EF hand|PF00168.25|C2|C2 domain|PF00388.14|PI-PLC-X|Phosphatidylinositol-specific phospholipase C, X do…
607	48724.49561.49584;6;PF00345.15|PapD_N|Pili and flagellar-assembly chaperone, PapD N-terminal domain|PF02753.12|PapD_C|Pili assembly chaperone PapD, C-terminal domain
608	48724.49561.49590;2;PF03330.13|DPBB_1|Rare lipoprotein A (RlpA)-like double-psi beta-barrel|PF01357.16|Pollen_allerg_1|Pollen allergen
610	48724.49598.49599;7;PF00917.21|MATH|MATH domain|PF03145.11|Sina|Seven in absentia protein family
611	48724.49605.49606;4;PF00184.12|Hormone_5|Neurohypophysial hormones, C-terminal Domain
612	48724.49694.49695;34;PF03995.8|Inhibitor_I36|Peptidase inhibitor family I36|PF09076.5|Crystall_2|Beta/Gamma crystallin|PF08964.5|Crystall_3|Beta/Gamma crystallin|PF09117.5|MiAMP1|MiAMP1|PF09207.6|Yeast-kill-tox|Yeast killer toxin|PF00030.14|Crystall|Beta/Gamma crystallin
613	48724.49722.49723;12;PF00151.14|Lipase|Lipase|PF12697.2|Abhydrolase_6|Alpha/beta hydrolase family|PF01477.18|PLAT|PLAT/LH2 domain|PF00305.14|Lipoxygenase|Lipoxygenase|PF00882.13|Zn_dep_PLPC|Zinc dependent phospholipase C
614	48724.49757.49758;3;PF01067.17|Calpain_III|Calpain large subunit, domain III|PF13833.1|EF-hand_8|EF-hand domain pair|PF00648.16|Peptidase_C2|Calpain family cysteine protease
615	48724.49763.49764;8;PF04969.11|CS|CS domain|PF00011.16|HSP20|Hsp20/alpha crystallin family
616	48724.49771.49772;8;PF03974.8|Ecotin|Ecotin
617	48724.49776.49777;10;PF01161.15|PBP|Phosphatidylethanolamine-binding protein
618	48724.49784.49785;76;PF04721.12|DUF750|Domain of unknown function (DUF750)|PF01301.14|Glyco_hydro_35|Glycosyl hydrolases family 35|PF13088.1|BNR_2|BNR repeat-like domain|PF13364.1|BetaGal_dom4_5|Beta-galactosidase jelly roll domain|PF00555.14|Endotoxin_M|delta endotoxin|PF09284.5|RhgB_N|Rhamnogalacturonase B, N-terminal|PF03256.11|APC10|Anaphase-promoting complex, subunit 10 (APC10)|PF01834.11|XR…
619	48724.49817.49818;25;PF00980.12|Rota_Capsid_VP6|Rotavirus major capsid protein VP6|PF03996.10|Hema_esterase|Hemagglutinin esterase|PF02710.9|Hema_HEFG|Hemagglutinin domain of haemagglutinin-esterase-fusion glycoprotein|PF00897.12|Orbi_VP7|Orbivirus inner capsid protein VP7|PF07124.6|Phytoreo_P8|Phytoreovirus outer capsid protein P8|PF00509.13|Hemagglutinin|Haemagglutinin
620	48724.49829.49830;2;PF00429.14|TLV_coat|ENV polyprotein (coat polyprotein)
621	48724.49834.49835;13;PF08932.5|DUF1914|Domain of unknown function (DUF1914)|PF01664.11|Reo_sigma1|Reovirus viral attachment protein sigma 1|PF00541.12|Adeno_knob|Adenoviral fibre protein (knob domain)|PF08931.5|DUF1913|Domain of unknown function (DUF1913)
622	48724.49841.49842;28;PF00229.13|TNF|TNF(Tumour Necrosis Factor) family|PF00386.16|C1q|C1q domain
624	48724.49853.49854;8;PF14670.1|FXa_inhibition|Coagulation Factor Xa inhibitory site|PF00008.22|EGF|EGF-like domain|PF00754.20|F5_F8_type_C|F5/8 type C domain|PF07645.10|EGF_CA|Calcium-binding EGF domain|PF00431.15|CUB|CUB domain
626	48724.49862.49863;6;PF09093.6|Lyase_catalyt|Lyase, catalytic|PF09092.6|Lyase_N|Lyase, N terminal|PF08124.6|Lyase_8_N|Polysaccharide lyase family 8, N terminal alpha-helical domain|PF02884.12|Lyase_8_C|Polysaccharide lyase family 8, C-terminal beta-sandwich domain|PF02278.13|Lyase_8|Polysaccharide lyase family 8, super-sandwich domain
627	48724.49869.49870;6;PF00314.12|Thaumatin|Thaumatin family
628	48724.49878.49879;24;PF00486.23|Trans_reg_C|Transcriptional regulatory protein, C terminal|PF10401.4|IRF-3|Interferon-regulatory factor 3|PF03166.9|MH2|MH2 domain|PF03704.12|BTAD|Bacterial transcriptional activator domain|PF12538.3|FtsK_SpoIIIE_N|DNA transporter|PF00498.21|FHA|FHA domain
630	48724.49893.49894;3;PF02331.10|P35|Apoptosis preventing protein
631	48724.49898.49899;169;PF00457.12|Glyco_hydro_11|Glycosyl hydrolases family 11|PF13088.1|BNR_2|BNR repeat-like domain|PF00139.14|Lectin_legB|Legume lectin domain|PF00354.12|Pentaxin|Pentaxin family|PF09264.5|Sial-lect-inser|Vibrio cholerae sialidase, lectin insertion|PF05270.8|AbfB|Alpha-L-arabinofuranosidase B (ABFB)|PF00622.23|SPRY|SPRY domain|PF08244.7|Glyco_hydro_32C|Glycosyl hydrolases family…
632	48724.49993.49998;15;PF09248.5|DUF1965|Domain of unknown function (DUF1965)|PF02728.11|Cu_amine_oxidN3|Copper amine oxidase, N3 domain|PF02727.11|Cu_amine_oxidN2|Copper amine oxidase, N2 domain|PF01179.15|Cu_amine_oxid|Copper amine oxidase, enzyme domain
633	48724.49993.74650;32;PF06205.6|GT36_AF|Glycosyltransferase 36 associated family|PF03065.10|Glyco_hydro_57|Glycosyl hydrolase family 57|PF13950.1|Epimerase_Csub|UDP-glucose 4-epimerase C-term subunit|PF01073.14|3Beta_HSD|3-beta hydroxysteroid dehydrogenase/isomerase family|PF06165.6|Glyco_transf_36|Glycosyltransferase family 36|PF09284.5|RhgB_N|Rhamnogalacturonase B, N-terminal|PF07748.8|Glyco_hyd…
635	48724.50011.50012;2;PF07447.7|VP40|Matrix protein VP40
637	48724.50021.50022;23;PF02921.9|UCR_TM|Ubiquinol cytochrome reductase transmembrane region|PF13806.1|Rieske_2|Rieske-like [2Fe-2S] domain|PF08802.5|CytB6-F_Fe-S|Cytochrome B6-F complex Fe-S subunit|PF11723.3|Aromatic_hydrox|Homotrimeric ring hydroxylase|PF00848.14|Ring_hydroxyl_A|Ring hydroxylating alpha subunit (catalytic domain)|PF00355.21|Rieske|Rieske [2Fe-2S] domain
638	48724.50036.101690;6;PF02171.12|Piwi|Piwi domain|PF02170.17|PAZ|PAZ domain|PF12212.3|PAZ_siRNAbind|Piwi/Argonaute/Zwille siRNA-binding domain
645	48724.50036.159042;2;PF03126.13|Plus-3|Plus-3 domain
646	48724.50036.50037;8;PF08279.7|HTH_11|HTH domain|PF02742.10|Fe_dep_repr_C|Iron dependent repressor, metal binding and dimerisation domain|PF13463.1|HTH_27|Winged helix DNA-binding domain|PF04023.9|FeoA|FeoA domain|PF03099.14|BPL_LplA_LipB|Biotin/lipoate A/B protein ligase family|PF01325.14|Fe_dep_repress|Iron dependent repressor, N-terminal DNA binding domain|PF02237.12|BPL_C|Biotin protein ligase…
647	48724.50036.50044;84;PF13857.1|Ank_5|Ankyrin repeats (many copies)|PF08239.6|SH3_3|Bacterial SH3 domain|PF00625.16|Guanylate_kin|Guanylate kinase|PF00018.23|SH3_1|SH3 domain|PF00017.19|SH2|SH2 domain|PF13637.1|Ank_4|Ankyrin repeats (many copies)|PF14604.1|SH3_9|Variant SH3 domain|PF14603.1|hSH3|Helically-extended SH3 domain|PF00023.25|Ank|Ankyrin repeat|PF07714.12|Pkinase_Tyr|Protein tyrosine kin…
648	48724.50036.50084;8;PF00063.16|Myosin_head|Myosin head (motor domain)|PF00612.22|IQ|IQ calmodulin-binding motif|PF02736.14|Myosin_N|Myosin N-terminal SH3-like domain
649	48724.50036.50090;10;PF06442.6|DHFR_2|R67 dihydrofolate reductase|PF02941.10|FeThRed_A|Ferredoxin thioredoxin reductase variable alpha chain|PF02427.12|PSI_PsaE|Photosystem I reaction centre subunit IV / PsaE|PF02211.10|NHase_beta|Nitrile hydratase beta subunit
650	48724.50036.50104;25;PF01245.15|Ribosomal_L19|Ribosomal protein L19|PF02357.14|NusG|Transcription termination factor nusG|PF03947.13|Ribosomal_L2_C|Ribosomal Proteins L2, C-terminal domain|PF01157.13|Ribosomal_L21e|Ribosomal protein L21e|PF00467.24|KOW|KOW motif|PF01929.12|Ribosomal_L14e|Ribosomal protein L14|PF07009.6|DUF1312|Protein of unknown function (DUF1312)|PF09285.6|Elong-fact-P_C|Elongat…
651	48724.50036.50118;5;PF02452.12|PemK|PemK-like protein|PF08940.6|DUF1918|Domain of unknown function (DUF1918)|PF01845.12|CcdB|CcdB protein
652	48724.50036.50122;5;PF00665.21|rve|Integrase core domain|PF00552.16|IN_DBD_C|Integrase DNA binding domain
653	48724.50036.54160;26;PF01393.14|Chromo_shadow|Chromo shadow domain|PF02294.13|7kD_DNA_binding|7kD DNA-binding domain|PF11717.3|Tudor-knot|RNA binding activity-knot of a chromodomain|PF00385.19|Chromo|Chromo (CHRromatin Organisation MOdifier) domain
655	48724.50036.63748;24;PF09465.5|LBR_tudor|Lamin-B receptor of TUDOR domain|PF11515.3|Cul7|Mouse development and cellular proliferation protein Cullin-7|PF06003.7|SMN|Survival motor neuron protein (SMN)|PF09038.5|53-BP1_Tudor|Tumour suppressor p53-binding protein-1 Tudor|PF02820.13|MBT|mbt repeat|PF00855.12|PWWP|PWWP domain|PF00567.19|TUDOR|Tudor domain
656	48724.50036.74924;16;PF01302.20|CAP_GLY|CAP-Gly domain
657	48724.50036.82057;7;PF08274.7|PhnA_Zn_Ribbon|PhnA Zinc-Ribbon|PF13855.1|LRR_8|Leucine rich repeat|PF01520.13|Amidase_3|N-acetylmuramoyl-L-alanine amidase|PF08191.6|LRR_adjacent|LRR adjacent|PF12799.2|LRR_4|Leucine Rich repeats (2 copies)|PF13457.1|SH3_8|SH3-like domain|PF03831.9|PhnA|PhnA protein|PF12354.3|Internalin_N|Bacterial adhesion/invasion protein N terminal|PF00877.14|NLPC_P60|NlpC/P60 fa…
658	48724.50036.82061;3;PF01426.13|BAH|BAH domain
659	48724.50128.50129;50;PF01262.16|AlaDh_PNT_C|Alanine dehydrogenase/PNT, C-terminal domain|PF13602.1|ADH_zinc_N_2|Zinc-binding dehydrogenase|PF00107.21|ADH_zinc_N|Zinc-binding dehydrogenase|PF00166.16|Cpn10|Chaperonin 10 Kd subunit|PF08240.7|ADH_N|Alcohol dehydrogenase GroES-like domain
660	48724.50128.50151;2;PF03123.10|CAT_RBD|CAT RNA binding domain
661	48724.50155.50156;94;PF00089.21|Trypsin|Trypsin|PF14684.1|Tricorn_C1|Tricorn protease C1 domain|PF07676.7|PD40|WD40-like Beta Propeller Repeat|PF13365.1|Trypsin_2|Trypsin-like peptidase domain|PF03572.13|Peptidase_S41|Peptidase family S41|PF13180.1|PDZ_2|PDZ domain|PF14685.1|Tricorn_PDZ|Tricorn protease PDZ domain|PF00595.19|PDZ|PDZ domain (Also known as DHR or GLGF)
662	48724.50175.50176;4;PF05357.8|Phage_Coat_A|Phage Coat Protein A
664	48724.50181.159065;2;PF03465.10|eRF1_3|eRF1 domain 3|PF03464.10|eRF1_2|eRF1 domain 2|PF03463.10|eRF1_1|eRF1 domain 1
666	48724.50181.50182;30;PF00924.13|MS_channel|Mechanosensitive ion channel|PF01423.17|LSM|LSM domain|PF05552.7|TM_helix|Conserved TM helix|PF12701.2|LSM14|Scd6-like Sm domain|PF14438.1|SM-ATX|Ataxin 2 SM domain|PF06004.7|DUF903|Bacterial protein of unknown function (DUF903)
668	48724.50192.50193;7;PF00238.14|Ribosomal_L14|Ribosomal protein L14p/L23e
672	48724.50198.159121;2;PF06486.6|DUF1093|Protein of unknown function (DUF1093)
673	48724.50198.159127;3;PF01455.13|HupF_HypC|HupF/HypC family
674	48724.50198.159133;3;PF03319.8|EutN_CcmL|Ethanolamine utilisation protein EutN/carboxysome
675	48724.50198.159141;2;PF02760.10|HIN|HIN-200/IF120x domain
676	48724.50198.50199;43;PF00565.12|SNase|Staphylococcal nuclease homologue
677	48724.50198.50203;51;PF09276.5|Pertus-S5-tox|Pertussis toxin S5 subunit|PF03440.9|APT|Aerolysin/Pertussis toxin (APT) domain|PF02918.10|Pertussis_S2S3|Pertussis toxin, subunit 2 and 3, C-terminal domain|PF02876.12|Stap_Strp_tox_C|Staphylococcal/Streptococcal toxin, beta-grasp domain|PF02258.11|SLT_beta|Shiga-like toxin beta subunit|PF01123.15|Stap_Strp_toxin|Staphylococcal/Streptococcal toxin, OB…
678	48724.50198.50242;9;PF00965.12|TIMP|Tissue inhibitor of metalloproteinase|PF03146.10|NtA|Agrin NtA domain|PF01759.16|NTR|UNC-6/NTR/C345C module
679	48724.50198.50249;161;PF00575.18|S1|S1 RNA binding domain|PF00313.17|CSD|'Cold-shock' DNA-binding domain|PF10447.4|EXOSC1|Exosome component EXOSC1/CSL4|PF02565.10|RecO_C|Recombination protein O C terminal|PF02765.12|POT1|Telomeric single stranded DNA binding POT1/CDC13|PF02303.12|Phage_DNA_bind|Helix-destabilising protein|PF03725.10|RNase_PH_C|3' exoribonuclease family, domain 2|PF01331.14|mRNA_c…
680	48724.50198.50324;17;PF00719.14|Pyrophosphatase|Inorganic pyrophosphatase
681	48724.50198.50331;14;PF13304.1|AAA_21|AAA domain|PF03459.12|TOBE|TOBE domain|PF00126.22|HTH_1|Bacterial regulatory helix-turn-helix protein, lysR family|PF00005.22|ABC_tran|ABC transporter|PF08402.5|TOBE_2|TOBE domain
682	48724.50198.50341;3;PF02895.9|H-kinase_dim|Signal transducing histidine kinase, homodimeric domain|PF01584.14|CheW|CheW-like domain|PF02518.21|HATPase_c|Histidine kinase-, DNA gyrase B-, and HSP90-like ATPase
683	48724.50198.69255;2;PF04717.7|Phage_base_V|Phage-related baseplate assembly protein|PF06714.6|Gp5_OB|Gp5 N-terminal OB domain|PF00959.14|Phage_lysozyme|Phage lysozyme|PF06715.7|Gp5_C|Gp5 C-terminal repeat (3 copies)|PF05954.6|Phage_GPD|Phage late control gene D protein (GPD)
684	48724.50198.82093;2;PF03100.10|CcmE|CcmE
685	48724.50345.50346;7;PF03967.8|PRCH|Photosynthetic reaction centre, H-chain N-terminal region|PF01782.13|RimM|RimM N-terminal domain|PF05239.11|PRC|PRC-barrel domain|PF08683.6|CAMSAP_CKK|Microtubule-binding calmodulin-regulated spectrin-associated
688	48724.50352.50353;48;PF00340.14|IL1|Interleukin-1 / 18|PF00167.13|FGF|Fibroblast growth factor
689	48724.50352.50370;42;PF00535.21|Glycos_transf_2|Glycosyl transferase family 2|PF00331.15|Glyco_hydro_10|Glycosyl hydrolase family 10|PF13641.1|Glyco_tranf_2_3|Glycosyltransferase like family 2|PF14200.1|RicinB_lectin_2|Ricin-type beta-trefoil lectin domain-like|PF00652.17|Ricin_B_lectin|Ricin-type beta-trefoil lectin domain|PF02709.9|Glyco_transf_7C|N-terminal domain of galactosyltransferase|PF03…
690	48724.50352.50382;2;PF07468.6|Agglutinin|Agglutinin
691	48724.50352.50386;12;PF07951.7|Toxin_R_bind_C|Clostridium neurotoxin, C-terminal receptor binding|PF07952.7|Toxin_trans|Clostridium neurotoxin, Translocation domain|PF01742.12|Peptidase_M27|Clostridial neurotoxin zinc protease|PF00197.13|Kunitz_legume|Trypsin and protease inhibitor|PF13385.1|Laminin_G_3|Concanavalin A-like lectin/glucanases superfamily|PF07953.7|Toxin_R_bind_N|Clostridium neuroto…
692	48724.50352.50405;5;PF00167.13|FGF|Fibroblast growth factor|PF06268.8|Fascin|Fascin domain
693	48724.50352.82109;2;PF02815.14|MIR|MIR domain|PF01365.16|RYDR_ITPR|RIH domain
694	48724.50412.50443;2;PF07881.7|Fucose_iso_N1|L-fucose isomerase, first N-terminal domain|PF11762.3|Arabinose_Iso_C|L-arabinose isomerase C-terminal domain|PF02610.10|Arabinose_Isome|L-arabinose isomerase|PF02952.12|Fucose_iso_C|L-fucose isomerase, C-terminal domain|PF07882.7|Fucose_iso_N2|L-fucose isomerase, second N-terminal domain
695	48724.50412.50447;31;PF14492.1|EFG_II|Elongation Factor G, domain II|PF00297.17|Ribosomal_L3|Ribosomal protein L3|PF05239.11|PRC|PRC-barrel domain|PF14578.1|GTP_EFTU_D4|Elongation factor Tu domain 4|PF03144.20|GTP_EFTU_D2|Elongation factor Tu domain 2|PF01247.13|Ribosomal_L35Ae|Ribosomal protein L35Ae|PF00679.19|EFG_C|Elongation factor G C-terminus|PF09173.6|eIF2_C|Initiation factor eIF2 gamma, C…
696	48724.50412.63380;39;PF00667.15|FAD_binding_1|FAD binding domain|PF00970.19|FAD_binding_6|Oxidoreductase FAD-binding domain|PF00258.20|Flavodoxin_1|Flavodoxin|PF00042.17|Globin|Globin|PF00111.22|Fer2|2Fe-2S iron-sulfur cluster binding domain|PF08030.7|NAD_binding_6|Ferric reductase NAD binding domain|PF00677.12|Lum_binding|Lumazine binding domain|PF00175.16|NAD_binding_1|Oxidoreductase NAD-bindin…
697	48724.50412.82114;6;PF13463.1|HTH_27|Winged helix DNA-binding domain|PF01687.12|Flavokinase|Riboflavin kinase|PF01982.11|CTP-dep_RFKase|Domain of unknown function DUF120|PF01047.17|MarR|MarR family
698	48724.50464.101790;5;PF08669.6|GCV_T_C|Glycine cleavage T-protein C-terminal barrel domain|PF04268.7|SoxG|Sarcosine oxidase, gamma subunit family|PF01266.19|DAO|FAD dependent oxidoreductase|PF01571.16|GCV_T|Aminomethyltransferase folate-binding domain
699	48724.50464.50465;14;PF03144.20|GTP_EFTU_D2|Elongation factor Tu domain 2|PF09173.6|eIF2_C|Initiation factor eIF2 gamma, C terminal|PF03143.12|GTP_EFTU_D3|Elongation factor Tu C-terminal domain|PF00009.22|GTP_EFTU|Elongation factor Tu GTP binding domain|PF01926.18|MMR_HSR1|50S ribosome-binding GTPase
700	48724.50474.141371;3;PF12945.2|YcgR_2|Flagellar protein YcgR|PF07238.9|PilZ|PilZ domain
702	48724.50474.50475;30;PF12766.2|Pyridox_oxase_2|Pyridoxamine 5'-phosphate oxidase|PF10615.4|DUF2470|Protein of unknown function (DUF2470)|PF13883.1|Pyrid_oxidase_2|Pyridoxamine 5'-phosphate oxidase|PF12900.2|Pyridox_ox_2|Pyridoxamine 5'-phosphate oxidase|PF01243.15|Pyridox_oxidase|Pyridoxamine 5'-phosphate oxidase|PF10590.4|PNPOx_C|Pyridoxine 5'-phosphate oxidase C-terminal dimerisation region|PF0…
703	48724.50485.50486;8;PF02245.11|Pur_DNA_glyco|Methylpurine-DNA glycosylase (MPG)|PF01370.16|Epimerase|NAD dependent epimerase/dehydratase family|PF02911.13|Formyl_trans_C|Formyl transferase, C-terminal domain|PF00551.14|Formyl_trans_N|Formyl transferase|PF01073.14|3Beta_HSD|3-beta hydroxysteroid dehydrogenase/isomerase family
704	48724.50493.50494;191;PF02907.10|Peptidase_S29|Hepatitis C virus NS3 protease|PF00680.15|RdRP_1|RNA dependent RNA polymerase|PF02123.11|RdRP_4|Viral RNA-directed RNA-polymerase|PF05409.8|Peptidase_C30|Coronavirus endopeptidase C30|PF09342.6|DUF1986|Domain of unknown function (DUF1986)|PF07652.9|Flavi_DEAD|Flavivirus DEAD domain|PF10459.4|Peptidase_S46|Peptidase S46|PF05579.8|Peptidase_S32|Equine …
706	48724.50614.101821;7;PF04389.12|Peptidase_M28|Peptidase family M28|PF02127.10|Peptidase_M18|Aminopeptidase I zinc metalloprotease (M18)|PF01546.23|Peptidase_M20|Peptidase family M20/M25/M40|PF05343.9|Peptidase_M42|M42 glutamyl aminopeptidase
707	48724.50614.50615;7;PF00306.22|ATP-synt_ab_C|ATP synthase alpha/beta chain, C terminal domain|PF09378.5|HAS-barrel|HAS barrel domain|PF00006.20|ATP-synt_ab|ATP synthase alpha/beta family, nucleotide-binding domain|PF02874.18|ATP-synt_ab_N|ATP synthase alpha/beta family, beta-barrel domain
708	48724.50614.50621;13;PF01168.15|Ala_racemase_N|Alanine racemase, N-terminal domain|PF02784.11|Orn_Arg_deC_N|Pyridoxal-dependent decarboxylase, pyridoxal binding domain|PF00842.16|Ala_racemase_C|Alanine racemase, C-terminal domain|PF00278.17|Orn_DAP_Arg_deC|Pyridoxal-dependent decarboxylase, C-terminal sheet domain
709	48724.50629.50630;104;PF13650.1|Asp_protease_2|Aspartyl protease|PF03489.12|SapB_2|Saposin-like type B, region 2|PF07966.7|A1_Propeptide|A1 Propeptide|PF14543.1|TAXi_N|Xylanase inhibitor N-terminal|PF00026.18|Asp|Eukaryotic aspartyl protease|PF00077.15|RVP|Retroviral aspartyl protease|PF14541.1|TAXi_C|Xylanase inhibitor C-terminal|PF05184.10|SapB_1|Saposin-like type B, region 1|PF05618.6|Zn_prote…
710	48724.50676.50677;6;PF10458.4|Val_tRNA-synt_C|Valyl tRNA synthetase tRNA binding arm|PF01921.13|tRNA-synt_1f|tRNA synthetases class I (K)|PF08264.8|Anticodon_1|Anticodon-binding domain of tRNA|PF00133.17|tRNA-synt_1|tRNA synthetases class I (I, L, M and V)|PF09334.6|tRNA-synt_1g|tRNA synthetases class I (M)|PF14795.1|Leucyl-specific|Leucine-tRNA synthetase-specific domain|PF01406.14|tRNA-synt_1e|…
711	48724.50684.50685;12;PF03330.13|DPBB_1|Rare lipoprotein A (RlpA)-like double-psi beta-barrel|PF03562.12|MltA|MltA specific insert domain|PF01357.16|Pollen_allerg_1|Pollen allergen|PF02015.11|Glyco_hydro_45|Glycosyl hydrolase family 45|PF00967.12|Barwin|Barwin family|PF06725.6|3D|3D domain
712	48724.50684.50692;25;PF00384.17|Molybdopterin|Molybdopterin oxidoreductase|PF01568.16|Molydop_binding|Molydopterin dinucleotide binding domain|PF09263.5|PEX-2N|Peroxisome biogenesis factor 1, N-terminal|PF13191.1|AAA_16|AAA ATPase domain|PF14710.1|Nitr_red_alph_N|Respiratory nitrate reductase alpha N-terminal|PF10588.4|NADH-G_4Fe-4S_3|NADH-ubiquinone oxidoreductase-G iron-sulfur binding region|PF…
713	48724.50714.50715;5;PF00749.16|tRNA-synt_1c|tRNA synthetases class I (E and Q), catalytic domain|PF14693.1|Ribosomal_TL5_C|Ribosomal protein TL5, C-terminal domain|PF01386.14|Ribosomal_L25p|Ribosomal L25p family|PF03950.13|tRNA-synt_1c_C|tRNA synthetases class I (E and Q), anti-codon binding domain
714	48724.50722.50723;2;PF02312.12|CBF_beta|Core binding factor beta subunit
716	48724.50728.50729;113;PF08000.6|bPH_1|Bacterial PH domain|PF00640.18|PID|Phosphotyrosine interaction domain (PTB/PID)|PF03531.9|SSrecog|Structure-specific recognition protein (SSRP1)|PF11724.3|YvbH_ext|YvbH-like oligomerisation region|PF12814.2|Mcp5_PH|Meiotic cell cortex C-terminal pleckstrin homology|PF14470.1|bPH_3|Bacterial PH domain|PF07714.12|Pkinase_Tyr|Protein tyrosine kinase|PF15413.1|PH…
717	48724.50783.50784;4;PF02268.11|TFIIA_gamma_N|Transcription initiation factor IIA, gamma subunit, helical domain|PF02751.9|TFIIA_gamma_C|Transcription initiation factor IIA, gamma subunit|PF03153.8|TFIIA|Transcription factor IIA, alpha/beta subunit
718	48724.50788.50789;16;PF00716.12|Peptidase_S21|Assemblin (Peptidase family S21)
719	48724.50799.50800;9;PF02887.11|PK_C|Pyruvate kinase, alpha/beta domain|PF00224.16|PK|Pyruvate kinase, barrel domain|PF03473.12|MOSC|MOSC domain|PF03328.9|HpcH_HpaI|HpcH/HpaI aldolase/citrate lyase family
720	48724.50808.50809;2;PF06632.7|XRCC4|DNA double-strand break repair and V(D)J recombination protein XRCC4
721	48724.50813.50814;105;PF05870.6|PA_decarbox|Phenolic acid decarboxylase (PAD)|PF02087.10|Nitrophorin|Nitrophorin|PF08768.6|DUF1794|Domain of unknown function (DUF1794)|PF09148.5|DUF1934|Domain of unknown function (DUF1934)|PF09223.6|YodA|YodA lipocalin-like domain|PF11631.3|DUF3255|Protein of unknown function (DUF3255)|PF10284.4|Luciferase_3H|Luciferase helical bundle domain|PF12204.3|DUF3598|Dom…
722	48724.50875.101874;2;PF04264.8|YceI|YceI-like domain
723	48724.50875.141480;3;PF00057.13|Ldl_recept_a|Low-density lipoprotein receptor domain class A
725	48724.50875.50876;33;PF01382.12|Avidin|Avidin family
726	48724.50875.50882;5;PF09022.5|Staphostatin_A|Staphostatin A|PF02974.9|Inh|Protease inhibitor Inh|PF09023.5|Staphostatin_B|Staphostatin B
727	48724.50875.50886;2;PF00144.19|Beta-lactamase|Beta-lactamase|PF07932.7|DAP_C|D-aminopeptidase, domain C|PF07930.7|DAP_B|D-aminopeptidase, domain B
728	48724.50875.69298;2;PF09099.5|Qn_am_d_aIII|Quinohemoprotein amine dehydrogenase, alpha subunit domain III|PF09098.5|Dehyd-heme_bind|Quinohemoprotein amine dehydrogenase A, alpha subunit, haem binding|PF14930.1|Qn_am_d_aII|Quinohemoprotein amine dehydrogenase, alpha subunit domain II|PF09100.5|Qn_am_d_aIV|Quinohemoprotein amine dehydrogenase, alpha subunit domain IV
729	48724.50875.75001;2;PF00112.18|Peptidase_C1|Papain family cysteine protease|PF08773.6|CathepsinC_exc|Cathepsin C exclusion domain
730	48724.50890.50891;33;PF13414.1|TPR_11|TPR repeat|PF02682.11|AHS1|Allophanate hydrolase subunit 1|PF04126.8|Cyclophil_like|Cyclophilin-like|PF05913.6|DUF871|Bacterial protein of unknown function (DUF871)|PF13181.1|TPR_8|Tetratricopeptide repeat|PF00515.23|TPR_1|Tetratricopeptide repeat|PF00160.16|Pro_isomerase|Cyclophilin type peptidyl-prolyl cis-trans isomerase/CLD|PF07719.12|TPR_2|Tetratricopept…
731	48724.50903.50904;3;PF01840.12|TCL1_MTCP1|TCL1/MTCP1 family
732	48724.50910.50911;6;PF00878.13|CIMR|Cation-independent mannose-6-phosphate receptor repeat
733	48724.50915.50916;2;PF02270.10|TFIIF_beta|Transcription initiation factor IIF, beta subunit
734	48724.50922.50923;8;PF00045.14|Hemopexin|Hemopexin|PF01471.13|PG_binding_1|Putative peptidoglycan binding domain|PF00413.19|Peptidase_M10|Matrixin
737	48724.50933.75005;19;PF02435.11|Glyco_hydro_68|Levansucrase/Invertase|PF00251.15|Glyco_hydro_32N|Glycosyl hydrolases family 32 N-terminal domain|PF04041.8|DUF377|Domain of unknown function (DUF377)|PF04616.9|Glyco_hydro_43|Glycosyl hydrolases family 43|PF08244.7|Glyco_hydro_32C|Glycosyl hydrolases family 32 C terminal|PF08950.5|DUF1861|Protein of unknown function (DUF1861)
738	48724.50938.101898;2;PF01436.16|NHL|NHL repeat
739	48724.50938.101904;2;PF03989.8|DNA_gyraseA_C|DNA gyrase C-terminal domain, beta-propeller
740	48724.50938.117281;3;PF13964.1|Kelch_6|Kelch motif|PF13418.1|Kelch_4|Galactose oxidase, central domain|PF13415.1|Kelch_3|Galactose oxidase, central domain|PF01344.20|Kelch_1|Kelch motif
741	48724.50938.50939;33;PF12219.3|End_tail_spike|Catalytic domain of bacteriophage endosialidase|PF12195.3|End_beta_barrel|Beta barrel domain of bacteriophage endosialidase|PF02012.15|BNR|BNR/Asp-box repeat|PF00423.14|HN|Haemagglutinin-neuraminidase|PF13088.1|BNR_2|BNR repeat-like domain|PF12217.3|End_beta_propel|Catalytic beta propeller domain of bacteriophage endosialidase|PF09264.5|Sial-lect-inse…
743	48724.50938.50956;2;PF02333.10|Phytase|Phytase
745	48724.50938.63825;3;PF12662.2|cEGF|Complement Clr-like EGF-like|PF00058.12|Ldl_recept_b|Low-density lipoprotein receptor repeat class B|PF14670.1|FXa_inhibition|Coagulation Factor Xa inhibitory site|PF00057.13|Ldl_recept_a|Low-density lipoprotein receptor domain class A|PF07645.10|EGF_CA|Calcium-binding EGF domain
746	48724.50938.63829;6;PF08450.7|SGL|SMP-30/Gluconolaconase/LRE-like region|PF01731.15|Arylesterase|Arylesterase|PF03088.11|Str_synth|Strictosidine synthase
748	48724.50938.89372;2;PF07938.7|Fungal_lectin|Fungal fucose-specific lectin
750	48724.50964.101912;3;PF01403.14|Sema|Sema domain|PF00047.20|ig|Immunoglobulin domain|PF01437.20|PSI|Plexin repeat
752	48724.50964.117289;2;PF08801.6|Nucleoporin_N|Nup133 N terminal like
753	48724.50964.50965;5;PF00754.20|F5_F8_type_C|F5/8 type C domain|PF09118.6|DUF1929|Domain of unknown function (DUF1929)|PF01344.20|Kelch_1|Kelch motif
754	48724.50964.50969;8;PF00801.15|PKD|PKD domain|PF10282.4|Lactonase|Lactonase, 7-bladed beta-propeller|PF06433.6|Me-amine-dh_H|Methylamine dehydrogenase heavy chain (MADH)|PF02239.11|Cytochrom_D1|Cytochrome D1 heme domain
755	48724.50964.50974;2;PF00116.15|COX2|Cytochrome C oxidase subunit II, periplasmic domain|PF13473.1|Cupredoxin_1|Cupredoxin-like domain
756	48724.50964.50978;15;PF00646.28|F-box|F-box domain|PF12937.2|F-box-like|F-box-like|PF00400.27|WD40|WD domain, G-beta repeat
757	48724.50964.50985;2;PF13540.1|RCC1_2|Regulator of chromosome condensation (RCC1) repeat|PF00415.13|RCC1|Regulator of chromosome condensation (RCC1) repeat
759	48724.50964.50993;5;PF12695.2|Abhydrolase_5|Alpha/beta hydrolase family|PF02897.10|Peptidase_S9_N|Prolyl oligopeptidase, N-terminal beta-propeller domain|PF02129.13|Peptidase_S15|X-Pro dipeptidyl-peptidase (S15 family)|PF00326.16|Peptidase_S9|Prolyl oligopeptidase family|PF12697.2|Abhydrolase_6|Alpha/beta hydrolase family|PF01738.13|DLH|Dienelactone hydrolase family
760	48724.50964.69318;2;PF08441.7|Integrin_alpha2|Integrin alpha|PF01839.18|FG-GAP|FG-GAP repeat
763	48724.50997.50998;8;PF13570.1|PQQ_3|PQQ-like domain|PF13442.1|Cytochrome_CBB3|Cytochrome C oxidase, cbb3-type, subunit III|PF01011.16|PQQ|PQQ enzyme repeat|PF00034.16|Cytochrom_C|Cytochrome c|PF13360.1|PQQ_2|PQQ-like domain
764	48724.50997.51004;6;PF13442.1|Cytochrome_CBB3|Cytochrome C oxidase, cbb3-type, subunit III|PF00034.16|Cytochrom_C|Cytochrome c|PF02239.11|Cytochrom_D1|Cytochrome D1 heme domain
765	48724.50997.82171;4;PF12695.2|Abhydrolase_5|Alpha/beta hydrolase family|PF07676.7|PD40|WD40-like Beta Propeller Repeat|PF00930.16|DPPIV_N|Dipeptidyl peptidase IV (DPP IV) N-terminal region|PF00326.16|Peptidase_S9|Prolyl oligopeptidase family
766	48724.51010.51011;65;PF10566.4|Glyco_hydro_97|Glycoside hydrolase 97|PF01301.14|Glyco_hydro_35|Glycosyl hydrolases family 35|PF13364.1|BetaGal_dom4_5|Beta-galactosidase jelly roll domain|PF08532.5|Glyco_hydro_42M|Beta-galactosidase trimerisation domain|PF01120.12|Alpha_L_fucos|Alpha-L-fucosidase|PF09154.5|DUF1939|Domain of unknown function (DUF1939)|PF11852.3|DUF3372|Domain of unknown function (D…
768	48724.51044.51045;19;PF09068.6|EF-hand_2|EF hand|PF13616.1|Rotamase_3|PPIC-type PPIASE domain|PF09069.6|EF-hand_3|EF-hand|PF00639.16|Rotamase|PPIC-type PPIASE domain|PF00397.21|WW|WW domain
769	48724.51044.51055;4;PF02839.9|CBM_5_12|Carbohydrate binding domain|PF14600.1|CBM_5_12_2|Cellulose-binding domain|PF00704.23|Glyco_hydro_18|Glycosyl hydrolases family 18
771	48724.51068.51069;65;PF00194.16|Carb_anhydrase|Eukaryotic-type carbonic anhydrase
773	48724.51086.51087;2;PF00820.14|Lipoprotein_1|Borrelia lipoprotein
776	48724.51091.51096;4;PF09131.5|Endotoxin_mid|Bacillus thuringiensis delta-Endotoxin, middle domain|PF03944.9|Endotoxin_C|delta endotoxin|PF00555.14|Endotoxin_M|delta endotoxin|PF03945.9|Endotoxin_N|delta endotoxin, N-terminal domain
777	48724.51091.51101;6;PF01419.12|Jacalin|Jacalin-like lectin domain
778	48724.51109.51110;13;PF01453.19|B_lectin|D-mannose binding lectin
780	48724.51125.141571;3;PF13576.1|Pentapeptide_3|Pentapeptide repeats (9 copies)|PF13599.1|Pentapeptide_4|Pentapeptide repeats (9 copies)|PF00805.17|Pentapeptide|Pentapeptide repeats (8 copies)
781	48724.51125.51120;7;PF05572.8|Peptidase_M43|Pregnancy-associated plasma protein-A|PF00353.14|HemolysinCabind|Hemolysin-type calcium-binding repeat (2 copies)|PF13574.1|Reprolysin_2|Metallo-peptidase family M12B Reprolysin-like|PF00413.19|Peptidase_M10|Matrixin|PF13582.1|Reprolysin_3|Metallo-peptidase family M12B Reprolysin-like|PF08548.6|Peptidase_M10_C|Peptidase M10 serralysin C terminal|PF13583…
782	48724.51125.51126;36;PF05860.8|Haemagg_act|haemagglutination activity domain|PF03212.9|Pertactin|Pertactin|PF03211.8|Pectate_lyase|Pectate lyase|PF13229.1|Beta_helix|Right handed beta helix region|PF14592.1|Chondroitinas_B|Chondroitinase B|PF03718.8|Glyco_hydro_49|Glycosyl hydrolase family 49|PF09251.5|PhageP22-tail|Salmonella phage P22 tail-spike|PF12708.2|Pectate_lyase_3|Pectate lyase superfami…
785	48724.51125.69336;2;PF04898.9|Glu_syn_central|Glutamate synthase central domain|PF01645.12|Glu_synthase|Conserved region in glutamate synthase|PF00310.16|GATase_2|Glutamine amidotransferases class-II|PF01493.14|GXGXG|GXGXG motif
786	48724.51125.69340;3;PF08603.6|CAP_C|Adenylate cyclase associated (CAP) C terminal
789	48724.51160.51161;22;PF14602.1|Hexapep_2|Hexapeptide repeat of succinyl-transferase|PF14805.1|THDPS_N_2|Tetrahydrodipicolinate N-succinyltransferase N-terminal|PF01128.14|IspD|2-C-methyl-D-erythritol 4-phosphate cytidylyltransferase|PF06426.9|SATase_N|Serine acetyltransferase, N-terminal|PF12464.3|Mac|Maltose acetyltransferase|PF00132.19|Hexapep|Bacterial transferase hexapeptide (six repeats)|PF0…
790	48724.51160.51177;3;PF05264.6|CfAFP|Choristoneura fumiferana antifreeze protein (CfAFP)
791	48724.51181.51182;81;PF06249.7|EutQ|Ethanolamine utilisation protein EutQ|PF07883.6|Cupin_2|Cupin domain|PF06052.7|3-HAO|3-hydroxyanthranilic acid dioxygenase|PF05899.7|Cupin_3|Protein of unknown function (DUF861)|PF06172.6|Cupin_5|Cupin superfamily (DUF985)|PF02041.11|Auxin_BP|Auxin binding protein|PF02678.11|Pirin|Pirin|PF02311.14|AraC_binding|AraC-like ligand binding domain|PF04115.7|Ureidogly…
792	48724.51181.51197;26;PF07350.7|DUF1479|Protein of unknown function (DUF1479)|PF05373.6|Pro_3_hydrox_C|L-proline 3-hydroxylase, C-terminal|PF03171.15|2OG-FeII_Oxy|2OG-Fe(II) oxygenase superfamily|PF13621.1|Cupin_8|Cupin-like domain|PF08007.7|Cupin_4|Cupin superfamily protein|PF02668.11|TauD|Taurine catabolism dioxygenase TauD, TfdA family|PF08943.5|CsiD|CsiD|PF04074.7|DUF386|Domain of unknown func…
793	48724.51181.51206;22;PF00610.16|DEP|Domain found in Dishevelled, Egl-10, and Pleckstrin (DEP)|PF13545.1|HTH_Crp_2|Crp-like helix-turn-helix domain|PF00027.24|cNMP_binding|Cyclic nucleotide-binding domain|PF00325.15|Crp|Bacterial regulatory proteins, crp family
794	48724.51181.51215;3;PF07883.6|Cupin_2|Cupin domain|PF02311.14|AraC_binding|AraC-like ligand binding domain
795	48724.51181.51219;5;PF01987.12|AIM24|Mitochondrial biogenesis AIM24|PF02081.10|TrpBP|Tryptophan RNA-binding attenuator protein
796	48724.51181.63862;2;PF04263.11|TPK_catalytic|Thiamin pyrophosphokinase, catalytic domain|PF04265.9|TPK_B1_binding|Thiamin pyrophosphokinase, vitamin B1 binding domain
798	48724.51224.51225;2;PF01664.11|Reo_sigma1|Reovirus viral attachment protein sigma 1|PF00541.12|Adeno_knob|Adenoviral fibre protein (knob domain)|PF00608.12|Adeno_shaft|Adenoviral fibre protein (repeat/shaft region)
799	48724.51229.110324;8;PF00575.18|S1|S1 RNA binding domain|PF14382.1|ECR1_N|Exosome complex exonuclease RRP4 N-terminal region|PF10447.4|EXOSC1|Exosome component EXOSC1/CSL4|PF07650.12|KH_2|KH domain|PF00013.24|KH_1|KH domain|PF01016.14|Ribosomal_L27|Ribosomal L27 protein
800	48724.51229.51230;13;PF00364.17|Biotin_lipoyl|Biotin-requiring enzyme|PF13533.1|Biotin_lipoyl_2|Biotin-lipoyl like|PF01597.14|GCV_H|Glycine cleavage H-protein
801	48724.51229.51246;13;PF00289.17|CPSase_L_chain|Carbamoyl-phosphate synthase L chain, N-terminal domain|PF02785.14|Biotin_carb_C|Biotin carboxylase C-terminal domain|PF02844.10|GARS_N|Phosphoribosylglycinamide synthetase, N domain|PF01333.14|Apocytochr_F_C|Apocytochrome F, C-terminal|PF02655.9|ATP-grasp_3|ATP-grasp domain|PF07478.8|Dala_Dala_lig_C|D-ala D-ala ligase C-terminus|PF01071.14|GARS_A|Ph…
802	48724.51229.51261;4;PF01551.17|Peptidase_M23|Peptidase family M23|PF00358.15|PTS_EIIA_1|phosphoenolpyruvate-dependent sugar phosphotransferase system, EIIA 1
803	48724.51268.51269;33;PF03102.9|NeuB|NeuB family|PF08666.7|SAF|SAF domain
804	48724.51268.51274;3;PF02924.9|HDPD|Bacteriophage lambda head decoration protein D
805	48724.51268.51278;3;PF00547.13|Urease_gamma|Urease, gamma subunit|PF00699.15|Urease_beta|Urease beta subunit
806	48724.51268.51283;13;PF06559.6|DCD|2'-deoxycytidine 5'-triphosphate deaminase (DCD)|PF00692.14|dUTPase|dUTPase
808	48724.51268.63867;7;PF03454.10|MoeA_C|MoeA C-terminal region (domain IV)|PF00994.19|MoCF_biosynth|Probable molybdopterin binding domain|PF03453.12|MoeA_N|MoeA N-terminal region (domain I and II)
809	48724.51268.82199;6;PF00856.23|SET|SET domain|PF05033.11|Pre-SET|Pre-SET motif
810	48724.51293.51294;9;PF05203.11|Hom_end_hint|Hom_end-associated Hint|PF09062.5|Endonuc_subdom|PI-PfuI Endonuclease subdomain|PF14890.1|Intein_splicing|Intein splicing domain|PF09061.1|Stirrup|Stirrup|PF14528.1|LAGLIDADG_3|LAGLIDADG-like domain|PF05204.9|Hom_end|Homing endonuclease|PF01079.15|Hint|Hint module
811	48724.51305.51306;9;PF10502.4|Peptidase_S26|Signal peptidase, peptidase S26|PF00717.18|Peptidase_S24|Peptidase S24-like|PF01726.11|LexA_DNA_bind|LexA DNA binding domain
812	48724.51315.51316;9;PF00838.12|TCTP|Translationally controlled tumour protein|PF04828.9|GFA|Glutathione-dependent formaldehyde-activating enzyme|PF04421.8|Mss4|Mss4 protein
813	48724.51321.51322;3;PF08881.5|CVNH|CVNH domain
815	48724.51331.51332;6;PF00508.12|PPV_E2_N|E2 (early) protein, N terminal
816	48724.51337.51338;33;PF07908.7|D-aminoacyl_C|D-aminoacylase, C-terminal region|PF01979.15|Amidohydro_1|Amidohydrolase family|PF04909.9|Amidohydro_2|Amidohydrolase|PF01026.16|TatD_DNase|TatD related DNase|PF12890.2|DHOase|Dihydro-orotase-like|PF13147.1|Amidohydro_4|Amidohydrolase|PF00449.15|Urease_alpha|Urease alpha-subunit, N-terminal domain|PF07969.6|Amidohydro_3|Amidohydrolase family|PF13594.1|…
817	48724.51343.51344;3;PF00401.15|ATP-synt_DE|ATP synthase, Delta/Epsilon chain, long alpha-helix domain|PF02823.11|ATP-synt_DE_N|ATP synthase, Delta/Epsilon chain, beta-sandwich domain
818	48724.56036.56037;2;PF03147.9|FDX-ACB|Ferredoxin-fold anticodon binding domain|PF03484.10|B5|tRNA synthetase B5 domain|PF03483.12|B3_4|B3/4 domain|PF01409.15|tRNA-synt_2d|tRNA synthetases class II core domain (F)|PF01588.15|tRNA_bind|Putative tRNA binding domain|PF01171.15|ATP_bind_3|PP-loop family|PF09179.6|TilS|TilS substrate binding domain|PF11734.3|TilS_C|TilS substrate C-terminal domain
819	48724.63696.63697;2;PF06554.7|Olfactory_mark|Olfactory marker protein
820	48724.63706.63707;2;PF02221.10|E1_DerP2_DerF2|ML domain
821	48724.63711.63712;3;PF02931.18|Neur_chan_LBD|Neurotransmitter-gated ion-channel ligand binding domain
822	48724.63723.63724;6;PF06369.7|Anemone_cytotox|Sea anemone cytotoxic protein|PF07367.6|FB_lectin|Fungal fruit body lectin
824	48724.63816.63817;5;PF04203.8|Sortase|Sortase family
827	48724.63881.63882;10;PF03454.10|MoeA_C|MoeA C-terminal region (domain IV)|PF00994.19|MoCF_biosynth|Probable molybdopterin binding domain|PF03453.12|MoeA_N|MoeA N-terminal region (domain I and II)
828	48724.63886.63887;3;PF00262.13|Calreticulin|Calreticulin family
829	48724.69188.69189;3;PF00768.15|Peptidase_S11|D-alanyl-D-alanine carboxypeptidase|PF00144.19|Beta-lactamase|Beta-lactamase|PF13354.1|Beta-lactamase2|Beta-lactamase enzyme family|PF09211.5|DUF1958|Domain of unknown function (DUF1958)|PF07943.8|PBP5_C|Penicillin-binding protein 5, C-terminal domain
830	48724.69278.69279;13;PF13856.1|Gifsy-2|ATP-binding sugar transporter from pro-phage|PF04717.7|Phage_base_V|Phage-related baseplate assembly protein|PF09097.5|Phage-tail_1|Baseplate structural protein, domain 1|PF05354.6|Phage_attach|Phage Head-Tail Attachment|PF09393.5|DUF2001|Protein of unknown function (DUF2001)|PF09096.5|Phage-tail_2|Baseplate structural protein, domain 2|PF05954.6|Phage_GPD|P…
831	48724.69286.69287;3;PF05194.7|UreE_C|UreE urease accessory protein, C-terminal domain|PF02814.10|UreE_N|UreE urease accessory protein, N-terminal domain
832	48724.69348.69349;7;PF12219.3|End_tail_spike|Catalytic domain of bacteriophage endosialidase|PF12195.3|End_beta_barrel|Beta barrel domain of bacteriophage endosialidase|PF06714.6|Gp5_OB|Gp5 N-terminal OB domain|PF08932.5|DUF1914|Domain of unknown function (DUF1914)|PF07212.6|Hyaluronidase_1|Hyaluronidase protein (HylP)|PF08931.5|DUF1913|Domain of unknown function (DUF1913)|PF12217.3|End_beta_prop…
833	48724.69359.69360;3;PF12706.2|Lactamase_B_2|Beta-lactamase superfamily domain|PF13483.1|Lactamase_B_3|Beta-lactamase superfamily domain|PF01473.15|CW_binding_1|Putative cell wall binding repeat|PF00753.22|Lactamase_B|Metallo-beta-lactamase superfamily|PF01183.15|Glyco_hydro_25|Glycosyl hydrolases family 25
834	48724.69368.69369;3;PF06958.7|Pyocin_S|S-type Pyocin|PF03515.9|Cloacin|Colicin-like bacteriocin tRNase domain|PF09000.5|Cytotoxic|Cytotoxic|PF01024.14|Colicin|Colicin pore forming domain|PF11570.3|E2R135|Coiled-coil receptor-binding R-domain of colicin E2
835	48724.74981.74982;2;PF01668.13|SmpB|SmpB protein
836	48724.81278.81277;2;PF14830.1|Haemocyan_bet_s|Haemocyanin beta-sandwich|PF00264.15|Tyrosinase|Common central domain of tyrosinase
837	48724.81625.81624;10;PF06831.9|H2TH|Formamidopyrimidine-DNA glycosylase H2TH domain|PF06827.9|zf-FPG_IleRS|Zinc finger found in FPG and IleRS|PF01149.19|Fapy_DNA_glyco|Formamidopyrimidine-DNA glycosylase N-terminal domain|PF09292.5|Neil1-DNA_bind|Endonuclease VIII-like 1, DNA bind
839	48724.82025.82026;2;PF07472.6|PA-IIL|Fucose-binding lectin II (PA-IIL)
841	48724.82050.82051;2;PF01018.17|GTP1_OBG|GTP1/OBG|PF02421.13|FeoB_N|Ferrous iron transport protein B|PF09269.6|DUF1967|Domain of unknown function (DUF1967)|PF01926.18|MMR_HSR1|50S ribosome-binding GTPase
842	48724.82152.82153;3;PF02469.17|Fasciclin|Fasciclin domain
845	48724.88632.49742;6;PF09113.5|N-glycanase_C|Peptide-N-glycosidase F, C terminal|PF01082.15|Cu2_monooxygen|Copper type II ascorbate-dependent monooxygenase, N-terminal domain|PF09112.5|N-glycanase_N|Peptide-N-glycosidase F, N terminal|PF03712.10|Cu2_monoox_C|Copper type II ascorbate-dependent monooxygenase, C-terminal domain
846	48724.88632.49749;8;PF03678.9|Adeno_hexon_C|Hexon, adenovirus major coat protein, C-terminal domain|PF01065.14|Adeno_hexon|Hexon, adenovirus major coat protein, N-terminal domain|PF04451.7|Capsid_NCLDV|Large eukaryotic DNA virus major capsid protein
847	48724.88632.69203;4;PF03066.10|Nucleoplasmin|Nucleoplasmin
848	48724.88632.88633;89;PF03689.10|Nepo_coat_N|Nepovirus coat protein, N-terminal domain|PF08762.5|CRPV_capsid|CRPV capsid protein like|PF00073.15|Rhv|picornavirus capsid protein|PF02226.11|Pico_P1A|Picornavirus coat protein (VP4)|PF02247.11|Como_LCP|Large coat protein|PF00983.13|Tymo_coat|Tymovirus coat protein|PF03391.10|Nepo_coat|Nepovirus coat protein, central domain|PF03688.9|Nepo_coat_C|Nepovi…
849	48724.88632.88645;18;PF00740.13|Parvo_coat|Parvovirus coat protein VP2|PF02336.10|Denso_VP4|Capsid protein VP4|PF02306.10|Phage_G|Major spike protein (G protein)|PF02305.12|Phage_F|Capsid protein (F protein)
850	48724.88632.88648;4;PF00718.15|Polyoma_coat|Polyomavirus coat protein|PF00500.13|Late_protein_L1|L1 (late) protein
851	48724.88632.88650;3;PF03898.8|TNV_CP|Satellite tobacco necrosis virus coat protein|PF06184.6|Potex_coat|Potexvirus coat protein
852	48724.88696.88697;44;PF08241.7|Methyltransf_11|Methyltransferase domain|PF10763.4|DUF2584|Protein of unknown function (DUF2584)|PF14306.1|PUA_2|PUA-like domain|PF03602.10|Cons_hypoth95|Conserved hypothetical protein 95|PF01583.15|APS_kinase|Adenylylsulphate kinase|PF05175.9|MTS|Methyltransferase small domain|PF02005.11|TRM|N2,N2-dimethylguanosine tRNA methyltransferase|PF09627.5|PrgU|PrgU-like pr…
854	48724.89359.89360;4;PF01521.15|Fe-S_biosyn|Iron-sulphur cluster biosynthesis
855	48724.89391.89392;3;PF03548.10|LolA|Outer membrane lipoprotein carrier protein LolA|PF07161.8|DUF1396|Protein of unknown function (DUF1396)|PF03550.9|LolB|Outer membrane lipoprotein LolB
859	48724.89446.141694;2;PF08922.6|DUF1905|Domain of unknown function (DUF1905)|PF01954.11|DUF104|Protein of unknown function DUF104
860	48724.89446.89447;4;PF04014.13|Antitoxin-MazE|Antidote-toxin recognition MazE
861	51349.100949.100950;34;PF01144.18|CoA_trans|Coenzyme A transferase|PF01008.12|IF-2B|Initiation factor 2 subunit family|PF13336.1|AcetylCoA_hyd_C|Acetyl-CoA hydrolase/transferase C-terminal domain|PF01812.15|5-FTHF_cyc-lig|5-formyltetrahydrofolate cyclo-ligase family|PF02550.10|AcetylCoA_hydro|Acetyl-CoA hydrolase/transferase N-terminal domain|PF06026.9|Rib_5-P_isom_A|Ribose 5-phosphate isomerase …
862	51349.102214.102215;2;PF02633.9|Creatininase|Creatinine amidohydrolase
866	51349.102404.102405;8;PF06908.6|DUF1273|Protein of unknown function (DUF1273)|PF03641.9|Lysine_decarbox|Possible lysine decarboxylase
867	51349.102413.102414;2;PF06002.7|CST-I|Alpha-2,3-sialyltransferase (CST-I)
868	51349.102461.102462;4;PF01981.11|PTH2|Peptidyl-tRNA hydrolase PTH2|PF09391.5|DUF2000|Protein of unknown function (DUF2000)
869	51349.102521.102522;3;PF01887.11|SAM_adeno_trans|S-adenosyl-l-methionine hydroxide adenosyltransferase
870	51349.102545.102546;2;PF05025.8|RbsD_FucU|RbsD / FucU transport protein family
871	51349.102587.102588;2;PF02585.12|PIG-L|GlcNAc-PI de-N-acetylase
872	51349.102704.102705;3;PF01784.13|NIF3|NIF3 (NGG1p interacting factor 3)
873	51349.110454.110455;2;PF01751.17|Toprim|Toprim domain|PF13662.1|Toprim_4|Toprim domain
875	51349.110709.110710;2;PF04260.7|DUF436|Protein of unknown function (DUF436)|PF02522.9|Antibiotic_NAT|Aminoglycoside 3-N-acetyltransferase
878	51349.142337.142338;2;PF01933.13|UPF0052|Uncharacterised protein family UPF0052
884	51349.159467.159468;2;PF01990.12|ATP-synt_F|ATP synthase (F/14-kDa) subunit
885	51349.159500.159501;4;PF05139.9|Erythro_esteras|Erythromycin esterase|PF04187.8|DUF399|Protein of unknown function, DUF399|PF15645.1|Tox-PLDMTX|Dermonecrotoxin of the Papain-like fold|PF11647.3|PMT_C|C-terminal region of Pasteurella multocida toxin residues 569-1285
886	51349.159663.159664;3;PF11760.3|CbiG_N|Cobalamin synthesis G N-terminal|PF01890.11|CbiG_C|Cobalamin synthesis G C-terminus
889	51349.159778.159779;2;PF10563.4|CdCA1|Cadmium carbonic anhydrase repeat
890	51349.51350.102110;2;PF02679.10|ComA|(2R)-phospho-3-sulfolactate synthase (ComA)
891	51349.51350.102114;3;PF06463.8|Mob_synth_C|Molybdenum Cofactor Synthesis C|PF06969.11|HemN_C|HemN C-terminal domain|PF13353.1|Fer4_12|4Fe-4S single cluster domain|PF04055.16|Radical_SAM|Radical SAM superfamily|PF13394.1|Fer4_14|4Fe-4S single cluster domain
894	51349.51350.110399;2;PF05690.9|ThiG|Thiazole biosynthesis protein ThiG
895	51349.51350.117396;2;PF01904.13|DUF72|Protein of unknown function DUF72
897	51349.51350.51351;41;PF03060.10|NMO|Nitronate monooxygenase|PF00121.13|TIM|Triosephosphate isomerase|PF05690.9|ThiG|Thiazole biosynthesis protein ThiG
898	51349.51350.51366;67;PF00290.15|Trp_syntA|Tryptophan synthase alpha chain|PF00215.19|OMPdecase|Orotidine 5'-phosphate decarboxylase / HUMPS family|PF01884.12|PcrB|PcrB family|PF00697.17|PRAI|N-(5'phosphoribosyl)anthranilate (PRA) isomerase|PF01207.12|Dus|Dihydrouridine synthase (Dus)|PF01680.12|SOR_SNZ|SOR/SNZ family|PF03060.10|NMO|Nitronate monooxygenase|PF04131.9|NanE|Putative N-acetylmannosami…
899	51349.51350.51391;3;PF04131.9|NanE|Putative N-acetylmannosamine-6-phosphate epimerase|PF03060.10|NMO|Nitronate monooxygenase|PF02581.12|TMP-TENI|Thiamine monophosphate synthase/TENI
900	51349.51350.51395;47;PF07992.9|Pyr_redox_2|Pyridine nucleotide-disulphide oxidoreductase|PF14697.1|Fer4_21|4Fe-4S dicluster domain|PF13450.1|NAD_binding_8|NAD(P)-binding Rossmann-like domain|PF00310.16|GATase_2|Glutamine amidotransferases class-II|PF13738.1|Pyr_redox_3|Pyridine nucleotide-disulphide oxidoreductase|PF01207.12|Dus|Dihydrouridine synthase (Dus)|PF03060.10|NMO|Nitronate monooxygenase…
901	51349.51350.51412;13;PF04131.9|NanE|Putative N-acetylmannosamine-6-phosphate epimerase|PF03060.10|NMO|Nitronate monooxygenase|PF01645.12|Glu_synthase|Conserved region in glutamate synthase|PF01070.13|FMN_dh|FMN-dependent dehydrogenase|PF00571.23|CBS|CBS domain|PF00977.16|His_biosynth|Histidine biosynthesis protein|PF00478.20|IMPDH|IMP dehydrogenase / GMP reductase domain
902	51349.51350.51419;11;PF01168.15|Ala_racemase_N|Alanine racemase, N-terminal domain|PF02784.11|Orn_Arg_deC_N|Pyridoxal-dependent decarboxylase, pyridoxal binding domain|PF00278.17|Orn_DAP_Arg_deC|Pyridoxal-dependent decarboxylase, C-terminal sheet domain|PF00842.16|Ala_racemase_C|Alanine racemase, C-terminal domain
903	51349.51350.51430;31;PF00248.16|Aldo_ket_red|Aldo/keto reductase family
904	51349.51350.51445;345;PF10566.4|Glyco_hydro_97|Glycoside hydrolase 97|PF01301.14|Glyco_hydro_35|Glycosyl hydrolases family 35|PF12876.2|Cellulase-like|Sugar-binding cellulase-like|PF13364.1|BetaGal_dom4_5|Beta-galactosidase jelly roll domain|PF00150.13|Cellulase|Cellulase (glycosyl hydrolase family 5)|PF02449.10|Glyco_hydro_42|Beta-galactosidase|PF07555.8|NAGidase|beta-N-acetylglucosaminidase|PF0…
905	51349.51350.51556;84;PF07908.7|D-aminoacyl_C|D-aminoacylase, C-terminal region|PF01979.15|Amidohydro_1|Amidohydrolase family|PF02126.13|PTE|Phosphotriesterase family|PF01244.16|Peptidase_M19|Membrane dipeptidase (Peptidase family M19)|PF04909.9|Amidohydro_2|Amidohydrolase|PF01026.16|TatD_DNase|TatD related DNase|PF02614.9|UxaC|Glucuronate isomerase|PF12890.2|DHOase|Dihydro-orotase-like|PF13147.1|…
906	51349.51350.51569;97;PF00682.14|HMGL-like|HMGL-like|PF00490.16|ALAD|Delta-aminolevulinic acid dehydratase|PF02436.13|PYC_OADA|Conserved carboxylase domain|PF01487.10|DHquinase_I|Type I 3-dehydroquinase|PF08666.7|SAF|SAF domain|PF07836.6|DmpG_comm|DmpG-like communication domain|PF01474.11|DAHP_synth_2|Class-II DAHP synthetase family|PF01791.4|DeoC|DeoC/LacD family aldolase|PF01081.14|Aldolase|KDPG…
907	51349.51350.51604;42;PF03952.11|Enolase_N|Enolase, N-terminal domain|PF05034.8|MAAL_N|Methylaspartate ammonia-lyase N-terminus|PF02746.11|MR_MLE_N|Mandelate racemase / muconate lactonizing enzyme, N-terminal domain|PF13378.1|MR_MLE_C|Enolase C-terminal domain-like|PF00113.17|Enolase_C|Enolase, C-terminal TIM barrel domain|PF07476.6|MAAL_C|Methylaspartate ammonia-lyase C-terminus|PF01188.16|MR_MLE…
908	51349.51350.51621;34;PF00391.18|PEP-utilizers|PEP-utilising enzyme, mobile domain|PF09370.5|TIM-br_sig_trns|TIM-barrel signal transduction protein|PF02896.13|PEP-utilizers_C|PEP-utilising enzyme, TIM barrel domain|PF00224.16|PK|Pyruvate kinase, barrel domain|PF00311.12|PEPcase|Phosphoenolpyruvate carboxylase|PF13714.1|PEP_mutase|Phosphoenolpyruvate phosphomutase|PF00463.16|ICL|Isocitrate lyase fa…
909	51349.51350.51645;2;PF01274.17|Malate_synthase|Malate synthase
910	51349.51350.51649;22;PF02788.11|RuBisCO_large_N|Ribulose bisphosphate carboxylase large chain, N-terminal domain|PF00016.15|RuBisCO_large|Ribulose bisphosphate carboxylase large chain, catalytic domain
911	51349.51350.51658;35;PF03786.8|UxuA|D-mannonate dehydratase (UxuA)|PF01261.19|AP_endonuc_2|Xylose isomerase-like TIM barrel
912	51349.51350.51679;9;PF00296.15|Bac_luciferase|Luciferase-like monooxygenase
913	51349.51350.51690;9;PF02749.11|QRPTase_N|Quinolinate phosphoribosyl transferase, N-terminal domain|PF04095.11|NAPRTase|Nicotinate phosphoribosyltransferase (NAPRTase) family|PF01729.14|QRPTase_C|Quinolinate phosphoribosyl transferase, C-terminal domain
914	51349.51350.51695;14;PF00388.14|PI-PLC-X|Phosphatidylinositol-specific phospholipase C, X domain|PF03009.12|GDPD|Glycerophosphoryl diester phosphodiesterase family|PF00387.14|PI-PLC-Y|Phosphatidylinositol-specific phospholipase C, Y domain|PF09279.6|EF-hand_like|Phosphoinositide-specific phospholipase C, efhand-like|PF14788.1|EF-hand_10|EF hand|PF00168.25|C2|C2 domain
915	51349.51350.51703;8;PF06368.6|Met_asp_mut_E|Methylaspartate mutase E chain (MutE)|PF01642.17|MM_CoA_mutase|Methylmalonyl-CoA mutase|PF02310.14|B12-binding|B12 binding domain|PF02286.10|Dehydratase_LU|Dehydratase large subunit|PF09043.6|Lys-AminoMut_A|D-Lysine 5,6-aminomutase alpha subunit
916	51349.51350.51713;8;PF01472.15|PUA|PUA domain|PF01702.13|TGT|Queuine tRNA-ribosyltransferase|PF14810.1|TGT_C2|Patch-forming domain C2 of tRNA-guanine transglycosylase|PF14809.1|TGT_C1|C1 domain of tRNA-guanine transglycosylase dimerisation
917	51349.51350.51717;6;PF02574.11|S-methyl_trans|Homocysteine S-methyltransferase|PF00809.17|Pterin_bind|Pterin binding enzyme
918	51349.51350.51726;11;PF01717.13|Meth_synt_2|Cobalamin-independent synthase, Catalytic domain|PF08267.7|Meth_synt_1|Cobalamin-independent synthase, N-terminal domain|PF01208.12|URO-D|Uroporphyrinogen decarboxylase (URO-D)
919	51349.51350.51730;4;PF01619.13|Pro_dh|Proline dehydrogenase|PF02219.12|MTHFR|Methylenetetrahydrofolate reductase|PF14850.1|Pro_dh-DNA_bdg|DNA-binding domain of Proline dehydrogenase
922	51349.51350.82282;3;PF02574.11|S-methyl_trans|Homocysteine S-methyltransferase|PF00809.17|Pterin_bind|Pterin binding enzyme
923	51349.51734.51735;408;PF00549.14|Ligase_CoA|CoA-ligase|PF14833.1|NAD_binding_11|NAD-binding of NADP-dependent 3-hydroxyisobutyrate dehydrogenase|PF01262.16|AlaDh_PNT_C|Alanine dehydrogenase/PNT, C-terminal domain|PF00044.19|Gp_dh_N|Glyceraldehyde 3-phosphate dehydrogenase, NAD binding domain|PF01113.15|DapB_N|Dihydrodipicolinate reductase, N-terminus|PF13950.1|Epimerase_Csub|UDP-glucose 4-epimera…
924	51349.51904.51905;141;PF14697.1|Fer4_21|4Fe-4S dicluster domain|PF01262.16|AlaDh_PNT_C|Alanine dehydrogenase/PNT, C-terminal domain|PF00996.13|GDI|GDP dissociation inhibitor|PF13450.1|NAD_binding_8|NAD(P)-binding Rossmann-like domain|PF01571.16|GCV_T|Aminomethyltransferase folate-binding domain|PF08669.6|GCV_T_C|Glycine cleavage T-protein C-terminal barrel domain|PF01180.16|DHO_dh|Dihydroorotate …
925	51349.51970.51971;10;PF00070.22|Pyr_redox|Pyridine nucleotide-disulphide oxidoreductase|PF03275.8|GLF|UDP-galactopyranose mutase|PF14697.1|Fer4_21|4Fe-4S dicluster domain|PF07992.9|Pyr_redox_2|Pyridine nucleotide-disulphide oxidoreductase|PF13237.1|Fer4_10|4Fe-4S dicluster domain|PF13450.1|NAD_binding_8|NAD(P)-binding Rossmann-like domain|PF13738.1|Pyr_redox_3|Pyridine nucleotide-disulphide oxido…
926	51349.51983.51984;3;PF01225.20|Mur_ligase|Mur ligase family, catalytic domain|PF02875.16|Mur_ligase_C|Mur ligase family, glutamate ligase domain|PF08245.7|Mur_ligase_M|Mur ligase middle domain
927	51349.51988.51989;10;PF01341.12|Glyco_hydro_6|Glycosyl hydrolases family 6
928	51349.51988.88713;19;PF09210.6|DUF1957|Domain of unknown function (DUF1957)|PF03065.10|Glyco_hydro_57|Glycosyl hydrolase family 57|PF04748.8|Polysacc_deac_2|Divergent polysaccharide deacetylase|PF03746.11|LamB_YcsF|LamB/YcsF family|PF07748.8|Glyco_hydro_38C|Glycosyl hydrolases family 38 C-terminal domain|PF09094.6|DUF1925|Domain of unknown function (DUF1925)|PF04794.7|YdjC|YdjC-like protein|PF015…
929	51349.51988.89550;3;PF01876.11|RNase_P_p30|RNase P subunit p30|PF02811.14|PHP|PHP domain
930	51349.51997.51998;15;PF01228.16|Gly_radical|Glycine radical|PF02867.10|Ribonuc_red_lgC|Ribonucleotide reductase, barrel domain|PF08343.5|RNR_N|Ribonucleotide reductase N-terminal|PF13597.1|NRDD|Anaerobic ribonucleoside-triphosphate reductase|PF03477.11|ATP-cone|ATP cone domain|PF00317.16|Ribonuc_red_lgN|Ribonucleotide reductase, all-alpha domain|PF02901.10|PFL|Pyruvate formate lyase|PF05167.7|DUF…
931	51349.52008.102198;2;PF04199.8|Cyclase|Putative cyclase
933	51349.52008.141986;2;PF02016.10|Peptidase_S66|LD-carboxypeptidase
934	51349.52008.52009;5;PF00391.18|PEP-utilizers|PEP-utilising enzyme, mobile domain|PF01326.14|PPDK_N|Pyruvate phosphate dikinase, PEP/pyruvate binding domain|PF02896.13|PEP-utilizers_C|PEP-utilising enzyme, TIM barrel domain|PF05524.8|PEP-utilisers_N|PEP-utilising enzyme, N-terminal
935	51349.52008.52016;11;PF00920.16|ILVD_EDD|Dehydratase family|PF00694.14|Aconitase_C|Aconitase C-terminal domain|PF06434.8|Aconitase_2_N|Aconitate hydratase 2 N-terminus|PF01989.11|DUF126|Protein of unknown function DUF126|PF00330.15|Aconitase|Aconitase family (aconitate hydratase)|PF11791.3|Aconitase_B_N|Aconitate B N-terminal domain
937	51349.52008.52025;2;PF02225.17|PA|PA domain|PF04389.12|Peptidase_M28|Peptidase family M28|PF04253.10|TFR_dimer|Transferrin receptor-like dimerisation domain
938	51349.52008.52029;15;PF00118.19|Cpn60_TCP1|TCP-1/cpn60 chaperonin family
939	51349.52008.82317;2;PF08841.5|DDR|Diol dehydratase reactivase ATPase-like domain
940	51349.52008.89562;4;PF03737.10|Methyltransf_6|Demethylmenaquinone methyltransferase
941	51349.52037.52038;10;PF01337.13|Barstar|Barstar (barnase inhibitor)
942	51349.52037.52042;2;PF01655.13|Ribosomal_L32e|Ribosomal protein L32
943	51349.52046.52047;7;PF12799.2|LRR_4|Leucine Rich repeats (2 copies)|PF00646.28|F-box|F-box domain|PF13504.1|LRR_7|Leucine rich repeat|PF12937.2|F-box-like|F-box-like|PF00560.28|LRR_1|Leucine Rich Repeat|PF13516.1|LRR_6|Leucine Rich repeat
944	51349.52046.52058;47;PF07711.6|RabGGT_insert|Rab geranylgeranyl transferase alpha-subunit, insert domain|PF14843.1|GF_recep_IV|Growth factor receptor domain IV|PF00757.15|Furin-like|Furin-like cysteine rich region|PF13895.1|Ig_2|Immunoglobulin domain|PF13855.1|LRR_8|Leucine rich repeat|PF08191.6|LRR_adjacent|LRR adjacent|PF08263.7|LRRNT_2|Leucine rich repeat N-terminal domain|PF13504.1|LRR_7|Leuc…
946	51349.52079.52080;5;PF00828.14|Ribosomal_L18e|Ribosomal protein L18e/L15
947	51349.52086.52087;3;PF03765.10|CRAL_TRIO_N|CRAL/TRIO, N-terminal domain|PF13716.1|CRAL_TRIO_2|Divergent CRAL/TRIO domain|PF00650.15|CRAL_TRIO|CRAL/TRIO domain
948	51349.52086.52091;8;PF01740.16|STAS|STAS domain|PF11964.3|SpoIIAA-like|SpoIIAA-like|PF13466.1|STAS_2|STAS domain
949	51349.52095.52096;46;PF14684.1|Tricorn_C1|Tricorn protease C1 domain|PF03255.9|ACCA|Acetyl co-enzyme A carboxylase carboxyltransferase alpha subunit|PF00574.18|CLP_protease|Clp protease|PF13180.1|PDZ_2|PDZ domain|PF03572.13|Peptidase_S41|Peptidase family S41|PF06833.6|MdcE|Malonate decarboxylase gamma subunit (MdcE)|PF02737.13|3HCDH_N|3-hydroxyacyl-CoA dehydrogenase, NAD binding domain|PF01039.17…
950	51349.52112.52113;13;PF00533.21|BRCT|BRCA1 C Terminus (BRCT) domain|PF12738.2|PTCB-BRCT|twin BRCT domain
951	51349.52120.52121;15;PF00885.14|DMRL_synthase|6,7-dimethyl-8-ribityllumazine synthase
952	51349.52128.52129;11;PF03785.9|Peptidase_C25_C|Peptidase family C25, C terminal ig-like domain|PF00656.17|Peptidase_C14|Caspase domain|PF01364.13|Peptidase_C25|Peptidase family C25
953	51349.52140.52141;16;PF03167.14|UDG|Uracil DNA glycosylase superfamily|PF01472.15|PUA|PUA domain
954	51349.52150.52151;5;PF01735.13|PLA2_B|Lysophospholipase catalytic domain|PF01734.17|Patatin|Patatin-like phospholipase|PF00698.16|Acyl_transf_1|Acyl transferase domain|PF00168.25|C2|C2 domain
956	51349.52160.52161;5;PF00572.13|Ribosomal_L13|Ribosomal protein L13
957	51349.52165.52166;6;PF00573.17|Ribosomal_L4|Ribosomal protein L4/L1 family
958	51349.52171.52172;62;PF00158.21|Sigma54_activat|Sigma-54 interaction domain|PF14532.1|Sigma54_activ_2|Sigma-54 interaction domain|PF07728.9|AAA_5|AAA domain (dynein-related subfamily)|PF00990.16|GGDEF|GGDEF domain|PF00486.23|Trans_reg_C|Transcriptional regulatory protein, C terminal|PF00196.14|GerE|Bacterial regulatory proteins, luxR family|PF03709.10|OKR_DC_1_N|Orn/Lys/Arg decarboxylase, N-termi…
959	51349.52171.52200;4;PF01582.15|TIR|TIR domain|PF13676.1|TIR_2|TIR domain
961	51349.52171.52210;11;PF00549.14|Ligase_CoA|CoA-ligase|PF13535.1|ATP-grasp_4|ATP-grasp domain|PF13549.1|ATP-grasp_5|ATP-grasp domain|PF13607.1|Succ_CoA_lig|Succinyl-CoA ligase like flavodoxin domain|PF08442.5|ATP-grasp_2|ATP-grasp domain|PF13380.1|CoA_binding_2|CoA binding domain|PF02629.14|CoA_binding|CoA binding domain
962	51349.52171.52218;61;PF00667.15|FAD_binding_1|FAD binding domain|PF00753.22|Lactamase_B|Metallo-beta-lactamase superfamily|PF12682.2|Flavodoxin_4|Flavodoxin|PF00258.20|Flavodoxin_1|Flavodoxin|PF02525.12|Flavodoxin_2|Flavodoxin-like fold|PF03358.10|FMN_red|NADPH-dependent FMN reductase|PF12724.2|Flavodoxin_5|Flavodoxin domain|PF00175.16|NAD_binding_1|Oxidoreductase NAD-binding domain|PF07972.6|Fla…
963	51349.52171.52242;10;PF02607.12|B12-binding_2|B12 binding domain|PF02965.12|Met_synt_B12|Vitamin B12 dependent methionine synthase, activation domain|PF01642.17|MM_CoA_mutase|Methylmalonyl-CoA mutase|PF02310.14|B12-binding|B12 binding domain
964	51349.52171.52255;6;PF00731.15|AIRC|AIR carboxylase
965	51349.52171.52266;19;PF03996.10|Hema_esterase|Hemagglutinin esterase|PF02710.9|Hema_HEFG|Hemagglutinin domain of haemagglutinin-esterase-fusion glycoprotein|PF03629.13|DUF303|Domain of unknown function (DUF303)|PF00657.17|Lipase_GDSL|GDSL-like Lipase/Acylhydrolase|PF13472.1|Lipase_GDSL_2|GDSL-like Lipase/Acylhydrolase family
967	51349.52171.52283;24;PF00070.22|Pyr_redox|Pyridine nucleotide-disulphide oxidoreductase|PF07991.7|IlvN|Acetohydroxy acid isomeroreductase, catalytic domain|PF00670.16|AdoHcyase_NAD|S-adenosyl-L-homocysteine hydrolase, NAD binding domain|PF02826.14|2-Hacid_dh_C|D-isomer specific 2-hydroxyacid dehydrogenase, NAD binding domain|PF01262.16|AlaDh_PNT_C|Alanine dehydrogenase/PNT, C-terminal domain|PF01…
968	51349.52171.52304;7;PF01220.14|DHquinase_II|Dehydroquinase class II
969	51349.52171.52309;8;PF02267.12|Rib_hydrolayse|ADP-ribosyl cyclase|PF05014.10|Nuc_deoxyrib_tr|Nucleoside 2-deoxyribosyltransferase
970	51349.52171.52313;5;PF00318.15|Ribosomal_S2|Ribosomal protein S2
971	51349.52171.52317;50;PF02540.12|NAD_synthase|NAD synthase|PF00733.16|Asn_synthase|Asparagine synthase|PF13278.1|DUF4066|Putative amidotransferase|PF08532.5|Glyco_hydro_42M|Beta-galactosidase trimerisation domain|PF03054.11|tRNA_Me_trans|tRNA methyl transferase|PF02016.10|Peptidase_S66|LD-carboxypeptidase|PF07722.8|Peptidase_C26|Peptidase C26|PF00199.14|Catalase|Catalase|PF07090.6|DUF1355|Protein …
972	51349.52171.63965;3;PF02570.10|CbiC|Precorrin-8X methylmutase
973	51349.52334.52335;9;PF02787.14|CPSase_L_D3|Carbamoyl-phosphate synthetase large chain, oligomerisation domain|PF00289.17|CPSase_L_chain|Carbamoyl-phosphate synthase L chain, N-terminal domain|PF02142.17|MGS|MGS-like domain|PF02655.9|ATP-grasp_3|ATP-grasp domain|PF01808.13|AICARFT_IMPCHas|AICARFT/IMPCHase bienzyme|PF07478.8|Dala_Dala_lig_C|D-ala D-ala ligase C-terminus|PF13535.1|ATP-grasp_4|ATP-gr…
974	51349.52342.52343;40;PF00667.15|FAD_binding_1|FAD binding domain|PF00970.19|FAD_binding_6|Oxidoreductase FAD-binding domain|PF00258.20|Flavodoxin_1|Flavodoxin|PF00042.17|Globin|Globin|PF08030.7|NAD_binding_6|Ferric reductase NAD binding domain|PF00111.22|Fer2|2Fe-2S iron-sulfur cluster binding domain|PF00175.16|NAD_binding_1|Oxidoreductase NAD-binding domain|PF10418.4|DHODB_Fe-S_bind|Iron-sulfur …
975	51349.52373.52374;69;PF01747.12|ATP-sulfurylase|ATP-sulfurylase|PF13521.1|AAA_28|AAA domain|PF00579.20|tRNA-synt_1b|tRNA synthetases class I (W and Y)|PF08264.8|Anticodon_1|Anticodon-binding domain of tRNA|PF14306.1|PUA_2|PUA-like domain|PF02569.10|Pantoate_ligase|Pantoate-beta-alanine ligase|PF01583.15|APS_kinase|Adenylylsulphate kinase|PF09334.6|tRNA-synt_1g|tRNA synthetases class I (M)|PF14795…
976	51349.52373.52402;33;PF02540.12|NAD_synthase|NAD synthase|PF01012.16|ETF|Electron transfer flavoprotein domain|PF12481.3|DUF3700|Aluminium induced protein|PF00733.16|Asn_synthase|Asparagine synthase|PF07722.8|Peptidase_C26|Peptidase C26|PF03054.11|tRNA_Me_trans|tRNA methyl transferase|PF00766.14|ETF_alpha|Electron transfer flavoprotein FAD-binding domain|PF13537.1|GATase_7|Glutamine amidotransfer…
977	51349.52373.52413;2;PF03721.9|UDPG_MGDP_dh_N|UDP-glucose/GDP-mannose dehydrogenase family, NAD binding domain|PF03720.10|UDPG_MGDP_dh_C|UDP-glucose/GDP-mannose dehydrogenase family, UDP binding domain|PF01210.18|NAD_Gly3P_dh_N|NAD-dependent glycerol-3-phosphate dehydrogenase N-terminus|PF00984.14|UDPG_MGDP_dh|UDP-glucose/GDP-mannose dehydrogenase family, central domain
978	51349.52417.52418;6;PF07831.8|PYNP_C|Pyrimidine nucleoside phosphorylase C-terminal domain|PF02885.12|Glycos_trans_3N|Glycosyl transferase family, helical bundle domain|PF00591.16|Glycos_transf_3|Glycosyl transferase family, a/b domain
979	51349.52424.52425;5;PF00875.13|DNA_photolyase|DNA photolyase|PF03441.9|FAD_binding_7|FAD binding domain of DNA photolyase
980	51349.52439.52440;25;PF02787.14|CPSase_L_D3|Carbamoyl-phosphate synthetase large chain, oligomerisation domain|PF00289.17|CPSase_L_chain|Carbamoyl-phosphate synthase L chain, N-terminal domain|PF02750.9|Synapsin_C|Synapsin, ATP binding domain|PF02655.9|ATP-grasp_3|ATP-grasp domain|PF06973.7|DUF1297|Domain of unknown function (DUF1297)|PF02078.11|Synapsin|Synapsin, N-terminal domain|PF07478.8|Dala…
981	51349.52466.52467;41;PF02776.13|TPP_enzyme_N|Thiamine pyrophosphate enzyme, N-terminal TPP binding domain|PF01012.16|ETF|Electron transfer flavoprotein domain|PF01916.12|DS|Deoxyhypusine synthase|PF02552.11|CO_dh|CO dehydrogenase beta subunit/acetyl-CoA synthase epsilon subunit|PF00766.14|ETF_alpha|Electron transfer flavoprotein FAD-binding domain|PF02146.12|SIR2|Sir2 family|PF02775.16|TPP_enzyme…
982	51349.52489.52490;10;PF12327.3|FtsZ_C|FtsZ family, C-terminal domain|PF03953.12|Tubulin_C|Tubulin C-terminal domain|PF10644.4|Misat_Tub_SegII|Misato Segment II tubulin-like domain|PF00091.20|Tubulin|Tubulin/FtsZ family, GTPase domain
983	51349.52498.52499;8;PF00857.15|Isochorismatase|Isochorismatase family
984	51349.52506.52507;8;PF02441.14|Flavoprotein|Flavoprotein
985	51349.52517.52518;72;PF02776.13|TPP_enzyme_N|Thiamine pyrophosphate enzyme, N-terminal TPP binding domain|PF01558.13|POR|Pyruvate ferredoxin/flavodoxin oxidoreductase|PF13237.1|Fer4_10|4Fe-4S dicluster domain|PF10371.4|EKR|Domain of unknown function|PF00456.16|Transketolase_N|Transketolase, thiamine diphosphate binding domain|PF13292.1|DXP_synthase_N|1-deoxy-D-xylulose-5-phosphate synthase|PF1283…
986	51349.52539.52540;575;PF10396.4|TrmE_N|GTP-binding protein TrmE N-terminus|PF01018.17|GTP1_OBG|GTP1/OBG|PF08542.6|Rep_fac_C|Replication factor C C-terminal domain|PF02283.11|CobU|Cobinamide kinase / cobinamide phosphate guanyltransferase|PF02978.14|SRP_SPB|Signal peptide binding domain|PF01637.13|Arch_ATPase|Archaeal ATPase|PF13538.1|UvrD_C_2|UvrD-like helicase C-terminal domain|PF01043.15|SecA_P…
987	51349.52727.52728;2;PF03830.10|PTSIIB_sorb|PTS system sorbose subfamily IIB component
988	51349.52732.52733;3;PF02277.12|DBI_PRT|Phosphoribosyltransferase
989	51349.52737.52738;2;PF00072.19|Response_reg|Response regulator receiver domain|PF01339.12|CheB_methylest|CheB methylesterase
990	51349.52742.52743;53;PF04151.10|PPC|Bacterial pre-peptidase C-terminal domain|PF00082.17|Peptidase_S8|Subtilase family|PF09286.6|Pro-kuma_activ|Pro-kumamolisin, activation domain|PF01483.15|P_proprotein|Proprotein convertase P-domain
991	51349.52767.52768;28;PF00850.14|Hist_deacetyl|Histone deacetylase domain|PF00491.16|Arginase|Arginase family
992	51349.52776.52777;31;PF00755.15|Carn_acyltransf|Choline/Carnitine o-acyltransferase|PF00198.18|2-oxoacid_dh|2-oxoacid dehydrogenases acyltransferase (catalytic domain)|PF00668.15|Condensation|Condensation domain|PF00302.13|CAT|Chloramphenicol acetyltransferase
993	51349.52787.52788;13;PF01451.16|LMWPc|Low molecular weight phosphotyrosine protein phosphatase
994	51349.52787.52794;5;PF02302.12|PTS_IIB|PTS system, Lactose/Cellobiose specific IIB subunit
995	51349.52798.52799;46;PF03545.8|YopE|Yersinia virulence determinant (YopE)|PF10409.4|PTEN_C2|C2 domain of PTEN tumour-suppressor protein|PF14566.1|PTPlike_phytase|Inositol hexakisphosphate|PF00017.19|SH2|SH2 domain|PF13348.1|Y_phosphatase3C|Tyrosine phosphatase family C-terminal region|PF14671.1|DSPn|Dual specificity protein phosphatase, N-terminal half|PF13350.1|Y_phosphatase3|Tyrosine phosphatas…
996	51349.52820.52821;24;PF00581.15|Rhodanese|Rhodanese-like domain|PF09122.5|DUF1930|Domain of unknown function (DUF1930)
997	51349.52832.52833;245;PF10262.4|Rdx|Rdx family|PF04908.10|SH3BGR|SH3-binding, glutamic acid-rich protein|PF01323.15|DSBA|DSBA-like thioredoxin domain|PF00578.16|AhpC-TSA|AhpC/TSA family|PF02966.11|DIM1|Mitosis protein DIM1|PF13462.1|Thioredoxin_4|Thioredoxin|PF02114.11|Phosducin|Phosducin|PF13409.1|GST_N_2|Glutathione S-transferase, N-terminal domain|PF10411.4|DsbC_N|Disulfide bond isomerase prot…
999	51349.52921.52922;12;PF01558.13|POR|Pyruvate ferredoxin/flavodoxin oxidoreductase|PF13237.1|Fer4_10|4Fe-4S dicluster domain|PF10371.4|EKR|Domain of unknown function|PF00456.16|Transketolase_N|Transketolase, thiamine diphosphate binding domain|PF12838.2|Fer4_7|4Fe-4S dicluster domain|PF12837.2|Fer4_6|4Fe-4S binding domain|PF02775.16|TPP_enzyme_C|Thiamine pyrophosphate enzyme, C-terminal TPP bindin…
1000	51349.52934.52935;15;PF02887.11|PK_C|Pyruvate kinase, alpha/beta domain|PF00224.16|PK|Pyruvate kinase, barrel domain|PF03328.9|HpcH_HpaI|HpcH/HpaI aldolase/citrate lyase family
1001	51349.52934.52943;4;PF00231.14|ATP-synt|ATP synthase
1002	51349.52948.52949;10;PF02789.12|Peptidase_M17_N|Cytosol aminopeptidase family, N-terminal domain|PF14519.1|Macro_2|Macro-like domain|PF00883.16|Peptidase_M17|Cytosol aminopeptidase family, catalytic domain|PF01661.16|Macro|Macro domain
1004	51349.52953.159594;2;PF03886.8|DUF330|Protein of unknown function (DUF330)|PF05211.7|NLBH|Neuraminyllactose-binding hemagglutinin precursor (NLBH)
1005	51349.52953.52954;16;PF09180.6|ProRS-C_1|Prolyl-tRNA synthetase, C-terminal|PF09181.5|ProRS-C_2|Prolyl-tRNA synthetase, C-terminal|PF02824.16|TGS|TGS domain|PF00587.20|tRNA-synt_2b|tRNA synthetase class II core domain (G, H, P, S and T)|PF13393.1|tRNA-synt_His|Histidyl-tRNA synthetase|PF03129.15|HGTP_anticodon|Anticodon binding domain|PF04427.13|Brix|Brix domain|PF07973.9|tRNA_SAD|Threonyl and Al…
1007	51349.52953.52968;5;PF02288.10|Dehydratase_MU|Dehydratase medium subunit
1008	51349.52953.52972;10;PF01931.13|NTPase_I-T|Protein of unknown function DUF84|PF01725.11|Ham1p_like|Ham1 family|PF02545.9|Maf|Maf-like protein
1010	51349.52979.52980;54;PF02963.11|EcoRI|Restriction endonuclease EcoRI|PF09195.6|Endonuc-BglII|Restriction endonuclease BglII|PF02980.11|FokI_C|Restriction endonuclease FokI, catalytic domain|PF02976.10|MutH|DNA mismatch repair enzyme MutH|PF08814.5|XisH|XisH protein|PF09225.5|Endonuc-PvuII|Restriction endonuclease PvuII|PF04471.7|Mrr_cat|Restriction endonuclease|PF08682.5|DUF1780|Protein of unknow…
1011	51349.52979.53032;4;PF09631.5|Sen15|Sen15 protein|PF02778.9|tRNA_int_endo_N|tRNA intron endonuclease, N-terminal domain|PF01974.12|tRNA_int_endo|tRNA intron endonuclease, catalytic C-terminal domain
1013	51349.53040.53041;3;PF00239.16|Resolvase|Resolvase, N terminal domain|PF02796.10|HTH_7|Helix-turn-helix domain of resolvase
1014	51349.53040.53056;5;PF00484.14|Pro_CA|Carbonic anhydrase
1015	51349.53061.53062;4;PF03610.11|EIIA-man|PTS system fructose IIA component
1016	51349.53066.53067;147;PF08841.5|DDR|Diol dehydratase reactivase ATPase-like domain|PF06406.6|StbA|StbA protein|PF03727.11|Hexokinase_2|Hexokinase|PF00871.12|Acetate_kinase|Acetokinase family|PF00370.16|FGGY_N|FGGY family of carbohydrate kinases, N-terminal domain|PF14450.1|FtsA|Cell division protein FtsA|PF02685.11|Glucokinase|Glucokinase|PF01869.15|BcrAD_BadFG|BadF/BadG/BcrA/BcrD ATPase family|P…
1017	51349.53066.53092;5;PF05195.11|AMP_N|Aminopeptidase P, N-terminal domain|PF00557.19|Peptidase_M24|Metallopeptidase family M24|PF01321.13|Creatinase_N|Creatinase/Prolidase N-terminal domain
1018	51349.53066.53098;120;PF00575.18|S1|S1 RNA binding domain|PF02914.10|DDE_2|Bacteriophage Mu transposase|PF00665.21|rve|Integrase core domain|PF01351.13|RNase_HII|Ribonuclease HII|PF12134.3|PRP8_domainIV|PRP8 domain IV core|PF01609.16|DDE_Tnp_1|Transposase DDE domain|PF14706.1|Tnp_DNA_bind|Transposase DNA-binding|PF00570.18|HRDC|HRDC domain|PF00476.15|DNA_pol_A|DNA polymerase family A|PF00929.19|R…
1019	51349.53066.53137;10;PF00861.17|Ribosomal_L18p|Ribosomal L18p/L5e family|PF03465.10|eRF1_3|eRF1 domain 3|PF03464.10|eRF1_2|eRF1 domain 2|PF03463.10|eRF1_1|eRF1 domain 1|PF00411.14|Ribosomal_S11|Ribosomal protein S11
1020	51349.53066.53146;4;PF02579.12|Nitro_FeMo-Co|Dinitrogenase iron-molybdenum cofactor
1021	51349.53066.53150;2;PF05190.13|MutS_IV|MutS family domain IV|PF05188.12|MutS_II|MutS domain II|PF00488.16|MutS_V|MutS domain V|PF05192.13|MutS_III|MutS domain III|PF01624.15|MutS_I|MutS domain I
1022	51349.53066.53155;3;PF01035.15|DNA_binding_1|6-O-methylguanine DNA methyltransferase, DNA binding domain|PF09153.5|DUF1938|Domain of unknown function (DUF1938)|PF02870.10|Methyltransf_1N|6-O-methylguanine DNA methyltransferase, ribonuclease-like domain
1023	51349.53162.142535;2;PF04414.7|tRNA_deacylase|D-aminoacyl-tRNA deacylase
1025	51349.53162.53163;2;PF03418.9|Peptidase_A25|Germination protease|PF01750.13|HycI|Hydrogenase maturation protease
1026	51349.53162.53167;24;PF01048.15|PNP_UDP_1|Phosphorylase superfamily|PF10423.4|AMNp_N|Bacterial AMP nucleoside phosphorylase N-terminus
1027	51349.53162.53178;4;PF01195.14|Pept_tRNA_hydro|Peptidyl-tRNA hydrolase
1028	51349.53162.53182;5;PF01470.12|Peptidase_C15|Pyroglutamyl peptidase
1029	51349.53162.53187;54;PF02789.12|Peptidase_M17_N|Cytosol aminopeptidase family, N-terminal domain|PF02225.17|PA|PA domain|PF07687.9|M20_dimer|Peptidase dimerisation domain|PF04389.12|Peptidase_M28|Peptidase family M28|PF05013.7|FGase|N-formylglutamate amidohydrolase|PF04253.10|TFR_dimer|Transferrin receptor-like dimerisation domain|PF01520.13|Amidase_3|N-acetylmuramoyl-L-alanine amidase|PF00883.16…
1030	51349.53162.53213;2;PF02900.13|LigB|Catalytic LigB subunit of aromatic ring-opening dioxygenase
1031	51349.53217.53218;21;PF03454.10|MoeA_C|MoeA C-terminal region (domain IV)|PF00994.19|MoCF_biosynth|Probable molybdopterin binding domain|PF03453.12|MoeA_N|MoeA N-terminal region (domain I and II)
1032	51349.53222.53223;35;PF09176.6|Mpt_N|Methylene-tetrahydromethanopterin dehydrogenase, N-terminal|PF02882.14|THF_DHG_CYH_C|Tetrahydrofolate dehydrogenase/cyclohydrolase, NAD(P)-binding domain|PF03949.10|Malic_M|Malic enzyme, NAD binding domain|PF02812.13|ELFV_dehydrog_N|Glu/Leu/Phe/Val dehydrogenase, dimerisation domain|PF08501.6|Shikimate_dh_N|Shikimate dehydrogenase substrate binding domain|PF01…
1033	51349.53243.53244;7;PF01225.20|Mur_ligase|Mur ligase family, catalytic domain|PF02875.16|Mur_ligase_C|Mur ligase family, glutamate ligase domain|PF08245.7|Mur_ligase_M|Mur ligase middle domain
1034	51349.53253.53254;22;PF01591.13|6PF2K|6-phosphofructo-2-kinase|PF13671.1|AAA_33|AAA domain|PF00328.17|His_Phos_2|Histidine phosphatase superfamily (branch 2)|PF00300.17|His_Phos_1|Histidine phosphatase superfamily (branch 1)
1035	51349.53270.53271;54;PF14681.1|UPRTase|Uracil phosphoribosyltransferase|PF00156.22|Pribosyltran|Phosphoribosyl transferase domain|PF13522.1|GATase_6|Glutamine amidotransferase domain|PF00310.16|GATase_2|Glutamine amidotransferases class-II|PF13793.1|Pribosyltran_N|N-terminal domain of ribose phosphate pyrophosphokinase|PF13537.1|GATase_7|Glutamine amidotransferase domain|PF13230.1|GATase_4|Glutam…
1036	51349.53299.53300;36;PF00089.21|Trypsin|Trypsin|PF04811.10|Sec23_trunk|Sec23/Sec24 trunk domain|PF08033.7|Sec23_BS|Sec23/Sec24 beta-sandwich domain|PF03730.9|Ku_C|Ku70/Ku80 C-terminal arm|PF03731.10|Ku_N|Ku70/Ku80 N-terminal alpha/beta domain|PF00092.23|VWA|von Willebrand factor type A domain|PF13519.1|VWA_2|von Willebrand factor type A domain|PF05731.6|TROVE|TROVE domain|PF04815.10|Sec23_helical…
1038	51349.53327.53328;9;PF02911.13|Formyl_trans_C|Formyl transferase, C-terminal domain|PF00551.14|Formyl_trans_N|Formyl transferase
1039	51349.53334.53335;148;PF02384.11|N6_Mtase|N-6 DNA Methylase|PF08241.7|Methyltransf_11|Methyltransferase domain|PF04445.8|SAM_MT|Putative SAM-dependent methyltransferase|PF01596.12|Methyltransf_3|O-methyltransferase|PF02005.11|TRM|N2,N2-dimethylguanosine tRNA methyltransferase|PF05891.7|Methyltransf_PK|AdoMet dependent proline di-methyltransferase|PF05958.6|tRNA_U5-meth_tr|tRNA (Uracil-5-)-methylt…
1042	51349.53382.53383;158;PF01212.16|Beta_elim_lyase|Beta-eliminating lyase|PF03841.8|SelA|L-seryl-tRNA selenium transferase|PF01053.15|Cys_Met_Meta_PP|Cys/Met metabolism PLP-dependent enzyme|PF12897.2|Aminotran_MocR|Alanine-glyoxylate amino-transferase|PF03709.10|OKR_DC_1_N|Orn/Lys/Arg decarboxylase, N-terminal domain|PF00202.16|Aminotran_3|Aminotransferase class-III|PF00266.14|Aminotran_5|Aminotran…
1043	51349.53447.53448;75;PF00535.21|Glycos_transf_2|Glycosyl transferase family 2|PF01128.14|IspD|2-C-methyl-D-erythritol 4-phosphate cytidylyltransferase|PF10111.4|Glyco_tranf_2_2|Glycosyltransferase like family 2|PF12919.2|TcdA_TcdB|TcdA/TcdB catalytic glycosyltransferase domain|PF01704.13|UDPGP|UTP--glucose-1-phosphate uridylyltransferase|PF03414.8|Glyco_transf_6|Glycosyltransferase family 6|PF025…
1044	51349.53473.53474;197;PF00756.15|Esterase|Putative esterase|PF05448.7|AXE1|Acetyl xylan esterase (AXE1)|PF01083.17|Cutinase|Cutinase|PF09752.4|DUF2048|Uncharacterized conserved protein (DUF2048)|PF10142.4|PhoPQ_related|PhoPQ-activated pathogenicity-related protein|PF08530.5|PepX_C|X-Pro dipeptidyl-peptidase C-terminal non-catalytic domain|PF03403.8|PAF-AH_p_II|Platelet-activating factor acetylhyd…
1045	51349.53589.53590;6;PF01156.14|IU_nuc_hydro|Inosine-uridine preferring nucleoside hydrolase
1046	51349.53596.53597;29;PF00303.14|Thymidylat_synt|Thymidylate synthase|PF01872.12|RibD_C|RibD C-terminal domain|PF00383.17|dCMP_cyt_deam_1|Cytidine and deoxycytidylate deaminase zinc-binding region|PF00186.14|DHFR_1|Dihydrofolate reductase
1048	51349.53612.53613;31;PF08543.7|Phos_pyr_kin|Phosphomethylpyrimidine kinase|PF03853.10|YjeF_N|YjeF-related protein N-terminus|PF00294.19|PfkB|pfkB family carbohydrate kinase|PF01256.12|Carb_kinase|Carbohydrate kinase|PF04587.10|ADP_PFK_GK|ADP-specific Phosphofructokinase/Glucokinase conserved region|PF02110.10|HK|Hydroxyethylthiazole kinase family
1049	51349.53612.53623;10;PF01225.20|Mur_ligase|Mur ligase family, catalytic domain|PF02875.16|Mur_ligase_C|Mur ligase family, glutamate ligase domain|PF08245.7|Mur_ligase_M|Mur ligase middle domain
1050	51349.53632.53633;17;PF13840.1|ACT_7|ACT domain|PF00696.23|AA_kinase|Amino acid kinase family|PF01842.20|ACT|ACT domain
1051	51349.53638.53639;18;PF00596.16|Aldolase_II|Class II Aldolase and Adducin N-terminal domain|PF10120.4|Aldolase_2|Putative aldolase
1052	51349.53648.53649;32;PF14707.1|Sulfatase_C|C-terminal region of aryl-sulfatase|PF01676.13|Metalloenzyme|Metalloenzyme superfamily|PF00884.18|Sulfatase|Sulfatase|PF06415.8|iPGM_N|BPG-independent PGAM N-terminus (iPGM_N)|PF01663.17|Phosphodiest|Type I phosphodiesterase / nucleotide pyrophosphatase|PF00245.15|Alk_phosphatase|Alkaline phosphatase
1053	51349.53658.53659;40;PF03971.9|IDH|Monomeric isocitrate dehydrogenase|PF02504.10|FA_synthesis|Fatty acid synthesis protein|PF00180.15|Iso_dh|Isocitrate/isopropylmalate dehydrogenase|PF01515.14|PTA_PTB|Phosphate acetyl/butaryl transferase|PF04166.7|PdxA|Pyridoxal phosphate biosynthetic protein PdxA
1054	51349.53670.53671;37;PF02729.16|OTCace_N|Aspartate/ornithine carbamoyltransferase, carbamoyl-P binding domain|PF00185.19|OTCace|Aspartate/ornithine carbamoyltransferase, Asp/Orn binding domain
1055	51349.53670.53681;5;PF01177.17|Asp_Glu_race|Asp/Glu/Hydantoin racemase
1056	51349.53685.53686;35;PF00585.13|Thr_dehydrat_C|C-terminal regulatory domain of Threonine dehydratase|PF14821.1|Thr_synth_N|Threonine synthase N terminus|PF00291.20|PALP|Pyridoxal-phosphate dependent enzyme
1057	51349.53696.53697;21;PF13580.1|SIS_2|SIS domain|PF00342.14|PGI|Phosphoglucose isomerase|PF13522.1|GATase_6|Glutamine amidotransferase domain|PF00310.16|GATase_2|Glutamine amidotransferases class-II|PF13537.1|GATase_7|Glutamine amidotransferase domain|PF01380.17|SIS|SIS domain|PF13230.1|GATase_4|Glutamine amidotransferases class-II
1058	51349.53705.53706;18;PF00384.17|Molybdopterin|Molybdopterin oxidoreductase|PF01568.16|Molydop_binding|Molydopterin dinucleotide binding domain|PF13510.1|Fer2_4|2Fe-2S iron-sulfur cluster binding domain|PF00111.22|Fer2|2Fe-2S iron-sulfur cluster binding domain|PF04879.11|Molybdop_Fe4S4|Molybdopterin oxidoreductase Fe4S4 domain|PF14710.1|Nitr_red_alph_N|Respiratory nitrate reductase alpha N-termina…
1059	51349.53719.53720;19;PF00171.17|Aldedh|Aldehyde dehydrogenase family|PF00815.15|Histidinol_dh|Histidinol dehydrogenase|PF05893.9|LuxC|Acyl-CoA reductase (LuxC)
1060	51349.53731.53732;4;PF00694.14|Aconitase_C|Aconitase C-terminal domain|PF06434.8|Aconitase_2_N|Aconitate hydratase 2 N-terminus|PF00330.15|Aconitase|Aconitase family (aconitate hydratase)|PF11791.3|Aconitase_B_N|Aconitate B N-terminal domain
1061	51349.53737.53738;11;PF02880.11|PGM_PMM_III|Phosphoglucomutase/phosphomannomutase, alpha/beta/alpha domain III|PF00408.15|PGM_PMM_IV|Phosphoglucomutase/phosphomannomutase, C-terminal domain|PF02879.11|PGM_PMM_II|Phosphoglucomutase/phosphomannomutase, alpha/beta/alpha domain II|PF02878.11|PGM_PMM_I|Phosphoglucomutase/phosphomannomutase, alpha/beta/alpha domain I
1062	51349.53742.53743;2;PF07881.7|Fucose_iso_N1|L-fucose isomerase, first N-terminal domain|PF11762.3|Arabinose_Iso_C|L-arabinose isomerase C-terminal domain|PF02610.10|Arabinose_Isome|L-arabinose isomerase|PF02952.12|Fucose_iso_C|L-fucose isomerase, C-terminal domain|PF07882.7|Fucose_iso_N2|L-fucose isomerase, second N-terminal domain
1063	51349.53747.53748;11;PF00162.14|PGK|Phosphoglycerate kinase
1064	51349.53755.53756;35;PF08323.6|Glyco_transf_5|Starch synthase catalytic domain|PF09198.5|T4-Gluco-transf|Bacteriophage T4 beta-glucosyltransferase|PF13692.1|Glyco_trans_1_4|Glycosyl transferases group 1|PF00852.14|Glyco_transf_10|Glycosyltransferase family 10 (fucosyltransferase)|PF13528.1|Glyco_trans_1_3|Glycosyl transferase family 1|PF03033.15|Glyco_transf_28|Glycosyltransferase family 28 N-ter…
1065	51349.53773.53774;12;PF00710.15|Asparaginase|Asparaginase
1066	51349.53783.53784;5;PF00365.15|PFK|Phosphofructokinase
1067	51349.53789.53790;11;PF00590.15|TP_methylase|Tetrapyrrole (Corrin/Porphyrin) Methylases|PF13241.1|NAD_binding_7|Putative NAD(P)-binding|PF10414.4|CysG_dimeriser|Sirohaem synthase dimerisation region
1068	51349.53794.53795;9;PF02603.11|Hpr_kinase_N|HPr Serine kinase N terminus|PF01293.15|PEPCK_ATP|Phosphoenolpyruvate carboxykinase|PF00821.13|PEPCK|Phosphoenolpyruvate carboxykinase|PF07475.7|Hpr_kinase_C|HPr Serine kinase C-terminal domain
1070	51349.53799.53800;5;PF06180.6|CbiK|Cobalt chelatase (CbiK)|PF01903.12|CbiX|CbiX|PF00762.14|Ferrochelatase|Ferrochelatase
1071	51349.53799.53807;17;PF11844.3|DUF3364|Domain of unknown function (DUF3364)|PF00148.14|Oxidored_nitro|Nitrogenase component 1 type Oxidoreductase|PF01497.13|Peripla_BP_2|Periplasmic binding protein|PF01297.12|TroA|Periplasmic solute binding protein family
1072	51349.53821.53822;37;PF13377.1|Peripla_BP_3|Periplasmic binding protein-like domain|PF01094.23|ANF_receptor|Receptor family ligand binding region|PF04348.8|LppC|LppC putative lipoprotein|PF13433.1|Peripla_BP_5|Periplasmic binding protein domain|PF13458.1|Peripla_BP_6|Periplasmic binding protein|PF00356.16|LacI|Bacterial regulatory proteins, lacI family|PF13407.1|Peripla_BP_4|Periplasmic binding p…
1073	51349.53849.53850;179;PF02621.9|VitK2_biosynth|Menaquinone biosynthesis|PF03900.10|Porphobil_deamC|Porphobilinogen deaminase, C-terminal domain|PF02170.17|PAZ|PAZ domain|PF12727.2|PBP_like|PBP superfamily domain|PF00496.17|SBP_bac_5|Bacterial extracellular solute-binding proteins, family 5 Middle|PF04069.7|OpuAC|Substrate binding domain of ABC-type glycine betaine transport system|PF01379.15|Porp…
1074	51349.53900.53901;72;PF08540.5|HMG_CoA_synt_C|Hydroxymethylglutaryl-coenzyme A synthase C terminal|PF02801.17|Ketoacyl-synt_C|Beta-ketoacyl synthase, C-terminal domain|PF01154.12|HMG_CoA_synt_N|Hydroxymethylglutaryl-coenzyme A synthase N terminal|PF02797.10|Chal_sti_synt_C|Chalcone and stilbene synthases, C-terminal domain|PF02803.13|Thiolase_C|Thiolase, C-terminal domain|PF00195.14|Chal_sti_synt…
1075	51349.53919.53920;2;PF00037.22|Fer4|4Fe-4S binding domain|PF13187.1|Fer4_9|4Fe-4S dicluster domain|PF02256.12|Fe_hyd_SSU|Iron hydrogenase small subunit|PF13510.1|Fer2_4|2Fe-2S iron-sulfur cluster binding domain|PF13237.1|Fer4_10|4Fe-4S dicluster domain|PF12837.2|Fer4_6|4Fe-4S binding domain|PF02906.9|Fe_hyd_lg_C|Iron only hydrogenase large subunit, C-terminal domain
1076	51349.53926.102712;2;PF14464.1|Prok-JAB|Prokaryotic homologs of the JAB domain
1077	51349.53926.53927;30;PF01872.12|RibD_C|RibD C-terminal domain|PF02634.10|FdhD-NarQ|FdhD/NarQ family|PF02142.17|MGS|MGS-like domain|PF00383.17|dCMP_cyt_deam_1|Cytidine and deoxycytidylate deaminase zinc-binding region|PF08973.5|TM1506|Domain of unknown function (DUF1893)|PF08211.6|dCMP_cyt_deam_2|Cytidine and deoxycytidylate deaminase zinc-binding region|PF01808.13|AICARFT_IMPCHas|AICARFT/IMPCHase…
1078	51349.56783.56784;74;PF05761.9|5_nucleotid|5' nucleotidase family|PF05822.7|UMPH-1|Pyrimidine 5'-nucleotidase (UMPH-1)|PF00690.21|Cation_ATPase_N|Cation transporter/ATPase, N-terminus|PF12697.2|Abhydrolase_6|Alpha/beta hydrolase family|PF00561.15|Abhydrolase_1|alpha/beta hydrolase fold|PF03031.13|NIF|NLI interacting factor-like phosphatase|PF06414.7|Zeta_toxin|Zeta toxin|PF00689.16|Cation_ATPase_…
1079	51349.63417.63418;2;PF02875.16|Mur_ligase_C|Mur ligase family, glutamate ligase domain|PF01225.20|Mur_ligase|Mur ligase family, catalytic domain|PF08245.7|Mur_ligase_M|Mur ligase middle domain
1080	51349.63417.75138;3;PF02603.11|Hpr_kinase_N|HPr Serine kinase N terminus|PF07085.7|DRTGG|DRTGG domain|PF07475.7|Hpr_kinase_C|HPr Serine kinase C-terminal domain
1082	51349.63998.63999;2;PF04263.11|TPK_catalytic|Thiamin pyrophosphokinase, catalytic domain|PF04265.9|TPK_B1_binding|Thiamin pyrophosphokinase, vitamin B1 binding domain
1083	51349.64004.64005;3;PF01255.14|Prenyltransf|Putative undecaprenyl diphosphate synthase
1085	51349.64075.64076;5;PF04430.9|DUF498|Protein of unknown function (DUF498/DUF598)
1086	51349.64152.64153;2;PF03853.10|YjeF_N|YjeF-related protein N-terminus|PF01256.12|Carb_kinase|Carbohydrate kinase|PF02110.10|HK|Hydroxyethylthiazole kinase family
1088	51349.64166.64167;2;PF01975.12|SurE|Survival protein SurE
1089	51349.64181.64182;5;PF02272.14|DHHA1|DHHA1 domain|PF02833.9|DHHA2|DHHA2 domain|PF01368.15|DHH|DHH family
1090	51349.68922.68923;5;PF01293.15|PEPCK_ATP|Phosphoenolpyruvate carboxykinase|PF00821.13|PEPCK|Phosphoenolpyruvate carboxykinase
1091	51349.69499.69500;3;PF02580.11|Tyr_Deacylase|D-Tyr-tRNA(Tyr) deacylase
1092	51349.69571.69572;7;PF01547.20|SBP_bac_1|Bacterial extracellular solute-binding protein|PF13416.1|SBP_bac_8|Bacterial extracellular solute-binding protein|PF10585.4|UBA_e1_thiolCys|Ubiquitin-activating enzyme active site|PF08825.5|E2_bind|E2 binding domain|PF02134.16|UBACT|Repeat in ubiquitin-activating (UBA) protein|PF05237.8|MoeZ_MoeB|MoeZ/MoeB domain|PF00899.16|ThiF|ThiF family
1094	51349.69617.69618;2;PF02602.10|HEM4|Uroporphyrinogen-III synthase HemD
1095	51349.75168.75169;9;PF02635.10|DrsE|DsrE/DsrF-like family|PF04077.7|DsrH|DsrH like protein
1097	51349.75216.75217;22;PF01994.11|Trm56|tRNA ribose 2'-O-methyltransferase, aTrm56|PF01746.16|tRNA_m1G_MT|tRNA (Guanine-1)-methyltransferase|PF08032.7|SpoU_sub_bind|RNA 2'-O ribose methyltransferase substrate binding|PF00588.14|SpoU_methylase|SpoU rRNA Methylase family|PF04452.9|Methyltrans_RNA|RNA methyltransferase|PF04013.7|Methyltrn_RNA_2|Putative SAM-dependent RNA methyltransferase|PF02590.12|S…
1098	51349.75303.75304;12;PF01425.16|Amidase|Amidase
1100	51349.82548.82549;7;PF02734.12|Dak2|DAK2 domain|PF02733.12|Dak1|Dak1 domain|PF02645.11|DegV|Uncharacterised protein, DegV family COG1307
1101	51349.88722.88723;19;PF00867.13|XPG_I|XPG I-region|PF02739.11|5_3_exonuc_N|5'-3' exonuclease, N-terminal resolvase-like domain|PF00752.12|XPG_N|XPG N-terminal domain|PF09281.5|Taq-exonuc|Taq polymerase, exonuclease|PF01850.16|PIN|PIN domain|PF00476.15|DNA_pol_A|DNA polymerase family A|PF04900.7|Fcf1|Fcf1|PF09293.5|RNaseH_C|T4 RNase H, C terminal|PF01367.15|5_3_exonuc|5'-3' exonuclease, C-terminal…
1102	51349.89622.89623;5;PF02502.13|LacAB_rpiB|Ribose/Galactose Isomerase
1104	51349.89795.89796;10;PF02515.12|CoA_transf_3|CoA-transferase family III
1105	53931.100877.55120;17;PF01416.15|PseudoU_synth_1|tRNA pseudouridine synthase|PF08068.7|DKCLD|DKCLD (NUC011) domain|PF01509.13|TruB_N|TruB family pseudouridylate synthase (N terminal domain)|PF00849.17|PseudoU_synth_2|RNA pseudouridylate synthase|PF09157.6|TruB-C_2|Pseudouridine synthase II TruB, C-terminal|PF01479.20|S4|S4 domain|PF01472.15|PUA|PUA domain|PF01142.13|TruD|tRNA pseudouridine syntha…
1106	53931.100878.100879;8;PF00817.15|IMS|impB/mucB/samB family|PF11798.3|IMS_HHH|IMS family HHH motif|PF11799.3|IMS_C|impB/mucB/samB family C-terminal domain
1108	53931.100965.100966;2;PF01873.12|eIF-5_eIF-2B|Domain found in IF2B/IF5
1109	53931.100965.102735;4;PF00254.23|FKBP_C|FKBP-type peptidyl-prolyl cis-trans isomerase|PF05698.9|Trigger_C|Bacterial trigger factor protein (TF) C-terminus|PF05697.8|Trigger_N|Bacterial trigger factor protein (TF)
1111	53931.102823.102824;2;PF11429.3|Colicin_D|Colicin D|PF12106.3|Colicin_C|Colicin C terminal ribonuclease domain
1112	53931.102828.102829;2;PF05164.8|ZapA|Cell division protein ZapA
1113	53931.102847.102848;2;PF08059.8|SEP|SEP domain
1114	53931.102859.102860;2;PF11969.3|DcpS_C|Scavenger mRNA decapping enzyme C-term binding|PF05652.7|DcpS|Scavenger mRNA decapping enzyme (DcpS) N-terminal
1116	53931.102885.102886;3;PF01218.13|Coprogen_oxidas|Coproporphyrinogen III oxidase
1118	53931.103024.103025;6;PF10396.4|TrmE_N|GTP-binding protein TrmE N-terminus|PF04268.7|SoxG|Sarcosine oxidase, gamma subunit family|PF12631.2|GTPase_Cys_C|Catalytic cysteine-containing C-terminus of GTPase, MnmE|PF01571.16|GCV_T|Aminomethyltransferase folate-binding domain|PF08669.6|GCV_T_C|Glycine cleavage T-protein C-terminal barrel domain|PF04548.11|AIG1|AIG1 family|PF01266.19|DAO|FAD dependent …
1120	53931.103038.103039;2;PF13690.1|CheX|Chemotaxis phosphatase CheX|PF04509.7|CheC|CheC-like family
1122	53931.103067.103068;6;PF00937.13|Corona_nucleoca|Coronavirus nucleocapsid protein|PF01481.11|Arteri_nucleo|Arterivirus nucleocapsid protein
1123	53931.103144.103145;2;PF03220.8|Tombus_P19|Tombusvirus P19 core protein
1124	53931.103164.103165;2;PF04008.9|Adenosine_kin|Adenosine specific kinase
1126	53931.103262.103263;5;PF01264.16|Chorismate_synt|Chorismate synthase
1131	53931.109622.82697;4;PF00586.19|AIRS|AIR synthase related protein, N-terminal domain|PF02769.17|AIRS_C|AIR synthase related protein, C-terminal domain|PF02700.9|PurS|Phosphoribosylformylglycinamidine (FGAM) synthase|PF13507.1|GATase_5|CobB/CobQ-like glutamine amidotransferase domain
1134	53931.110848.110849;5;PF08857.6|ParBc_2|Putative ParB-like nuclease|PF01381.17|HTH_3|Helix-turn-helix|PF02195.13|ParBc|ParB-like nuclease domain
1135	53931.110856.110857;3;PF06094.7|AIG2|AIG2-like family
1139	53931.111037.111038;5;PF01894.12|UPF0047|Uncharacterised protein family UPF0047
1144	53931.111125.111126;4;PF04051.11|TRAPP|Transport protein particle (TRAPP) component|PF02830.13|V4R|V4R domain|PF07700.10|HNOB|Heme NO binding
1145	53931.111147.111148;2;PF04362.9|Iron_traffic|Bacterial Fe(2+) trafficking
1149	53931.111282.111283;2;PF01523.11|PmbA_TldD|Putative modulator of DNA gyrase
1150	53931.116725.116726;2;PF02080.16|TrkA_C|TrkA-C domain|PF01895.14|PhoU|PhoU domain|PF02254.13|TrkA_N|TrkA-N domain|PF01865.11|PhoU_div|Protein of unknown function DUF47
1151	53931.116733.116734;6;PF13659.1|Methyltransf_26|Methyltransferase domain|PF01420.14|Methylase_S|Type I restriction modification DNA specificity domain|PF13489.1|Methyltransf_23|Methyltransferase domain|PF07669.6|Eco57I|Eco57I restriction-modification methylase|PF12950.2|TaqI_C|TaqI-like C-terminal specificity domain
1153	53931.117838.117839;3;PF02825.15|WWE|WWE domain
1154	53931.117855.117856;4;PF08925.6|DUF1907|Domain of Unknown Function (DUF1907)|PF03479.10|DUF296|Domain of unknown function (DUF296)
1156	53931.118115.118116;2;PF08676.6|MutL_C|MutL C terminal dimerisation domain
1158	53931.142876.142877;6;PF06471.7|NSP11|NSP11|PF09412.5|XendoU|Endoribonuclease XendoU
1160	53931.142912.142913;2;PF11447.3|DUF3201|Protein of unknown function (DUF3201)|PF06335.7|DUF1054|Protein of unknown function (DUF1054)
1162	53931.143010.143011;3;PF05016.9|Plasmid_stabil|Plasmid stabilisation system protein
1164	53931.143025.143026;2;PF08286.6|Spc24|Spc24 subunit of Ndc80
1165	53931.143033.143034;3;PF01632.14|Ribosomal_L35p|Ribosomal protein L35
1167	53931.143080.143081;4;PF02586.9|DUF159|Uncharacterised ACR, COG2135
1168	53931.143099.143100;2;PF03681.10|UPF0150|Uncharacterised protein family (UPF0150)|PF08972.6|DUF1902|Domain of unknown function (DUF1902)
1169	53931.143112.143113;2;PF00956.13|NAP|Nucleosome assembly protein (NAP)
1170	53931.143119.143120;2;PF02604.14|PhdYeFM_antitox|Antitoxin Phd_YefM, type II toxin-antitoxin system
1172	53931.143436.143437;4;PF11424.3|DUF3195|Protein of unknown function (DUF3195)|PF02568.9|ThiI|Thiamine biosynthesis protein (ThiI)|PF02926.12|THUMP|THUMP domain|PF06508.8|QueC|Queuosine biosynthesis protein QueC
1173	53931.143446.143447;3;PF01871.12|AMMECR1|AMMECR1
1174	53931.143455.143456;6;PF02622.10|DUF179|Uncharacterized ACR, COG1678
1178	53931.143502.143503;3;PF09409.5|PUB|PUB domain
1180	53931.143559.143560;2;PF04036.7|DUF372|Domain of unknown function (DUF372)|PF04038.7|DUF381|Domain of unknown function (DUF381)
1182	53931.143586.143587;2;PF09408.5|Spike_rec_bind|Spike receptor binding domain
1185	53931.143601.143602;2;PF08960.5|DUF1874|Domain of unknown function (DUF1874)
1186	53931.143723.143724;3;PF05005.10|Ocnus|Janus/Ocnus family (Ocnus)|PF02503.12|PP_kinase|Polyphosphate kinase middle domain|PF13089.1|PP_kinase_N|Polyphosphate kinase N-terminal domain|PF13091.1|PLDc_2|PLD-like domain|PF13090.1|PP_kinase_C|Polyphosphate kinase C-terminal domain
1187	53931.143748.143749;2;PF06141.6|Phage_tail_U|Phage minor tail protein U|PF09646.5|Gp37|Gp37 protein
1189	53931.143799.143800;6;PF01197.13|Ribosomal_L31|Ribosomal protein L31|PF00830.14|Ribosomal_L28|Ribosomal L28 family
1190	53931.143846.143847;3;PF08869.6|XisI|XisI protein
1192	53931.143864.143865;2;PF01544.13|CorA|CorA-like Mg2+ transporter protein
1202	53931.143999.144000;2;PF01237.13|Oxysterol_BP|Oxysterol-binding protein
1203	53931.144004.144005;2;PF11603.3|Sir1|Regulatory protein Sir1
1208	53931.160058.160059;5;PF14553.1|YqbF|YqbF, hypothetical protein domain|PF05916.6|Sld5|GINS complex protein|PF12949.2|HeH|HeH/LEM domain
1211	53931.160103.160104;2;PF06314.6|ADC|Acetoacetate decarboxylase (ADC)
1212	53931.160112.160113;6;PF07411.7|DUF1508|Domain of unknown function (DUF1508)
1217	53931.160218.160219;3;PF04739.10|AMPKBI|5'-AMP-activated protein kinase beta subunit, interation domain
1221	53931.160386.160387;2;PF12324.3|HTH_15|Helix-turn-helix domain of alkylmercury lyase|PF03243.10|MerB|Alkylmercury lyase|PF05573.7|NosL|NosL
1230	53931.160536.160537;2;PF04026.7|SpoVG|SpoVG
1231	53931.160543.160544;3;PF01312.14|Bac_export_2|FlhB HrpN YscU SpaS Family
1233	53931.160630.160631;3;PF09346.5|SMI1_KNR4|SMI1 / KNR4 family (SUKH-1)|PF14567.1|SUKH_5|SMI1-KNR4 cell-wall|PF14568.1|SUKH_6|SMI1-KNR4 cell-wall
1234	53931.160695.160696;3;PF07742.7|BTG|BTG family
1243	53931.160896.160897;3;PF04494.10|TFIID_90kDa|WD40 associated region in TFIID subunit
1245	53931.160908.160909;3;PF07542.6|ATP12|ATP12 chaperone protein
1248	53931.53932.53933;75;PF00545.15|Ribonuclease|ribonuclease
1249	53931.53954.53955;573;PF00062.15|Lys|C-type lysozyme/alpha-lactalbumin family|PF13406.1|SLT_2|Transglycosylase SLT domain|PF06714.6|Gp5_OB|Gp5 N-terminal OB domain|PF01374.13|Glyco_hydro_46|Glycosyl hydrolase family 46|PF00182.14|Glyco_hydro_19|Chitinase class I|PF06715.7|Gp5_C|Gp5 C-terminal repeat (3 copies)|PF00905.17|Transpeptidase|Penicillin binding protein transpeptidase domain|PF00912.17|T…
1250	53931.54000.54001;107;PF00443.24|UCH|Ubiquitin carboxyl-terminal hydrolase|PF03835.10|Rad4|Rad4 transglutaminase-like domain|PF03543.9|Peptidase_C58|Yersinia/Haemophilus virulence surface antigen|PF00927.17|Transglut_C|Transglutaminase family, C-terminal ig like domain|PF08127.8|Propeptide_C1|Peptidase family C1 propeptide|PF01841.14|Transglut_core|Transglutaminase-like superfamily|PF02902.14|Pep…
1251	53931.54059.54060;20;PF07463.6|NUMOD4|NUMOD4 motif|PF13392.1|HNH_3|HNH endonuclease|PF09230.5|DFF40|DNA fragmentation factor 40 kDa|PF01223.18|Endonuclease_NS|DNA/RNA non-specific endonuclease|PF04231.8|Endonuclease_1|Endonuclease I|PF09124.5|Endonuc-dimeris|T4 recombination endonuclease VII, dimerisation|PF12639.2|Colicin-DNase|DNase/tRNase domain of colicin-like bacteriocin|PF05551.6|zf-His_Me_…
1252	53931.54075.54076;50;PF00074.15|RnaseA|Pancreatic ribonuclease
1253	53931.54097.54098;25;PF00377.13|Prion|Prion/Doppel alpha-helical domain
1254	53931.54105.54106;2;PF03734.9|YkuD|L,D-transpeptidase catalytic domain|PF01476.15|LysM|LysM domain
1255	53931.54110.54111;3;PF00547.13|Urease_gamma|Urease, gamma subunit|PF00699.15|Urease_beta|Urease beta subunit
1257	53931.54116.54117;43;PF00048.15|IL8|Small cytokines (intecrine/chemokine), interleukin-8 like
1258	53931.54170.54171;7;PF01429.14|MBD|Methyl-CpG binding domain|PF00847.15|AP2|AP2 domain|PF09003.5|Phage_integ_N|Bacteriophage lambda integrase, N-terminal domain|PF02899.12|Phage_int_SAM_1|Phage integrase, N-terminal SAM-like domain|PF00589.17|Phage_integrase|Phage integrase family|PF02920.10|Integrase_DNA|DNA binding domain of tn916 integrase
1259	53931.54183.54184;5;PF03717.10|PBP_dimer|Penicillin-binding Protein dimerisation domain|PF03793.14|PASTA|PASTA domain|PF00905.17|Transpeptidase|Penicillin binding protein transpeptidase domain
1260	53931.54188.54189;11;PF00827.12|Ribosomal_L15e|Ribosomal L15|PF00276.15|Ribosomal_L23|Ribosomal protein L23|PF01282.14|Ribosomal_S24e|Ribosomal protein S24e
1261	53931.54196.54197;21;PF01087.17|GalP_UDP_transf|Galactose-1-phosphate uridyl transferase, N-terminal domain|PF00795.17|CN_hydrolase|Carbon-nitrogen hydrolase|PF11969.3|DcpS_C|Scavenger mRNA decapping enzyme C-term binding|PF02611.10|CDH|CDP-diacylglycerol pyrophosphatase|PF01230.18|HIT|HIT domain|PF05652.7|DcpS|Scavenger mRNA decapping enzyme (DcpS) N-terminal|PF02744.12|GalP_UDP_tr_C|Galactose-1…
1262	53931.54196.75347;2;PF02509.9|Rota_NS35|Rotavirus non-structural protein 35
1263	53931.54210.54211;70;PF03726.9|PNPase|Polyribonucleotide nucleotidyltransferase, RNA binding domain|PF03719.10|Ribosomal_S5_C|Ribosomal protein S5, C-terminal domain|PF14492.1|EFG_II|Elongation Factor G, domain II|PF00475.13|IGPD|Imidazoleglycerol-phosphate dehydratase|PF03725.10|RNase_PH_C|3' exoribonuclease family, domain 2|PF09109.5|Xol-1_GHMP-like|Switch protein XOL-1, GHMP-like|PF01138.16|RN…
1267	53931.54235.54236;96;PF04110.8|APG12|Ubiquitin-like autophagy protein Apg12|PF00627.26|UBA|UBA/TS-N domain|PF11976.3|Rad60-SLD|Ubiquitin-2 like Rad60 SUMO-like|PF00613.15|PI3Ka|Phosphoinositide 3-kinase family, accessory domain (PIK domain)|PF09379.5|FERM_N|FERM N-terminal domain|PF00789.15|UBX|UBX domain|PF03671.9|Ufm1|Ubiquitin fold modifier 1 protein|PF09280.6|XPC-binding|XPC-binding domain|PF…
1268	53931.54235.54277;17;PF02017.10|CIDE-N|CIDE-N domain|PF00564.19|PB1|PB1 domain
1269	53931.54235.54285;12;PF09138.6|Urm1|Urm1 (Ubiquitin related modifier)|PF09189.5|DUF1952|Domain of unknown function (DUF1952)|PF03658.9|Ub-RnfH|RnfH family Ubiquitin|PF02597.15|ThiS|ThiS family
1270	53931.54235.54292;50;PF13534.1|Fer4_17|4Fe-4S dicluster domain|PF00941.16|FAD_binding_5|FAD binding domain in molybdopterin dehydrogenase|PF02906.9|Fe_hyd_lg_C|Iron only hydrogenase large subunit, C-terminal domain|PF03450.12|CO_deh_flav_C|CO dehydrogenase flavoprotein C-terminal domain|PF02256.12|Fe_hyd_SSU|Iron hydrogenase small subunit|PF01315.17|Ald_Xan_dh_C|Aldehyde oxidase and xanthine dehy…
1271	53931.54235.54328;7;PF02821.11|Staphylokinase|Staphylokinase/Streptokinase family
1272	53931.54235.54334;26;PF09199.5|DUF1954|Domain of unknown function (DUF1954)|PF02876.12|Stap_Strp_tox_C|Staphylococcal/Streptococcal toxin, beta-grasp domain|PF01123.15|Stap_Strp_toxin|Staphylococcal/Streptococcal toxin, OB-fold domain
1273	53931.54235.54358;24;PF01378.12|IgG_binding_B|B domain|PF02246.10|B1|Protein L b1 domain
1275	53931.54235.54368;2;PF00120.19|Gln-synt_C|Glutamine synthetase, catalytic domain|PF03951.14|Gln-synt_N|Glutamine synthetase, beta-Grasp domain
1276	53931.54235.81271;5;PF06071.8|YchF-GTPase_C|Protein of unknown function (DUF933)|PF02824.16|TGS|TGS domain|PF02421.13|FeoB_N|Ferrous iron transport protein B|PF08438.5|MMR_HSR1_C|GTPase of unknown function C-terminal|PF07973.9|tRNA_SAD|Threonyl and Alanyl tRNA synthetase second additional domain|PF01926.18|MMR_HSR1|50S ribosome-binding GTPase
1277	53931.54235.89837;3;PF03607.12|DCX|Doublecortin
1278	53931.54372.54373;47;PF03275.8|GLF|UDP-galactopyranose mutase|PF01262.16|AlaDh_PNT_C|Alanine dehydrogenase/PNT, C-terminal domain|PF00996.13|GDI|GDP dissociation inhibitor|PF13450.1|NAD_binding_8|NAD(P)-binding Rossmann-like domain|PF01571.16|GCV_T|Aminomethyltransferase folate-binding domain|PF13738.1|Pyr_redox_3|Pyridine nucleotide-disulphide oxidoreductase|PF08669.6|GCV_T_C|Glycine cleavage T-…
1280	53931.54402.54403;20;PF14731.1|Staphopain_pro|Staphopain proregion|PF09200.5|Monellin|Monellin|PF05543.8|Peptidase_C47|Staphopain peptidase C47|PF00666.12|Cathelicidins|Cathelicidin|PF03413.14|PepSY|Peptidase propeptide and YPEB domain|PF06907.7|Latexin|Latexin|PF00031.16|Cystatin|Cystatin domain
1281	53931.54402.54416;11;PF09248.5|DUF1965|Domain of unknown function (DUF1965)|PF02728.11|Cu_amine_oxidN3|Copper amine oxidase, N3 domain|PF07833.6|Cu_amine_oxidN1|Copper amine oxidase N-terminal domain|PF02727.11|Cu_amine_oxidN2|Copper amine oxidase, N2 domain|PF01179.15|Cu_amine_oxid|Copper amine oxidase, enzyme domain
1282	53931.54402.54423;3;PF13098.1|Thioredoxin_2|Thioredoxin-like domain|PF10411.4|DsbC_N|Disulfide bond isomerase protein N-terminus|PF13462.1|Thioredoxin_4|Thioredoxin
1283	53931.54402.54427;101;PF02136.15|NTF2|Nuclear transport factor 2 (NTF2) domain|PF02810.10|SEC-C|SEC-C motif|PF02982.9|Scytalone_dh|Scytalone dehydratase|PF12680.2|SnoaL_2|SnoaL-like domain|PF05223.6|MecA_N|NTF2-like N-terminal transpeptidase domain|PF07858.7|LEH|Limonene-1,2-epoxide hydrolase catalytic domain|PF14534.1|DUF4440|Domain of unknown function (DUF4440)|PF07366.7|SnoaL|SnoaL-like polyke…
1285	53931.54402.88802;5;PF09183.5|DUF1947|Domain of unknown function (DUF1947)|PF01472.15|PUA|PUA domain|PF01702.13|TGT|Queuine tRNA-ribosyltransferase|PF14810.1|TGT_C2|Patch-forming domain C2 of tRNA-guanine transglycosylase|PF14809.1|TGT_C1|C1 domain of tRNA-guanine transglycosylase dimerisation|PF03657.8|UPF0113|Uncharacterised protein family (UPF0113)
1286	53931.54446.54447;6;PF02229.11|PC4|Transcriptional Coactivator p15 (PC4)|PF09387.5|MRP|Mitochondrial RNA binding protein MRP|PF08848.6|DUF1818|Domain of unknown function (DUF1818)
1287	53931.54451.54452;103;PF07654.10|C1-set|Immunoglobulin C1-set domain|PF00129.13|MHC_I|Class I Histocompatibility antigen, domains alpha 1 and 2|PF00993.15|MHC_II_alpha|Class II histocompatibility antigen, alpha domain|PF13895.1|Ig_2|Immunoglobulin domain|PF08205.7|C2-set_2|CD80-like C2-set immunoglobulin domain|PF00969.14|MHC_II_beta|Class II histocompatibility antigen, beta domain|PF14586.1|MHC_…
1288	53931.54494.54495;52;PF00627.26|UBA|UBA/TS-N domain|PF14461.1|Prok-E2_B|Prokaryotic E2 family B|PF09288.5|UBA_3|Fungal ubiquitin-associated domain|PF00179.21|UQ_con|Ubiquitin-conjugating enzyme|PF05743.8|UEV|UEV domain|PF05773.17|RWD|RWD domain
1289	53931.54505.54506;17;PF05544.6|Pro_racemase|Proline racemase|PF01678.14|DAP_epimerase|Diaminopimelate epimerase|PF04303.8|PrpF|PrpF protein|PF02567.11|PhzC-PhzF|Phenazine biosynthesis-like protein
1290	53931.54510.54511;42;PF01353.17|GFP|Green fluorescent protein|PF07474.7|G2F|G2F domain
1291	53931.54517.54518;3;PF04525.7|Tub_2|Tubby C 2|PF01167.13|Tub|Tub family
1292	53931.54522.54523;14;PF08805.6|PilS|PilS N terminal|PF11612.3|T2SJ|Type II secretion system (T2SS), protein J|PF08334.6|T2SG|Type II secretion system (T2SS), protein G|PF05946.7|TcpA|Toxin-coregulated pilus subunit TcpA|PF07963.7|N_methyl|Prokaryotic N-terminal methylation motif|PF00114.14|Pilin|Pilin (bacterial filament)|PF13633.1|N_methyl_3|Prokaryotic N-terminal methylation site|PF03934.8|T2SK…
1293	53931.54528.54529;2;PF02330.11|MAM33|Mitochondrial glycoprotein
1294	53931.54533.54534;37;PF13616.1|Rotamase_3|PPIC-type PPIASE domain|PF05698.9|Trigger_C|Bacterial trigger factor protein (TF) C-terminus|PF13624.1|SurA_N_3|SurA N-terminal domain|PF13145.1|Rotamase_2|PPIC-type PPIASE domain|PF00639.16|Rotamase|PPIC-type PPIASE domain|PF13371.1|TPR_9|Tetratricopeptide repeat|PF00397.21|WW|WW domain|PF05697.8|Trigger_N|Bacterial trigger factor protein (TF)|PF00515.23…
1296	53931.54533.54556;20;PF08329.5|ChitinaseA_N|Chitinase A, N-terminal domain|PF02839.9|CBM_5_12|Carbohydrate binding domain|PF00704.23|Glyco_hydro_18|Glycosyl hydrolases family 18
1297	53931.54564.54565;3;PF00886.14|Ribosomal_S16|Ribosomal protein S16
1298	53931.54569.54570;2;PF00203.16|Ribosomal_S19|Ribosomal protein S19
1301	53931.54584.54585;5;PF02359.13|CDC48_N|Cell division protein 48 (CDC48), N-terminal domain|PF09263.5|PEX-2N|Peroxisome biogenesis factor 1, N-terminal|PF09262.6|PEX-1N|Peroxisome biogenesis factor 1, N-terminal|PF00004.24|AAA|ATPase family associated with various cellular activities (AAA)|PF13191.1|AAA_16|AAA ATPase domain|PF02933.12|CDC48_2|Cell division protein 48 (CDC48), domain 2
1302	53931.54592.54593;50;PF06185.7|YecM|YecM protein|PF14696.1|Glyoxalase_5|Hydroxyphenylpyruvate dioxygenase, HPPD, N-terminal|PF06983.8|3-dmu-9_3-mt|3-demethylubiquinone-9 3-methyltransferase|PF12681.2|Glyoxalase_2|Glyoxalase-like domain|PF00903.20|Glyoxalase|Glyoxalase/Bleomycin resistance protein/Dioxygenase superfamily|PF13669.1|Glyoxalase_4|Glyoxalase/Bleomycin resistance protein/Dioxygenase su…
1303	53931.54610.54611;5;PF06619.6|DUF1149|Protein of unknown function (DUF1149)
1306	53931.54625.54626;3;PF02431.10|Chalcone|Chalcone-flavanone isomerase
1307	53931.54630.54631;28;PF03060.10|NMO|Nitronate monooxygenase|PF03448.12|MgtE_N|MgtE intracellular N domain|PF01769.11|MgtE|Divalent cation transporter|PF01070.13|FMN_dh|FMN-dependent dehydrogenase|PF00571.23|CBS|CBS domain|PF09151.5|DUF1936|Domain of unknown function (DUF1936)|PF00478.20|IMPDH|IMP dehydrogenase / GMP reductase domain
1308	53931.54636.54637;65;PF13452.1|MaoC_dehydrat_N|N-terminal half of MaoC dehydratase|PF03061.17|4HBT|Thioesterase superfamily|PF09500.5|YiiD_Cterm|Putative thioesterase (yiiD_Cterm)|PF13622.1|4HBT_3|Thioesterase-like superfamily|PF01575.14|MaoC_dehydratas|MaoC like domain|PF13279.1|4HBT_2|Thioesterase-like superfamily|PF02551.10|Acyl_CoA_thio|Acyl-CoA thioesterase|PF14539.1|DUF4442|Domain of unknow…
1309	53931.54647.54648;4;PF01221.13|Dynein_light|Dynein light chain type 1
1310	53931.54653.54654;29;PF00280.13|potato_inhibit|Potato inhibitor I family|PF11720.3|Inhibitor_I78|Peptidase inhibitor I78 family
1311	53931.54664.54665;8;PF03450.12|CO_deh_flav_C|CO dehydrogenase flavoprotein C-terminal domain|PF01799.15|Fer2_2|[2Fe-2S] binding domain|PF02738.13|Ald_Xan_dh_C2|Molybdopterin-binding domain of aldehyde dehydrogenase|PF01315.17|Ald_Xan_dh_C|Aldehyde oxidase and xanthine dehydrogenase, a/b hammerhead domain|PF00111.22|Fer2|2Fe-2S iron-sulfur cluster binding domain|PF00941.16|FAD_binding_5|FAD bindin…
1312	53931.54664.54675;9;PF02749.11|QRPTase_N|Quinolinate phosphoribosyl transferase, N-terminal domain|PF04095.11|NAPRTase|Nicotinate phosphoribosyltransferase (NAPRTase) family|PF01729.14|QRPTase_C|Quinolinate phosphoribosyl transferase, C-terminal domain
1313	53931.54664.54680;3;PF07831.8|PYNP_C|Pyrimidine nucleoside phosphorylase C-terminal domain|PF02885.12|Glycos_trans_3N|Glycosyl transferase family, helical bundle domain|PF00591.16|Glycos_transf_3|Glycosyl transferase family, a/b domain
1314	53931.54664.54686;7;PF00252.13|Ribosomal_L16|Ribosomal protein L16p/L10e
1316	53931.54694.54695;16;PF00651.26|BTB|BTB/POZ domain|PF02214.17|BTB_2|BTB/POZ domain|PF03931.10|Skp1_POZ|Skp1 family, tetramerisation domain|PF01466.14|Skp1|Skp1 family, dimerisation domain
1318	53931.54712.54713;5;PF00627.26|UBA|UBA/TS-N domain|PF00889.14|EF_TS|Elongation factor TS
1319	53931.54718.54719;35;PF02777.13|Sod_Fe_C|Iron/manganese superoxide dismutases, C-terminal domain|PF00081.17|Sod_Fe_N|Iron/manganese superoxide dismutases, alpha-hairpin domain
1320	53931.54735.54736;5;PF02617.12|ClpS|ATP-dependent Clp protease adaptor protein ClpS|PF00542.14|Ribosomal_L12|Ribosomal protein L7/L12 C-terminal domain
1321	53931.54746.54747;7;PF03946.9|Ribosomal_L11_N|Ribosomal protein L11, N-terminal domain|PF00298.14|Ribosomal_L11|Ribosomal protein L11, RNA binding domain
1322	53931.54751.54752;4;PF06745.8|KaiC|KaiC|PF13481.1|AAA_25|AAA domain|PF00154.16|RecA|recA bacterial DNA recombination protein|PF08423.6|Rad51|Rad51
1324	53931.54761.54762;4;PF05486.7|SRP9-21|Signal recognition particle 9 kDa protein (SRP9)|PF02290.10|SRP14|Signal recognition particle 14kD protein
1327	53931.54767.54768;25;PF00035.20|dsrm|Double-stranded RNA binding motif|PF03719.10|Ribosomal_S5_C|Ribosomal protein S5, C-terminal domain|PF00333.15|Ribosomal_S5|Ribosomal protein S5, N-terminal domain|PF14709.1|DND1_DSRM|double strand RNA binding domain from DEAD END PROTEIN 1|PF04098.10|Rad52_Rad22|Rad52/22 family double-strand break repair protein
1328	53931.54767.54782;2;PF03900.10|Porphobil_deamC|Porphobilinogen deaminase, C-terminal domain|PF01379.15|Porphobil_deam|Porphobilinogen deaminase, dipyromethane cofactor binding domain
1329	53931.54767.54786;3;PF14890.1|Intein_splicing|Intein splicing domain|PF09062.5|Endonuc_subdom|PI-PfuI Endonuclease subdomain|PF09061.1|Stirrup|Stirrup|PF14528.1|LAGLIDADG_3|LAGLIDADG-like domain|PF05204.9|Hom_end|Homing endonuclease|PF06006.7|DUF905|Bacterial protein of unknown function (DUF905)|PF07927.7|YcfA|YcfA-like protein
1330	53931.54790.54791;31;PF00575.18|S1|S1 RNA binding domain|PF14382.1|ECR1_N|Exosome complex exonuclease RRP4 N-terminal region|PF07650.12|KH_2|KH domain|PF00013.24|KH_1|KH domain|PF13014.1|KH_3|KH domain
1331	53931.54805.117916;5;PF01883.14|DUF59|Domain of unknown function DUF59|PF01106.12|NifU|NifU-like domain
1332	53931.54805.160240;2;PF01545.16|Cation_efflux|Cation efflux family
1333	53931.54805.160246;3;PF05157.10|T2SE_Nter|Type II secretion system (T2SS), protein E, N-terminal domain
1334	53931.54805.54806;2;PF02983.9|Pro_Al_protease|Alpha-lytic protease prodomain
1336	53931.54805.54814;10;PF03726.9|PNPase|Polyribonucleotide nucleotidyltransferase, RNA binding domain|PF00575.18|S1|S1 RNA binding domain|PF03725.10|RNase_PH_C|3' exoribonuclease family, domain 2|PF07650.12|KH_2|KH domain|PF00009.22|GTP_EFTU|Elongation factor Tu GTP binding domain|PF08529.6|NusA_N|NusA N-terminal domain|PF01138.16|RNase_PH|3' exoribonuclease family, domain 1|PF00189.15|Ribosomal_S3…
1339	53931.54805.82657;2;PF01722.13|BolA|BolA-like protein
1340	53931.54805.89919;5;PF02033.13|RBFA|Ribosome-binding factor A
1341	53931.54820.54821;2;PF00189.15|Ribosomal_S3_C|Ribosomal protein S3, C-terminal domain|PF07650.12|KH_2|KH domain
1342	53931.54825.54826;32;PF05034.8|MAAL_N|Methylaspartate ammonia-lyase N-terminus|PF03952.11|Enolase_N|Enolase, N-terminal domain|PF02746.11|MR_MLE_N|Mandelate racemase / muconate lactonizing enzyme, N-terminal domain|PF13378.1|MR_MLE_C|Enolase C-terminal domain-like|PF00113.17|Enolase_C|Enolase, C-terminal TIM barrel domain|PF07476.6|MAAL_C|Methylaspartate ammonia-lyase C-terminus|PF01188.16|MR_MLE…
1343	53931.54842.54843;6;PF00237.14|Ribosomal_L22|Ribosomal protein L22p/L17e
1344	53931.54848.54849;8;PF00118.19|Cpn60_TCP1|TCP-1/cpn60 chaperonin family
1347	53931.54861.110993;2;PF00575.18|S1|S1 RNA binding domain|PF07541.7|EIF_2_alpha|Eukaryotic translation initiation factor 2 alpha subunit
1349	53931.54861.117987;2;PF08798.6|CRISPR_assoc|CRISPR associated protein
1350	53931.54861.117991;2;PF04359.9|DUF493|Protein of unknown function (DUF493)
1352	53931.54861.143414;3;PF00936.14|BMC|BMC domain
1353	53931.54861.143422;3;PF01797.11|Y1_Tnp|Transposase IS200 like
1354	53931.54861.143430;3;PF09827.4|CRISPR_Cas2|CRISPR associated protein Cas2
1355	53931.54861.160350;2;PF01900.14|RNase_P_Rpp14|Rpp14/Pop5 family
1356	53931.54861.160355;3;PF02706.10|Wzz|Chain length determinant protein
1357	53931.54861.160363;2;PF02680.9|DUF211|Uncharacterized ArCR, COG1888
1359	53931.54861.54862;58;PF14697.1|Fer4_21|4Fe-4S dicluster domain|PF13187.1|Fer4_9|4Fe-4S dicluster domain|PF13534.1|Fer4_17|4Fe-4S dicluster domain|PF13450.1|NAD_binding_8|NAD(P)-binding Rossmann-like domain|PF12797.2|Fer4_2|4Fe-4S binding domain|PF02775.16|TPP_enzyme_C|Thiamine pyrophosphate enzyme, C-terminal TPP binding domain|PF12838.2|Fer4_7|4Fe-4S dicluster domain|PF12837.2|Fer4_6|4Fe-4S bind…
1360	53931.54861.54893;7;PF02748.10|PyrI_C|Aspartate carbamoyltransferase regulatory chain, metal binding domain|PF01948.13|PyrI|Aspartate carbamoyltransferase regulatory chain, allosteric domain
1361	53931.54861.54897;10;PF00246.19|Peptidase_M14|Zinc carboxypeptidase|PF00082.17|Peptidase_S8|Subtilase family|PF02244.11|Propep_M14|Carboxypeptidase activation peptide|PF09286.6|Pro-kuma_activ|Pro-kumamolisin, activation domain|PF05922.11|Inhibitor_I9|Peptidase inhibitor I9
1362	53931.54861.54909;42;PF08279.7|HTH_11|HTH domain|PF02426.11|MIase|Muconolactone delta-isomerase|PF04673.7|Cyclase_polyket|Polyketide synthesis cyclase|PF03992.11|ABM|Antibiotic biosynthesis monooxygenase|PF01047.17|MarR|MarR family|PF06778.7|Chlor_dismutase|Chlorite dismutase|PF01037.16|AsnC_trans_reg|AsnC family|PF08803.6|ydhR|Putative mono-oxygenase ydhR|PF13518.1|HTH_28|Helix-turn-helix domain…
1363	53931.54861.54913;23;PF09413.5|DUF2007|Domain of unknown function (DUF2007)|PF08029.6|HisG_C|HisG, C-terminal domain|PF01634.13|HisG|ATP phosphoribosyltransferase|PF03091.10|CutA1|CutA1 divalent ion tolerance protein|PF02641.10|DUF190|Uncharacterized ACR, COG1993|PF00543.17|P-II|Nitrogen regulatory protein P-II
1364	53931.54861.54919;31;PF00334.14|NDK|Nucleoside diphosphate kinase
1365	53931.54861.54928;112;PF08675.6|RNA_bind|RNA binding domain|PF03467.10|Smg4_UPF3|Smg-4/UPF3 family|PF08952.6|DUF1866|Domain of unknown function (DUF1866)|PF08777.6|RRM_3|RNA binding motif|PF00076.17|RRM_1|RNA recognition motif. (a.k.a. RRM, RBD, or RNP domain)|PF13893.1|RRM_5|RNA recognition motif. (a.k.a. RRM, RBD, or RNP domain)|PF08152.7|GUCT|GUCT (NUC152) domain|PF14605.1|Nup35_RRM_2|Nup53/35…
1366	53931.54861.54957;10;PF00511.12|PPV_E2_C|E2 (early) protein, C terminal|PF02905.9|EBV-NA1|Epstein Barr virus nuclear antigen-1, DNA-binding domain
1367	53931.54861.54966;15;PF02788.11|RuBisCO_large_N|Ribulose bisphosphate carboxylase large chain, N-terminal domain|PF00016.15|RuBisCO_large|Ribulose bisphosphate carboxylase large chain, catalytic domain
1368	53931.54861.54975;11;PF04940.7|BLUF|Sensors of blue-light using FAD|PF00708.13|Acylphosphatase|Acylphosphatase
1369	53931.54861.54980;11;PF14492.1|EFG_II|Elongation Factor G, domain II|PF00009.22|GTP_EFTU|Elongation factor Tu GTP binding domain|PF01205.14|UPF0029|Uncharacterized protein family UPF0029|PF01172.13|SBDS|Shwachman-Bodian-Diamond syndrome (SBDS) protein|PF03144.20|GTP_EFTU_D2|Elongation factor Tu domain 2|PF00679.19|EFG_C|Elongation factor G C-terminus|PF09377.5|SBDS_C|SBDS protein C-terminal domai…
1370	53931.54861.54984;4;PF00736.14|EF1_GNE|EF-1 guanine nucleotide exchange domain
1372	53931.54861.54995;9;PF01250.12|Ribosomal_S6|Ribosomal protein S6
1373	53931.54861.54999;2;PF00338.17|Ribosomal_S10|Ribosomal protein S10p/S20e
1374	53931.54861.55003;3;PF01909.18|NTP_transf_2|Nucleotidyltransferase domain|PF04926.10|PAP_RNA-bind|Poly(A) polymerase predicted RNA binding domain|PF09249.6|tRNA_NucTransf2|tRNA nucleotidyltransferase, second domain|PF04928.12|PAP_central|Poly(A) polymerase central domain
1375	53931.54861.55008;17;PF00080.15|Sod_Cu|Copper/zinc superoxide dismutase (SODC)|PF00403.21|HMA|Heavy-metal-associated domain
1376	53931.54861.55021;38;PF13304.1|AAA_21|AAA domain|PF02826.14|2-Hacid_dh_C|D-isomer specific 2-hydroxyacid dehydrogenase, NAD binding domain|PF01402.16|RHH_1|Ribbon-helix-helix protein, copG family|PF00800.13|PDT|Prephenate dehydratase|PF13840.1|ACT_7|ACT domain|PF13740.1|ACT_6|ACT domain|PF00696.23|AA_kinase|Amino acid kinase family|PF00005.22|ABC_tran|ABC transporter|PF00585.13|Thr_dehydrat_C|C-t…
1377	53931.54861.55031;9;PF07687.9|M20_dimer|Peptidase dimerisation domain|PF04389.12|Peptidase_M28|Peptidase family M28|PF01546.23|Peptidase_M20|Peptidase family M20/M25/M40|PF05343.9|Peptidase_M42|M42 glutamyl aminopeptidase
1378	53931.54861.55035;2;PF00368.13|HMG-CoA_red|Hydroxymethylglutaryl-coenzyme A reductase
1379	53931.54861.55040;2;PF01967.16|MoaC|MoaC family
1381	53931.54861.55048;2;PF00698.16|Acyl_transf_1|Acyl transferase domain
1382	53931.54861.55052;4;PF07194.6|P2|P2 response regulator binding domain|PF09078.6|CheY-binding|CheY binding
1384	53931.54861.55060;12;PF09109.5|Xol-1_GHMP-like|Switch protein XOL-1, GHMP-like|PF09108.5|Xol-1_N|Switch protein XOL-1, N-terminal|PF08544.8|GHMP_kinases_C|GHMP kinases C terminal|PF10509.4|GalKase_gal_bdg|Galactokinase galactose-binding signature|PF00288.21|GHMP_kinases_N|GHMP kinases N terminal domain
1386	53931.54861.55068;4;PF01625.16|PMSR|Peptide methionine sulfoxide reductase
1387	53931.54861.55073;8;PF00072.19|Response_reg|Response regulator receiver domain|PF00211.15|Guanylate_cyc|Adenylate and Guanylate cyclase catalytic domain|PF00990.16|GGDEF|GGDEF domain
1388	53931.54861.55083;5;PF01288.15|HPPK|7,8-dihydro-6-hydroxymethylpterin-pyrophosphokinase (HPPK)
1389	53931.54861.55088;9;PF02240.11|MCR_gamma|Methyl-coenzyme M reductase gamma subunit|PF02249.12|MCR_alpha|Methyl-coenzyme M reductase alpha subunit, C-terminal domain|PF02745.10|MCR_alpha_N|Methyl-coenzyme M reductase alpha subunit, N-terminal domain|PF02241.13|MCR_beta|Methyl-coenzyme M reductase beta subunit, C-terminal domain|PF02783.10|MCR_beta_N|Methyl-coenzyme M reductase beta subunit, N-term…
1390	53931.54861.55103;11;PF09129.6|Chol_subst-bind|Cholesterol oxidase, substrate-binding|PF09330.6|Lact-deh-memb|D-lactate dehydrogenase, membrane binding|PF02913.14|FAD-oxidase_C|FAD linked oxidases, C-terminal domain|PF09265.5|Cytokin-bind|Cytokinin dehydrogenase 1, FAD and cytokinin binding|PF01565.18|FAD_binding_4|FAD binding domain
1391	53931.54861.55112;6;PF01913.13|FTR|Formylmethanofuran-tetrahydromethanopterin formyltransferase|PF02741.10|FTR_C|FTR, proximal lobe
1392	53931.54861.55116;2;PF07837.7|FTCD_N|Formiminotransferase domain, N-terminal subdomain|PF02971.9|FTCD|Formiminotransferase domain
1393	53931.54861.55124;10;PF03460.12|NIR_SIR_ferr|Nitrite/Sulfite reductase ferredoxin-like half domain|PF01077.17|NIR_SIR|Nitrite and sulphite reductase 4Fe-4S domain
1394	53931.54861.69737;3;PF05194.7|UreE_C|UreE urease accessory protein, C-terminal domain|PF02814.10|UreE_N|UreE urease accessory protein, N-terminal domain
1396	53931.54861.75445;4;PF06026.9|Rib_5-P_isom_A|Ribose 5-phosphate isomerase A (phosphoriboisomerase A)
1398	53931.54861.82679;2;PF07009.6|DUF1312|Protein of unknown function (DUF1312)|PF02357.14|NusG|Transcription termination factor nusG|PF00467.24|KOW|KOW motif
1400	53931.54861.82693;4;PF03176.10|MMPL|MMPL family|PF00873.14|ACR_tran|AcrB/AcrD/AcrF family
1403	53931.54861.89957;7;PF01910.12|DUF77|Domain of unknown function DUF77|PF07615.6|Ykof|YKOF-related Family
1404	53931.54861.89963;2;PF04461.8|DUF520|Protein of unknown function (DUF520)
1405	53931.55128.55129;4;PF00327.15|Ribosomal_L30|Ribosomal protein L30p/L7e
1406	53931.55135.55136;8;PF14526.1|Cass2|Integron-associated effector binding protein|PF12833.2|HTH_18|Helix-turn-helix domain|PF04832.7|SOUL|SOUL heme-binding protein|PF13411.1|MerR_1|MerR HTH family regulatory protein|PF00165.18|HTH_AraC|Bacterial regulatory helix-turn-helix proteins, AraC family|PF06445.10|GyrI-like|GyrI-like small molecule binding domain|PF00376.18|MerR|MerR family regulatory prot…
1407	53931.55143.55144;4;PF08975.5|2H-phosphodiest|Domain of unknown function (DUF1868)|PF02834.11|LigT_PEase|LigT like Phosphoesterase|PF05881.7|CNPase|2',3'-cyclic nucleotide 3'-phosphodiesterase (CNP or CNPase)|PF13563.1|2_5_RNA_ligase2|2'-5' RNA ligase superfamily|PF07823.6|CPDase|Cyclic phosphodiesterase-like protein
1409	53931.55153.55154;5;PF02940.10|mRNA_triPase|mRNA capping enzyme, beta chain|PF01928.16|CYTH|CYTH domain
1410	53931.55158.118010;4;PF04327.7|DUF464|Protein of unknown function (DUF464)
1411	53931.55158.55159;2;PF01253.17|SUI1|Translation initiation factor SUI1
1412	53931.55165.55166;6;PF08291.6|Peptidase_M15_3|Peptidase M15|PF01427.12|Peptidase_M15|D-ala-D-ala dipeptidase|PF13539.1|Peptidase_M15_4|D-alanyl-D-alanine carboxypeptidase|PF03411.8|Peptidase_M74|Penicillin-insensitive murein endopeptidase|PF01085.13|HH_signal|Hedgehog amino-terminal signalling domain|PF01471.13|PG_binding_1|Putative peptidoglycan binding domain|PF02557.12|VanY|D-alanyl-D-alanine …
1413	53931.55173.55174;10;PF13275.1|S4_2|S4 domain|PF00579.20|tRNA-synt_1b|tRNA synthetases class I (W and Y)|PF00849.17|PseudoU_synth_2|RNA pseudouridylate synthase|PF00163.14|Ribosomal_S4|Ribosomal protein S4/S9 N-terminal domain|PF01479.20|S4|S4 domain
1415	53931.55185.55186;4;PF02824.16|TGS|TGS domain|PF00587.20|tRNA-synt_2b|tRNA synthetase class II core domain (G, H, P, S and T)|PF03129.15|HGTP_anticodon|Anticodon binding domain|PF07973.9|tRNA_SAD|Threonyl and Alanyl tRNA synthetase second additional domain|PF01411.14|tRNA-synt_2c|tRNA synthetases class II (A)
1416	53931.55185.55190;2;PF05746.10|DALR_1|DALR anticodon binding domain|PF03485.11|Arg_tRNA_synt_N|Arginyl tRNA synthetase N terminal domain|PF00750.14|tRNA-synt_1d|tRNA synthetases class I (R)
1417	53931.55185.55194;8;PF01765.14|RRF|Ribosome recycling factor
1419	53931.55199.55200;3;PF00707.17|IF3_C|Translation initiation factor IF-3, C-terminal domain
1420	53931.55199.55205;12;PF00275.15|EPSP_synthase|EPSP synthase (3-phosphoshikimate 1-carboxyvinyltransferase)
1421	53931.55199.64307;4;PF01206.12|TusA|Sulfurtransferase TusA
1422	53931.55199.64586;3;PF09180.6|ProRS-C_1|Prolyl-tRNA synthetase, C-terminal|PF09181.5|ProRS-C_2|Prolyl-tRNA synthetase, C-terminal|PF00587.20|tRNA-synt_2b|tRNA synthetase class II core domain (G, H, P, S and T)|PF03129.15|HGTP_anticodon|Anticodon binding domain
1423	53931.55199.75471;3;PF01985.16|CRS1_YhbY|CRS1 / YhbY (CRM) domain
1424	53931.55199.82704;6;PF01918.16|Alba|Alba
1425	53931.55199.82708;3;PF01424.17|R3H|R3H domain
1428	53931.55233.55234;3;PF02560.9|Cyanate_lyase|Cyanate lyase C-terminal domain
1429	53931.55238.55239;16;PF00101.15|RuBisCO_small|Ribulose bisphosphate carboxylase, small chain
1431	53931.55247.55248;4;PF01329.14|Pterin_4a|Pterin 4 alpha carbinolamine dehydratase
1432	53931.55247.55252;3;PF02863.13|Arg_repressor_C|Arginine repressor, C-terminal domain
1433	53931.55247.55257;7;PF01000.21|RNA_pol_A_bac|RNA polymerase Rpb3/RpoA insert domain|PF01193.19|RNA_pol_L|RNA polymerase Rpb3/Rpb11 dimerisation domain|PF13656.1|RNA_pol_L_2|RNA polymerase Rpb3/Rpb11 dimerisation domain
1434	53931.55247.55261;5;PF02637.13|GatB_Yqey|GatB domain|PF02938.9|GAD|GAD domain|PF02934.10|GatB_N|GatB/GatE catalytic domain|PF01336.20|tRNA_anti-codon|OB-fold nucleic acid binding domain|PF14544.1|DUF4443|Domain of unknown function (DUF4443)|PF00152.15|tRNA-synt_2|tRNA synthetases class II (D, K and N)
1435	53931.55266.55267;3;PF02778.9|tRNA_int_endo_N|tRNA intron endonuclease, N-terminal domain|PF01974.12|tRNA_int_endo|tRNA intron endonuclease, catalytic C-terminal domain
1436	53931.55266.55271;5;PF05190.13|MutS_IV|MutS family domain IV|PF05188.12|MutS_II|MutS domain II|PF00488.16|MutS_V|MutS domain V|PF05192.13|MutS_III|MutS domain III|PF01624.15|MutS_I|MutS domain I
1437	53931.55276.160481;4;PF07533.11|BRK|BRK domain
1438	53931.55276.55277;2;PF02213.11|GYF|GYF domain
1439	53931.55281.55282;9;PF01877.12|RNA_binding|RNA binding|PF00281.14|Ribosomal_L5|Ribosomal protein L5|PF00673.16|Ribosomal_L5_C|ribosomal L5P family C-terminus
1440	53931.55286.55287;3;PF01191.14|RNA_pol_Rpb5_C|RNA polymerase Rpb5, C-terminal domain|PF03871.9|RNA_pol_Rpb5_N|RNA polymerase Rpb5, N-terminal domain
1442	53931.55297.103088;3;PF00691.15|OmpA|OmpA family
1444	53931.55297.160519;2;PF06684.6|AA_synth|Amino acid synthesis
1445	53931.55297.55298;22;PF14588.1|YjgF_endoribonc|YjgF/chorismate_mutase-like, putative endoribonuclease|PF07736.6|CM_1|Chorismate mutase type I|PF01042.16|Ribonuc_L-PSP|Endoribonuclease L-PSP
1446	53931.55297.55307;12;PF03953.12|Tubulin_C|Tubulin C-terminal domain|PF12327.3|FtsZ_C|FtsZ family, C-terminal domain|PF10644.4|Misat_Tub_SegII|Misato Segment II tubulin-like domain|PF00091.20|Tubulin|Tubulin/FtsZ family, GTPase domain
1447	53931.55297.55315;24;PF03465.10|eRF1_3|eRF1 domain 3|PF03464.10|eRF1_2|eRF1 domain 2|PF03463.10|eRF1_1|eRF1 domain 1|PF08032.7|SpoU_sub_bind|RNA 2'-O ribose methyltransferase substrate binding|PF00588.14|SpoU_methylase|SpoU rRNA Methylase family|PF01248.21|Ribosomal_L7Ae|Ribosomal protein L7Ae/L30e/S12e/Gadd45 family|PF08228.6|RNase_P_pop3|RNase P subunit Pop3
1448	53931.55297.55326;9;PF00586.19|AIRS|AIR synthase related protein, N-terminal domain|PF02769.17|AIRS_C|AIR synthase related protein, C-terminal domain|PF13507.1|GATase_5|CobB/CobQ-like glutamine amidotransferase domain
1449	53931.55297.69765;7;PF01128.14|IspD|2-C-methyl-D-erythritol 4-phosphate cytidylyltransferase|PF12804.2|NTP_transf_3|MobA-like NTP transferase domain|PF02542.11|YgbB|YgbB family
1450	53931.55330.55331;21;PF02962.10|CHMI|5-carboxymethyl-2-hydroxymuconate isomerase|PF08921.6|DUF1904|Domain of unknown function (DUF1904)|PF14552.1|Tautomerase_2|Tautomerase enzyme|PF01187.13|MIF|Macrophage migration inhibitory factor (MIF)|PF01361.16|Tautomerase|Tautomerase enzyme|PF14832.1|Tautomerase_3|Putative oxalocrotonate tautomerase enzyme
1451	53931.55346.143548;2;PF02826.14|2-Hacid_dh_C|D-isomer specific 2-hydroxyacid dehydrogenase, NAD binding domain|PF03315.10|SDH_beta|Serine dehydratase beta chain|PF00389.25|2-Hacid_dh|D-isomer specific 2-hydroxyacid dehydrogenase, catalytic domain|PF01842.20|ACT|ACT domain|PF03446.10|NAD_binding_2|NAD binding domain of 6-phosphogluconate dehydrogenase
1452	53931.55346.143555;2;PF02663.9|FmdE|FmdE, Molybdenum formylmethanofuran dehydrogenase operon|PF01258.12|zf-dskA_traR|Prokaryotic dksA/traR C4-type zinc finger
1454	53931.55346.55347;70;PF07994.7|NAD_binding_5|Myo-inositol-1-phosphate synthase|PF00044.19|Gp_dh_N|Glyceraldehyde 3-phosphate dehydrogenase, NAD binding domain|PF02774.13|Semialdhyde_dhC|Semialdehyde dehydrogenase, dimerisation domain|PF01113.15|DapB_N|Dihydrodipicolinate reductase, N-terminus|PF01408.17|GFO_IDH_MocA|Oxidoreductase family, NAD-binding Rossmann fold|PF00479.17|G6PD_N|Glucose-6-phos…
1459	53931.55382.55387;6;PF11497.3|NADH_Oxid_Nqo15|NADH-quinone oxidoreductase chain 15|PF01491.11|Frataxin_Cyay|Frataxin-like domain
1460	53931.55393.103111;2;PF09229.6|Aha1_N|Activator of Hsp90 ATPase, N-terminal
1461	53931.55393.55394;3;PF02886.12|LBP_BPI_CETP_C|LBP / BPI / CETP family, C-terminal domain|PF01273.20|LBP_BPI_CETP|LBP / BPI / CETP family, N-terminal domain
1462	53931.55398.55399;3;PF00720.12|SSI|Subtilisin inhibitor-like
1463	53931.55404.55405;13;PF01819.12|Levi_coat|Levivirus coat protein|PF09063.5|Phage_coat|Phage PP7 coat protein
1464	53931.55417.55418;5;PF01652.13|IF4E|Eukaryotic initiation factor 4E|PF08939.5|DUF1917|Domain of unknown function (DUF1917)
1465	53931.55423.55424;26;PF14721.1|AIF_C|Apoptosis-inducing factor, mitochondrion-associated, C-term|PF00070.22|Pyr_redox|Pyridine nucleotide-disulphide oxidoreductase|PF14759.1|Reductase_C|Reductase C-terminal|PF07992.9|Pyr_redox_2|Pyridine nucleotide-disulphide oxidoreductase|PF13450.1|NAD_binding_8|NAD(P)-binding Rossmann-like domain|PF13738.1|Pyr_redox_3|Pyridine nucleotide-disulphide oxidoreduct…
1466	53931.55423.55447;8;PF01799.15|Fer2_2|[2Fe-2S] binding domain|PF03450.12|CO_deh_flav_C|CO dehydrogenase flavoprotein C-terminal domain|PF02738.13|Ald_Xan_dh_C2|Molybdopterin-binding domain of aldehyde dehydrogenase|PF01315.17|Ald_Xan_dh_C|Aldehyde oxidase and xanthine dehydrogenase, a/b hammerhead domain|PF00111.22|Fer2|2Fe-2S iron-sulfur cluster binding domain|PF00941.16|FAD_binding_5|FAD bindin…
1467	53931.55454.55455;5;PF00319.13|SRF-TF|SRF-type transcription factor (DNA-binding and dimerisation domain)
1468	53931.55463.55464;7;PF00799.15|Gemini_AL1|Geminivirus Rep catalytic domain|PF08751.6|TrwC|TrwC relaxase|PF08724.5|Rep_N|Rep protein catalytic domain like|PF02217.11|T_Ag_DNA_bind|Origin of replication binding protein|PF00519.12|PPV_E1_C|Papillomavirus helicase
1469	53931.55468.55469;12;PF00881.19|Nitroreductase|Nitroreductase family|PF14512.1|TM1586_NiRdase|Putative TM nitroreductase
1471	53931.55485.55486;93;PF00413.19|Peptidase_M10|Matrixin|PF09127.6|Leuk-A4-hydro_C|Leukotriene A4 hydrolase, C-terminal|PF01431.16|Peptidase_M13|Peptidase family M13|PF14521.1|Aspzincin_M35|Lysine-specific metallo-endopeptidase|PF13583.1|Reprolysin_4|Metallo-peptidase family M12B Reprolysin-like|PF13385.1|Laminin_G_3|Concanavalin A-like lectin/glucanases superfamily|PF00040.14|fn2|Fibronectin type …
1472	53931.55485.55545;9;PF14845.1|Glycohydro_20b2|beta-acetyl hexosaminidase like|PF07488.7|Glyco_hydro_67M|Glycosyl hydrolase family 67 middle domain|PF03174.8|CHB_HEX_C|Chitobiase/beta-hexosaminidase C-terminal domain|PF07477.7|Glyco_hydro_67C|Glycosyl hydrolase family 67 C-terminus|PF02838.10|Glyco_hydro_20b|Glycosyl hydrolase family 20, domain 2|PF03648.9|Glyco_hydro_67N|Glycosyl hydrolase family…
1473	53931.55549.55550;61;PF02762.9|Cbl_N3|CBL proto-oncogene N-terminus, SH2-like domain|PF00018.23|SH3_1|SH3 domain|PF02761.9|Cbl_N2|CBL proto-oncogene N-terminus, EF hand-like domain|PF09267.5|Dict-STAT-coil|Dictyostelium STAT, coiled coil|PF07525.11|SOCS_box|SOCS box|PF02262.11|Cbl_N|CBL proto-oncogene N-terminal domain 1|PF13920.1|zf-C3HC4_3|Zinc finger, C3HC4 type (RING finger)|PF07714.12|Pkinas…
1474	53931.55593.55594;14;PF00381.14|PTS-HPr|PTS HPr component phosphorylation site
1476	53931.55603.55604;2;PF00367.15|PTS_EIIB|phosphotransferase system, EIIB
1477	53931.55603.55608;19;PF05203.11|Hom_end_hint|Hom_end-associated Hint|PF14890.1|Intein_splicing|Intein splicing domain|PF09062.5|Endonuc_subdom|PI-PfuI Endonuclease subdomain|PF14528.1|LAGLIDADG_3|LAGLIDADG-like domain|PF00961.14|LAGLIDADG_1|LAGLIDADG endonuclease|PF09061.1|Stirrup|Stirrup|PF05204.9|Hom_end|Homing endonuclease|PF03161.8|LAGLIDADG_2|LAGLIDADG DNA endonuclease family
1478	53931.55619.143631;2;PF02424.10|ApbE|ApbE family
1479	53931.55619.55620;25;PF02152.13|FolB|Dihydroneopterin aldolase|PF01014.13|Uricase|Uricase|PF01227.17|GTP_cyclohydroI|GTP cyclohydrolase I|PF01242.14|PTPS|6-pyruvoyl tetrahydropterin synthase
1480	53931.55636.55637;4;PF01111.14|CKS|Cyclin-dependent kinase regulatory subunit
1481	53931.55647.160574;2;PF11396.3|DUF2874|Protein of unknown function (DUF2874)
1482	53931.55647.55648;2;PF07467.6|BLIP|Beta-lactamase inhibitor (BLIP)
1483	53931.55652.55653;4;PF03948.9|Ribosomal_L9_C|Ribosomal protein L9, C-terminal domain|PF01281.14|Ribosomal_L9_N|Ribosomal protein L9, N-terminal domain
1485	53931.55657.55658;6;PF01693.11|Cauli_VI|Caulimovirus viroplasmin|PF03948.9|Ribosomal_L9_C|Ribosomal protein L9, C-terminal domain|PF01281.14|Ribosomal_L9_N|Ribosomal protein L9, N-terminal domain
1486	53931.55665.55666;16;PF03726.9|PNPase|Polyribonucleotide nucleotidyltransferase, RNA binding domain|PF01138.16|RNase_PH|3' exoribonuclease family, domain 1|PF03725.10|RNase_PH_C|3' exoribonuclease family, domain 2|PF00013.24|KH_1|KH domain|PF13014.1|KH_3|KH domain
1487	53931.55670.55671;3;PF00469.15|F-protein|Negative factor, (F-Protein) or Nef
1488	53931.55675.55676;3;PF01338.13|Bac_thur_toxin|Bacillus thuringiensis toxin
1489	53931.55680.55681;41;PF08279.7|HTH_11|HTH domain|PF03484.10|B5|tRNA synthetase B5 domain|PF02824.16|TGS|TGS domain|PF02237.12|BPL_C|Biotin protein ligase C terminal domain|PF03483.12|B3_4|B3/4 domain|PF00152.15|tRNA-synt_2|tRNA synthetases class II (D, K and N)|PF01588.15|tRNA_bind|Putative tRNA binding domain|PF00587.20|tRNA-synt_2b|tRNA synthetase class II core domain (G, H, P, S and T)|PF01336…
1490	53931.55710.55711;4;PF09066.5|B2-adapt-app_C|Beta2-adaptin appendage, C-terminal sub-domain|PF02296.11|Alpha_adaptin_C|Alpha adaptin AP2, C-terminal domain|PF02883.15|Alpha_adaptinC2|Adaptin C-terminal domain|PF08752.5|COP-gamma_platf|Coatomer gamma subunit appendage platform subdomain
1491	53931.55717.55718;10;PF14863.1|Alkyl_sulf_dimr|Alkyl sulfatase dimerisation|PF13527.1|Acetyltransf_9|Acetyltransferase (GNAT) domain|PF02036.12|SCP2|SCP-2 sterol transfer family|PF14864.1|Alkyl_sulf_C|Alkyl sulfatase C-terminal|PF00753.22|Lactamase_B|Metallo-beta-lactamase superfamily|PF11716.3|MDMPI_N|Mycothiol maleylpyruvate isomerase N-terminal domain|PF00583.19|Acetyltransf_1|Acetyltransferas…
1492	53931.55723.55724;5;PF08786.6|DUF1795|Domain of unknown function (DUF1795)|PF04603.7|Mog1|Ran-interacting Mog1 protein|PF01789.11|PsbP|PsbP
1493	53931.55728.55729;92;PF04958.7|AstA|Arginine N-succinyltransferase beta subunit|PF01853.13|MOZ_SAS|MOZ/SAS family|PF00765.12|Autoind_synth|Autoinducer synthetase|PF02388.11|FemAB|FemAB family|PF13673.1|Acetyltransf_10|Acetyltransferase (GNAT) domain|PF12568.3|DUF3749|Acetyltransferase (GNAT) domain|PF08445.5|FR47|FR47-like protein|PF13302.1|Acetyltransf_3|Acetyltransferase (GNAT) domain|PF06557.6…
1495	53931.55752.55753;37;PF00241.15|Cofilin_ADF|Cofilin/tropomyosin-type actin-binding protein|PF01290.15|Thymosin|Thymosin beta-4 family|PF00626.17|Gelsolin|Gelsolin repeat
1496	53931.55752.82754;2;PF04815.10|Sec23_helical|Sec23/Sec24 helical domain|PF04811.10|Sec23_trunk|Sec23/Sec24 trunk domain|PF08033.7|Sec23_BS|Sec23/Sec24 beta-sandwich domain|PF04810.10|zf-Sec23_Sec24|Sec23/Sec24 zinc finger|PF00626.17|Gelsolin|Gelsolin repeat
1497	53931.55769.103190;7;PF00563.15|EAL|EAL domain|PF10388.4|YkuI_C|EAL-domain associated signalling protein domain|PF09308.5|LuxQ-periplasm|LuxQ, periplasmic|PF14827.1|Cache_3|Sensory domain of two-component sensor kinase
1498	53931.55769.103196;7;PF03259.12|Robl_LC7|Roadblock/LC7 domain|PF08923.5|MAPKK1_Int|Mitogen-activated protein kinase kinase 1 interacting
1499	53931.55769.143737;3;PF06154.6|YagB_YeeU_YfjZ|YagB/YeeU/YfjZ family
1502	53931.55769.55770;10;PF00235.14|Profilin|Profilin
1503	53931.55769.55781;16;PF08279.7|HTH_11|HTH domain|PF01614.13|IclR|Bacterial transcriptional regulator|PF00360.15|PHY|Phytochrome region|PF13185.1|GAF_2|GAF domain|PF09339.5|HTH_IclR|IclR helix-turn-helix domain|PF01628.16|HrcA|HrcA protein C terminal domain|PF08446.6|PAS_2|PAS fold|PF13412.1|HTH_24|Winged helix-turn-helix DNA-binding|PF01590.21|GAF|GAF domain
1504	53931.55769.55785;23;PF13188.1|PAS_8|PAS domain|PF00360.15|PHY|Phytochrome region|PF13426.1|PAS_9|PAS domain|PF14598.1|PAS_11|PAS domain|PF08448.5|PAS_4|PAS fold|PF00989.19|PAS|PAS fold|PF08447.6|PAS_3|PAS fold|PF08446.6|PAS_2|PAS fold|PF01590.21|GAF|GAF domain
1505	53931.55769.64356;7;PF04086.8|SRP-alpha_N|Signal recognition particle, alpha subunit, N-terminal|PF09201.5|SRX|SRX|PF04628.8|Sedlin_N|Sedlin, N-terminal conserved region|PF13774.1|Longin|Regulated-SNARE-like domain|PF04099.7|Sybindin|Sybindin-like family
1507	53931.55796.55797;4;PF08562.5|Crisp|Crisp|PF00188.21|CAP|Cysteine-rich secretory protein family
1508	53931.55803.55804;5;PF00359.17|PTS_EIIA_2|Phosphoenolpyruvate-dependent sugar phosphotransferase system, EIIA 2
1509	53931.55810.55811;42;PF00730.20|HhH-GPD|HhH-GPD superfamily base excision DNA repair protein|PF05026.8|DCP2|Dcp2, box A domain|PF10576.4|EndIII_4Fe-2S|Iron-sulfur binding domain of endonuclease III|PF09297.6|zf-NADH-PPase|NADH pyrophosphatase zinc ribbon domain|PF09296.6|NUDIX-like|NADH pyrophosphatase-like rudimentary NUDIX domain|PF14815.1|NUDIX_4|NUDIX domain|PF00293.23|NUDIX|NUDIX domain|PF00…
1510	53931.55815.55816;5;PF02872.13|5_nucleotid_C|5'-nucleotidase, C-terminal domain|PF00149.23|Metallophos|Calcineurin-like phosphoesterase
1511	53931.55820.55821;10;PF00926.14|DHBP_synthase|3,4-dihydroxy-2-butanone 4-phosphate synthase|PF01300.13|Sua5_yciO_yrdC|Telomere recombination
1512	53931.55825.55826;4;PF04073.10|tRNA_edit|Aminoacyl-tRNA editing domain
1513	53931.55830.55831;44;PF00303.14|Thymidylat_synt|Thymidylate synthase|PF00186.14|DHFR_1|Dihydrofolate reductase
1514	53931.55845.55846;13;PF01510.20|Amidase_2|N-acetylmuramoyl-L-alanine amidase
1515	53931.55855.55856;25;PF00174.14|Oxidored_molyb|Oxidoreductase molybdopterin binding domain|PF01645.12|Glu_synthase|Conserved region in glutamate synthase|PF01070.13|FMN_dh|FMN-dependent dehydrogenase|PF03404.11|Mo-co_dimer|Mo-co oxidoreductase dimerisation domain|PF00173.23|Cyt-b5|Cytochrome b5-like Heme/Steroid binding domain
1517	53931.55873.55874;32;PF00204.20|DNA_gyraseB|DNA gyrase B|PF13589.1|HATPase_c_3|Histidine kinase-, DNA gyrase B-, and HSP90-like ATPase|PF00512.20|HisKA|His Kinase A (phospho-acceptor) domain|PF00183.13|HSP90|Hsp90 protein|PF02895.9|H-kinase_dim|Signal transducing histidine kinase, homodimeric domain|PF09239.6|Topo-VIb_trans|Topoisomerase VI B subunit, transducer|PF13581.1|HATPase_c_2|Histidine ki…
1519	53931.55894.55895;12;PF00445.13|Ribonuclease_T2|Ribonuclease T2 family
1521	53931.55908.55909;23;PF08526.5|PAD_N|Protein-arginine deiminase (PAD) N-terminal domain|PF03068.10|PAD|Protein-arginine deiminase (PAD)|PF02274.12|Amidinotransf|Amidinotransferase|PF04996.7|AstB|Succinylarginine dihydrolase|PF08527.5|PAD_M|Protein-arginine deiminase (PAD) middle domain|PF01912.13|eIF-6|eIF-6 family|PF04371.10|PAD_porph|Porphyromonas-type peptidyl-arginine deiminase
1522	53931.55919.55920;18;PF05195.11|AMP_N|Aminopeptidase P, N-terminal domain|PF00557.19|Peptidase_M24|Metallopeptidase family M24|PF01321.13|Creatinase_N|Creatinase/Prolidase N-terminal domain
1523	53931.55930.55931;21;PF00120.19|Gln-synt_C|Glutamine synthetase, catalytic domain|PF00217.14|ATP-gua_Ptrans|ATP:guanido phosphotransferase, C-terminal catalytic domain|PF02807.10|ATP-gua_PtransN|ATP:guanido phosphotransferase, N-terminal domain|PF04262.9|Glu_cys_ligase|Glutamate-cysteine ligase|PF02637.13|GatB_Yqey|GatB domain|PF02938.9|GAD|GAD domain|PF02934.10|GatB_N|GatB/GatE catalytic domain|…
1525	53931.55944.103243;5;PF02149.14|KA1|Kinase associated domain 1
1526	53931.55944.103247;2;PF03625.9|DUF302|Domain of unknown function DUF302
1531	53931.55944.55945;16;PF00730.20|HhH-GPD|HhH-GPD superfamily base excision DNA repair protein|PF00352.16|TBP|Transcription factor TFIID (or TATA-binding protein, TBP)|PF06029.6|AlkA_N|AlkA N-terminal domain|PF07934.7|OGG_N|8-oxoguanine DNA glycosylase, N-terminal domain
1532	53931.55944.55957;4;PF02880.11|PGM_PMM_III|Phosphoglucomutase/phosphomannomutase, alpha/beta/alpha domain III|PF00408.15|PGM_PMM_IV|Phosphoglucomutase/phosphomannomutase, C-terminal domain|PF02879.11|PGM_PMM_II|Phosphoglucomutase/phosphomannomutase, alpha/beta/alpha domain II|PF02878.11|PGM_PMM_I|Phosphoglucomutase/phosphomannomutase, alpha/beta/alpha domain I
1533	53931.55944.55961;51;PF08982.6|DUF1857|Domain of unknown function (DUF1857)|PF11723.3|Aromatic_hydrox|Homotrimeric ring hydroxylase|PF01852.14|START|START domain|PF06240.8|COXG|Carbon monoxide dehydrogenase subunit G (CoxG)|PF00355.21|Rieske|Rieske [2Fe-2S] domain|PF08327.6|AHSA1|Activator of Hsp90 ATPase homolog 1-like protein|PF02121.13|IP_trans|Phosphatidylinositol transfer protein|PF10604.4|P…
1534	53931.55944.64383;2;PF04354.8|ZipA_C|ZipA, C-terminal FtsZ-binding domain
1535	53931.55972.55973;9;PF00438.15|S-AdoMet_synt_N|S-adenosylmethionine synthetase, N-terminal domain|PF02772.11|S-AdoMet_synt_M|S-adenosylmethionine synthetase, central domain|PF02773.11|S-AdoMet_synt_C|S-adenosylmethionine synthetase, C-terminal domain
1536	53931.55978.55979;27;PF02767.11|DNA_pol3_beta_2|DNA polymerase III beta subunit, central domain|PF02282.11|Herpes_UL42|DNA polymerase processivity factor (UL42)|PF02747.10|PCNA_C|Proliferating cell nuclear antigen, C-terminal domain|PF00712.14|DNA_pol3_beta|DNA polymerase III beta subunit, N-terminal domain|PF09116.5|gp45-slide_C|gp45 sliding clamp, C terminal|PF02768.10|DNA_pol3_beta_3|DNA polym…
1537	53931.56002.56003;9;PF03450.12|CO_deh_flav_C|CO dehydrogenase flavoprotein C-terminal domain|PF01799.15|Fer2_2|[2Fe-2S] binding domain|PF02738.13|Ald_Xan_dh_C2|Molybdopterin-binding domain of aldehyde dehydrogenase|PF01315.17|Ald_Xan_dh_C|Aldehyde oxidase and xanthine dehydrogenase, a/b hammerhead domain|PF00111.22|Fer2|2Fe-2S iron-sulfur cluster binding domain|PF00941.16|FAD_binding_5|FAD bindin…
1538	53931.56013.56014;10;PF03460.12|NIR_SIR_ferr|Nitrite/Sulfite reductase ferredoxin-like half domain|PF01077.17|NIR_SIR|Nitrite and sulphite reductase 4Fe-4S domain
1539	53931.56018.56019;2;PF02301.13|HORMA|HORMA domain
1540	53931.56023.56024;16;PF02503.12|PP_kinase|Polyphosphate kinase middle domain|PF06087.7|Tyr-DNA_phospho|Tyrosyl-DNA phosphodiesterase|PF13089.1|PP_kinase_N|Polyphosphate kinase N-terminal domain|PF13091.1|PLDc_2|PLD-like domain|PF13090.1|PP_kinase_C|Polyphosphate kinase C-terminal domain|PF11495.3|Regulator_TrmB|Archaeal transcriptional regulator TrmB
1541	53931.56028.56029;4;PF02406.12|MmoB_DmpM|MmoB/DmpM family
1542	53931.56041.56042;8;PF00586.19|AIRS|AIR synthase related protein, N-terminal domain|PF02769.17|AIRS_C|AIR synthase related protein, C-terminal domain|PF13507.1|GATase_5|CobB/CobQ-like glutamine amidotransferase domain
1543	53931.56046.56047;5;PF00410.14|Ribosomal_S8|Ribosomal protein S8
1544	53931.56052.56053;11;PF00347.18|Ribosomal_L6|Ribosomal protein L6
1545	53931.56058.56059;43;PF00391.18|PEP-utilizers|PEP-utilising enzyme, mobile domain|PF00549.14|Ligase_CoA|CoA-ligase|PF02750.9|Synapsin_C|Synapsin, ATP binding domain|PF02787.14|CPSase_L_D3|Carbamoyl-phosphate synthetase large chain, oligomerisation domain|PF00289.17|CPSase_L_chain|Carbamoyl-phosphate synthase L chain, N-terminal domain|PF02896.13|PEP-utilizers_C|PEP-utilising enzyme, TIM barrel do…
1546	53931.56058.56091;12;PF09414.5|RNA_ligase|RNA ligase|PF03119.11|DNA_ligase_ZBD|NAD-dependent DNA ligase C4 zinc finger domain|PF14743.1|DNA_ligase_OB_2|DNA ligase OB-like domain|PF14520.1|HHH_5|Helix-hairpin-helix domain|PF01331.14|mRNA_cap_enzyme|mRNA capping enzyme, catalytic domain|PF03919.10|mRNA_cap_C|mRNA capping enzyme, C-terminal domain|PF03120.11|DNA_ligase_OB|NAD-dependent DNA ligase OB…
1547	53931.56103.56104;5;PF03770.11|IPK|Inositol polyphosphate kinase|PF01259.13|SAICAR_synt|SAICAR synthetase|PF01504.13|PIP5K|Phosphatidylinositol-4-phosphate 5-Kinase
1548	53931.56111.56112;134;PF00433.19|Pkinase_C|Protein kinase C terminal domain|PF14575.1|EphA2_TM|Ephrin type-A receptor 2 transmembrane domain|PF09192.5|Act-Frag_cataly|Actin-fragmin kinase, catalytic|PF00613.15|PI3Ka|Phosphoinositide 3-kinase family, accessory domain (PIK domain)|PF00047.20|ig|Immunoglobulin domain|PF00018.23|SH3_1|SH3 domain|PF13895.1|Ig_2|Immunoglobulin domain|PF00615.14|RGS|Reg…
1549	53931.56175.56176;31;PF09129.6|Chol_subst-bind|Cholesterol oxidase, substrate-binding|PF02738.13|Ald_Xan_dh_C2|Molybdopterin-binding domain of aldehyde dehydrogenase|PF03471.12|CorC_HlyC|Transporter associated domain|PF02913.14|FAD-oxidase_C|FAD linked oxidases, C-terminal domain|PF00941.16|FAD_binding_5|FAD binding domain in molybdopterin dehydrogenase|PF02873.11|MurB_C|UDP-N-acetylenolpyruvoylg…
1550	53931.56193.56194;3;PF02873.11|MurB_C|UDP-N-acetylenolpyruvoylglucosamine reductase, C-terminal domain|PF01565.18|FAD_binding_4|FAD binding domain
1552	53931.56203.56204;2;PF00632.20|HECT|HECT-domain (ubiquitin-transferase)
1553	53931.56208.56209;7;PF02979.11|NHase_alpha|Nitrile hydratase, alpha chain
1554	53931.56213.56214;6;PF01648.15|ACPS|4'-phosphopantetheinyl transferase superfamily
1555	53931.56218.56219;14;PF14529.1|Exo_endo_phos_2|Endonuclease-reverse transcriptase|PF03372.18|Exo_endo_phos|Endonuclease/Exonuclease/phosphatase family
1556	53931.56227.56228;2;PF02730.10|AFOR_N|Aldehyde ferredoxin oxidoreductase, N-terminal domain|PF01314.13|AFOR_C|Aldehyde ferredoxin oxidoreductase, domains 2 & 3
1557	53931.56234.56235;65;PF12481.3|DUF3700|Aluminium induced protein|PF00733.16|Asn_synthase|Asparagine synthase|PF00156.22|Pribosyltran|Phosphoribosyl transferase domain|PF00310.16|GATase_2|Glutamine amidotransferases class-II|PF12465.3|Pr_beta_C|Proteasome beta subunits C terminal|PF13537.1|GATase_7|Glutamine amidotransferase domain|PF13230.1|GATase_4|Glutamine amidotransferases class-II|PF04898.9|…
1559	53931.56265.56266;2;PF03576.9|Peptidase_S58|Peptidase family S58
1561	53931.56275.56276;4;PF01536.11|SAM_decarbox|Adenosylmethionine decarboxylase|PF02675.10|AdoMet_dc|S-adenosylmethionine decarboxylase
1562	53931.56280.56281;40;PF14863.1|Alkyl_sulf_dimr|Alkyl sulfatase dimerisation|PF01473.15|CW_binding_1|Putative cell wall binding repeat|PF14864.1|Alkyl_sulf_C|Alkyl sulfatase C-terminal|PF14597.1|Lactamase_B_5|Metallo-beta-lactamase superfamily|PF00753.22|Lactamase_B|Metallo-beta-lactamase superfamily|PF00258.20|Flavodoxin_1|Flavodoxin|PF12706.2|Lactamase_B_2|Beta-lactamase superfamily domain|PF075…
1563	53931.56299.56300;42;PF14008.1|Metallophos_C|Iron/zinc purple acid phosphatase-like protein C|PF02872.13|5_nucleotid_C|5'-nucleotidase, C-terminal domain|PF12850.2|Metallophos_2|Calcineurin-like phosphoesterase superfamily domain|PF13277.1|YmdB|YmdB-like protein|PF00149.23|Metallophos|Calcineurin-like phosphoesterase|PF14582.1|Metallophos_3|Metallophosphoesterase, calcineurin superfamily
1564	53931.56316.56317;8;PF11969.3|DcpS_C|Scavenger mRNA decapping enzyme C-term binding|PF00795.17|CN_hydrolase|Carbon-nitrogen hydrolase|PF01230.18|HIT|HIT domain
1565	53931.56321.56322;7;PF00425.13|Chorismate_bind|chorismate binding enzyme|PF04715.8|Anth_synt_I_N|Anthranilate synthase component I, N terminal region
1566	53931.56326.56327;44;PF00056.18|Ldh_1_N|lactate/malate dehydrogenase, NAD binding domain|PF02056.11|Glyco_hydro_4|Family 4 glycosyl hydrolase|PF03721.9|UDPG_MGDP_dh_N|UDP-glucose/GDP-mannose dehydrogenase family, NAD binding domain|PF03807.12|F420_oxidored|NADP oxidoreductase coenzyme F420-dependent|PF11975.3|Glyco_hydro_4C|Family 4 glycosyl hydrolase C-terminal domain|PF02866.13|Ldh_1_C|lactate/…
1567	53931.56348.56349;27;PF14370.1|Topo_C_assoc|C-terminal topoisomerase domain|PF02919.10|Topoisom_I_N|Eukaryotic DNA topoisomerase I, DNA binding fragment|PF01028.15|Topoisom_I|Eukaryotic DNA topoisomerase I, catalytic core|PF05202.7|Flp_C|Recombinase Flp protein|PF03930.9|Flp_N|Recombinase Flp protein N-terminus|PF00589.17|Phage_integrase|Phage integrase family|PF02899.12|Phage_int_SAM_1|Phage int…
1569	53931.56370.56371;41;PF00161.14|RIP|Ribosome inactivating protein
1570	53931.56398.56399;30;PF02763.9|Diphtheria_C|Diphtheria toxin, C domain|PF10386.4|DUF2441|Protein of unknown function (DUF2441)|PF09156.5|Anthrax-tox_M|Anthrax toxin lethal factor, middle domain|PF02917.9|Pertussis_S1|Pertussis toxin, subunit 1|PF01375.12|Enterotoxin_a|Heat-labile enterotoxin alpha chain|PF02877.9|PARP_reg|Poly(ADP-ribose) polymerase, regulatory domain|PF09102.5|Exotox-A_target|Ex…
1571	53931.56419.56420;14;PF01327.16|Pep_deformylase|Polypeptide deformylase
1572	53931.56424.56425;20;PF01494.14|FAD_binding_3|FAD binding domain|PF01946.12|Thi4|Thi4 family|PF02910.15|Succ_DH_flav_C|Fumarate reductase flavoprotein C-term|PF13450.1|NAD_binding_8|NAD(P)-binding Rossmann-like domain|PF12831.2|FAD_oxidored|FAD dependent oxidoreductase|PF01593.19|Amino_oxidase|Flavin containing amine oxidoreductase|PF14537.1|Cytochrom_c3_2|Cytochrome c3|PF00890.19|FAD_binding_2|F…
1573	53931.56435.56436;94;PF01413.14|C4|C-terminal tandem repeated domain in type 4 procollagen|PF00008.22|EGF|EGF-like domain|PF09006.6|Surfac_D-trimer|Lung surfactant protein D coiled-coil trimerisation|PF08391.5|Ly49|Ly49-like protein, N-terminal region|PF01117.15|Aerolysin|Aerolysin toxin|PF02368.13|Big_2|Bacterial Ig-like domain (group 2)|PF06482.6|Endostatin|Collagenase NC10 and Endostatin|PF023…
1574	53931.56486.56487;2;PF00089.21|Trypsin|Trypsin|PF09272.5|Hepsin-SRCR|Hepsin, SRCR|PF15494.1|SRCR_2|Scavenger receptor cysteine-rich domain|PF00530.13|SRCR|Scavenger receptor cysteine-rich domain
1576	53931.56495.56496;11;PF00147.13|Fibrinogen_C|Fibrinogen beta and gamma chains, C-terminal globular domain|PF08702.5|Fib_alpha|Fibrinogen alpha/beta chain family
1577	53931.56501.56502;13;PF00516.13|GP120|Envelope glycoprotein GP120
1578	53931.56506.56507;2;PF02965.12|Met_synt_B12|Vitamin B12 dependent methionine synthase, activation domain
1579	53931.56511.56512;15;PF02898.10|NO_synthase|Nitric oxide synthase, oxygenase domain
1580	53931.56518.56519;4;PF05223.6|MecA_N|NTF2-like N-terminal transpeptidase domain|PF03717.10|PBP_dimer|Penicillin-binding Protein dimerisation domain|PF03793.14|PASTA|PASTA domain|PF00905.17|Transpeptidase|Penicillin binding protein transpeptidase domain
1581	53931.56523.56524;5;PF00174.14|Oxidored_molyb|Oxidoreductase molybdopterin binding domain|PF03404.11|Mo-co_dimer|Mo-co oxidoreductase dimerisation domain|PF00173.23|Cyt-b5|Cytochrome b5-like Heme/Steroid binding domain
1582	53931.56528.56529;7;PF01557.13|FAA_hydrolase|Fumarylacetoacetate (FAA) hydrolase family
1583	53931.56533.56534;8;PF00351.16|Biopterin_H|Biopterin-dependent aromatic amino acid hydroxylase|PF01842.20|ACT|ACT domain
1584	53931.56541.56542;8;PF00368.13|HMG-CoA_red|Hydroxymethylglutaryl-coenzyme A reductase
1586	53931.56552.56553;5;PF01000.21|RNA_pol_A_bac|RNA polymerase Rpb3/RpoA insert domain|PF01193.19|RNA_pol_L|RNA polymerase Rpb3/Rpb11 dimerisation domain
1589	53931.56567.56568;6;PF02972.9|Phycoerythr_ab|Phycoerythrin, alpha/beta chain|PF09165.5|Ubiq-Cytc-red_N|Ubiquinol-cytochrome c reductase 8 kDa, N-terminal
1590	53931.56746.56747;6;PF08966.6|DUF1882|Domain of unknown function (DUF1882)|PF09250.6|Prim-Pol|Bifunctional DNA primase/polymerase, N-terminal|PF01896.14|DNA_primase_S|Eukaryotic and archaeal DNA primase small subunit
1591	53931.63410.63411;34;PF00675.15|Peptidase_M16|Insulinase (Peptidase family M16)|PF02664.10|LuxS|S-Ribosylhomocysteinase (LuxS)|PF05193.16|Peptidase_M16_C|Peptidase M16 inactive domain|PF08367.6|M16C_assoc|Peptidase M16C associated
1592	53931.63762.63763;4;PF01342.16|SAND|SAND domain|PF08782.5|c-SKI_SMAD_bind|c-SKI Smad4 binding domain
1596	53931.64262.64263;4;PF01196.14|Ribosomal_L17|Ribosomal protein L17
1597	53931.64267.64268;8;PF00787.19|PX|PX domain
1598	53931.64287.64288;15;PF04345.8|Chor_lyase|Chorismate lyase|PF01947.11|DUF98|Protein of unknown function (DUF98)|PF09339.5|HTH_IclR|IclR helix-turn-helix domain|PF12143.3|PPO1_KFDV|Protein of unknown function (DUF_B2219)|PF00392.16|GntR|Bacterial regulatory proteins, gntR family|PF07702.8|UTRA|UTRA domain
1600	53931.64396.64397;4;PF01430.14|HSP33|Hsp33 protein
1601	53931.64437.64438;8;PF02578.10|Cu-oxidase_4|Multi-copper polyphenol oxidoreductase laccase|PF05785.7|CNF1|Rho-activating domain of cytotoxic necrotizing factor|PF03975.8|CheD|CheD chemotactic sensory transduction
1603	53931.64464.64465;2;PF00979.12|Reovirus_cap|Reovirus outer capsid protein, Sigma 3
1604	53931.64495.64496;2;PF07463.6|NUMOD4|NUMOD4 motif|PF13392.1|HNH_3|HNH endonuclease|PF07460.6|NUMOD3|NUMOD3 motif (2 copies)
1606	53931.69634.142906;2;PF04237.8|YjbR|YjbR
1607	53931.69634.159888;2;PF08818.6|DUF1801|Domain of unknown function (DU1801)
1608	53931.69634.159894;2;PF09400.5|DUF2002|Protein of unknown function (DUF2002)|PF04993.8|TfoX_N|TfoX N-terminal domain
1609	53931.69634.69635;15;PF07824.7|Chaperone_III|Type III secretion chaperone domain|PF09020.5|YopE_N|YopE, N terminal|PF10722.4|YbjN|Putative bacterial sensory transduction regulator|PF05932.8|CesT|Tir chaperone protein (CesT) family|PF03519.9|Invas_SpaK|Invasion protein B family
1610	53931.69634.69645;3;PF04045.9|P34-Arc|Arp2/3 complex, 34 kD subunit p34-Arc|PF05856.7|ARPC4|ARP2/3 complex 20 kDa subunit (ARPC4)
1613	53931.69694.69695;5;PF01922.12|SRP19|SRP19 protein
1615	53931.69720.69721;2;PF04358.8|DsrC|DsrC like protein
1616	53931.69753.69754;3;PF02482.14|Ribosomal_S30AE|Sigma 54 modulation protein / S30EA ribosomal protein
1618	53931.69785.69786;2;PF02594.11|DUF167|Uncharacterised ACR, YggU family COG1872
1619	53931.69795.69796;3;PF02511.10|Thy1|Thymidylate synthase complementing protein
1620	53931.69818.69819;2;PF01951.11|Archease|Archease protein family (MTH1598/TM1083)
1622	53931.69863.69864;3;PF00764.14|Arginosuc_synth|Arginosuccinate synthase
1623	53931.74651.48403;29;PF13857.1|Ank_5|Ankyrin repeats (many copies)|PF12796.2|Ank_2|Ankyrin repeats (3 copies)|PF00018.23|SH3_1|SH3 domain|PF13637.1|Ank_4|Ankyrin repeats (many copies)|PF00023.25|Ank|Ankyrin repeat|PF13606.1|Ank_3|Ankyrin repeat|PF01412.13|ArfGap|Putative GTPase activating protein for Arf|PF07653.12|SH3_2|Variant SH3 domain
1624	53931.74651.75399;3;PF00681.15|Plectin|Plectin repeat
1625	53931.74652.74653;3;PF13103.1|TonB_2|TonB C terminal|PF03544.9|TonB_C|Gram-negative bacterial TonB protein C-terminal|PF06519.6|TolA|TolA C-terminal|PF05357.8|Phage_Coat_A|Phage Coat Protein A
1630	53931.81302.81301;30;PF03828.14|PAP_assoc|Cid1 family poly A polymerase|PF14520.1|HHH_5|Helix-hairpin-helix domain|PF12627.2|PolyA_pol_RNAbd|Probable RNA and SrmB- binding site of polymerase A|PF04926.10|PAP_RNA-bind|Poly(A) polymerase predicted RNA binding domain|PF10421.4|OAS1_C|2'-5'-oligoadenylate synthetase 1, domain 2, C-terminus|PF14791.1|DNA_pol_B_thumb|DNA polymerase beta thumb|PF13735.1…
1631	53931.81607.81606;2;PF07830.8|PP2C_C|Protein serine/threonine phosphatase 2C, C-terminal domain|PF00481.16|PP2C|Protein phosphatase 2C
1632	53931.81661.81660;5;PF08282.7|Hydrolase_3|haloacid dehalogenase-like hydrolase|PF00690.21|Cation_ATPase_N|Cation transporter/ATPase, N-terminus|PF13246.1|Hydrolase_like2|Putative hydrolase of sodium-potassium ATPase alpha subunit|PF00689.16|Cation_ATPase_C|Cation transporting ATPase, C-terminus|PF00122.15|E1-E2_ATPase|E1-E2 ATPase|PF12710.2|HAD|haloacid dehalogenase-like hydrolase|PF00702.21|Hydr…
1634	53931.82606.82607;2;PF02575.11|YbaB_DNA_bd|YbaB/EbfC DNA-binding family
1635	53931.82614.82615;3;PF00659.13|POLO_box|POLO box duplicated region
1636	53931.82648.82649;9;PF01592.11|NifU_N|NifU-like N terminal domain|PF03099.14|BPL_LplA_LipB|Biotin/lipoate A/B protein ligase family|PF02657.10|SufE|Fe-S metabolism associated domain|PF10437.4|Lip_prot_lig_C|Bacterial lipoate protein ligase C-terminus
1637	53931.82713.82714;2;PF03176.10|MMPL|MMPL family|PF00873.14|ACR_tran|AcrB/AcrD/AcrF family
1638	53931.82770.82771;2;PF01541.19|GIY-YIG|GIY-YIG catalytic domain
1639	53931.82783.82784;14;PF02566.14|OsmC|OsmC-like protein
1640	53931.82807.82808;2;PF03925.8|SeqA|SeqA protein
1641	53931.82828.82829;2;PF11734.3|TilS_C|TilS substrate C-terminal domain|PF09179.6|TilS|TilS substrate binding domain|PF01171.15|ATP_bind_3|PP-loop family
1643	53931.88797.117782;2;PF01906.12|YbjQ_1|Putative heavy-metal-binding
1644	53931.88797.159871;2;PF07338.8|DUF1471|Protein of unknown function (DUF1471)
1645	53931.88797.88798;3;PF00575.18|S1|S1 RNA binding domain|PF03876.12|SHS2_Rpb7-N|SHS2 domain found in N terminus of Rpb7p/Rpc25p/MJ0397|PF08292.7|RNA_pol_Rbc25|RNA polymerase III subunit Rpc25
1646	53931.88797.89807;5;PF07311.7|Dodecin|Dodecin
1649	53931.89816.89817;3;PF02792.9|Mago_nashi|Mago nashi protein
1650	53931.89871.89872;3;PF08816.6|Ivy|Inhibitor of vertebrate lysozyme (Ivy)
1652	53931.89894.89895;2;PF01172.13|SBDS|Shwachman-Bodian-Diamond syndrome (SBDS) protein|PF09377.5|SBDS_C|SBDS protein C-terminal domain
1663	56572.111320.111321;3;PF01937.14|DUF89|Protein of unknown function DUF89
1664	56572.111325.111326;4;PF01175.13|Urocanase|Urocanase
1665	56572.111330.111331;7;PF00781.19|DAGK_cat|Diacylglycerol kinase catalytic domain|PF01513.16|NAD_kinase|ATP-NAD kinase
1666	56572.111336.111337;2;PF02547.10|Queuosine_synth|Queuosine biosynthesis protein
1668	56572.111346.111347;2;PF02145.10|Rap_GAP|Rap/ran-GAP
1673	56572.144051.144052;2;PF02073.10|Peptidase_M29|Thermophilic metalloprotease (M29)
1675	56572.144063.144064;5;PF06228.8|ChuX_HutX|Haem utilisation ChuX/HutX|PF05171.7|HemS|Haemin-degrading HemS.ChuX domain
1676	56572.144073.144074;2;PF08781.5|DP|Transcription factor DP
1687	56572.160995.160996;2;PF03486.9|HI0933_like|HI0933-like protein|PF13450.1|NAD_binding_8|NAD(P)-binding Rossmann-like domain|PF01266.19|DAO|FAD dependent oxidoreductase|PF13738.1|Pyr_redox_3|Pyridine nucleotide-disulphide oxidoreductase|PF00890.19|FAD_binding_2|FAD binding domain
1689	56572.161007.161008;2;PF00974.13|Rhabdo_glycop|Rhabdovirus spike glycoprotein|PF00606.13|Glycoprotein_B|Herpesvirus Glycoprotein B
1690	56572.56573.56574;32;PF00079.15|Serpin|Serpin (serine protease inhibitor)
1692	56572.56600.56601;102;PF03717.10|PBP_dimer|Penicillin-binding Protein dimerisation domain|PF09211.5|DUF1958|Domain of unknown function (DUF1958)|PF00912.17|Transgly|Transglycosylase|PF02113.10|Peptidase_S13|D-Ala-D-Ala carboxypeptidase 3 (S13) family|PF00905.17|Transpeptidase|Penicillin binding protein transpeptidase domain|PF00144.19|Beta-lactamase|Beta-lactamase|PF00768.15|Peptidase_S11|D-alany…
1693	56572.56633.56634;26;PF00199.14|Catalase|Catalase|PF06628.7|Catalase-rel|Catalase-related immune-responsive
1694	56572.56644.56645;14;PF02771.11|Acyl-CoA_dh_N|Acyl-CoA dehydrogenase, N-terminal domain|PF14749.1|Acyl-CoA_ox_N|Acyl-coenzyme A oxidase N-terminal|PF11794.3|HpaB_N|4-hydroxyphenylacetate 3-hydroxylase N terminal|PF03241.8|HpaB|4-hydroxyphenylacetate 3-hydroxylase C terminal|PF01756.14|ACOX|Acyl-CoA oxidase|PF00441.19|Acyl-CoA_dh_1|Acyl-CoA dehydrogenase, C-terminal domain|PF08028.6|Acyl-CoA_dh_2|…
1695	56572.56654.56655;21;PF03320.8|FBPase_glpX|Bacterial fructose-1,6-bisphosphatase, glpX-encoded|PF00316.15|FBPase|Fructose-1-6-bisphosphatase|PF00459.20|Inositol_P|Inositol monophosphatase family
1696	56572.56671.56672;86;PF00136.16|DNA_pol_B|DNA polymerase family B|PF11799.3|IMS_C|impB/mucB/samB family C-terminal domain|PF00680.15|RdRP_1|RNA dependent RNA polymerase|PF04197.7|Birna_RdRp|Birnavirus RNA dependent RNA polymerase (VP1)|PF02123.11|RdRP_4|Viral RNA-directed RNA-polymerase|PF02739.11|5_3_exonuc_N|5'-3' exonuclease, N-terminal resolvase-like domain|PF13482.1|RNase_H_2|RNase_H superfa…
1697	56572.56711.56712;6;PF01131.15|Topoisom_bac|DNA topoisomerase|PF04851.10|ResIII|Type III restriction enzyme, res subunit|PF01751.17|Toprim|Toprim domain|PF00270.24|DEAD|DEAD/DEAH box helicase
1698	56572.56718.56719;2;PF01751.17|Toprim|Toprim domain|PF00521.15|DNA_topoisoIV|DNA gyrase/topoisomerase IV, subunit A
1700	56572.56730.56731;4;PF10410.4|DnaB_bind|DnaB-helicase binding domain of primase|PF01751.17|Toprim|Toprim domain|PF13362.1|Toprim_3|Toprim domain|PF03796.10|DnaB_C|DnaB-like helicase C terminal domain|PF08275.6|Toprim_N|DNA primase catalytic core, N-terminal domain|PF13662.1|Toprim_4|Toprim domain|PF13155.1|Toprim_2|Toprim-like|PF08273.7|Prim_Zn_Ribbon|Zinc-binding domain of primase-helicase
1701	56572.56740.56741;3;PF14370.1|Topo_C_assoc|C-terminal topoisomerase domain|PF02919.10|Topoisom_I_N|Eukaryotic DNA topoisomerase I, DNA binding fragment|PF01028.15|Topoisom_I|Eukaryotic DNA topoisomerase I, catalytic core
1702	56572.56751.56752;7;PF01063.14|Aminotran_4|Aminotransferase class IV
1703	56572.56761.56762;9;PF00346.14|Complex1_49kDa|Respiratory-chain NADH dehydrogenase, 49 Kd subunit|PF00374.14|NiFeSe_Hases|Nickel-dependent hydrogenase
1704	56572.56769.56770;7;PF14720.1|NiFe_hyd_SSU_C|NiFe/NiFeSe hydrogenase small subunit C-terminal|PF01058.17|Oxidored_q6|NADH ubiquinone oxidoreductase, 20 Kd subunit
1705	56572.56795.56796;11;PF01761.15|DHQ_synthase|3-dehydroquinate synthase|PF13685.1|Fe-ADH_2|Iron-containing alcohol dehydrogenase|PF00465.14|Fe-ADH|Iron-containing alcohol dehydrogenase
1706	56572.56800.56801;8;PF13193.1|AMP-binding_C|AMP-binding enzyme C-terminal domain|PF00501.23|AMP-binding|AMP-binding enzyme
1707	56572.56807.56808;7;PF00687.16|Ribosomal_L1|Ribosomal protein L1p/L10e family
1708	56572.56814.56815;3;PF00995.18|Sec1|Sec1 family
1709	56572.56820.56821;9;PF03598.10|CdhC|CO dehydrogenase/acetyl-CoA synthase complex beta subunit|PF03063.15|Prismane|Prismane/CO dehydrogenase family
1710	56572.56825.56826;2;PF05352.7|Phage_connector|Phage Connector (GP10)
1712	56572.64483.64484;9;PF04990.7|RNA_pol_Rpb1_7|RNA polymerase Rpb1, domain 7|PF00562.23|RNA_pol_Rpb2_6|RNA polymerase Rpb2, domain 6|PF04563.10|RNA_pol_Rpb2_1|RNA polymerase beta subunit|PF04998.12|RNA_pol_Rpb1_5|RNA polymerase Rpb1, domain 5|PF04567.12|RNA_pol_Rpb2_5|RNA polymerase Rpb2, domain 5|PF04561.9|RNA_pol_Rpb2_2|RNA polymerase Rpb2, domain 2|PF04566.8|RNA_pol_Rpb2_4|RNA polymerase Rpb2, d…
1713	56572.64517.64518;2;PF00700.16|Flagellin_C|Bacterial flagellin C-terminal helical region|PF08884.6|Flagellin_D3|Flagellin D3 domain|PF00669.15|Flagellin_N|Bacterial flagellin N-terminal helical region
1714	56572.69902.69903;2;PF01665.11|Rota_NSP3|Rotavirus non-structural protein NSP3
1716	56572.75614.75615;3;PF14824.1|Sirohm_synth_M|Sirohaem biosynthesis protein central|PF00590.15|TP_methylase|Tetrapyrrole (Corrin/Porphyrin) Methylases|PF14823.1|Sirohm_synth_C|Sirohaem biosynthesis protein C-terminal|PF13241.1|NAD_binding_7|Putative NAD(P)-binding|PF10414.4|CysG_dimeriser|Sirohaem synthase dimerisation region
1717	56572.75619.75620;3;PF00472.15|RF-1|RF-1 domain|PF03462.13|PCRF|PCRF domain
1718	56572.75624.75625;3;PF01709.15|Transcrip_reg|Transcriptional regulator
1719	56572.75631.75632;3;PF10557.4|Cullin_Nedd8|Cullin protein neddylation domain|PF00888.17|Cullin|Cullin family
1722	56572.90095.90096;3;PF01267.12|F-actin_cap_A|F-actin capping protein alpha subunit|PF01115.12|F_actin_cap_B|F-actin capping protein, beta subunit
1723	56835.103472.103473;2;PF12832.2|MFS_1_like|MFS_1 like family|PF01306.14|LacY_symp|LacY proton/sugar symporter|PF07690.11|MFS_1|Major Facilitator Superfamily
1725	56835.103485.103486;2;PF01992.11|vATP-synt_AC39|ATP synthase (C/AC39) subunit
1726	56835.103490.103491;2;PF10559.4|Plug_translocon|Plug domain of Sec61p|PF00344.15|SecY|SecY translocase
1729	56835.111351.111352;2;PF00909.16|Ammonium_transp|Ammonium Transporter Family
1732	56835.111378.111379;3;PF00426.13|VP4_haemagglut|Outer Capsid protein VP4 (Hemagglutinin)
1733	56835.111383.111384;2;PF03938.9|OmpH|Outer membrane protein (OmpH-like)
1736	56835.144090.144091;2;PF01694.17|Rhomboid|Rhomboid family
1740	56835.161076.161077;2;PF00421.14|PSII|Photosystem II protein
1741	56835.161083.161084;3;PF01124.13|MAPEG|MAPEG family
1743	56835.161097.161098;5;PF14785.1|MalF_P2|Maltose transport system permease protein MalF P2 domain|PF00528.17|BPD_transp_1|Binding-protein-dependent transport system inner membrane component
1745	56835.56836.56837;4;PF03515.9|Cloacin|Colicin-like bacteriocin tRNase domain|PF01024.14|Colicin|Colicin pore forming domain|PF11504.3|Colicin_Ia|Colicin Ia
1747	56835.56836.56849;4;PF09131.5|Endotoxin_mid|Bacillus thuringiensis delta-Endotoxin, middle domain|PF03944.9|Endotoxin_C|delta endotoxin|PF00555.14|Endotoxin_M|delta endotoxin|PF03945.9|Endotoxin_N|delta endotoxin, N-terminal domain
1748	56835.56836.56854;22;PF15286.1|Bcl-2_3|Apoptosis regulator M11, B cell 2 leukaemia/lymphoma like|PF02180.12|BH4|Bcl-2 homology region 4|PF00452.14|Bcl-2|Apoptosis regulator proteins, Bcl-2 family|PF06393.6|BID|BH3 interacting domain (BID)
1749	56835.56836.56864;2;PF09101.5|Exotox-A_bind|Exotoxin A binding|PF09102.5|Exotox-A_target|Exotoxin A, targeting|PF09009.5|Exotox-A_cataly|Exotoxin A catalytic
1750	56835.56917.56918;8;PF00556.15|LHC|Antenna complex alpha/beta subunit
1753	56835.56924.56925;7;PF01716.13|MSP|Manganese-stabilising protein / photosystem II polypeptide|PF07017.6|PagP|Antimicrobial peptide resistance and lipid A acylation protein PagP|PF13505.1|OMP_b-brl|Outer membrane protein beta-barrel domain|PF02462.10|Opacity|Opacity family porin protein|PF08794.5|Lipoprot_C|Lipoprotein GNA1870 C terminal like|PF06316.6|Ail_Lom|Enterobacterial Ail/Lom protein|PF013…
1754	56835.56924.56931;2;PF02253.10|PLA1|Phospholipase A1
1755	56835.56924.56935;36;PF00267.16|Porin_1|Gram-negative porin|PF13609.1|Porin_4|Gram-negative porin|PF07715.10|Plug|TonB-dependent Receptor Plug Domain|PF14905.1|OMP_b-brl_3|Outer membrane protein beta-barrel family|PF03349.11|Toluene_X|Outer membrane protein transport protein (OMPP1/FadL/TodX)|PF02264.10|LamB|LamB porin|PF00593.19|TonB_dep_Rec|TonB dependent receptor
1756	56835.56924.69917;2;PF01278.15|Omptin|Omptin family|PF07239.6|OpcA|Outer membrane protein OpcA
1757	56835.56953.56954;2;PF02321.13|OEP|Outer membrane efflux protein
1758	56835.56958.56959;5;PF09203.6|MspA|MspA|PF07968.7|Leukocidin|Leukocidin/Hemolysin toxin family
1759	56835.56967.56968;3;PF01347.17|Vitellogenin_N|Lipoprotein amino terminal region|PF09172.6|DUF1943|Domain of unknown function (DUF1943)|PF09175.5|DUF1944|Domain of unknown function (DUF1944)
1760	56835.56972.56973;4;PF01117.15|Aerolysin|Aerolysin toxin|PF03440.9|APT|Aerolysin/Pertussis toxin (APT) domain|PF03318.8|ETX_MTX2|Clostridium epsilon toxin ETX/Bacillus mosquitocidal toxin MTX2
1762	56835.56982.56983;4;PF01589.11|Alpha_E1_glycop|Alphavirus E1 glycoprotein|PF00869.15|Flavi_glycoprot|Flavivirus glycoprotein, central and dimerisation domains|PF02832.11|Flavi_glycop_C|Flavivirus glycoprotein, immunoglobulin-like domain
1763	56835.56987.56988;2;PF07691.7|PA14|PA14 domain|PF03495.9|Binary_toxB|Clostridial binary toxin B/anthrax toxin PA
1765	56835.81322.81321;28;PF10328.4|7TM_GPCR_Srx|Serpentine type 7TM GPCR chemoreceptor Srx|PF01036.13|Bac_rhodopsin|Bacteriorhodopsin-like protein|PF10320.4|7TM_GPCR_Srsx|Serpentine type 7TM GPCR chemoreceptor Srsx|PF10324.4|7TM_GPCR_Srw|Serpentine type 7TM GPCR chemoreceptor Srw|PF05296.8|TAS2R|Mammalian taste receptor protein (TAS2R)|PF10323.4|7TM_GPCR_Srv|Serpentine type 7TM GPCR chemoreceptor Srv…
1766	56835.81325.81324;11;PF02080.16|TrkA_C|TrkA-C domain|PF01007.15|IRK|Inward rectifier potassium channel|PF02254.13|TrkA_N|TrkA-N domain|PF00520.26|Ion_trans|Ion transport protein|PF07885.11|Ion_trans_2|Ion channel
1767	56835.81328.81327;2;PF02888.11|CaMBD|Calmodulin binding domain
1772	56835.81334.81333;3;PF00137.16|ATP-synt_C|ATP synthase subunit C
1773	56835.81334.81464;6;PF06481.9|COX_ARM|COX Aromatic Rich Motif|PF02790.10|COX2_TM|Cytochrome C oxidase subunit II, transmembrane domain|PF09125.5|COX2-transmemb|Cytochrome C oxidase subunit II, transmembrane|PF00116.15|COX2|Cytochrome C oxidase subunit II, periplasmic domain|PF13473.1|Cupredoxin_1|Cupredoxin-like domain
1775	56835.81339.81338;7;PF00230.15|MIP|Major intrinsic protein
1776	56835.81341.81340;12;PF00654.15|Voltage_CLC|Voltage gated chloride channel
1777	56835.81344.103501;3;PF02665.9|Nitrate_red_gam|Nitrate reductase gamma subunit
1778	56835.81344.81342;7;PF01292.15|Ni_hydr_CYTB|Prokaryotic cytochrome b561|PF13631.1|Cytochrom_B_N_2|Cytochrome b(N-terminal)/b6/petB|PF00033.14|Cytochrom_B_N|Cytochrome b(N-terminal)/b6/petB|PF00032.12|Cytochrom_B_C|Cytochrome b(C-terminal)/b6/petD
1779	56835.81344.81343;8;PF02300.12|Fumarate_red_C|Fumarate reductase subunit C|PF01127.17|Sdh_cyt|Succinate dehydrogenase/Fumarate reductase transmembrane subunit|PF02313.12|Fumarate_red_D|Fumarate reductase subunit D
1781	56835.81407.103431;2;PF01333.14|Apocytochr_F_C|Apocytochrome F, C-terminal
1782	56835.81407.103436;2;PF05115.9|PetL|Cytochrome B6-F complex subunit VI (PetL)
1783	56835.81407.103441;2;PF08041.6|PetM|PetM family of cytochrome b6f complex subunit 7
1784	56835.81407.103446;2;PF02529.10|PetG|Cytochrome B6-F complex subunit 5
1785	56835.81407.103451;2;PF03742.9|PetN|PetN
1796	56835.81407.161045;2;PF00284.15|Cytochrom_B559a|Lumenal portion of Cytochrome b559, alpha (gene psbE) subunit|PF00283.14|Cytochrom_B559|Cytochrome b559, alpha (gene psbE) and beta (gene psbF)subunits
1804	56835.81407.81469;2;PF07835.7|COX4_pro_2|Bacterial aa3 type cytochrome c oxidase subunit IV
1806	56835.81407.81490;3;PF03967.8|PRCH|Photosynthetic reaction centre, H-chain N-terminal region|PF05239.11|PRC|PRC-barrel domain
1807	56835.81407.81496;3;PF02167.10|Cytochrom_C1|Cytochrome C1 family
1808	56835.81407.81502;5;PF02921.9|UCR_TM|Ubiquinol cytochrome reductase transmembrane region|PF08802.5|CytB6-F_Fe-S|Cytochrome B6-F complex Fe-S subunit|PF00355.21|Rieske|Rieske [2Fe-2S] domain
1809	56835.81407.81508;3;PF02939.11|UcrQ|UcrQ family
1810	56835.81407.81514;5;PF05365.7|UCR_UQCRX_QCR9|Ubiquinol-cytochrome C reductase, UQCRX/QCR9 like
1811	56835.81407.81518;5;PF08997.5|UCR_6-4kD|Ubiquinol-cytochrome C reductase complex, 6.4kD protein
1819	56835.81443.81442;6;PF00115.15|COX1|Cytochrome C and Quinol oxidase polypeptide I
1820	56835.81453.81452;6;PF00510.13|COX3|Cytochrome c oxidase subunit III
1821	56835.81484.81483;29;PF00124.14|Photo_RC|Photosynthetic reaction centre protein
1822	56835.81525.81524;4;PF02271.11|UCR_14kD|Ubiquinol-cytochrome C reductase complex 14kD subunit
1823	56835.81532.81531;4;PF02320.11|UCR_hinge|Ubiquinol-cytochrome C reductase hinge protein
1824	56835.81559.81558;2;PF00223.14|PsaA_PsaB|Photosystem I psaA/psaB protein
1827	56835.81649.81648;6;PF13631.1|Cytochrom_B_N_2|Cytochrome b(N-terminal)/b6/petB|PF00033.14|Cytochrom_B_N|Cytochrome b(N-terminal)/b6/petB|PF00032.12|Cytochrom_B_C|Cytochrome b(C-terminal)/b6/petD
1829	56835.82860.82861;2;PF00924.13|MS_channel|Mechanosensitive ion channel|PF05552.7|TM_helix|Conserved TM helix
1830	56835.82865.82866;2;PF03176.10|MMPL|MMPL family|PF00873.14|ACR_tran|AcrB/AcrD/AcrF family
1831	56835.90111.90112;4;PF02932.11|Neur_chan_memb|Neurotransmitter-gated ion-channel transmembrane region
1832	56835.90122.90123;3;PF00664.18|ABC_membrane|ABC transporter transmembrane region|PF00005.22|ABC_tran|ABC transporter
1833	56992.100894.100895;41;PF10591.4|SPARC_Ca_bdg|Secreted protein acidic and rich in cysteine Ca binding region|PF09289.5|FOLN|Follistatin/Osteonectin-like EGF domain|PF07648.10|Kazal_2|Kazal-type serine protease inhibitor domain|PF00050.16|Kazal_1|Kazal-type serine protease inhibitor domain
1834	56992.100896.100897;6;PF02428.10|Prot_inhib_II|Potato type II proteinase inhibitor family
1837	56992.103611.103612;3;PF03110.9|SBP|SBP domain
1839	56992.103641.103642;5;PF02810.10|SEC-C|SEC-C motif
1841	56992.111417.111418;2;PF02793.17|HRM|Hormone receptor domain
1842	56992.111422.111423;2;PF06954.6|Resistin|Resistin
1845	56992.118309.118310;6;PF01428.11|zf-AN1|AN1-like Zinc finger
1846	56992.118351.118352;3;PF01430.14|HSP33|Hsp33 protein
1848	56992.144121.144122;2;PF02953.10|zf-Tim10_DDP|Tim10/DDP family zinc finger
1850	56992.144231.144232;4;PF01753.13|zf-MYND|MYND finger|PF04438.11|zf-HIT|HIT zinc finger
1851	56992.144245.144246;2;PF09401.5|NSP10|RNA synthesis protein NSP10
1856	56992.161233.161234;2;PF00527.13|E7|E7 protein, Early protein
1859	56992.56993.56994;9;PF03488.9|Ins_beta|Nematode insulin-related peptide beta type|PF00049.13|Insulin|Insulin/IGF/Relaxin family
1865	56992.57015.57016;24;PF00187.14|Chitin_bind_1|Chitin recognition protein
1866	56992.57015.57027;15;PF02977.10|CarbpepA_inh|Carboxypeptidase A inhibitor|PF00299.13|Squash|Squash family serine protease inhibitor|PF00545.15|Ribonuclease|ribonuclease
1867	56992.57015.57038;10;PF03784.8|Cyclotide|Cyclotide family
1868	56992.57015.57048;3;PF11410.3|Antifungal_pept|Antifungal peptide
1869	56992.57015.57055;2;PF05039.7|Agouti|Agouti protein
1870	56992.57015.57059;50;PF05353.6|Atracotoxin|Delta Atracotoxin|PF11406.3|Tachystatin_A|Antimicrobial peptide tachystatin A|PF08027.6|Albumin_I|Albumin I|PF07740.7|Toxin_12|Ion channel inhibitory toxin|PF08093.6|Toxin_23|Magi 5 toxic peptide family|PF07945.6|Toxin_16|Janus-atracotoxin|PF02819.10|Toxin_9|Spider toxin|PF08117.6|Toxin_30|Ptu family|PF08099.6|Toxin_27|Scorpion calcine family|PF08008.7|V…
1871	56992.57015.57095;86;PF05294.8|Toxin_5|Scorpion short toxin|PF00451.14|Toxin_2|Scorpion short toxin, BmKK2|PF09132.5|BmKX|BmKX|PF08086.6|Toxin_17|Ergtoxin family|PF00537.13|Toxin_3|Scorpion toxin-like domain|PF11415.3|Toxin_37|Antifungal peptide termicin|PF05453.7|Toxin_6|BmTXKS1/BmP02 toxin family|PF06876.7|SCRL|Plant self-incompatibility response (SCRL) protein|PF00304.15|Gamma-thionin|Gamma-th…
1872	56992.57015.57180;4;PF00734.13|CBM_1|Fungal cellulose binding domain
1873	56992.57015.57184;13;PF14843.1|GF_recep_IV|Growth factor receptor domain IV|PF01030.19|Recep_L_domain|Receptor L domain|PF00757.15|Furin-like|Furin-like cysteine rich region|PF00219.13|IGFBP|Insulin-like growth factor binding protein|PF00041.16|fn3|Fibronectin type III domain
1874	56992.57015.57190;5;PF06607.6|Prokineticin|Prokineticin|PF01114.13|Colipase|Colipase, N-terminal domain|PF02740.9|Colipase_C|Colipase, C-terminal domain
1875	56992.57015.57196;70;PF00008.22|EGF|EGF-like domain|PF00039.13|fn1|Fibronectin type I domain|PF00051.13|Kringle|Kringle domain|PF07645.10|EGF_CA|Calcium-binding EGF domain|PF00594.15|Gla|Vitamin K-dependent carboxylation/gamma-carboxyglutamic (GLA) domain|PF00050.16|Kazal_1|Kazal-type serine protease inhibitor domain|PF00053.19|Laminin_EGF|Laminin EGF-like (Domains III and V)|PF12662.2|cEGF|Compl…
1877	56992.57015.57247;12;PF00228.15|Bowman-Birk_leg|Bowman-Birk serine protease inhibitor family
1878	56992.57015.57256;2;PF00095.16|WAP|WAP-type (Whey Acidic Protein) 'four-disulfide core'
1879	56992.57015.57262;9;PF02822.9|Antistasin|Antistasin family|PF00713.12|Hirudin|Hirudin|PF09065.5|Haemadin|Haemadin
1880	56992.57015.57277;3;PF00396.13|Granulin|Granulin
1883	56992.57282.57283;6;PF05375.8|Pacifastin_I|Pacifastin inhibitor (LCMII)
1884	56992.57287.57288;2;PF01091.13|PTN_MK_C|PTN/MK heparin-binding protein family, C-terminal domain|PF05196.8|PTN_MK_N|PTN/MK heparin-binding protein family, N-terminal domain
1886	56992.57301.57302;58;PF01064.18|Activin_recp|Activin types I and II receptor domain|PF00021.16|UPAR_LY6|u-PAR/Ly-6 domain|PF08917.5|ecTbetaR2|Transforming growth factor beta receptor 2 ectodomain|PF00087.16|Toxin_1|Snake toxin
1887	56992.57361.57362;48;PF00014.18|Kunitz_BPTI|Kunitz/Bovine pancreatic trypsin inhibitor domain
1888	56992.57391.57392;20;PF07936.7|Defensin_4|Potassium-channel blocking toxin|PF00323.14|Defensin_1|Mammalian defensin|PF00706.12|Toxin_4|Anenome neurotoxin|PF10468.4|Inhibitor_I68|Carboxypeptidase inhibitor I68|PF00711.14|Defensin_beta|Beta defensin|PF00819.12|Myotoxins|Myotoxin|PF08131.6|Defensin_3|Defensin-like peptide family
1889	56992.57413.57414;5;PF00051.13|Kringle|Kringle domain|PF00024.21|PAN_1|PAN domain
1891	56992.57423.57424;20;PF12662.2|cEGF|Complement Clr-like EGF-like|PF00058.12|Ldl_recept_b|Low-density lipoprotein receptor repeat class B|PF14670.1|FXa_inhibition|Coagulation Factor Xa inhibitory site|PF00057.13|Ldl_recept_a|Low-density lipoprotein receptor domain class A|PF07645.10|EGF_CA|Calcium-binding EGF domain
1892	56992.57428.57429;11;PF00321.12|Thionin|Plant thionin
1893	56992.57439.57440;34;PF00045.14|Hemopexin|Hemopexin|PF00040.14|fn2|Fibronectin type II domain|PF00039.13|fn1|Fibronectin type I domain|PF00051.13|Kringle|Kringle domain|PF01471.13|PG_binding_1|Putative peptidoglycan binding domain|PF00024.21|PAN_1|PAN domain|PF00413.19|Peptidase_M10|Matrixin|PF00594.15|Gla|Vitamin K-dependent carboxylation/gamma-carboxyglutamic (GLA) domain|PF09396.5|Thrombin_lig…
1894	56992.57491.103575;4;PF01403.14|Sema|Sema domain|PF00047.20|ig|Immunoglobulin domain|PF01437.20|PSI|Plexin repeat|PF00362.13|Integrin_beta|Integrin, beta chain
1896	56992.57491.57492;5;PF00088.13|Trefoil|Trefoil (P-type) domain
1897	56992.57500.57501;35;PF05806.7|Noggin|Noggin|PF02035.10|Coagulin|Coagulin|PF00236.13|Hormone_6|Glycoprotein hormone|PF00243.13|NGF|Nerve growth factor family|PF00341.12|PDGF|PDGF/VEGF domain|PF00019.15|TGF_beta|Transforming growth factor beta like domain|PF00007.17|Cys_knot|Cystine-knot domain
1898	56992.57534.57535;44;PF00089.21|Trypsin|Trypsin|PF09014.5|Sushi_2|Beta-2-glycoprotein-1 fifth domain|PF00092.23|VWA|von Willebrand factor type A domain|PF00084.15|Sushi|Sushi domain (SCR repeat)|PF13519.1|VWA_2|von Willebrand factor type A domain
1899	56992.57545.57546;5;PF01549.19|ShK|ShK domain-like|PF08562.5|Crisp|Crisp|PF00188.21|CAP|Cysteine-rich secretory protein family
1900	56992.57551.57552;13;PF00200.18|Disintegrin|Disintegrin
1901	56992.57560.57561;3;PF02975.9|Me-amine-dh_L|Methylamine dehydrogenase, L chain
1902	56992.57566.57567;5;PF01826.12|TIL|Trypsin Inhibitor like cysteine rich domain
1903	56992.57580.57581;3;PF07645.10|EGF_CA|Calcium-binding EGF domain|PF00683.12|TB|TB domain
1904	56992.57585.57586;20;PF09256.5|BaffR-Tall_bind|BAFF-R, TALL-1 binding|PF00020.13|TNFR_c6|TNFR/NGFR cysteine-rich region|PF09305.5|TACI-CRD2|TACI, cysteine-rich domain|PF09257.5|BCMA-Tall_bind|BCMA, TALL-1 binding
1907	56992.57602.57603;8;PF00040.14|fn2|Fibronectin type II domain|PF00039.13|fn1|Fibronectin type I domain|PF00093.13|VWC|von Willebrand factor type C domain
1908	56992.57609.57610;4;PF00086.13|Thyroglobulin_1|Thyroglobulin type-1 repeat
1911	56992.57624.57625;2;PF01607.19|CBM_14|Chitin binding Peritrophin-A domain
1912	56992.57629.57630;10;PF14670.1|FXa_inhibition|Coagulation Factor Xa inhibitory site|PF00008.22|EGF|EGF-like domain|PF00051.13|Kringle|Kringle domain|PF12661.2|hEGF|Human growth factor-like EGF|PF00594.15|Gla|Vitamin K-dependent carboxylation/gamma-carboxyglutamic (GLA) domain
1915	56992.57651.57652;11;PF01355.12|HIPIP|High potential iron-sulfur protein
1917	56992.57666.57667;104;PF02892.10|zf-BED|BED zinc finger|PF10426.4|zf-RAG1|Recombination-activating protein 1 zinc-finger domain|PF00097.20|zf-C3HC4|Zinc finger, C3HC4 type (RING finger)|PF13465.1|zf-H2C2_2|Zinc-finger double domain|PF08790.6|zf-LYAR|LYAR-type C2HC zinc finger|PF13912.1|zf-C2H2_6|C2H2-type zinc finger|PF09237.6|GAGA|GAGA factor|PF12171.3|zf-C2H2_jaz|Zinc-finger double-stranded RNA…
1918	56992.57700.57701;10;PF03902.8|Gal4_dimer|Gal4-like dimerisation domain|PF00172.13|Zn_clus|Fungal Zn(2)-Cys(6) binuclear cluster domain
1919	56992.57715.57716;119;PF00105.13|zf-C4|Zinc finger, C4 type (two domains)|PF09292.5|Neil1-DNA_bind|Endonuclease VIII-like 1, DNA bind|PF00412.17|LIM|LIM domain|PF02663.9|FmdE|FmdE, Molybdenum formylmethanofuran dehydrogenase operon|PF06831.9|H2TH|Formamidopyrimidine-DNA glycosylase H2TH domain|PF00645.13|zf-PARP|Poly(ADP-ribose) polymerase and DNA-Ligase Zn-finger region|PF07776.10|zf-AD|Zinc-fin…
1920	56992.57755.57756;9;PF14787.1|zf-CCHC_5|GAG-polyprotein viral zinc-finger|PF00098.18|zf-CCHC|Zinc knuckle
1924	56992.57769.144210;3;PF04135.7|Nop10p|Nucleolar RNA-binding protein, Nop10p family
1925	56992.57769.144217;2;PF05207.8|zf-CSL|CSL zinc finger
1927	56992.57769.57770;3;PF01406.14|tRNA-synt_1e|tRNA synthetases class I (C) catalytic domain|PF01921.13|tRNA-synt_1f|tRNA synthetases class I (K)|PF08264.8|Anticodon_1|Anticodon-binding domain of tRNA|PF00133.17|tRNA-synt_1|tRNA synthetases class I (I, L, M and V)|PF09334.6|tRNA-synt_1g|tRNA synthetases class I (M)
1928	56992.57769.57774;9;PF13207.1|AAA_17|AAA domain|PF13671.1|AAA_33|AAA domain|PF00406.17|ADK|Adenylate kinase|PF13238.1|AAA_18|AAA domain|PF05191.9|ADK_lid|Adenylate kinase, active site lid
1929	56992.57769.57783;13;PF01807.15|zf-CHC2|CHC2 zinc finger|PF13362.1|Toprim_3|Toprim domain|PF11792.3|Baculo_LEF5_C|Baculoviridae late expression factor 5 C-terminal domain|PF08274.7|PhnA_Zn_Ribbon|PhnA Zinc-Ribbon|PF05129.8|Elf1|Transcription elongation factor Elf1 like|PF13662.1|Toprim_4|Toprim domain|PF08271.7|TF_Zn_Ribbon|TFIIB zinc-binding|PF08272.6|Topo_Zn_Ribbon|Topoisomerase I zinc-ribbon-l…
1931	56992.57769.57802;27;PF01215.14|COX5B|Cytochrome c oxidase subunit Vb|PF01880.13|Desulfoferrodox|Desulfoferrodoxin|PF00301.15|Rubredoxin|Rubredoxin|PF02915.12|Rubrerythrin|Rubrerythrin|PF06397.7|Desulfoferrod_N|Desulfoferrodoxin, N-terminal domain|PF00210.19|Ferritin|Ferritin-like domain
1933	56992.57769.57825;3;PF02748.10|PyrI_C|Aspartate carbamoyltransferase regulatory chain, metal binding domain|PF01948.13|PyrI|Aspartate carbamoyltransferase regulatory chain, allosteric domain
1934	56992.57769.57829;14;PF01783.18|Ribosomal_L32p|Ribosomal L32p protein family|PF01667.12|Ribosomal_S27e|Ribosomal protein S27|PF00471.15|Ribosomal_L33|Ribosomal protein L33|PF01907.14|Ribosomal_L37e|Ribosomal protein L37e|PF01780.14|Ribosomal_L37ae|Ribosomal L37ae protein family|PF01020.12|Ribosomal_L40e|Ribosomal L40e family|PF00935.14|Ribosomal_L44|Ribosomal protein L44|PF01599.14|Ribosomal_S27|…
1935	56992.57769.63393;2;PF06093.8|Spt4|Spt4/RpoE2 zinc finger|PF03604.8|DNA_RNApol_7kD|DNA directed RNA polymerase, 7 kDa subunit
1936	56992.57769.82919;2;PF04815.10|Sec23_helical|Sec23/Sec24 helical domain|PF04811.10|Sec23_trunk|Sec23/Sec24 trunk domain|PF08033.7|Sec23_BS|Sec23/Sec24 beta-sandwich domain|PF04810.10|zf-Sec23_Sec24|Sec23/Sec24 zinc finger|PF00626.17|Gelsolin|Gelsolin repeat
1937	56992.57769.90209;6;PF00641.13|zf-RanBP|Zn-finger in Ran binding protein and others
1938	56992.57839.57840;3;PF00444.13|Ribosomal_L36|Ribosomal protein L36
1939	56992.57844.57845;7;PF00643.19|zf-B_box|B-box zinc finger
1940	56992.57849.57850;27;PF02762.9|Cbl_N3|CBL proto-oncogene N-terminus, SH2-like domain|PF10426.4|zf-RAG1|Recombination-activating protein 1 zinc-finger domain|PF13424.1|TPR_12|Tetratricopeptide repeat|PF14570.1|zf-RING_4|RING/Ubox like zinc-binding domain|PF12895.2|Apc3|Anaphase-promoting complex, cyclosome, subunit 3|PF02148.14|zf-UBP|Zn-finger in ubiquitin-hydrolases and other protein|PF00515.23|…
1941	56992.57862.57863;2;PF13857.1|Ank_5|Ankyrin repeats (many copies)|PF00023.25|Ank|Ankyrin repeat|PF12796.2|Ank_2|Ankyrin repeats (3 copies)|PF02565.10|RecO_C|Recombination protein O C terminal|PF01412.13|ArfGap|Putative GTPase activating protein for Arf|PF13637.1|Ank_4|Ankyrin repeats (many copies)|PF11967.3|RecO_N|Recombination protein O N terminal
1942	56992.57867.57868;19;PF11403.3|Yeast_MT|Yeast metallothionein|PF05522.6|Metallothio_6|Metallothionein|PF00131.15|Metallothio|Metallothionein|PF02069.11|Metallothio_Pro|Prokaryotic metallothionein
1945	56992.57888.57889;8;PF00620.22|RhoGAP|RhoGAP domain|PF07649.7|C1_3|C1-like domain|PF07975.7|C1_4|TFIIH C1-like domain|PF00017.19|SH2|SH2 domain|PF00130.17|C1_1|Phorbol esters/diacylglycerol binding domain (C1 domain)
1946	56992.57902.57903;22;PF00130.17|C1_1|Phorbol esters/diacylglycerol binding domain (C1 domain)|PF00628.24|PHD|PHD-finger|PF00790.14|VHS|VHS domain|PF02318.11|FYVE_2|FYVE-type zinc finger|PF01363.16|FYVE|FYVE zinc finger|PF13341.1|RAG2_PHD|RAG2 PHD domain
1947	56992.57916.57917;3;PF03728.8|Viral_DNA_Zn_bi|Viral DNA-binding protein, zinc binding domain|PF02236.12|Viral_DNA_bi|Viral DNA-binding protein, all alpha domain
1948	56992.57923.57924;12;PF00653.16|BIR|Inhibitor of Apoptosis domain
1949	56992.57932.57933;3;PF02135.11|zf-TAZ|TAZ zinc finger
1950	56992.57937.57938;2;PF01556.13|CTDII|DnaJ C terminal domain|PF00684.14|DnaJ_CXXCXGXG|DnaJ central domain
1953	56992.75688.75689;2;PF01873.12|eIF-5_eIF-2B|Domain found in IF2B/IF5
1954	56992.82894.82895;2;PF00090.14|TSP_1|Thrombospondin type 1 domain
1955	56992.82909.82910;3;PF02430.10|AMA-1|Apical membrane antigen 1
1960	56992.90228.90229;6;PF00642.19|zf-CCCH|Zinc finger C-x8-C-x5-C-x3-H type (and similar)
